# Supplementary material for: Characterization and Development of EST-SSRs by Deep Transcriptome Sequencing in Chinese Cabbage (Brassica rapa L. ssp. pekinensis)
Source: Int J Genomics. 2015 Oct 4;2015:473028. doi: 10.1155/2015/473028 (PMC4609433; doi:10.1155/2015/473028)
Supplement: Supplementary file 1 — Table S1: Sequences of all unigenes. Table S2: Detail descriptions of all the EST-SSRs identified in the study. Table S3: Distribution of EST-SSRs based on the number of repeat units. Table S4: Distribution of EST-SSRs on different regions based on the number of repeat units. Table S5: Primers of EST-SSR identified in the study. Table S6: Expected and validated sequences of the five deviation EST-SSR markers. Table S7: PCR primer pairs, polyporphism alleles and their sequences of the 19. Table S8: Genetypes of the the 19 EST-SSRs in the 24 Chinese cabbage cultivars used for detecting the polymorphism. [file 473028.f1.zip › 473028.f1/Table s1.xlsx]

## Sheet: Sheet1
Table s1 sequences of all unigenes.
>CL1.Contig1_All size 551 gap 0 0%
GCGTTGCAGAGATCTAGCAGCTTGACGCTCACGTCGAGGTAAACGTCGAC
CCATTTCTCCTCCCAGTCGGAGACGGGAAGCTGGAGGTCGGTGATGAGGG
TGTTGATGTTGGTGTGAGTCTCGCAGAGCGACTCCATGGCTAGCTTCATC
CATGATAGAGTGAGGATGTCGGATTTGGACTTGGGCATGAGTTTCTTGAG
CCTCTCAGCTAAAAGTAACTCGAAGTTGTTTAAAAGAGAGAGTAGCCAGG
GAGATAAGTCTGAGCCCTTGGGGGATAGCATACGAAAGGGGTTCCCAAAT
GGGAAGAACCCTCGTGGTGGATCATGTGGTCGGCTCATTTTCGCTGGACA
CGTTTTAAGCTGCTGGAGATGAAGAAAGTCGCAAGGAAGGTGTCGTGGAA
ACGATGTTCTAACGCTTCATTGACTTTTCGGAGTCGGTTTTGCTGAGAAA
AAGTTATGGCGGAGGTAGGCCGTCCGTCAATTTATAAGGGTAAAGTCACT
GCCTGTCACATAAACTACTGAATGAAGCTTACACGTTTACGATTGTGAAT
G
>CL1.Contig2_All size 1458 gap 0 0%
GGGCAAAGTTAGCATTCCCTCTTTTTCAAACCATACATTTGTATTATACT
GCAGAACTGAGTTCAATCAAATACAGACAAGGCTAACACACTTAAACCAA
AGAGACAAGCTCAACAGATGGACTAGAGCAGACAAAAAAGAGAAACACTT
TCAGTAACCTAAACCTGCCTTAAGGCCTAAACATGTGGTTTCACCCTAAC
CTACATCTTCTCCAAAAACATTGCCAGAGATTAAGTCACTTGACCTAAGA
TTACAAAGCAACACATCTCGTCCGCTTAAAGTCATTTTGAAAAAACTCTC
AACTTCCTCTAGTAGCCGATCCAAACCCTGAGACAATTTCTCAGCTTGTG
TCCCCAACTCCATCACACAGTCCTTAAAAGTCTCAGCTTCCACAGTATCA
TCAACACCATCTTGAATCATCGGGTATATCTTCTCCACACTAGCGTCAAC
CCTCTCCAGCTCCTTGAGGATCGTGCTTCTACCTGAAGACAACAAGTCTC
TGACCTCACCGTTCACAACGCTCTGCGTATCAGTGAAGACCTTTGCCCAC
AACGGCTTCTCAGAGACATGCAAGTCAAAAAGATCATTAGTGGAATCAGA
CCAGGCCGCGGTGAATACGCTGCAGATATAAACCGTTTGAACCTTCACAC
CGTAAAAGGCCCGCATAAGAACCTTTCCTTTAGCCGAGCTCTTGACGTTA
GGCAAGGTCAGAGACTTAGCAAGAGAGTCTAGCACCTCACGGCAGGTTTC
AATCCTAGCGTTGTTTGCGTTAACATGCTGCCTCCAGCTATCAAGCGAAG
ACCGAGATTGAAGATACTTCTTCTGATCAGAACCAGACTGTAAATTATGC
AGAAAACACTTGAGGTAGAGATCTCCCTGGTTGAGTCTTGTGAGCTCGGA
GCTAAAGGCGTTGCAGAGATCTAGCAGCTTGACGCTTATATCTAGATAAA
CATCAACCCATTTCTCTTCCCAGTCAGAGACGGGAAGGTGGAGATCAGTG
ATAAGCGTGTTGATGTTTTCATGAGTCTCGCAGAGCGACTCCATAGCTAG
CTTCATCCATGATAGAGTGAGGATGTCGTCTTTGTTCTTAGGGATGAGTT
TCTTTAGCCTCTCTGCTAGAAGTAACTCAAAGCCGGTGAGTAGAGAGAGC
AGCCAGGGGGATAAAGCTGAGCTCTTTAGAGATAATAACCGAAAGGGGTT
CCCAAATGGGAAGAACCCTCGTGGTGGATCATGTGGTCGGCTCATTTTCG
CTGGACACGTTTTAAGCTGCTGGAGATGAAGAAAGTCGCAAGGAAGGTGT
CGTGGAAACGATGTTCTAACGCTTCATTGACTTTTCGGAGTCGGTTTTGC
TGAGAAAAAGTTATGGCGGAGGTAGGCCGTCCGTCAATTTATAAGGGTAA
AGTCACTGCCTGTCACATAAACTACTGAATGAAGCTTACACGTTTACGAT
TGTGAATG
>CL1.Contig3_All size 385 gap 0 0%
AGTCAAGAACTCGGATAAAGGGAAGGTTCTCATGAGGGCCTTTTACGGTG
TGAAGGTTCAAACGGTTTATATCTGCAGTGTATTTACCGCGGCCTGGTCT
GACTCCACCAGCGATCTTTTCGACTTACCGGTGTCTGATAAGCCGTTGTG
GGCGAAGGTCTTCGCTGATGTGCAGAGCGTTGTGAACGGTGAGATCAGAG
AGATGTTGTCTTCCGGTAGAAGTACGATTCTCAAAGAGCTGGAGGCAGTT
GATGCTAGTGTGGAGAAGCTGTACCCGATGGTTCAAGATGGGGTTGATCC
TGTGGAAGTTGAGTCTCTTAAGGAGTTGGGGACGCAAGCTGAGAAGTTGT
CTCAGGGGTTAGATCAGTTACTAGAGGAAGTTGAT
>CL1.Contig4_All size 1561 gap 0 0%
GGGCAAAGTTAGCATTCCCTCTTTTTCAAACCATACATTTGTATTATACT
GCAGAACTGAGTTCAATCAAATACAGACAAGGCTAACACACTTAAACCAA
AGAGACAAGCTCAACAGATGGACTAGAGCAGACAAAAAAGAGAAACACTT
TCAGTAACCTAAACCTGCCTTAAGGCCTAAACATGTGGTTTCACCCTAAC
CTACATCTTCTCCAAAAACATTGCCAGAGATTAAGTCACTTGACCTAAGA
TTACAAAGCAACACATCTCGTCCGCTTAAAGTCATTTTGAAAAAACTCTC
AACTTCCTCTAGTAGCCGATCCAAACCCTGAGACAATTTCTCAGCTTGTG
TCCCCAACTCCATCACACAGTCCTTAAAAGTCTCAGCTTCCACAGTATCA
TCAACACCATCTTGAATCATCGGGTATATCTTCTCCACACTAGCGTCAAC
CCTCTCCAGCTCCTTGAGGATCGTGCTTCTACCTGAAGACAACAAGTCTC
TGACCTCACCGTTCACAACGCTCTGCGTATCAGTGAAGACCTTTGCCCAC
AACGGCTTCTCAGAGACATGCAAGTCAAAAAGATCATTAGTGGAATCAGA
CCAGGCCGCGGTGAATACGCTGCAGATATAAACCGTTTGAACCTTCACAC
CGTAAAAGGCCCGCATAAGAACCTTTCCTTTAGCCGAGCTCTTGACGTTA
GGCAAGGTCAGAGACTTAGCAAGAGAGTCTAGCACCTCACGGCAGGTTTC
AATCCTAGCGTTGTTTGCGTTAACATGCTGCCTCCAGCTATCAAGCGAAG
ACCGAGATTGAAGATACTTCTTCTGATCAGAACCAGACTGTAAATTATGC
AGAAAACACTTGAGGTAGAGATCTCCCTGGTTGAGTCTTGTGAGCTCGGA
GCTAAAGGCGTTGCAGAGATCTAGCAGCTTGACGCTTATATCTAGATAAA
CATCAACCCATTTCTCTTCCCAGTCAGAGACGGGAAGGTGGAGATCAGTG
ATAAGCGTGTTGATGTTTTCATGAGTCTCGCAGAGCGACTCCATAGCTAG
CTTCATCCATGATAGAGTGAGGATGTCGTCTTTGTTCTTAGGGATGAGTT
TCTTTAGCCTCTCTGCTAGAAGTAACTCAAAGCCGGTGAGTAGAGAGAGC
AGCCAGGGGGATAAAGCTGAGCTCTTTAGAGATAATAACCGAAAGGGGTT
CCCAAATGGGAAGAACCCTCGTGGTGGATCATGTGGTCGGCTCATTTTCG
CTGGACACTGCAAAAAAAAAAAACAAAGAGAGATGGTATTTTGAGTTAAT
CAATCAAACAAGCTTATGGGTAAATTGGTACTGCATAGAAGGGAACAATC
CAAACCTTAAAGTCTCAAAAAGCTGACAACTTTATAGATCTTGAAGCTTA
AAAATCGAAACTTTCCATTTAATTATAGAAACCCACATGGAAACAACACA
AACTCTACATCGGTCTGTTAACTCTTTAACCCTAAAACTAATTTCAGAAG
AACACACATAAACATAGATAGATATGAGGCTGAAACGAAGCTCAATTTAC
AGGAATCTTAC
>CL1.Contig5_All size 1463 gap 0 0%
GGGCAAAGTTAGCATTCCCTCTTTTTCAAACCATACATTTGTATTATACT
GCAGAACTGAGTTCAATCAAATACAGACAAGGCTAACACACTTAAACCAA
AGAGACAAGCTCAACAGATGGACTAGAGCAGACAAAAAAGAGAAACACTT
TCAGTAACCTAAACCTGCCTTAAGGCCTAAACATGTGGTTTCACCCTAAC
CTACATCTTCTCCAAAAACATTGCCAGAGATTAAGTCACTTGACCTAAGA
TTACAAAGCAACACATCTCGTCCGCTTAAAGTCATTTTGAAAAAACTCTC
AACTTCCTCTAGTAGCCGATCCAAACCCTGAGACAATTTCTCAGCTTGTG
TCCCCAACTCCATCACACAGTCCTTAAAAGTCTCAGCTTCCACAGTATCA
TCAACACCATCTTGAATCATCGGGTATATCTTCTCCACACTAGCGTCAAC
CCTCTCCAGCTCCTTGAGGATCGTGCTTCTACCTGAAGACAACAAGTCTC
TGACCTCACCGTTCACAACGCTCTGCGTATCAGTGAAGACCTTTGCCCAC
AACGGCTTCTCAGAGACATGCAAGTCAAAAAGATCATTAGTGGAATCAGA
CCAGGCCGCGGTGAATACGCTGCAGATATAAACCGTTTGAACCTTCACAC
CGTAAAAGGCCCGCATAAGAACCTTTCCTTTAGCCGAGCTCTTGACGTTA
GGCAAGGTCAGAGACTTAGCAAGAGAGTCTAGCACCTCACGGCAGGTTTC
AATCCTAGCGTTGTTTGCGTTAACATGCTGCCTCCAGCTATCAAGCGAAG
ACCGAGATTGAAGATACTTCTTCTGATCAGAACCAGACTGTAAATTATGC
AGAAAACACTTGAGGTAGAGATCTCCCTGGTTGAGTCTTGTGAGCTCGGA
GCTAAAGGCGTTGCAGAGATCTAGCAGCTTGACGCTTATATCTAGATAAA
CATCAACCCATTTCTCTTCCCAGTCAGAGACGGGAAGGTGGAGATCAGTG
ATAAGCGTGTTGATGTTTTCATGAGTCTCGCAGAGCGACTCCATAGCTAG
CTTCATCCATGATAGAGTGAGGATGTCGTCTTTGTTCTTAGGGATGAGTT
TCTTTAGCCTCTCTGCTAGAAGTAACTCAAAGCCGGTGAGTAGAGAGAGC
AGCCAGGGGGATAAAGCTGAGCTCTTTAGAGATAATAACCGAAAGGGGTT
CCCAAATGGGAAGAACCCTCGTGGTGGATCATGTGGTCGGCTCATTTTCG
CTGGACACTTAAAGTCTCAAAAAGCTGACAACTTTATAGATCTTGAAGCT
TAAAAATCGAAACTTTCCATTTAATTATAGAAACCCACATGGAAACAACA
CAAACTCTACATCGGTCTGTTAACTCTTTAACCCTAAAACTAATTTCAGA
AGAACACACATAAACATAGATAGATATGAGGCTGAAACGAAGCTCAATTT
ACAGGAATCTTAC
>CL2.Contig1_All size 434 gap 0 0%
TCGACCTCCATGGAGCAGCTAGTCCAATTAAGAAGATTGCGGATGCTAAA
CTGGCAAAAGATTTCCAAGCAGTTCTCAAAGAGTTTCAGAAAGCTCAGAG
ACTTGCTGCTGAAAGAGAGATTACATATACTCCTGTCGTCACTATAGATA
TACCTACCAGTTATAATGCACAAGAACTGGATACTGAATCTTTAAGGACC
TCCCAGCAGCAAACTCTTCTTCTACAATCAAGAAGGCAAGAAGTAGTGTT
TCTAGATAACGAGATAACATTCAACGAGGCAATCATTGAGGAAAGAGAGC
AAGGAATTAGAGAGATTCAACAACAGATTGGTGAAGTGAACGAAATCTTC
AAAGATCTAGCTGTTTTAGTGAACGATCAAGGAGTCATGATCGATGACAT
CAGCTCTAACATTGATAACTCACAAGCTGCAACT
>CL2.Contig2_All size 1043 gap 0 0%
AGAAGAAGAAGAAGAAGAGGATGAGTTTCCAAGACATCGAAGCTGGCTCT
CGATTCCAGACGCCGAATCGTTTTAACAGCGGGAGGCAGCAGAAGCCTCT
GTCTCGTGGGGATCCGTCTCAGGAGGTAGCCGCCGGAATATTCAGGATCA
GCACGGCCGTCAATTCCTTCTTCCGCCTCGTTAATTCGATCGGAACGGCT
AAGGATACTCTTGAATTGCGAGAGAAGCTGCAAAAAACAAGGTTACAGAT
CTCAGAACTGGTGAAGAATACGTCAGCTAAGCTTAAAGAAGCTAGCGAAG
TCGACCTCCATGGAGCAGCTAGTCCAATTAAGAAGATTGCGGATGCTAAA
CTGGCGAAAGATTTTCAATCAGTTCTCAAAGAGTTTCAGAAAGCTCAGAG
ACTTGCTGCTGAAAGAGAAATAACTTATACTCCTGTCGTCACACAAGATA
TACCTGCCAGTTACGATGCACAAGAACTGGATATTGAATCTTCAAGGACA
TCCCAGGAGCAAACTCTTCTTCTACAATCAAGAAGGCAAGAAGTGGTGTT
TTTAGATAACGAGATAATATTCAATGAAGCAATTATCGAGGAAAGAGAGC
AAGGAATCAGAGAAATTCAAGAACAGATTGGTGAAGTGAATGAAATCTTC
AAAGATCTAGCTGTTTTAGTGAACGATCAAGGAGTTATGATCGATGACAT
CAGCTCCAACATTGATAATTCACATGCTGCAACCTCACAAGCCACTGCTC
AACTCAGAAAAGCATCTAAAACTCAAAGAGCAAACTCATCCTTGACATGC
CTTCTTATTCTCATATTTGGGATCGTTATACTCATTGTCATCATCGTTGT
CCTGGTCTGAGCACCAAACTACAAGCTCCAAGCATCAACCGAAGAAGAGT
CGAGGAAACTATACAAATTATCCCTTGAAGATATATATTTATTGGTACAG
ATTCTTTTCCTTCCCATGCAATCGAATTGAACCTTGACTTCTCATCGTGT
GAATGTTTTATATATTAATCCATCTTAATGATCTTTATAGCAA
>CL2.Contig3_All size 348 gap 0 0%
GATCGGCTTCGCTAGCTTCTTTGAGTTTAGCTGAAGTATTTTTCACCAGT
TCTGATATCTGTAACCTTGTCTTTTGCAGCTTGTCTCGCAAATCGAGAGT
ATCCTTAGGGGTTCCGATGGAATTAACGAGGCGGAAGAAGGAATTGAGAG
CCGTGCTGATCCTGAATATCCCGGCGGCTACCTCCTGAGATGGATCCCCA
CGAGACGGAGGTCTCTTCTGCCTCCCACGATTAGGCTGCTGAAATCGAGA
GCCAGCTTCGAGATCTTGGAAACTCATCCTCCTCTGCTTCTCGAATCTCT
CTCAATCTCTCTTGCGGGAACAAAGACGACGAAGATGGGAAGAGTTTG
>CL3.Contig1_All size 230 gap 0 0%
TGCATCGCTTCCATTTTGGTTTTGCTGGTTTTGGAGGGGAAGGCTGTTTG
CTACCATAGAATCGCTGACCAGTTCTACGTCAAAGTTAAGCGTCCTCTTG
CGGTTTCTGTTGCTGCTGTTGTTCAACCGGTTGTTGATGGCTGATAGGTC
TTTTGAAGGGCTTTGGTAAGCACGTGTGCTCTCTCCAACGCAAGCATATG
AACTCCTTGAGCTGTGTGAAATAAGAGCAT
>CL3.Contig2_All size 1724 gap 0 0%
AAAGATCCATCCGCTCATAGCCTGAGGCCCTGAGGTGATCACCAGAAAGC
TAAACGTAGAAAAAGCAAACTCTATATGAAAATAATGTACAATCAAGTGA
AGAGAAGCTGGCGTTTGTTTGACACTCTTATCAATCTTGTGGCTCGGTTT
TAAAGGGAGCACCACCTGAAGAGGATGCATCGCTTCCATTTTGGTTTTGA
TTTGAAGCATCGGTCTCATTTTGGTTTTGGTTTTGGTTTTGTTGGTAAAG
ACTGTTTCCCACCATGGAATCGCTTACCAGTCCTGCTTCTACGTCAAACT
TAAGCGTCCTCTTGCGGTTGCTGCTGTTGTTGCTGTTGTTCAAGCGGTTG
TTGATGGCAGATAGGTCTTTTGAAGGGCTCTGGTAAGCATGTGTGCTCTC
TCCAACACAAGCGTAGTAACTCTTTGAGCTGTGTGAGATAAGAGCATCCA
TCTTGGATCCTCTTAGGGGAGAAACGTACACATTGTGCACAGCAGATACT
TTTTTAGGAGACATGTCTGGAACACTAGGAAACACCGACACCTTTGGCGA
TCCAGGACAATGACCTTCAGGATTATTATTGGCCTCCACGGCCTGGCCCT
TCTTCACAGGAACTATCTCCACCAGCAACGGCTTTACCGCTGGGATAAAA
ACATCGTTGTAGAATGTGATGATGTCAACATGATCTGGTCCTACTCTCCC
TTGACGACGACCCTGTGACGAATCCACAAAAACGCTGCGGAAAACTAGTG
GTTTACACTGTGGTTGCTTCCTATAGTTGTATATGATTTCCCTGAACGTC
AGGCTCATTTGGGATATCTTGGCCACACCGTAAAAGCAACAGAGAATGAT
CTGGTCAATATGGCGATTAAACAAAAGAGAAGTCCTCTGAGCAAGCACAC
GTTGGAAGAGACAGTATACACTCTCTCTTATTTGCTGCGAAAGTTGTAGC
CTTTCCACCATTCCGTTGATTCTAACCGCAGCTAATTTATTGATCTTGGT
GAAGAATATATTGATACCAGTTTCTGCACAAGTTTCTCCTCCGCCTCCTG
GGTTAGGCCGTGTGGGAGTAGCAAATGCAGACTGCAACGGAGGTGGCAGC
GTCTTGGATTTAACGTTGCCTAATGCCAACAGACGCTCCTTCACTGGTGA
TGCAAAGGAGCTCCGTTCAACTAGAATGCTGCGGTAGTCAGTACACAGTC
TTTTGGGCGATTTAATATCTCCATTTTGTCCTGGACATGCTTCAGCCTTT
TGGACAGATGATGCATGATTTGATGATCCTTCAGAGAAGTTAATAAGAGC
TGCAATAGCATCAAGAGACGGCATCGGTTCAGCTAACAATCCGAGCCTAT
TAATCTCCAACGCAAGCGGTGCCTTGGCGACAATCAGAGAGTTGTACATG
GAGGAGCCTCTCTCCCACACCATACTCTCCAGAAGCCGCTCCTCAAGCGA
GTTCAGATGCCGTCTCAGCTCTCTCGGCAGAGAATCCTCATGCCTGATAA
AACTCTCAATCACCTTGCTGAGATCAAAGGCCGTGATCCCAGTCCTCTCC
AGAACAGCAGGAAACAACATCGTTATGCTCTTGTGAGTAGCCAGAACCAG
CTCAGCCGAACACGCCAGCATGCATCTGTGGAACCTCTCGTTCGTCAGCA
AAGAGTTCAAGTTGTTCACGTGCAGAATCTGAGCTTCTGCTTTACACATC
GCCTCGAGGACTCTGTAGTATAAC
>CL3.Contig3_All size 3249 gap 0 0%
TGCGTTGCAAATAAAGAAAAGTAATATGTATAATCTATGATGAATCTACT
GGCTCGGTTTTAAGGGGTGCACCACCTGAAGACGATGCATCGCTTCCATT
TTGGTTTTGGTTTTGGAGGTAAAGGCTGTTTCCTACCATGGAATCACTGA
CCAGTCCTGCTTCCGCGTCAAATTTAAGCGTCCTCTTGCGGTTGGTGCTG
CAGTTGTTCAAGCGGTTGTTGATGGCAGATAGGTCTTTTGAAGGGCTCTG
GTAAGCATGTGTGCTCTCTCCAACACAAGCATAGTAACTCTTTGAGCTGT
GTGAAATAAGAGCATCCATCTTTGATCCCCGAAGGGGAGAAACATACACA
TTGTGCACAGCAGATACTTTTTTAGGGGACATGTCTGGAACACTTGGAAA
CACCGACACCTTTGGCGATCCAGGACAATGACCTTCAGGTTTATTATTGG
CCTCCATAGCCTGATCTTTTTTCACAGGAATTATCTCCACCAGCAACGGC
TTTACGGCAGGAATAAATATTTCGTTGTAGAATGTGATGATGTCTACATG
ATCTGGCCCCACTCTCCCTTGACCTTGACGGCGACTCTGATGCGAATCCA
CATAAACGCTGCGGAAAACTAGTGGTTTACACTGTGGTTGCTTCCTATAG
TTGTATATGATTTCCCTGAAAGTTAGGCTCATTTGGGATATCTTGGCCAC
TCCATAAAAGCAACAGAGAATGATCTGGTCAATATGCCGATTAAATAAAA
GAGAAGTCCGCTGAGCAAGTACATGTTGGAAGAGACGATATACACTCTCC
CTTATTTGCTGCGACAGTTGTAACCTTTCCACCATTCCATTGATTCTGAC
AGCAGCCAGTTTATTAATCTTAGTGAAGAAAATATTGATACCAGTTTCAG
CACAAGTTTCTCCACCGCCTCCTGGGTTTGGCCGTGTCGGACTAGCAAAG
GCAGACTGCAACGGAGGTGGCAGCATCTTTGATTTAACGTTGCCAAAGGC
CAACAGACGATCCTTTACCGGTGATGTAAAGGAATTGCGTTCAACTAGAA
TGCTGCGGTAATCTGTACACTGTCTTTTGGGCGATTTCATATCCCCGTTT
TGTCCTGGACATGTTTCATGCTTTTGGATAGATGGTGCATGATTTGATCC
TTCAGAGAAGTTAATAAGAGCTGCAATTGCATCCAGGGATGGCATCGGTT
CTGCTAGTAATCCGAGCCGGTTGATCTCCAATGCAAGCAACGGCCTGGCA
ACAATCAGAGAGTTGTACATTGAAGAGCCTTTCTCCCAAACCATACTCTC
GAGAAGCCGTTCCTCAAGTGAGTTCAGATGCCGTCTCAACTCTCTAGGCA
GAGAATCCTCGTGTCTGATGAAACTCTCTATAACCTTGCAGAGATCAAAG
GCTGTGATCCCAGTCCTCTCCAGAACAGCCGGGAACAACATCGTTATGGA
TTTGTGGGTTGCCAGAACCAGTTCAGCTGAACAAGCCAGCATGCATCTAT
GGAACCTCTCATTTGTCAATAGAGAGTTTAAGTTATTTGCATGCAAAATC
TGAGCTTCTGCTATACACATTGCCTCGAGGACTCTGTAGTATAACTTCAC
AGCTTCTAATCTTCGCTGTTCTGCCCATATGTCATCCATCAGGTTAACGG
GTTGTAAACTTCCGCCTGCACATCGGTCCCCAAGGGAGCTATTTGGAAAA
ATAGCTTCCAATATCACATGTGCTCTCCGTGTGACATCAGTTGTTATATC
CCTATCGCAGGATTTGAGGAAATGCTCCAACCCAGGTGAAGGTTTTGGTA
GAAGCGGACATATAACAGTCCTGAGCCATTTGGCAGTTGTCATTGCTGTG
CTTACTGGTGTTGCTGTCAACTTGATGGCACCGCTAATAGTATTTGTCTT
CGCAGCAGGTGACTTATGAGGAGAGAGTGGACTTATAAATGTCCTTGCAG
GTGAGCTCAAAGAATCAATTTTCCTCTTAACACCAGTAACATTTACAGCT
CCTGCAGATAAGCTTCCCGATCCGAGTAAGCTATCCTCTTCATTGATGAA
CACCCTCTCATCCAGTTCGCCTTTATTGCAGACTGAATCTTCGTAATCTT
TTTCTAGTGTGATCAAGCTAGTGGAGATGGATGTCTCGTCCAGTAAATCC
TCAAAGTAAGTCAAGCCATCTGGGTTAATATTATCTAGCTTGTCAATTTT
GCACGTGGATGCTGAAGATGGCTTCTTCTTCAATATTGTTTCTATCAAAT
TATTAGCCTGGTCCATTATTTTCCTCAACTCATCTTCTGAGGCGTCATAT
ATCTTGCAAAGTGATGCAACCAAGTCTACCTCTTTGTCACCTTTCTTAAC
AAAACGTGAAGAGTCTTGGATGCTGAAATTTCTAAACCGACAAGGAACAT
GTATGATCAAAATAGCCAATATAGAAACTAGGCCATTGGTGCATGTCACA
AGGTCTTTAAATCGGCTAAAAGCATGGTTTCGGAGTGCCAGAAAGAGTAA
CCACCCAAAACGGTAACTATCTGGCAAATAACTAGCAGAGTTCGCTGAGG
TCTTTTCTGCGTTTGCATCGTATGTCAAGAAGAACTCCTGGTACCCACGT
TTGTAGTATTTGCTTAGAAGGCTAAGATGCACAAAGTTCGCTTGCAGCTC
CTTTGCCTGAAGTCTGTTCTCCCAGTCAGCACCATAAAGTTCACAAAGCA
CAGGACCAGCCTTCACCACAAACTGAGGTAACTCTTTAAAAAAATCCACA
ATATTCAGCTTTAGAGCCCTCAGTATCTGACATAGATTAAACCCATTATC
ACCAGACACTGACTGTCCGTCCACTTGTTTTCTCACAGTAAGCATCTTCA
CTGAATAGAGAATGAACGCAAACCAGAACCTCTCTACTTCCTCTCGAGTT
CCACTTCCAATGTTGGCCATGTTTGCAGACAAGATCCGTTTGGTTTCAGT
AAACAACTTCAAAGCTTCATCGCAAACGCTCCCTTCAAGAGAAAGAACTT
TCTCGCATAAGTCTAAGAGAGTTGCTTCACTTCTTTTCCCATTAGGGTCA
ATGGGTGGAGTCACTGGTGGCTGAACTTCTTCCATCGTCTCCAACAACAA
AGATTTGTTCCCAAAATCGAAACGTCGCCGGTTCGAGCTGAACAGAAAGA
TCCAAACTTTAAGAACTCCTCTTAAAAAAAAATCGACGAATTAAACGAAG
AAGCAGTGACTCACTCTCTCTCTCTAGATTTGGGGGAGTCTGATTAAGC
>CL4.Contig1_All size 409 gap 0 0%
ACGTGCAAAGGCTGCTGCTGTTCTTGACCAGAACAAACTGAGTAGCAGAG
GCCGTAAGCCATATATGCATCACTCTCGCCATCTCCATGCACTGCGCCGT
CCTAGAGGATCCGGTGGAAGATTCTTGAACACTAAAAGTGGAACCGATGC
AAAGAAAGCTGATGGAACTAAGCAGACTCAGAGTCAGGCTATGTCTCAGC
AAAGTAACTCTCAGAACTCTGAAGTTCTTCATCCGGAAAGTGGGACCATG
AACTTATCTACCGGACTAAATGTGTCTGGATCAGAAGTTACAAGCATGAA
CTACTTTCTGAGTTCTCCGGTTCATCCTCTTGGTGGCATGGTGATGCCTG
GCAAGTGGACTGCATCAGTAGCAGCAATGGATAATGGCTGCTGCTATTTC
AAAACCTGA
>CL4.Contig2_All size 673 gap 0 0%
AAGAGCTTAAAAAGTAGTTCATGCTTGTAACTTCTGATCCTAGTCGGTTT
GATAAGTTCATGGTCACGTTTTCAGGATGAAGAACGTCTGAATCCTGAGA
GTTACTTTGCTGAGGCTGAGTCGGCTTAGTCCCATCAGCTTTCTTTGCAT
TGTTCTGACTTTTAGTGTTCAAGAACCTCCCACCAGATCCTCTAGGACGG
CGCAATGCATGGAGATGGCGTGAATGATACATATATGGCTTACGGAATTT
GCTACTCGGTTTGTTCTGATCAAGAACAGCAGCAGCCTTTGCACGTGACT
GGCGTCGCCTGATGATTCCATGGTATTGCTTTGAGTTAACGTAGATGGTT
CCATCTTCTGTTTCCATGTTTAGAGGAAGCATTACACTGCTATGAGATCC
ATAGGGTGAAAGAACTCCATAGTATTGTTGTTCCACACATGGATACTTTG
TGTACATCTGTGGCTGAGAAAATCCAAGTTCCAAGTAAGGTGGTTGCATT
GAAAAAGCAGATCCATGAGGCTTTGGCACAACTCTTGGACTCTTTACATC
ACCAAGTGAGAAAGAAAAGTGAGATGCAGAGTTGCTTTGTTTATTCACAC
CTTGTTCTATCCCTCCAGCAGATCTGACCTTAACTCCGGCCAATGAATCA
GAATCTCCGGCGAGACTCTCCGG
>CL5.Contig1_All size 383 gap 0 0%
TCCAGTTCCTATAACACTTGATGCACATGGCGTGGCAGCAGTTAGGCAAC
ACCATTTTGGTGCAAGGCTCTAAGCAGATCCCACATTCCTCTTCTCTCTC
AGAGTCAACGCTGTTAGTAATGAATCTGTTGCCTTCGATGTCATACGTGA
TGGCTTTTGGATTGGGATACCACAAGGTGTTGTCGCCTGGTGAGTCAGAG
AAGTTGATGTGAAGACGCTCTAGCGATGGTAATATAACACCGTAGAACTC
TCTGATTGTAGCTTTCCTTCCGTACCGGGATCGATTCCACCTCCCATCAG
CACGTACCTTGTAGATGAGTATGTGGAAGAAATCAAAATATCTTGGGAGG
AGACATGAGAAGTCCATCCATTGAAGGAGGAAG
>CL5.Contig2_All size 370 gap 0 0%
GTAGAACCGAAGAAGATCCTCCTTCGTGACCGTCTCTGTATCCACCACAT
CTTCATCGCAAGTCAGCACCCATAGATCCTCAGAGTTCACTCTCTTGATG
CTGCCTCTACAAAACGGGCATGACTCCGACTTGGTGTTCCAGTTCCTGTA
ACATTTGATGCACATGGCATGGCAACAGTTGGGCAACACCATTTTGGTGC
AAGGCTCTAAGCAGATCCCGCATTCGTCTTCTCTTTCCAAGTCGACGGTA
GACATGATGAATCTGTTATCATACTTCTTGGTGATAGCTTTTGGATTCGG
ATACCATAAGCTATCGTCAGCAAAGTTGATGTGAAGACGCTCAAGAGATG
GTAATATAACACCGTAAAAC
>CL5.Contig3_All size 936 gap 0 0%
TCTCCCCCTCTGTACACCCCATCCGTGTTGTGTGTTTCACCATCAAATCT
TCATATCAAGTACTCGTTGTAGCCTAAGAATACAGCTTCCGGATAATCTT
TAGGGAGGCTATTGATATGGAGATAGAACCGTAGCAAATCCTCTTTAGTG
ACCGTCTCAGGATCCACCACATCTTCATCACACGTCAGCACCCACAGATC
CTCCGAGTTTACTCTCTTGATGCTGCCTCTACAAAACGGGCATGACTCAG
ATTTTGTGTTCCAGTTGCGGTAACATTTGATGCACATGGCGTGACAACAG
TTAGGTAACACCATTTTGGTGCAGGGCTCTAAGCAGATCCCGCATTCCTC
TTCTCTTTCTGAGTCAACGTTGTTGGTCATGATGAATCTGTTGCCTTCAG
TGTCGTAATTCTTCTTGGTGATGGCTTTTGGATTGGGATACCATAAGCTG
TCGCCTGGTAAGTCGGAGAAGTTGATATGAAGACGCTCGAGTGATGGTAA
TATAACACCGTAGAACTCTCTGATTGTAGCTTTCCTTCCGTACCTGGATA
GATTCCAACGCCCATCAGAACGTACCTTGTAAATAAGTATGTGGAAGAAA
TCAAAGTATCTTGGAAGCAGACAAGAGAAGTCCATCCATTGAAGCAGGAA
TATGAAGAAAGGAGCCAAATTGCTGCAGACCAACTTCATCTGAAGTCGCA
CACCGCTCTTTCCCATTGGAATCTCAGCAGCCAGTGAATTGGCGTGCTCA
ATGTCAGCCTCGAGAATCTTCAAAGAATCTCTGTAAGAAGAGTTGGTCAA
CTGATAATACATCTCCTTTCCTGTTCAGTTCTCTCTGAAATTATTACAGA
AGAGAGGGGAGAGGAGAATCCAAAGGTTGGGTCTTGAAACAGACAATCCT
TGGAACCCGATGAACAATACAGCAAACGAGTGATCA
>CL6.Contig1_All size 723 gap 0 0%
TGGGGAGAGATCTTGTAGTGGTTCCTAAGCTCATTCATCCGTTACCTCCA
GCGCTTTCATCAACTGAAGCTGCACATCCAGATGACACTTGGATGCAGGA
GCTGAACGCAAATAGGCCAGCGACACCAACCAGAGGACGCCCACAAGCTC
CAAATGACAAAGGAGGCTCGCTGGCTTGGATGTAAGGTATAGACGGAAGA
GGCACTCGTGCACATACATACCGCAGCCAAACACTTTGTAACATCTGCCT
CCTGGTGTTCCTCATGTTGGTGTACAGAAAGATGAGCCATAGACGAGTAA
CAACGAGGGTCTGGAGATATCAGGGGGTTGTTGTAAATTGAGATGCCGTA
AGGGTTGAAAAGTCAGTTTTGGTGGTGGTTTAGTAGTGATTTGTAGAGAG
TTCATTCGTTTGGGCTTTAGTTCTCTCTTTCAACTTTTATTTAGTCTGCT
TCCTACAAAATCTTTATGTTTCTCTCCAATTTGATTACCTTTTCGTTTTG
GTTTGTGGTATAGTCTTGCCGTGTGGGACATGAGTTATAATGGTCGACAT
GCATATCATCCGTATTAGGTTGTGTTAGGTGGGGGATGGATGGTTTGCTG
TTTTTCTATTTATTCTGTATCATATAGACGTTGGGGCCTTTGTGTATCAC
TTATATTCATTAAGCAACTCATACTTTTGTAACGTTTGTGTTGATACCAA
GAAATTTTCTGGCTCCCTTGGGG
>CL6.Contig2_All size 205 gap 0 0%
GTATAGTTTCTTGGCGAGTGGGATTATGAGTTATCATCCGTATTAGGGTG
TGTTAGTTGGGGGGGGGATTGATGGTTTGCTGGTTTTCTATTTATTCTGT
ATCATATAGACGTTGGGGCCTTTGTGTATCACTTATATTCATTAAGCAAC
TCATACTTTTGTAACGTTTGTGTTGATACCAAGAAATTTTCTGGCTCCCT
TGGGG
>CL7.Contig1_All size 1207 gap 0 0%
AAAAGATAATGTCGGTCAACAAAACTGTCAGAATCACAAAACATAGCTCA
AGTATGAATCTGAAACAAAATCTACATGTCTGCGAAGAAAGCTCTGTTGT
CCACTGGATTTGCTTTGCTTTTTGTTTTCCTCTTGCTACCTTTGGAAGGC
TTGGGATCATTGTCAAGGTCCATCCCATCGTTGTCGCTGTCACTGTCATC
TGCAGCTCCCGATGCGTTTCCATTAGCACCTTCTATAATCTCTTCTAGAT
CCCACAGCTTGAGCATACTGTCATGAGCTGTGCTACCAAGAAACTTGTTA
TCATGCGAGAGAGCGAGATCTTCAATAGGGAACTCGTGAGACCCAATTGG
CTGTATGATTCTGTTGGGCAGTATTCCAACGAGGCTTATTATTCCATTAT
CACATCCAGTGAAAAGTCTATCCTCATCAAGCTTTAATAGGACATCAACT
GAATTTGGAGATAGATCAACAAACCGATCGCTACAATCTTTGAAAAATCC
CCATGAGTACAACATGAGAATACCATTTTGAGTTCCACAGATAGCTTTAC
GGCCATTCTTCATGATAACAACAGAAAGCAGCTCGTCTTCAGAAAACTCT
GACTGAGCTTGGACTTTATTCGTTCTGAGATTACAGACAGATAGTGTCCC
ATCTCCACTTGTTGCCACTAGCTTCATTGAATCAAATAAGTACAAAATTT
CAAACCTTGTTGCCACTAGCTTCATTGAATCAGATGCAATGGTCATGTCA
GAAATGTAATCCTCGTGTACACTGAACTCGTGAGAGCAAGAGCGCTGCCT
CGTATCCCAAATCTTAACACATCCTTTATCATCCCCTGAAGCGATGGTTG
TCTCAGTGACAGTTATCAAAGTATTAACAGCATCCTCGTGAGCATTCTCA
AGACGTGCAACACTAGCACCAGTCTCCACATCAGTAGCTAGAATAGAGCA
ATCAGCTGAAGCCGTGACGATTCTTTGGCCATCGTCAATGAAGCGAACAG
CTCTGCAAGACTCCTTATGGGCACGAACCTTACGCTCCCTGACAAGTGAA
GACTCTGTGTCGTAACGGTATAGATGCAATTGTCCATCGATGAGACCAGC
AGCTACAAGATTCTTCGATGGGTGGAAGTCTATACCGAACGCGTTTGCTC
CCAAATCGATCTCCATCACCACAGTGTCGAGAGAAGTCACCGAATCAAGC
CGTCGTG
>CL7.Contig2_All size 1159 gap 0 0%
AAAAGATAATGTCGGTCAACAAAACTGTCAGAATCACAAAACATAGCTCA
AGTATGAATCTGAAACAAAATCTACATGTCTGCGAAGAAAGCTCTGTTGT
CCACTGGATTTGCTTTGCTTTTTGTTTTCCTCTTGCTACCTTTGGAAGGC
TTGGGATCATTGTCAAGGTCCATCCCATCGTTGTCGCTGTCACTGTCATC
TGCAGCTCCCGATGCGTTTCCATTAGCACCTTCTATAATCTCTTCTAGAT
CCCACAGCTTGAGCATACTGTCATGAGCTGTGCTACCAAGAAACTTGTTA
TCATGCGAGAGAGCGAGATCTTCAATAGGGAACTCGTGAGACCCAATTGG
CTGTATGATTCTGTTGGGCAGTATTCCAACGAGGCTTATTATTCCATTAT
CACATCCAGTGAAAAGTCTATCCTCATCAAGCTTTAATAGGACATCAACT
GAATTTGGAGATAGATCAACAAACCGATCGCTACAATCTTTGAAAAATCC
CCATGAGTACAACATGAGAATACCATTTTGAGTTCCACAGATAGCTTTAC
GGCCATTCTTCATGATAACAACAGAAAGCAGCTCGTCTTCAGAAAACTCT
GACTGAGCTTGGACTTTATTCGTTCTGAGATTACAGACAGATAGTGTCCC
ATCTCCACTTGTTGCCACTAGCTTCATTGAATCAGATGCAATGGTCATGT
CAGAAATGTAATCCTCGTGTACACTGAACTCGTGAGAGCAAGAGCGCTGC
CTCGTATCCCAAATCTTAACACATCCTTTATCATCCCCTGAAGCGATGGT
TGTCTCAGTGACAGTTATCAAAGTATTAACAGCATCCTCGTGAGCATTCT
CAAGACGTGCAACACTAGCACCAGTCTCCACATCAGTAGCTAGAATAGAG
CAATCAGCTGAAGCCGTGACGATTCTTTGGCCATCGTCAATGAAGCGAAC
AGCTCTGCAAGACTCCTTATGGGCACGAACCTTACGCTCCCTGACAAGTG
AAGACTCTGTGTCGTAACGGTATAGATGCAATTGTCCATCGATGAGACCA
GCAGCTACAAGATTCTTCGATGGGTGGAAGTCTATACCGAACGCGTTTGC
TCCCAAATCGATCTCCATCACCACAGTGTCGAGAGAAGTCACCGAATCAA
GCCGTCGTG
>CL8.Contig1_All size 303 gap 0 0%
GTCAGTGACACTTAATAGGATAGAAATATGAATTTTTATCACATACATCA
ACGATAAATTTATTATGCAAGCAGATGTCTGAATCGTACATATCAAAGGT
AAACATGATAAAACGATGAAAACTATTGGCTCGAAAAAATAAAAGTAAAT
TACAAGAAAACGAAGCTGACCAATGCAACATAATCTCAAACGAGGAGCAA
ATGAGCTGCCACAACGAAAGAAAATGCTACAACGTCGTTTCTTACATTGA
AAGCTCCTGAATCCGGGGAGGCCATTGTTGGTGGCATGGGTCCCGGAGAA
GGA
>CL8.Contig2_All size 807 gap 0 0%
CTGGTTATTGATAGTTCGTCTGTGAAAATTTGGATAAAAATGAATTTACA
TCACATGCATCAAATAGAGTCAACGATAAACTTATTAAGCAAACAAATGT
CTGAATCGTACCATATCAAACACAAACCCAAATATATGATAAAACATGAA
AACTAATGGCTCGAGAAAAAATGAAAGTAAATTACACAAATACGACGCTG
GCCAATTTAATAATAATCTCAAACTAGGAGCAAATGAGCTGCAACAAGGA
ACGAAATTGCTACGACGTCGTTTCTTACATTGAATGCTCCGGAATCTGGA
GAGGCCATTGCCGGTGGCATGGGTCCCGGAGAAGGAGAAGACTCCATTCC
CGGCATCATCGGTGGCGAAGCCATATCAGGGACTGTTTCTGGACTTGGGG
CCATAGTAGTTGGTGGGCTCATTGGACTTGAAGATGGAGTCATTGGCATC
GGAGCCATGGGCATTGGTGGTGGAGCCATGGGCATAGGAGGTGGAGTCAT
CATCGGCATAGGAGGTGGAGTCGTCATTGGCATCGGAGAGCCGCCGCTAG
GCATTGGTGGCATGGACATTGAGCCAGAAGGAGCCATCATGGGGGACTGA
GCTAATGAAAAAGAAACTAAAACCATAGACAACGTCACCAAAAAGAGGGC
TTGTGAAAAGGCCATGGTTATGTGTTTCGAATAGTGTGGTTTACCGTTTA
CGTAAAGTGATATATAGAGAGAGATATGTGAGATAAAAGAGTGGGAGAGA
AAAGTGAAATGTTCTTTTGTGCTGTTGGTGATATATAACTTACGGATTAT
TTGTTTT
>CL8.Contig3_All size 854 gap 0 0%
CTGGTTATTGATAGTTCGTCTGTGAAAATTTGGATAAAAATGAATTTACA
TCACATGCATCAAATAGAGTCAACGATAAACTTATTAAGCAAACAAATGT
CTGAATCGTACCATATCAAACACAAACCCAAATATATGATAAAACATGAA
AACTAATGGCTCGAGAAAAAATGAAAGTAAATTACACAAATACGACGCTG
GCCAATTTAATAATAATCTCAAACTAGGAGCAAATGAGCTGCAACAAGGA
ACGAAATTGCTACGACGTCGTTTCTTACATTGAATGCTCCGGAATCTGGA
GAGGCCATTGCCGGTGGCATGGGTCCCGGAGAAGGAGAAGACTCCATTCC
CGGCATCATCGGTGGCGAAGCCATATCAGGGACTGTTTCTGGACTTGGGG
CCATAGTAGTTGGTGGGCTCATTGGACTTGAAGATGGAGTCATTGGCATC
GGAGCCATGGGCATTGGTGGTGGAGTCATAGGCATAGGTGGTGGAGCCAT
AGCCATAGGTGGTGGAGTCATCATCGGCATAGGAGGTGGAGTCGTCATTG
GCATCGGAGAGCCGCCGCTAGGCATTGGTGGCATGGACATTGAGCCAGAA
GGAGCCATCATGGGAGATTGAGCTAAAGAGAAGGGGATTAAAACCATAGT
CAATGTGAGCAAAAGGAGAGCTTGTGAAGAAGCCATCATGGGATATTGAG
CTAAAGAGAAAAGGGTTGTGTGTTGAATAGTGGTTTATGTAAAGTGATAT
ATATAGAGAGAGAGAGATGTGAGAATTGTCAAAGAGTGAGCGAGAAAAGT
AAAGGTTTCTTTGAGCTGCTGGGGGATATATATTAGAGAGAACCAAATGC
TGAA
>CL8.Contig4_All size 561 gap 0 0%
CGAGATATATATTGATAATACTGGTTATTGATAGTTCGTCTGTGAAAATT
TGGATAAAAATGAATTTACATCACATGCATCAAATAGAGTCAACGATAAA
CTTATTAAGCAAACAAATGTCTGAATCGTACATATCAAACACAAACTCAA
ATATTATAAAACGATGAAAACTAATGGCTCGAAAAATAGTGAAAGTAAAT
TACACGAAAACGATGGGGACCAGTTCAATAATAATCTCAAACAAGGAGCA
AATGGGCTGCAACAAGGAAAGAAAGTGCTACGACGTCGATTCTTACATTG
AAAGCTCCGGAATCCGGCGAGGACATAGCCGGTGGCATGGGTCCCGGTCC
TGGAGAAGGAGAAGATTCCATTGCTGGCATCGGTGGCGAAGCCATATCGG
GGACTGATGCTGGGCTAGGGCCTGGGCTCATAGGAGTAGTTGGTGGACTC
ATTGGGCTTGAAGATGGAGTCATTGGCATCATAGGCGGTGTAGCCATGGA
CATTGGTGGTGGAGCCATAGGCATAGGCGGTGGAGTCATTGGCATAGGTG
GTGGAGCCATG
>CL9.Contig1_All size 2199 gap 0 0%
GTTGTAGCGGATCTTATCACGCCACCTCACCACACCACACCCCCCTCTCG
CTTTGGTTTGGATATTCATTAATTAATGGATATCCGACGGAGACCTCCTA
AACCGCCGGTTAACCCCAACCGGTTCCTCGATAACCGCTCTCCTCCTCCT
CCTCCTTCCTCCGATGACGACATCGATCGCAACCGTTCTCCGAAAGCCTC
CGACGCGCTGCCGCTCCCTCTGTACCTCACCAACGCCGTCTTCTTCACTC
TCTTCTTCTCCGTCGCCTACTACCTCCTCCACCGCTGGCGCGACAAGATC
CGTTACAACACCCCTCTCCACGTCGTCACCATCACCGAGCTCGGCGCCAT
CGTCGCCCTCATCGCCTCCTTCATCTACCTCCTCGGCTTCTTCGGCATCG
ATTTCGTCCAGTCCTTCATCTCACGCGCCGACTCCAACGACTCCGATCGA
GATTACCTCGTGAACGACGACCACCACCGCCTCGTCACGTGCCCCCCTCC
GATCGTCGCCAAGCTGCCGAATCCGGAGCCTCCTCTCCCGGAGGAAGACG
AGGAGATCGTGAAATCGGTGCTCGACGGGGTCGTCCCTTCGTACGCGCTC
GAATCTCGCCTCGGGGATTGCAAACGCGCGGCGTCGATAAGGAGAGAAGC
GTTGCAGAGGATGACCGGGAGGTCGATTGAAGGATTGCCGTTGGATGGAT
TCGATTACGATTCGATCTTGGGGCAATGCTGCGAGATGCCTGTGGGATAC
GTGCAGATCCCCGTGGGGATCGCTGGACCGTTGCTGCTCGACGGTTACGA
GTACTCTGTTCCCATGGCGACGACGGAAGGGTGTTTGGTGGCGAGTACTA
ACAGAGGGTGCAAGGCTATGTATGTATCCGGTGGTGCGACGAGTACTGTG
CTTAAGGATGGGATGACGAGAGCGCCTGTTGTGAGGTTTGCTTCGGCGAG
GAGAGCTTCTGAGCTTAAGTTTTTCTTGGAGAGTCCTGAGAACTTTGAGA
CTCTGGCTGTTGTTTTCAACAGGTCGAGTAGATTTGCGAGGCTGCAGAGT
GTTATGTGCACGCTCGCGGGGAAGAATGCTTATGTGAGGTTCAGTTGTAG
TACTGGTGATGCTATGGGGATGAACATGGTATCCAAAGGTGTTCAGAATG
TTCTTGAGTTTCTTACTGAAGATTTTCCTGATATGGATGTCATTGGAATC
TCTGGTAACTTTTGTTCGGACAAGAAGCCTGCTGCTGTGAACTGGATAGA
GGGACGTGGCAAATCGGTTGTGTGCGAGGCGGTGATCAGAGGAGAGACCG
TGAACAAGGTGTTGAAGACGAGCGTGGCTTCTTTGGTGGAGCTCAATATG
CTCAAGAACCTCACGGGGTCTGCTATTGCAGGGTCTCTAGGTGGATTCAA
CGCTCACGCCAGCAACATTGTTTCTGCTGTGTTCTTAGCGACTGGTCAGG
ATCCAGCTCAAAACGTGGAGAGCTCTCAGTGCATCACAATGATGGAAGCT
ATTAATGACGGGAAAGATATTCATATCTCTGTTACTATGCCGTCTATTGA
GGTGGGGACAGTGGGAGGAGGAACACAGCTTGCGTCTCAATCTGCGTGTC
TGAACCTGCTCGGAGTTAAAGGAGCGAGCAAGGAGGCGCCGGGGATGAAC
TCAAGGAGGCTAGCGACGATAGTGGCCGGAGCAGTTTTGGCGGGAGAGTT
ATCACTAATGTCAGCAATAGCAGCTGGACAACTTGTGAAGAGTCACATGA
AATACAATAGATCCAGCAGAGACATCACTGGAGCAACGACGACGACGACA
ACATGATCTGAACCATCATCATCATCCATCATCATCTCTGTCTGGCCCAA
AACTCGAAGGAGGACAAAAATGTAAAGAAGGCAGGCTTTTTACAACTCAA
CTCTCTGGTGGACACACTAAGCCATGTGCGTGCCCTTGTCTTCTTTTGTT
CAATAAAAATTAAAATTGTTTTTTGTTTTTGTTTGACTTTTAAACTTCTT
TTTTTTTTGTGGGGATTAAGAGGGAGAGAATTGTGATTGTCATTTTCTCC
TTCTTTTTCTCTCACTCATGGATAATTCATGTTCTATTTGATCTGTCTAA
GCTTTGTCTTGTGTTTGTTAGCAAGTGTTGTGTCTTGTCTATATGATGAT
GGAAAACATGTATGCAGTTGCGTTTAAGGATATGAGTGCGTACTTGCTG
>CL9.Contig2_All size 2165 gap 0 0%
GTTGTAACGGATCTTATCACGCCACCTCACCATCCTCCCTCTCGCTTTGG
ATACTCCTTCCAATGGATATCCGACGGAGGCCTCCTAAACCGCCGGTTAA
CAACCCTAACCGCTTCTCCGACGATGACGATCAACGCCGGACAACAACGA
TTCCTCCCAAGGCGTCGGACGCGCTCCCTCTCCCTCTCTACCTCACCAAC
GCCGTCTTCTTCACCCTCTTCTTCTCCGTCGCCTACTACCTCCTCCACCG
CTGGCGCGACAAGATCCGCTACAACACCCCTCTCCACGTCGTCACCATCA
CCGAGCTCGGCGCCATCGTCGCCCTCATCGCCTCCTTCATCTACCTCCTC
GGCTTCTTCGGCATCGATTTCGTCCAGTCCTTCATCTCACGCGCCGACTC
CAACGACTCCGATCGAGATTACCTCGTGAACGACGACCACCACCGCCTCG
TCACGTGCCCCCCTCCGATCGTCGCCAAGCTGCCGAATCCGGAGCCTCCT
CTCCCGGAGGAAGACGAGGAGATCGTGAAATCGGTGCTCGACGGGGTCGT
CCCTTCGTACGCGCTCGAATCTCGCCTCGGGGATTGCAAACGCGCGGCGT
CGATAAGGAGAGAAGCGTTGCAGAGGATGACCGGGAGGTCGATTGAAGGA
TTGCCGTTGGATGGATTCGATTACGATTCGATCTTGGGGCAATGCTGCGA
GATGCCTGTGGGATACGTGCAGATCCCCGTGGGGATCGCTGGACCGTTGC
TGCTCGACGGTTACGAGTACTCTGTTCCCATGGCGACGACGGAAGGGTGT
TTGGTGGCGAGTACTAACAGAGGGTGCAAGGCTATGTATGTATCCGGTGG
TGCGACGAGTACTGTGCTTAAGGATGGGATGACGAGAGCGCCTGTTGTGA
GGTTTGCTTCGGCGAGGAGAGCTTCTGAGCTTAAGTTTTTCTTGGAGAGT
CCTGAGAACTTTGAGACTCTGGCTGTTGTTTTCAACAGGTCGAGTAGATT
TGCGAGGCTGCAGAGTGTTATGTGCACGCTCGCGGGGAAGAATGCTTATG
TGAGGTTCAGTTGTAGTACTGGTGATGCTATGGGGATGAACATGGTATCC
AAAGGTGTTCAGAATGTTCTTGAGTTTCTTACTGAAGATTTTCCTGATAT
GGATGTCATTGGAATCTCTGGTAACTTTTGTTCGGACAAGAAGCCTGCTG
CTGTGAACTGGATAGAGGGACGTGGCAAATCGGTTGTGTGCGAGGCGGTG
ATCAGAGGAGAGACCGTGAACAAGGTGTTGAAGACGAGCGTGGCTTCTTT
GGTGGAGCTCAATATGCTCAAGAACCTCACGGGGTCTGCTATTGCAGGGT
CTCTAGGTGGATTCAACGCTCACGCCAGCAACATTGTTTCTGCTGTGTTC
TTAGCGACTGGTCAGGATCCAGCTCAAAACGTGGAGAGCTCTCAGTGCAT
CACAATGATGGAAGCTATTAATGACGGGAAAGATATTCATATCTCTGTTA
CTATGCCGTCTATTGAGGTGGGGACAGTGGGAGGAGGAACACAGCTTGCG
TCTCAATCTGCGTGTCTGAACCTGCTCGGAGTTAAAGGAGCGAGCAAGGA
GGCGCCGGGGATGAACTCAAGGAGGCTAGCGACGATAGTGGCCGGAGCAG
TTTTGGCGGGAGAGTTATCACTAATGTCAGCAATAGCAGCTGGACAACTT
GTGAAGAGTCACATGAAATACAATAGATCCAGCAGAGACATCACTGGAGC
AACGACGACGACGACAACATGATCTGAACCATCATCATCATCCATCATCA
TCTCTGTCTGGCCCAAAACTCGAAGGAGGACAAAAATGTAAAGAAGGCAG
GCTTTTTACAACTCAACTCTCTGGTGGACACACTAAGCCATGTGCGTGCC
CTTGTCTTCTTTTGTTCAATAAAAATTAAAATTGTTTTTTGTTTTTGTTT
GACTTTTAAACTTCTTTTTTTTTTGTGGGGATTAAGAGGGAGAGAATTGT
GATTGTCATTTTCTCCTTCTTTTTCTCTCACTCATGGATAATTCATGTTC
TATTTGATCTGTCTAAGCTTTGTCTTGTGTTTGTTAGCAAGTGTTGTGTC
TTGTCTATATGATGATGGAAAACATGTATGCAGTTGCGTTTAAGGATATG
AGTGCGTACTTGCTG
>CL9.Contig3_All size 1781 gap 0 0%
ACCCCCCACCCCCCCCCCCCCCCCACCCCCCTCCCCCCGCCCCCCCCCCC
AAACCCCCCCCCCGCCACTATCGTCGCTAGCCTCCTTGAGTTCATCCCCG
GCGACTCCGTGCTCGCTCCTTTAACTCCCAGCAGGTTTAAACACGCTGAT
TGAGACGCAAGCTGTGTTCCTCCTCCCACTGTCCCCACCTCAATAGATGG
CATAGTGACGGAGACGTGGATGTCTTTCCCGTCGTTAATGGCTTCCATCA
TTGTGATGCATTGAGAGCTCTCTACGTTTTGAGCTGGATCTTGGCCAGTA
GCTATGAACACAGCAGAGACTATGTTGCTGGCGTGAGCGTTGAATCCACC
TAGAGAGCCTGCAACAGCAGAGCCAGTGAGGTTCTTGAGCATGTTCAGCT
CCACTAAAGCAGCCACGCTCGTTTTCAACACCTTGTTAACAATCTCTCCT
TTGATTACTGCCTCGCAAACCACTGATTTGCCACGTCCCTCGATCCAGTT
CACAGCTGCAGGTTTCTTGTCCGAACAGAAGTTACCGGAGATTCCGATGA
CATCCATGTCAGGAAAATCATCAGTGAGGAACTCAAGAACATTCTGGACA
CCTTTGGATACCATATTCATCCCCATAGCATCACCAGTGCTACAACTAAA
CCTTACATAAGCATTCTTTCCCGCAAGTGTACACTTAACACTCTGCAGCC
TCGCGAATCTACTTGACCTGTTGAAGACAACAGCCAACGTGTCAAAGTTC
TCAGGATCCTCCAAGAAAAACTTAAGCTCCGAAGCCCTCCTCGCCGACGC
GAACCTAACCACAGGCGCTCTCGTCATACCATCCTTAACCACCGTACTCG
TCGCTCCACCAGAGACATACATAGCCTTGCATCCTCTATTAGTGCTAGCA
ACCAAACACCCTTCCGTCGTAGCCATCGGAACAGAGTACTCATACCCGTC
AAGCAACAAAGGCCCAGCGATCCCCACGGGTATCTGCACGTACCCGACAG
GCATCTCGCAGCATTGCCCCAATATCGACTCGTAATCGAACCCATCCAAC
GGTAACCCTTCGATCGACCTCCCGGTGATCCTCTGCAGCGCCTCGCGCCG
TATCGTCGCCGCTCTCTTGCAGTCTCCAAGACGGGACTCGAGGGAGTAGG
AAGGGATCGCGCCGTGGATTACGGATTTCACTATCTCCTCGTCTTCCTCC
GGAAACGTCGGATCGGGAATCGGCGATTTGGCGACGGAGACGATCGGTGA
TGGGGGTGGATCTCTTTCCAAATCCAACCGACGTCCGCCCCTGGGTGGGC
ACGTGACGAGGCGGTGGTCTTCGAAATCGTTAGTATCGGTGTCGTTGGTG
TCGGCGCGTGAGATGAACGATTGGACGAAGTCGATGCCGAAGAAGCCTAG
GAGGTAGATGAAGGAGGCGACGAGGGCGATGAGCGCGCCGAGCTCGGTGA
CGGTGACGACGTGGAGAGGGGTGTTGTAACGGATCTTGTCGCGCCAGCGG
TGGAGGAGGTAGTAGGCGACGGAGAAGAAGAGAGTGAAGAAGACGGCGTT
GGTGAGGTACAGAGGGAGCGGCAGCGCGTCGGAGGCTTTCGGAGAACGGT
TGCGATCGATGTCGTCATCGGAGGAAGGAGGAGGAGGAGGAGAGCGGTTA
TCGAGGAACCGGTTGGGGTTAACCGGCGGTTTAGGAGGTCTCCGTCGGAT
ATCCATTAATTAATGAATATCCAAACCAAAGCGAGAGGGGGGTGTGGTGT
GGTGAGGTGGCGTGATAAGATCCGCTACAAC
>CL9.Contig4_All size 1747 gap 0 0%
ACCCCCCACCCCCCCCCCCCCCCCACCCCCCTCCCCCCGCCCCCCCCCCC
AAACCCCCCCCCCGCCACTATCGTCGCTAGCCTCCTTGAGTTCATCCCCG
GCGACTCCGTGCTCGCTCCTTTAACTCCCAGCAGGTTTAAACACGCTGAT
TGAGACGCAAGCTGTGTTCCTCCTCCCACTGTCCCCACCTCAATAGATGG
CATAGTGACGGAGACGTGGATGTCTTTCCCGTCGTTAATGGCTTCCATCA
TTGTGATGCATTGAGAGCTCTCTACGTTTTGAGCTGGATCTTGGCCAGTA
GCTATGAACACAGCAGAGACTATGTTGCTGGCGTGAGCGTTGAATCCACC
TAGAGAGCCTGCAACAGCAGAGCCAGTGAGGTTCTTGAGCATGTTCAGCT
CCACTAAAGCAGCCACGCTCGTTTTCAACACCTTGTTAACAATCTCTCCT
TTGATTACTGCCTCGCAAACCACTGATTTGCCACGTCCCTCGATCCAGTT
CACAGCTGCAGGTTTCTTGTCCGAACAGAAGTTACCGGAGATTCCGATGA
CATCCATGTCAGGAAAATCATCAGTGAGGAACTCAAGAACATTCTGGACA
CCTTTGGATACCATATTCATCCCCATAGCATCACCAGTGCTACAACTAAA
CCTTACATAAGCATTCTTTCCCGCAAGTGTACACTTAACACTCTGCAGCC
TCGCGAATCTACTTGACCTGTTGAAGACAACAGCCAACGTGTCAAAGTTC
TCAGGATCCTCCAAGAAAAACTTAAGCTCCGAAGCCCTCCTCGCCGACGC
GAACCTAACCACAGGCGCTCTCGTCATACCATCCTTAACCACCGTACTCG
TCGCTCCACCAGAGACATACATAGCCTTGCATCCTCTATTAGTGCTAGCA
ACCAAACACCCTTCCGTCGTAGCCATCGGAACAGAGTACTCATACCCGTC
AAGCAACAAAGGCCCAGCGATCCCCACGGGTATCTGCACGTACCCGACAG
GCATCTCGCAGCATTGCCCCAATATCGACTCGTAATCGAACCCATCCAAC
GGTAACCCTTCGATCGACCTCCCGGTGATCCTCTGCAGCGCCTCGCGCCG
TATCGTCGCCGCTCTCTTGCAGTCTCCAAGACGGGACTCGAGGGAGTAGG
AAGGGATCGCGCCGTGGATTACGGATTTCACTATCTCCTCGTCTTCCTCC
GGAAACGTCGGATCGGGAATCGGCGATTTGGCGACGGAGACGATCGGTGA
TGGGGGTGGATCTCTTTCCAAATCCAACCGACGTCCGCCCCTGGGTGGGC
ACGTGACGAGGCGGTGGTCTTCGAAATCGTTAGTATCGGTGTCGTTGGTG
TCGGCGCGTGAGATGAACGATTGGACGAAGTCGATGCCGAAGAAGCCTAG
GAGGTAGATGAAGGAGGCGACGAGGGCGATGAGCGCGCCGAGCTCGGTGA
CGGTGACGACGTGGAGAGGGGTGTTGTAACGGATCTTGTCGCGCCAGCGG
TGGAGGAGGTAGTAGGCGACGGAGAAGAAGAGAGTGAAGAAGACGGCGTT
GGTGAGGTAGAGAGGGAGAGGGAGCGCGTCCGACGCCTTGGGAGGAATCG
TTGTTGTCCGGCGTTGATCGTCATCGTCGGAGAAGCGGTTAGGGTTGTTA
ACCGGCGGTTTAGGAGGCCTCCGTCGGATATCCATTGGAAGGAGTATCCA
AAGCGAGAGGGAGGATGGTGAGGTGGCGTGATAAGATCCGCTACAAC
>CL9.Contig5_All size 384 gap 0 0%
TACTCCCTCGAGTCCCGTCTTGGAGACTGCAAGAGAGCGGCGACGATACG
GCGCGAGGGAGTAGGAAGGGATCGCGCCGTGGATTACGGATTTCACTATC
TCCTCGTCTTCCTCCGGAAACGTCGGATCGGGAATCGGCGATTTGGCGAC
GGAGACGATCGGTGATGGGGGTGGATCTCTTTCCAAATCCAACCGACGTC
CGCCCCTGGGTGGGCACGTGACGAGGCGGTGGTCTTCGAAATCGTTAGTA
TCGGTGTCGTTGGTGTCGGCGCGTGAGATGAACGATTGGACGAAGTCGAT
GCCGAAGAAGCCTAGGAGGTAGATGAAGGAGGCGACGAGGGCGATGAGCG
CGCCGAGCTCGGTGACGGTGACGACGTGGAGAGG
>CL10.Contig1_All size 2692 gap 0 0%
GCATCTTCTTCGTTATCCTAATTTCCTAAAAACCTAACCTTTGTCTTACC
TCGATCCTATCTCTCTCTCTCTCTCTCGTCTATCACCAACACTGTCGCCA
ACACAAAAAGGTAAAGAATGAAAGGCTTCATAGATTGGGTTTTCGATCTA
TCCAACTCCATGGCATCCTCTTCTAGACCCCTTTTGGGGACTGCCCCTTT
CTCCCGACACCATGAACCACACGATTCCCACTCTCAAGCCCCTGCTTTAC
CAGAACCAGTGGCACGCTCTGAACCACCATGTTCAACCAGCGGCGACGTA
GAAACTCATCCTCCCATCTCTCAGCAGCAAACTCCACTAGAAAGCTTGCA
CCAGTCTAGTCTTGATCTCAACGACAAGAAACATAACCCACTAGCAAAGA
TTGGTGACCTCCAAGTACAGTTTCTACGCCTCGTTCATAGATTTGGGCAG
TCACAGAACAACATCCTAGTCTCCAAGGTTCTGTACCGAGTACACCTCGC
GATGCTGATACGAGCCGAGGAGTCAGAACTGAAAACAGTCAAACTTAAGC
AAGACAAGGCCAAAGCTGTAGCGAAGGAGCAAGAATCGTCCGGCGTACCT
GAACTTGATTTCTCACTTCGAATCCTAGTCTTGGGGAAAACAGGCGTTGG
CAAGAGCGCGACCATAAACTCTATCTTAGGCCAGTCCAAAAGCGAAACGG
ATGCTTTCCAACCCGCCACGGATCGCATAGAAGAGGTTAACGGAACCGTT
AGTGGAGTTAAAGTAACGTTTATCGACACCCCTGGCTTACACCAACCTTC
ACCTTCCAGCGCAAGGAAAAACAGAAAGACTCTGCTCTCTATCAAGAGAT
ACGTCAAGAAGCGTCCGCCTGATGTGGTTCTCTACTTGGACCGCCTTGAC
ACGATCGACTTGCGGTACAGTGATTACCCTCTCCTGAGCCTTATAACTGA
AGTCTTGGGTGCAGCGTTATGGCTTAACACGATACTTGTAATGACGCATT
CTTCAGTTGCTTCTGAAGGACGTAATATGAACTACGAGTCGTACGTTGGC
CAGCGTGTGGATGTGGTTCAGCACTATATACATCAGGCTGTGTCTGATAC
GAAGCTGGAGAACCCTGTGCTGTTAGTTGAGAATCATCCAAGCTGTAGAA
AGAATCATGCCGGTGAGTGTGTTCTTCCGAATGGATTAGTGTGGAAGCCT
CAGTTTATGTTTCTGTGCGTTTGCACCAAAGTTCTTGGCGATGTACAGTC
TCTGCTGAGGTTTCGTGACAGCATTGGTTTGGGACAGGCGAGTGGTACTC
GAACAGCTTCTCTTCCTCATCTTCTTTCGGTTTTTCTGCGGCGTCGGTTG
TCATCAGGTGGAGATGAAGCGGAGAGGGAGATAGACGAGCTTATGGATTC
AGAGTTGGAGGAGGAGGAAGAGTATGACCAGCTGCCTGCGATCCGGATCC
TCGGGAAAGCCCGGTTTGAGAAGCTGTCCAAGTCTCAGAAGAGAGAGTAT
CTCGATGAGCTTGATTACAGGGAAACTCTTTATCTCAAGAAACAGTTGAA
GGAAGAATGTAGAAGACGAAAGGATGAAAAGCTTAATGAAGAGGAAGAGG
AAAAGAGTGACCAAGCAGCTGTTCCGTTGCCGGAGATGGCGGGTCCAGAC
AGTTTTGATTCTGATTTTCCTTCTCACCGATACCGATCCATTGCTACTAG
TGACCAGTGGCTTGTGAGACCTGTCTATGATCCTCAGGGATGGGATCACG
ATGTTGGGTTTGATGGAATAAACATTGAGACGGCTGTAAAAGTGAAAAAG
AATCTGTTTGCTTCAGCTAACGGACAGGTGAGCAGAGATAAGCAAAGGTT
CACCATCCACTCCGAGACTAACGCAGCTTACACTACAGACTCTAGAATAC
AGACATTCTCTGTAGCTGCCGACGTCCAATCATCAGGAGACGATCTTGTC
TACACGTTTCACGGCGGCACGAAGCTTAAAACATTTAAGCAGAACACAAC
AGATCTCGGAGTTGGTTTGACATCTTTCGGCGGGAAGTACTACTTAGCTG
GAAAGATTGAGGATTCCTTGTTGGTTGGGAAGAGGGTGAAGTTAACAGTA
AACGCAGGTCAGATGAAGGGCTCGGGGGAAACAGCGCATGGAGGGAGCTT
TGAGGCTTGTATCAGAGGGAGAGATTACCCGGTGAGAAACGAGCAGATCG
GTGTGACGGTGACGGCTCTGTCTTTCAAGAAAGAGCTAGTGTTGAACTGG
GGGTTACAGACTCAGGTTAGACCAACTCGGGACACGAACGTAGACGTTAG
CGTAAACATGAACAACAGGAAAATGGGGAAGATAAACGTGAAACTCAACA
GCTCCGAGCACTGGGAGATCGCGTTGATCTCAGCGTTTACGCTTTTCAAG
GCGTTAGTACGGAGGAAGAAAGCTGTTAGTGAAATAACAAACGAAAATGA
GGAAGAGTTGTGAGTGTTCTTGTTCTCCTGGTTTCTCTTTAGGTAAAAAG
AAAATGATATTTTGGACATATGAATAGATAAGCCGATGGTGTAATACAAG
AGATGTAAGTGATGGTTTTGAAGACAAAACAGGAATATCACATGCACATT
TGCTTCCATTGTTGTATGTTATACTCTCGTTTTGTTGGTCCAGTACTCCA
GTCCAGTGTAATGTTTATGTGGTTCGTTAGAATAACCGTTGG
>CL10.Contig2_All size 2620 gap 0 0%
GTAGCTCAGCGTTGACTTGTTTGTTGTTGTTGTTGCAGGTAAAGAATGAA
AGGCTTCATAGATTGGGTTTTCGATCTATCCAACTCCATGGCATCCTCTT
CTAGACCCCTTTTGGGGACTGCCCCTTTCTCCCGACACCATGAACCACAC
GATTCCCACTCTCAAGCCCCTGCTTTACCAGAACCAGTGGCACGCTCTGA
ACCACCATGTTCAACCAGCGGCGACGTAGAAACTCATCCTCCCATCTCTC
AGCAGCAAACTCCACTAGAAAGCTTGCACCAGTCTAGTCTTGATCTCAAC
GACAAGAAACATAACCCACTAGCAAAGATTGGTGACCTCCAAGTACAGTT
TCTACGCCTCGTTCATAGATTTGGGCAGTCACAGAACAACATCCTAGTCT
CCAAGGTTCTGTACCGAGTACACCTCGCGATGCTGATACGAGCCGAGGAG
TCAGAACTGAAAACAGTCAAACTTAAGCAAGACAAGGCCAAAGCTGTAGC
GAAGGAGCAAGAATCGTCCGGCGTACCTGAACTTGATTTCTCACTTCGAA
TCCTAGTCTTGGGGAAAACAGGCGTTGGCAAGAGCGCGACCATAAACTCT
ATCTTAGGCCAGTCCAAAAGCGAAACGGATGCTTTCCAACCCGCCACGGA
TCGCATAGAAGAGGTTAACGGAACCGTTAGTGGAGTTAAAGTAACGTTTA
TCGACACCCCTGGCTTACACCAACCTTCACCTTCCAGCGCAAGGAAAAAC
AGAAAGACTCTGCTCTCTATCAAGAGATACGTCAAGAAGCGTCCGCCTGA
TGTGGTTCTCTACTTGGACCGCCTTGACACGATCGACTTGCGGTACAGTG
ATTACCCTCTCCTGAGCCTTATAACTGAAGTCTTGGGTGCAGCGTTATGG
CTTAACACGATACTTGTAATGACGCATTCTTCAGTTGCTTCTGAAGGACG
TAATATGAACTACGAGTCGTACGTTGGCCAGCGTGTGGATGTGGTTCAGC
ACTATATACATCAGGCTGTGTCTGATACGAAGCTGGAGAACCCTGTGCTG
TTAGTTGAGAATCATCCAAGCTGTAGAAAGAATCATGCCGGTGAGTGTGT
TCTTCCGAATGGATTAGTGTGGAAGCCTCAGTTTATGTTTCTGTGCGTTT
GCACCAAAGTTCTTGGCGATGTACAGTCTCTGCTGAGGTTTCGTGACAGC
ATTGGTTTGGGACAGGCGAGTGGTACTCGAACAGCTTCTCTTCCTCATCT
TCTTTCGGTTTTTCTGCGGCGTCGGTTGTCATCAGGTGGAGATGAAGCGG
AGAGGGAGATAGACGAGCTTATGGATTCAGAGTTGGAGGAGGAGGAAGAG
TATGACCAGCTGCCTGCGATCCGGATCCTCGGGAAAGCCCGGTTTGAGAA
GCTGTCCAAGTCTCAGAAGAGAGAGTATCTCGATGAGCTTGATTACAGGG
AAACTCTTTATCTCAAGAAACAGTTGAAGGAAGAATGTAGAAGACGAAAG
GATGAAAAGCTTAATGAAGAGGAAGAGGAAAAGAGTGACCAAGCAGCTGT
TCCGTTGCCGGAGATGGCGGGTCCAGACAGTTTTGATTCTGATTTTCCTT
CTCACCGATACCGATCCATTGCTACTAGTGACCAGTGGCTTGTGAGACCT
GTCTATGATCCTCAGGGATGGGATCACGATGTTGGGTTTGATGGAATAAA
CATTGAGACGGCTGTAAAAGTGAAAAAGAATCTGTTTGCTTCAGCTAACG
GACAGGTGAGCAGAGATAAGCAAAGGTTCACCATCCACTCCGAGACTAAC
GCAGCTTACACTACAGACTCTAGAATACAGACATTCTCTGTAGCTGCCGA
CGTCCAATCATCAGGAGACGATCTTGTCTACACGTTTCACGGCGGCACGA
AGCTTAAAACATTTAAGCAGAACACAACAGATCTCGGAGTTGGTTTGACA
TCTTTCGGCGGGAAGTACTACTTAGCTGGAAAGATTGAGGATTCCTTGTT
GGTTGGGAAGAGGGTGAAGTTAACAGTAAACGCAGGTCAGATGAAGGGCT
CGGGGGAAACAGCGCATGGAGGGAGCTTTGAGGCTTGTATCAGAGGGAGA
GATTACCCGGTGAGAAACGAGCAGATCGGTGTGACGGTGACGGCTCTGTC
TTTCAAGAAAGAGCTAGTGTTGAACTGGGGGTTACAGACTCAGGTTAGAC
CAACTCGGGACACGAACGTAGACGTTAGCGTAAACATGAACAACAGGAAA
ATGGGGAAGATAAACGTGAAACTCAACAGCTCCGAGCACTGGGAGATCGC
GTTGATCTCAGCGTTTACGCTTTTCAAGGCGTTAGTACGGAGGAAGAAAG
CTGTTAGTGAAATAACAAACGAAAATGAGGAAGAGTTGTGAGTGTTCTTG
TTCTCCTGGTTTCTCTTTAGGTAAAAAGAAAATGATATTTTGGACATATG
AATAGATAAGCCGATGGTGTAATACAAGAGATGTAAGTGATGGTTTTGAA
GACAAAACAGGAATATCACATGCACATTTGCTTCCATTGTTGTATGTTAT
ACTCTCGTTTTGTTGGTCCAGTACTCCAGTCCAGTGTAATGTTTATGTGG
TTCGTTAGAATAACCGTTGG
>CL10.Contig3_All size 2510 gap 0 0%
ATGTTTTCTTTGGTTACTAATAGCTTTCAATTTTTTTTTAATTTTTATAG
CTCAAGCCCCTGCTTTACCAGAACCAGTGGCACGCTCTGAACCACCATGT
TCAACCAGCGGCGACGTAGAAACTCATCCTCCCATCTCTCAGCAGCAAAC
TCCACTAGAAAGCTTGCACCAGTCTAGTCTTGATCTCAACGACAAGAAAC
ATAACCCACTAGCAAAGATTGGTGACCTCCAAGTACAGTTTCTACGCCTC
GTTCATAGATTTGGGCAGTCACAGAACAACATCCTAGTCTCCAAGGTTCT
GTACCGAGTACACCTCGCGATGCTGATACGAGCCGAGGAGTCAGAACTGA
AAACAGTCAAACTTAAGCAAGACAAGGCCAAAGCTGTAGCGAAGGAGCAA
GAATCGTCCGGCGTACCTGAACTTGATTTCTCACTTCGAATCCTAGTCTT
GGGGAAAACAGGCGTTGGCAAGAGCGCGACCATAAACTCTATCTTAGGCC
AGTCCAAAAGCGAAACGGATGCTTTCCAACCCGCCACGGATCGCATAGAA
GAGGTTAACGGAACCGTTAGTGGAGTTAAAGTAACGTTTATCGACACCCC
TGGCTTACACCAACCTTCACCTTCCAGCGCAAGGAAAAACAGAAAGACTC
TGCTCTCTATCAAGAGATACGTCAAGAAGCGTCCGCCTGATGTGGTTCTC
TACTTGGACCGCCTTGACACGATCGACTTGCGGTACAGTGATTACCCTCT
CCTGAGCCTTATAACTGAAGTCTTGGGTGCAGCGTTATGGCTTAACACGA
TACTTGTAATGACGCATTCTTCAGTTGCTTCTGAAGGACGTAATATGAAC
TACGAGTCGTACGTTGGCCAGCGTGTGGATGTGGTTCAGCACTATATACA
TCAGGCTGTGTCTGATACGAAGCTGGAGAACCCTGTGCTGTTAGTTGAGA
ATCATCCAAGCTGTAGAAAGAATCATGCCGGTGAGTGTGTTCTTCCGAAT
GGATTAGTGTGGAAGCCTCAGTTTATGTTTCTGTGCGTTTGCACCAAAGT
TCTTGGCGATGTACAGTCTCTGCTGAGGTTTCGTGACAGCATTGGTTTGG
GACAGGCGAGTGGTACTCGAACAGCTTCTCTTCCTCATCTTCTTTCGGTT
TTTCTGCGGCGTCGGTTGTCATCAGGTGGAGATGAAGCGGAGAGGGAGAT
AGACGAGCTTATGGATTCAGAGTTGGAGGAGGAGGAAGAGTATGACCAGC
TGCCTGCGATCCGGATCCTCGGGAAAGCCCGGTTTGAGAAGCTGTCCAAG
TCTCAGAAGAGAGAGTATCTCGATGAGCTTGATTACAGGGAAACTCTTTA
TCTCAAGAAACAGTTGAAGGAAGAATGTAGAAGACGAAAGGATGAAAAGC
TTAATGAAGAGGAAGAGGAAAAGAGTGACCAAGCAGCTGTTCCGTTGCCG
GAGATGGCGGGTCCAGACAGTTTTGATTCTGATTTTCCTTCTCACCGATA
CCGATCCATTGCTACTAGTGACCAGTGGCTTGTGAGACCTGTCTATGATC
CTCAGGGATGGGATCACGATGTTGGGTTTGATGGAATAAACATTGAGACG
GCTGTAAAAGTGAAAAAGAATCTGTTTGCTTCAGCTAACGGACAGGTGAG
CAGAGATAAGCAAAGGTTCACCATCCACTCCGAGACTAACGCAGCTTACA
CTACAGACTCTAGAATACAGACATTCTCTGTAGCTGCCGACGTCCAATCA
TCAGGAGACGATCTTGTCTACACGTTTCACGGCGGCACGAAGCTTAAAAC
ATTTAAGCAGAACACAACAGATCTCGGAGTTGGTTTGACATCTTTCGGCG
GGAAGTACTACTTAGCTGGAAAGATTGAGGATTCCTTGTTGGTTGGGAAG
AGGGTGAAGTTAACAGTAAACGCAGGTCAGATGAAGGGCTCGGGGGAAAC
AGCGCATGGAGGGAGCTTTGAGGCTTGTATCAGAGGGAGAGATTACCCGG
TGAGAAACGAGCAGATCGGTGTGACGGTGACGGCTCTGTCTTTCAAGAAA
GAGCTAGTGTTGAACTGGGGGTTACAGACTCAGGTTAGACCAACTCGGGA
CACGAACGTAGACGTTAGCGTAAACATGAACAACAGGAAAATGGGGAAGA
TAAACGTGAAACTCAACAGCTCCGAGCACTGGGAGATCGCGTTGATCTCA
GCGTTTACGCTTTTCAAGGCGTTAGTACGGAGGAAGAAAGCTGTTAGTGA
AATAACAAACGAAAATGAGGAAGAGTTGTGAGTGTTCTTGTTCTCCTGGT
TTCTCTTTAGGTAAAAAGAAAATGATATTTTGGACATATGAATAGATAAG
CCGATGGTGTAATACAAGAGATGTAAGTGATGGTTTTGAAGACAAAACAG
GAATATCACATGCACATTTGCTTCCATTGTTGTATGTTATACTCTCGTTT
TGTTGGTCCAGTACTCCAGTCCAGTGTAATGTTTATGTGGTTCGTTAGAA
TAACCGTTGG
>CL11.Contig1_All size 1013 gap 0 0%
CTTCTTCTTCTTCTTCTTCGCCTCGTCGTCGGCAATATTATTCATCTCTC
TCTCTCTCTCTCTACTGTAAATCTACGAGACAAAAACGTTCGGAAAAGAA
TTAAAAAAGCTCTTCTCCATCTCTTAGTGCCTGCCTGCCACACACAGATC
TCTCTACAGATTTTGATCGTCGTACGACATGTCTGGGTCAACGAAAGTAC
TGGATCCTGCCTTTCAAGGAGCTGGACAGAAACCAGGAACTGAAATATGG
AGAATCGAAAATTTTGAAGCTGTTCCAGTGCCAAAGTCTGAGCATGGAAA
GTTCTATATGGGAGACACTTACATTGTCTTGCAGACCACACAGAACAAAG
GAGGTGCGTATCTGTTTGATATTCATTTCTGGATTGGGAAAGACACTAGT
CAGGATGAAGCTGGAACAGCAGCTGTTAAGACAGTTGAACTCGACGCGGT
TCTCGGAGGCCGTGCTGTCCAACACAGGGAGATTCAAGGTCACGAGTCTG
ACAAATTCTTGTCTTACTTCAAGCCATGTATTATACCTTTAGAAGGTGGT
GTTGCGTCTGGTTTCAAAACACCTGAAGAAGAGGTGTTCGAAACAAGGTT
ATATACCTGCAAAGGCAAACGTGCAATCCGTTTGAAGCAGGTTCCTTTTG
CCCGCTCATCGCTGAACCATGATGATGTGTTTATCTTGGACACCAAGGAA
AAGATCTACCAGTTCAACGGTGCTAATTCAAACATCCAGGAGAGAGCCAA
AGCTTTGGAAGTTGTTCAGTATTTGAAAGACAAGTATCACGAAGGAACTT
GCGATGTTGCTATTGTTGATGATGGGAAATTAGATACAGAATCAGATTCT
GGTGAGTTTTGGGTCCTCTTTGGTGGGTTTGCTCCAATTGGAAGGAAAGT
TGCTAATGATGATGATGTTATCCCGGAATCAACTCCACCTAAGCTTTATT
GCATCACTGATGGTCAGATGGAGCCTATAGACGGTGACCTATCCAAATCT
ATGCTGGAGAACA
>CL11.Contig2_All size 3452 gap 0 0%
CTCCCTCTATCCTCTTCTTTCTTCTCCATCTCGTCGTATACAATCATTCA
TCTCTCTACTGTAATAAATCTAAGAAGAAAAAAAATAAAAACTTTACGAA
AAAGGCATTAGAAAAGTAATCACACAGCGCACACTCTCTCTGTTTCTTTC
AAATAATAATTCAATTCGCTTTCATGATCGGCTTCCATTTCCTTTTCTAA
TCTCCAGCTCGTCGTCTTCATCTCTTAGTGCCACACACAGATCTTTATAC
AGGTTCATTGGCCTGTGTTGTTTTATACCTCCTCACACACACACAACAAG
GATTTGAGCTTTACTGAAAATGTCTGGGTCAGCAAAAGTACTGGATCCTG
CATTTCAAGGAGCTGGACAGAAACCAGGAACTGAGATCTGGAGAATCGAG
AATTTCGAGGCGGTTCCTGTGCCAAAGACTGAACATGGAAAGTTCTATAT
GGGAGACACTTACATTGTCTTGCAGACAACACAGAACAAAGGAGGTGCTT
ATCTGTTTGATATACATTTCTGGATTGGTAAAGACACTAGTCAGGATGAA
TCTGGGACAGCAGCTGTTAAAACAGTTGAACTCGACGCAGTTCTTGGAGG
CCGTGCTGTCCAACACCGGGAGATTCAAGGTCATGAGTCTGACAAGTTCT
TGTCTTACTTCAAGCCATGTATTATACCGTTAGAGGGTGGTGTTGCGTCT
GGTTTCAAAACACCTGAAGAAGAGGTGTTTGAGACACGGTTATATACCTG
CAAAGGGAAACGTGCAATCCGTTTGAAGCAGGTTTCTTTTGCACGCTCGT
CGCTTAATCATGATGATGTGTTTATCTTGGACACCAAGGAAAAGATCTAC
CAGTTCAACGGTGCGAACTCGAACATTCAGGAGAGAGCCAAAGCTTTGGA
AGTTGTTCAGTATTTGAAAGACAAGTATCACGAAGGAACTTGCGATGTTG
CTATTGTTGATGATGGGAAATTAGATACAGAATCAGATTCTGGTGAGTTT
TGGGTCCTCTTTGGTGGGTTTGCTCCAATTGGAAGGAAAGTTGCTAATGA
TGATGATGTTATCCCGGAATCAACTCCACCTAAGCTTTATTGCATCACTG
ATGGTCAGATGGAGCCTATAGACGGTGACCTATCCAAATCTATGCTGGAG
AACACTAAGTGCTACCTCTTGGACTGTGGTGCTGAGGTGTTTGTCTGGGT
TGGTCGTGTAACTCAAGTGGATGAGAGGAAAGCTGCTAGTCAATCTGTTG
AGGACTATCTTGCTAGTGAAAACAGGCCAAAGGCGACACGTGTCACACGT
GTCATCCAAGGCTATGAGTCTCACTCTTTCAAGTCTAACTTTGACTCTTG
GCCATCAGGCTCGGCTGCCCCTGGTAACGAAGAAGGACGAGGAAAAGTTG
CTGCTATGCTGAAGCAACAAAATGTTGGGCTCAAGGGCATTTCGAAAAGT
GCAACACCAGTGAATGAGGATGTCCCACCTCTGCTTGAAGCTGGTGGAAA
GTTGGAGGTTTGGGTTGTTGATGGTAAAGCCAAGAGTCCCTTACCTAAGG
AAGATATGGGCAAGTTCTATTCTGGGGACTGTTATTTGGTCCTCTACACT
TATCATGCTGGAGATAGGAAAGAAGACTATTTCTTGTGCTGTTGGTTTGG
AAAGAGTAGCATTCAGGAGGACCAAGATACAGCAATTAGACTAGCGAATG
CAATGTCAAACTCATTAAAGGGAAGACCTGTGCAGGGCCGTATATACGAG
GGTAAAGAGCCTCCACAGTTTGTTGCCCTGTTCCAACCTATGGTGATCCT
AAAGGGTGGTTTGAGCTCTGGGTACAAAAGCAACGTGGAGGAGAAAGGTT
CACCAGATGAAACATACACACCAGATTCAATTTCACTAATTCAAGTATAT
GGAACTGGAGTTCACAATAACAAGGCGCTGCAAGTTGAACCGGTGGCAAC
ATCTTTGAACACTTATGAGTGCTTCCTACTGCAATCTGGTACTTCTATGT
TCCTTTGGCATGGAAATCAAAGTGCGCATGAACTGCTTGAACTGGCTGCT
AAAGTTGCTGAGTTCTTGAAGCCTGGGGTTACACTCAAGCATGCCAAAGA
AGGAACAGAGAGCTCAACCTTTTGGTTTGCACTTGGAGGAAAGCAGAACT
TCACCAGCAAGAAGGCTTCACCTGAGACTGTCAGGGATCCTCACTTATTC
TCATTTTCTATCAACAGAGGAAAGTTTCAGGTTGAAGAGATCTACAATTT
TGCTCAAGATGACCTCTTGACTGAGGATATATATTTGCTCGACACTCATG
CTGAAGTCTTTGTCTGGGTTGGTCAATGTGTTGACCCCAAGGAGAAGCAA
ACTGTGTTTGAGATTGGCCAAAAATACGTTGAACGTGCTGGATCCTTGGA
AGGCTTGTCTCCTAAAGTTCCACTCTACAAAGTCACCGAAGGGAACGAAC
CATGCTTCTTCACCACTTACTTTTCTTGGGACTCCACTAAAGCTATTGTG
CAAGGAAACTCATTCCAGAAGAAAGCAGCCTTGTTATTTGGCACTCACCA
CGTTGTGGAGGATAAGTCTAGCGGTGGGAACCAAGGACTAAGGCAAAGAG
CTGAAGCACTAGCTGCCTTGAATTCTGCATTTAATTCTTCTGGTAGCAAG
CCATCATATTCGAGCCAGGACAGATCAAGCGGAAGTCAAGAGGGTCCAAG
ACAAAGAGCTGAAGCTTTAGCCGCCTTGACATCAGCGTTCAATTCTTCTG
GACCATCATCTAAATCTCCTCCACCACCGAGGCCAGCGGGAACGAGCCAG
GCTTCACAGAGGGCAGCAGCAGTGGCTGCTCTCTCCCAAGTTCTCGTTGC
TGAGAATCCGAAATCAACTGATACCTCTCCTACAAGAAGATCCACTAGCT
CCAACCCAGCAGATGAGAATGAAGAAGCAGATGCTTCAGAAGAAGCTAGT
CATGAAACCAAGGTAGAAGAGGAAGTTTCACCTGCAGTAGAAGAGCCAGA
AGCAAAGCAGGAGGAAACAGCGGAGCAAGATGATTCTGTTATAGACGCAA
GTGGTGCAACTTTCACCTATGAACAGCTGAGAGCTAAATCTGAAAATCCT
GTGACTGGAATCGATTTCAAGCAAAGAGAGGCTTATCTATCTGAGGAAGA
GTTCCAGAGTGTGTTTGGGATGGAGAAAGAAGCATTCAAGAACTTACCTC
GGTGGAAGCAAGATCTGCTCAAGAGGAAATTCGACTTGTTCTAGAAACAC
TCCTAGACCAATGCAAAAAAAAAAAAAACATCTCAAAAATCCTTTATTAC
ACACTCCTGAAATTCAGTTTATTACTGAATGGTTTTTTTATGTGGTCAGT
CAATTTGTTGTTGGTTGTTTGAAGAGTGTTCTTTTATTTGTTTCTCTTCA
ATATTATTTACCTTGACTCGTCTACTTCTCTCTGTCATGGGTTTGGTTTT
GG
>CL11.Contig3_All size 3456 gap 0 0%
CCCAGACATTTTTCCTCAAACCTCTTCTCTCCTTCATCATCATCTTCCAC
GCCTCCTCGTCTCTACGCACACTGTAAATCTAGAAATCTCCACGAAGCTC
GTTTCTATAAATCTATCTGGATAAATCAAACAGCTAAACAATTTTTAAAA
AGGTGCTGCTCGGAGATCTACCTATTCAGGTAGTTTAAGTATTTTCAGTT
GAAGGCAGAGATCGACCATTATATGCAAAATGTCTGGGCCAACAAAAGTA
TTGGATCCTGCATTTCAAGGAGCCGGGCAGAAACCAGGTACTGAAATCTG
GAGAATCGAAAATTTTCAGCCAGTTCTAGTGCCCAAATCTGAACATGGGA
AGTTCTATATGGGAGATACTTACATCGTCTTGCAGACAACACAAAATAAG
GCGGGTGCTTATCTATTTGATATACATTTTTGGATTGGTAAAGATACAAG
CCAGGATGAAGCTGGAACAGCAGCTGTGAAGACGGTTGAACTTGATGCAG
GTCTTGGAGGCCGAGCTGTCCAACACCGTGAAATTCAAGGTCATGAATCT
GACAAGTTCTTGTCTTACTTCAAGCCTTGCATTATACCGCTAGAGGGTGG
TGTTGCCTCTGGATTTAAAAAACTTGAGGAGGAGGAGTTTGAAACCCGAT
TGTATACCTGCAAAGGGAAACGTGCGGTCCACTTGAAGCAGGTTCCTTTT
GCTCGGTCATCACTGAATCATGATGATGTGTTTATCTTGGACACCAAGGA
AAAGATTTATCAGTTTAATGGTGCAAATTCAAATATCCAAGAAAGAGCTA
AAGCGTTGGCAGTCGTCCAATATTTGAAAGACAAGTTTCATGAAGGAACA
TGTGACGTTGCTATCGTTGATGATGGAAAATTAGATACAGAATCAGATTC
TGGCGAGTTCTGGGTCCTCTTTGGGGGTTTTGCTCCAATCGCTAGGAAAG
TTGCTAGTGAGGATGACATTATTCCGGAGACAACTCCGCCTAAGCTTTAT
AGTATCGCTGATGGTCAGGTAGAATCTATAGATGGCAACTTATCCAAATC
TATGATGGAAAACAATAAATGCTACCTTTTGGACTGCGGTTCTGAGGTAT
TTATCTGGGTTGGCCGAGTAACTCAAGTTGAAGAGAGAAAAACTGCTATC
CAAGCTGCTGAGGACTTTGTTGCTAGTGAAAATAGGCCAAAGGCAACACG
CATAACCCGTGTTATCCAAGGTTATGAGCCCCATTCTTTCAAGTCCAACT
TTGACTCTTGGCCATCAGGCTCGGCAACTCCCGCTAACGAAGAAGGACGA
GGAAAAGTTGCTGCTATGCTGAAGCAACAAAATGTTGGGCTCAAGGGCAT
TTCGAAAAGTGCAACACCAGTGAATGAGGATATTCCACCGCTGCTTGAAG
GAGGTGGAAAGTTAGAGGTTTGGTACATCGATGATAAGGCCAAGACTCCT
GTATCCAAAGATGATGTCGGAAAACTCTATTCTGGGGACTGCTATTTAGT
CCTTTATGCCTACCATTCTGGTGAAAGGAAAGAAGACTACTTCTTGTGCT
GCTGGTTTGGAAAGAATAGCATTCAGGAGGATCAAGAGACGGCAGTCCGT
CTGGCTAGCACAATGACAAATTCTTTGAAGGGAAGACCAGTGCAGGCCCG
TATCTTCGAGGGTAAAGAGCCTCCTCAATTTGTTGCGCTATTTGAACACA
TGGTGGTCCTTAAGGGTGGTTTGAGCTCTGGTTACAAAAATAGTGTGACA
GAGAAAGGTTCAACAGACGAAACCTACATGCCGGAATCAATTGCACTTAT
TCAAGTGTCTGGAACTGGAGTTCACAATAACAAGGCATTACAAGTTGAAC
CGGTGGCAACTTCTTTGAACTCTTACGATTGCTTCCTTCTACAGTCCGGT
ACTTCCATGTTCTTATGGCATGGAAACCAAAGTACGCATGAGCAGCAAGA
ACTGGCTGCTAAAGTTGCCGAATTCTTAAAGCCTGGGGTTACTATCAAGC
ACGCTAAGGAAGGAACGGAAAGCTCATCCTTTTGGTTTGCACTTGGGGGA
AAACAGAACTTCACCAGCAAGAAGGTTTCCCCTGAGACTGTCAGAGATCC
TCACTTGTTCTCCTTTTCATTCAACAGAGGAAAATTTCAGGTTGAAGAGA
TTCACAACTTTGATCAAGATGACCTCTTGACGGAGGATATGCATTTACTA
GATACTCACGCTGAAGTTTTTGTGTGGGTTGGTCAATGTGTGGACCCCAA
GGAAAAGCAAACCGCCTTTGAGATTGGCCAAAGATACATAGATCTGGCTG
GTTCCCTGGAAGGCTTATCTCCAAAAGTTCCTTTGTACAAAATCACTGAG
GGGAATGAACCGTGCTTCTTCACCACTTATTTTTCGTGGGATGCTACTAA
AGCGACTGTGCAAGGAAATTCCTTCCAGAAGAAGGCAGCATCATTACTGG
GTACACACCACGTTGTGCAGGACCAGTCTAGCAGTGGAAACCAAGGACCA
AGACAAAGGGCTGCTGCTCTAGCTGCCTTGACTTCCGCATTTAATTCTCC
TTCTGGAGGGACAAGCTCTCCGAACCGGGACAGGCCAAATGGAAATCAAG
GTGGTCCAAGACAAAGGGCTGAAGCGTTAGCCGCATTATCATCCGCGTTC
AACTCTTCACCATCATCAAATTCACCTCCACAAAGACCAGGATTGACAAG
CCGATCGTCACAAAGAGCAGCAGCACTGGCTGCTCTCTCGCAAGTTCTCA
CTAATGAGAAGAAGAAATCACCTGATACAAGCCCTTCCGCTGAAGCTAAA
GATGAGAAAGCCTTCTCAGAAGCGGAGGCTTCTGAAGAATCTGCTGAAGC
CAAGGAAGAAGAGGAAGTTTCACCTGCAGCAGACGCGATTGCTGAGGAAG
CAGGAACAACTGGTGCAACTTTCACCTACCAACAGCTACAAGCCAAATCC
GATAAACCAGTGAAAGGAATTGACTTCAAACGCAGAGAGGCTTACTTGTC
TGAGGAAGAGTTCAAGACTGTATTTGGGATGGAGAAAGAAGCATTCTACA
AATTGCCTAGATGGAAGCAAGATTTGCTGAAGAAGAAATTCAACTTGTTC
TAAGACGTATCCAGATAAAGGTCAAGATAAATTAAGAACAAAGGCACGAT
CTGTTGGTTATGTGGTGACCTTAATGCTGCAGCTTTGAAGACAATGAATG
ATCAGTTTGTTTTTTTTTCTTTCTTTTTCTTATTGTTTTGGTTTCCTTTT
GCGTATCCTCGTATTGTTTTGGTTTTTCAGGAAAAAAAAAATTGCTCTTC
ATGGGTAGCTTTGGGTTCTTGGGTTTTGCTTCTTATTCTCATCACTGTGA
TGTGTTATTGTATTCATTGATTGGTGTTGTTTTGCATTTTTGTGGGTCAG
GACAGTTGTGTGATGATGTTAGTAAATTCTTTGATTTGAATGATTTATTA
AAGAAC
>CL11.Contig4_All size 949 gap 0 0%
CTTCTGTCTAATTCATTTTTTTTCGCTTTTCTGATCTTCTTCCAGCTCTT
CTCCATCTCTTAGTGCCTGCCTGCCACACACAGATCTCTCTACAGATTTT
GATCGTCGTACGACATGTCTGGGTCAACGAAAGTACTGGATCCTGCCTTT
CAAGGAGCTGGACAGAAACCAGGAACTGAAATATGGAGAATCGAAAATTT
TGAAGCTGTTCCAGTGCCAAAGTCTGAGCATGGAAAGTTCTATATGGGAG
ACACTTACATTGTCTTGCAGACCACACAGAACAAAGGAGGTGCGTATCTG
TTTGATATTCATTTCTGGATTGGGAAAGACACTAGTCAGGATGAAGCTGG
AACAGCAGCTGTTAAGACAGTTGAACTCGACGCGGTTCTCGGAGGCCGTG
CTGTCCAACACAGGGAGATTCAAGGTCACGAGTCTGACAAATTCTTGTCT
TACTTCAAGCCATGTATTATACCTTTAGAAGGTGGTGTTGCGTCTGGTTT
CAAAACACCTGAAGAAGAGGTGTTCGAAACAAGGTTATATACCTGCAAAG
GCAAACGTGCAATCCGTTTGAAGCAGGTTCCTTTTGCCCGCTCATCGCTG
AACCATGATGATGTGTTTATCTTGGACACCAAGGAAAAGATCTACCAGTT
CAACGGTGCTAATTCAAACATCCAGGAGAGAGCCAAAGCTTTGGAAGTTG
TTCAGTATTTGAAAGACAAGTATCACGAAGGAACTTGCGATGTTGCTATT
GTTGATGATGGGAAATTAGATACAGAATCAGATTCTGGTGAGTTTTGGGT
CCTCTTTGGTGGGTTTGCTCCAATTGGAAGGAAAGTTGCTAATGATGATG
ATGTTATCCCGGAATCAACTCCACCTAAGCTTTATTGCATCACTGATGGT
CAGATGGAGCCTATAGACGGTGACCTATCCAAATCTATGCTGGAGAACA
>CL12.Contig1_All size 1215 gap 0 0%
AAACCGCTCTCCCCGCTTTCAGTAGCCGCTGTCTCTTGCTTATCGCGGGT
GGTTCCATGGTCCCTCGTTGTTCGGCGTTCATCGCGATAGAGTGAGTCTT
CAGCTTCAAGCATATGAATGATATGTCCCATTTTAGGTCTCTTGTTTGCA
TCTGGATCCACACAACGCAAAGCAACTAGCAACACTCGTTTAAGCGCCTT
CGATGATGGTGGTTCCGCTATTTTGGGATCAACTACTTCTTCTGGTCTTC
GGTTTCCTACCATTGTTTTCAGCCAGTCCACTAGATTCGTTTCTCCTTGA
GGGCGACTATAATCAACAGGGTTTCTACCAGTGATGATCTCCATGATTAA
TATTCCAAAGCTGTAGATGTCACTCTTCTCGTTTAACATTCCGGTGCATG
CATATTCCGGCGCTACATAACCGAAGGTTCCCATGACACGGGTGGTCACA
TAACTGCTGTCGGAACCCAAGAGCTTAGCAAGTCCAAAATCCGAAACCTT
AGCATTCCATTGGCGATCAAGCAATATATTCCCCGATTTTATATCCCGAT
GTACCACTTTTGGTTCAAGACCCTCGTGTAGATACGCCAATCCTTTAGCC
ATCCCGAGTATAATGTTCATACGAATATCCCACGTTAGAGGACTCACATC
ACCAACATCACCGTGAATCCATTGCTCCAAATTGCCATTATCCACAAAGT
CATACACCAGCATCCTGTAAGCACCTTCAACGCAATAACCTAAGAGCCGA
ACGAGATTCTTGTGCCGTACACGCCCAATCACTTCCACTTCTACTTTGAA
TTCCTTCTCTGCCTGCCCCCTGTTATTAAGCAAGTTCTTGACGGCGACTT
TAGTACCGTCAGTTAAAACCCCACGATACACTATCCCGTAACCTCCTTCT
CCGATCACATTCTCCTCACACAGCCCATTCGTGGCCGCCTCCAGCTCCCT
CAGAGTATACCACCTCCCCCATCCCAGATGCGACACCTCCGGCCCCACGT
TCCCGCTCCCCGAATACGACGCCGTCTCGCTCGCACTCGCCGTTCCTCTG
CTCTCCCCGCTCGACACTCGATCCGAGAACACCACTCTGTGCTCCATCTT
CCCTATGTCCACCTGGATCTCCGCCGGCGCCGGAACGATCTCCTTAATCT
CCTTCGAAATCGGCGGCGTTGCCACGGCGGCGGAGGCGAAGTCGGCTCGC
GGGTTGCGGGTTTTG
>CL12.Contig2_All size 1515 gap 0 0%
CAGACACAAGTTCACTGGAAACCCCTCTTCTTTAAATTCCATTTCCTTTC
ATTTAATTTTAATTAATCTCCTGTTTTTTTCCTAGATTCCGTGATTTCGA
TTCAACACTCGATGCGGTGACAATTATAGATTTGTTTTCGCGAAGAAACA
GGAAACGAGATGTCGGTGTTCGACGCTGCTATCGTCAACACGGAGCTTTC
GAAACCGACGTCGATCTTCGGTCTCCGGCTATGGGTCGTCATCGGAATCC
TACTCGGATCCCTAATCGTCATCGCCCTCTTCCTCCTCTCCCTCTGCCTC
ACCTCCCGCCGCAAAAACCGCAAACCGCGAGCCGACTTCGCCTCCGCCGC
CGTGGCAACGCCGCCGATTTCGAAGGAGATTAAGGAGATCGTTCCGGCGC
CGGCGGAGATCCAGGTGGACATAGGGAAGATGGAGCACAGAGTGGTGTTC
TCGGATCGAGTGTCGAGCGGGGAGAGCAGAGGAACGGCGAGTGCGAGCGA
GACGGCGTCGTATTCGGGGAGCGGGAACGTGGGGCCGGAGGTGTCGCATC
TGGGATGGGGGAGGTGGTATACTCTGAGGGAGCTGGAGGCGGCCACGAAT
GGGCTGTGTGAGGAGAATGTGATCGGAGAAGGAGGTTATGGGATTGTGTA
TCGTGGGATTTTAAACGATGGAACCAAAGTCGCTGTCAAGAACTTGCTTA
ACAACAGGGGTCAAGCGGAGAAGGAGTTTAGAGTGGAAGTAGAAGCTATT
GGGCGTGTACGGCATAAGAATCTAGTTAGGCTTTTAGGTTACTGCGTTGA
AGGTGCATACAGGATGTTAGTGTATGACTATGTGGATAATGGCAACCTAG
AGCAGTGGATACATGGTGATGTCGGGGACAAGAGTCCTCTAACTTGGGAC
ATTCGTACCAATATAATACTCGGCATGGCAAAAGGATTGGCGTATCTACA
CGAGGGTCTTGAACCAAAAGTGGTACATCGGGATATAAAATCGGGGAATA
TATTGCTTGATCGCCAATGGAATGCTAAGGTTTCGGATTTTGGACTTGCT
AAGCTCTTGGGTTCCGACAGCAGTTATGTGACCACCCGTGTCATGGGAAC
CTTCGGTTATGTAGCGCCGGAATATGCATGCACCGGAATGTTAAACGAGA
AGAGTGACATCTACAGCTTTGGAATATTAATCATGGAGATCATCACTGGT
AGAAACCCTGTTGATTATAGTCGCCCTCAAGGAGAAACGAATCTAGTGGA
CTGGCTGAAAACAATGGTAGGAAACCGAAGACCAGAAGAAGTAGTTGATC
CCAAAATAGCGGAACCACCATCATCGAAGGCGCTTAAACGAGTGTTGCTA
GTTGCTTTGCGTTGTGTGGATCCAGATGCAAACAAGAGACCTAAAATGGG
ACATATCATTCATATGCTTGAAGCTGAAGACTCACTCTATCGCGATGAAC
GCCGAACAACGAGGGACCATGGAAACAGAGATAAGCAAGAGACAGCGGCT
ACTGAAAGCGGGGAG
>CL13.Contig1_All size 1454 gap 0 0%
CAATTTTCAAACTAAAAAATAAAATAAAAAAAAACTCAGAGAGCCTCAAG
TTTCAGCTTGCGGCTAAGATTAAAAGTCATCATCAACAATTTGAGAGAGA
TTCGTGTCTTTTTAATATCTGAAACCCTTCCCTCTATAGCGCTCCACACG
AAGATTTTCTTTTCTTGCGTGTTTTTTCTCGGGAAAGGGAGAAAAAAAAC
CTCCGGGAAAATCTGATGGACGCAGCTTCAAGTTTTCTGTGCAGAAGCAT
TCGGATTCCCTCGACGGCGTTCACCTTCACTCGACCGCCGGTGAGTTACG
TCTGTCTCGTCTCCGATAAGAGAGACGGCGTTCGCGTTTCCCCGACGCGG
AAGGTCTTTTGCAGCGGCGGTTCTAGTGCGACGAAGAGGAAGCCTCGCAG
GAAAAGTAACGTTTCCGATAAACTTAGGCCTAGGAAAGTGGAGAAGAGGA
AGGATACTGAATCTGTGAGTGTTAGCAGTGAAACTTGTGTTGTCGAGGAA
CCGAAGGAGAAGGGTAAAGAGCTGAGTCTCCGCGCTTTGAATCAAAACGG
TGATCCCTTGGGGCGGAGAGATCTAGGGAGGAACGTGGTGAAGTGGATTA
GCCAAGCCATGAAGGCGATGGCCTCTGACTTGGCAAACGCGGAGGTTCAG
GGTGAGTTCTGGGAGCTAAGGCAGAACGCTGGTTCGGGTTTGACGTTTGT
GATTCAGGCTCAGCCCTATCTCAACGCCATTCCTATGCCACTCGGCCTTG
AGGTCATCTGTATGAAGGCTTGCACCCATTATCCTACCTTGTTCGATCAT
TTCCAGAGGGAGTTGCGTGATGTTCTCCAAGACCTGGAGAGCAAGAACGT
CTTGGAGAATTGGAAGGAGACTCAGTCTTGGAAGCTGCTCAAGGAGATAG
CTAATTCAGCTCAGCATAGAGAGGTTGCTCGCAAAGCTCATCAACCAAAG
CCTGTTGCTGGAGTTTTTGGGATGGACTCAGAGAAGGTGAAGGCTATACA
AGCAAGGATTGATGAGTTCACCAGCCGCATGTCGCAGTTACTTCAAGTGG
AACGAGATACGGAGCTGGAGGTTACACAGGAGGAACTAGATGTTATCCCT
ACTCCTGATGAGAGCTCGGATTCCTCCAAACCGATCGAGTTCTTGGTTAG
GCACGGTGAAGCTCCGCAGGAACTTTGTGACACTATTTGCAACTTGTATG
CAGTTAGTACCTCCACAGGGCTCGGAGGTATGCACTTGGTGTTGTTTAAG
GTTGGGGGCAACCATCGTCTACCTCCTACAACACTTTCCCCTGGTGACAT
GGTTTGCATAAGAATTTGTGACAGTAAGGGTGCTGGAGCAACTTCTTGTA
CGCAGGGGTTTGTTCACAACCTTGGAGATGATGGGTGCAGCATTGGCGTG
GCTCTAGAATCTCGTCATGGAGATCCTACTTTCTCCAAGCTCTTTGGAAA
GAGT
>CL13.Contig2_All size 584 gap 0 0%
GGTTTGTCTAAAGTGGAGATTTTTTTGGGTGTTGTGCAGCTCAGCATAGA
GAGGTTGCTCGCAAAGCTCATCAACCAAAGCCTGTTGCTGGAGTTTTTGG
GATGGACTCAGAGAAGGTGAAGGCTATACAAGCAAGGATTGATGAGTTCA
CCAGCCGCATGTCGCAGTTACTTCAAGTGGAACGAGATACGGAGCTGGAG
GTTACACAGGAGGAACTAGATGTTATCCCTACTCCTGATGAGAGCTCGGA
TTCCTCCAAACCGATCGAGTTCTTGGTTAGGCACGGTGAAGCTCCGCAGG
AACTTTGTGACACTATTTGCAACTTGTATGCAGTTAGTACCTCCACAGGG
CTCGGAGGTATGCACTTGGTGTTGTTTAAGGTTGGGGGCAACCATCGTCT
ACCTCCTACAACACTTTCCCCTGGTGACATGGTTTGCATAAGAATTTGTG
ACAGTAAGGGTGCTGGAGCAACTTCTTGTACGCAGGGGTTTGTTCACAAC
CTTGGAGATGATGGGTGCAGCATTGGCGTGGCTCTAGAATCTCGTCATGG
AGATCCTACTTTCTCCAAGCTCTTTGGAAAGAGT
>CL14.Contig1_All size 2499 gap 0 0%
CATAGGACAGTGAGAGAGTTTGGCATAAATGTTGTTGCTTCATCTCTCTC
TATCTCATTATCTTGCCTTGTAGAGTGTGAATGTATATTTTTGTATACAT
TAGCTATGAGACACTGAAAAGGATGATATAAAAAAAAAAAAGAGCACCTA
GAATTGAAAAGTACAAGAGACCAAATCCTCCATCTTCGATTTTTATCTCT
ACACCCAACTAAGCCAACGAAGCACACAATTCGACTTCTTCTTGGCTTCT
TCAAGAGTCACAGAGAGACACGTATAGAAGCTTTGATTTAGAAATGGAGA
TAGGAGAGAGCCATGACAGGGGTAAAGACGACTCTGCCGCCGTTCAGGCC
TCGCCGAGGAGTCCTTTAAGCTCCATAGATCTCGCCATGGACGGCGCCAT
GAACGCTTCCATCGAGCAGCTTTATCACAACGTCTGCGAGATGGAGAGCT
CCGATGACCAATCCCCTTCGAGGGCGAGTTTCATTTCATACGGAGCTGAG
TCGAGAATCGATCTGGAGCTGAGGCATCTCGTGGGAGGAGATGTCGGAGA
GAGAAAAAAAAGACGTTGTCTTGGAGAAGAAGGAAGAAAGCAACAAGGAA
AGTAAAAACAGAGAAGGTAGCTTGAGCCACAAGAAACCAGAGAAACTTGC
GAAAACAAGCCCTAATTCGAAAATCCCTGGTTCGAGAATCTCTTCGAGGA
AATCTCCAGATCTCAGGAAGGTGTCTGTAGATGAAGAGAGTCCTGAGATA
GGACCGTTGTTATTAAAGCAAGCGAGAGAGATGGTTTCATCCGGCGAGAA
CCTAAACAAAGCTCTTGATTTAGCGTTACGTGCGGTGAAAGCTTTCGAGA
AACGCGCCGAAGGAGAGACGCAACAAGGGTTGAATCTGGTCATGTCTCTA
CATATATTGGCAGCTACCTACGCCGGTTTAGGCAAGTACAACGAAGCGGT
TCCCGTTCTCGAACGGTCCATCGAGATACCGATGATAGAAGACGGAGAGG
ACCACTCCTTAGCTAAATTCGCAGGGTGCATGCAGCTCGGCGACATGTAC
GGCCTAATGGGCCAAGTCGAAAACTCTCTTCTCCTCTACACAGCGGGTTT
GGAGATACAAAGACAAGTTCTCGGAGAAACAGACCCACGAGTGGGCGAAA
CTTGTCGGTACCTAGCAGAAGCACACGTCCAAGCGATGCAGTTCGAAGAA
GCCTCAAGGCTTTGCCAAATGGCTTTAGACATACACAAAGAGAACGGCTC
CACAGCTACAGCTTCCATCGAAGAAGCCGCGGATAGAAAACTAATGGGCC
TTATCTGCGACGCCAAAGGTGACTACGAGGTGGCCCTCGAGCATTACGTT
CTAGCCAGCATGGCTATGTCCTCACAGAACCATAGAGAAGACGTTGCGTC
TATAGATTGTAGTATCGGTGACGCCTACATGTCTCTAGCTAGGTTTGACG
AGTCGATATTCTCGTACCAGAAGGCCTTGGCTGTGTTTAAACAGTCCAAA
GGTGAGAATCATTCCTCGGTTGCTTCGGTCTACGTCAGGCTTGCTGATCT
ATACAACAAGATAGGGAAGCTGAGAGATTCGAAGTCCTACTGCGAAAACG
CGCTAAGGATATACCTAAAGCCGTCTCCGGGGACTCCGATGGAAGAGGTG
GCGACGGGTTTTGTAGAGATCTCCGCGATTTATCAGTCGATGAACGAGCT
TGACCAAGCGCTTAAGCTGCTGAGACGCGCGTTGAAGATATATGTGAATG
CTCCGGGTCAGCAGAACACGGTTGCTGGTATTGAGGCTCAGATGGGTGTG
ATCTCTTACATGATGGGGAACTATCCTGAGTCTTATAACATCTTCAAGAG
CGCGGTTTCGAAGTTTCGAAACAGCGGAGAGAAGAAGACGGCTATGTTTG
GGATTGCTTTGAACCAAATGGGACTTGCGTGCGTCCAACGTTACGCGATC
AACGAAGCTGCGGATTTGTTTGAAGAGGCGAAAGGCATTCTTGAGAATGA
GTATGGGCCGTACCATCCCGACACGTTGGCGGTTTACAGTAACCTTGCCG
GAACATACGACGCAATGGGCAGGTTAGAGGATGCGATAGAGATACTAGAG
TATGTTGTTGGGACAAGAGAGGAGAAGCTTGGGACGGCGAATCCGGAGGT
TGAGGATGAGAAGCAGAGGCTAGCTGCGTTGTTGAAAGAAGCTGGAAGAG
GAAGGATCAAAAGAAACAGAGCACTTCTTACACTTTTGGACAAGAACCCT
GAGATTGAACCGAATTGTGGGCAGAGACCGGTTTATTGATGAACCGTGTT
ATTGTCCGGTCTAAAATGTATATATATACAAAACACGAGTTCATATACGG
TAACTACATGGTCGAGAGAAAAAGAAAGAAGAGGTTTTGTGTTTTCTGAT
TTTATTAGAATCTCTGATTCAGAATACTACAAATATTCATGTTGCATTTG
TATTTGTATCCATTGGCGTTGATTTTTTGTTATTAATAAAGAGTAAGAG
>CL14.Contig2_All size 309 gap 0 0%
GTGAGAGAGTTTGGCATAAATGTTGTTGCTTCATCTCTCTCTATCTCATT
ATCTTGCCTTGTAGAGTGTGAATGTATATTTTTGTATACATTAGCTATGA
GACACTGAAAAGGATGATATAAAAAAAAAAAAGAGCACCTAGAATTGAAA
AGTACAAGAGACCAAATCCTCCATCTTCGATTTTTATCTCTACACCCAAC
TAAGCCAACGAAGCACACAATTCGACTTCTTCTTGGCTTCTTCAAGAGTC
ACAGAGAGACACGTATAGGTACGATCTTTATCTCCAATCTCTTCAAATTT
TTCTTCAGA
>CL14.Contig3_All size 308 gap 0 0%
GTGAGAGAGTTTGGCATAAATGTTGTTGCTTCATCTCTCTCTATCTCATT
ATCTTGCCTTGTAGAGTGTGAATGTATATTTTTGTATACATTAGCTATGA
GACACTGAAAAGGATGATATAAAAAAAAAAAAGAGCACCTAGAATTGAAA
AGTACAAGAGACCAAATCCTCCATCTTCGATTTTTATCTCTACACCCAAC
TAAGCCAACGAAGCACACAATTCGACTTCTTCTTGGCTTCTTCAAGAGTC
ACAGAGAGACACGTATAGAAATGGAGATAGGAGAGAGCCATGACAGGGGT
AAAGACGA
>CL15.Contig1_All size 335 gap 0 0%
GTGGGATGTCTCCTCTTATGGAGTTCTGATCAAGGAGCAGATACTGAAGC
CTCGGCATACCGCAAAGCTCCTTAGGGATGGTGCCGTTGAGTCTGTTGTT
ACTTAAATCAAGCTTGTTGAGGTTTCCTAATCCAAGAAATGATTTGGGGA
TCTCCCCAAAGAGACTGTTACCAGAGAGAATCAGCTCTTGAAGACTCATG
AGCTGACCAAGCTCTGCTGGAATGGTTCCAGTGAACCCATTAGCTGCTAG
ATTGAGGAGAATGAGGTTAGAACACTTTGAGAACTCTGCAACAATCTCAC
CTGAGAGATTGTTATTGTCTGCTTCAAAGTAGGTA
>CL15.Contig2_All size 636 gap 0 0%
GTAACGTTAGTGGACTTACTTACTTTGAAGCAGACAATAACAGTCTCTCA
GGTGAGATTGTTGCAGAGTTCTCAAAGTGTTCTAACCTCACTCTGCTGAA
TCTAGCAGCTAATGGCTTTGCTGGAGCCATCCCAGCAGAGCTTGGTAAGC
TCATGAGTCTTCAAGAGCTGATTCTCTCTGGTAATAGTCTCTTTGGTGAA
GTCCCTAAAACGTTTCTTGGGTTAGGAAACCTCAACAAGCTTGATTTAAG
TAACAACAGACTCAACGGCACCATTCCCAAGGAGCTTTGCAGCATGCCGA
GGCTTCAGTATCTGCTCCTTGATCAGAATTCTATTAGAGGAGACATCCCA
CATGAGATTGGAAACTGTCTGAAGCTGCTTGAGCTCCAGTTGGGTAGAAA
CTACTTGACCGGAACCATTCCTCCTGAGATTGGTCACATGAGGAGCTTGC
AGATAGCACTCAACTTGAGTTTCAACCATCTTCTTGGACCATTGCCTGCT
GAGTTAGGAAGACTAGACAAGCTTGTCTCACTGGATGTCTCTAACAACAT
GCTCACAGGAACCATACCGCAACAGCTAAAAGGTATGATGAGTTTGTTTG
AGGTTAATTTCTCGAACAACCTCTTGAGTGGACCAG
>CL15.Contig3_All size 315 gap 0 0%
CAGAATTCTATTAGAGGAGACATCCCACATGAGATTGGAAACTGTGTGAA
GCTCCTTGAGCTTCAGCTGGGTCGAAACTACTTGACTGGAACCATTCCTC
CAGAGATTGGTCGGATGAGGAGTCTGCAGATAGCGCTTAACTTGAGTTTC
AACCATCTTCATGGACCATTGCCTTCAGAGCTAGGAAGGCTGGACAAGCT
CGTGTCGTTGGATGTCTCTAACAACATGCTCACAGGAACCATACCGCAAC
AGCTAAAAGGTATGATGAGTTTGTTTGAGGTTAATTTCTCGAACAACCTC
TTGAGTGGACCAGTG
>CL16.Contig1_All size 1159 gap 0 0%
GACCCGGTTAAAAAGACCTTTTGCCTCTCCCCTCCCTTCGAGAAATTTCG
CGGCTTCGTCTCGTTTCTTAAACACCCCCCAGGAGAGATTCTACGCACGC
GCCGCCGGAGGAGAAGAAGATCAGCGTGGAGGAGCAGCAGGAAAAAAAAG
AGAGAATCTCTTCGTTTCGATCGAATTGTCTTAGAGATGGTGACAGGCGC
GGTCTCCGCCATGGCGGCGAAACAAGCCGAGCGGTTAAAGGAAGACGGCA
ACAATTGCTTCAAGAAAGAACGCTTCGGCGCCGCCATCGATGCTTACACA
GAGGCGATAACGTTGTCACCGAAGGTTCCTGTGTACTGGACTAATCGAGC
TCTCTGCCACATGAAGCGAAAGGATTGGACTAGGGTTGAAGAGGATTGTC
GCCAAGCTATTCAGCTTGACCACGATTCTGTTAAGGCACACTACATGCTA
GGACTTGCGTTATTGCAGAGGGAAGAATATGCTGATGGAGTCAAGGCGTT
GCAAAGGGCTTTGGATTTTGGAAGAGGCGCAAATCCAACAGGGTATATGG
TTGAAGAAATATGGGAAGAGCTTTCTAAAGCAAAATACATGGAGTGGGAG
CTGCTTTCCGCAAGACGCTCGTGGGAATTGAATAGTTTGAAGGAAACTTG
CGTGGCTGCTCTTAATCAGCAACGTGCTTTAGATATGTCTCGAACAGAAG
AGTCCTCGGAAGAAGACTACTCTTCACATACCGATCAACTGAAAGCTCTT
GATCGAGTGTTTGAGAAAGCTGCAGAAGAAGACAAACCAACTGAGGTGCC
AGATTACTTGTGTTGCAACATCACTCTTGAGATATTCCGGGATCCTGTGA
TTTCTCCAAGTGGGGTTACATATGAAAGAGCAGCAATCCTCGAACATATT
AACAAGGTGGGAAAGTTTGATCCTATAACTCGTGAGAAACTCGACCCATC
CAAGCTCGTTCCAAATCTGGCTATCAAAGAGGCAGTGGCTGCGTATCTAG
AGAAGCACGTCTGGGCTTACAAAACGGGTTGTTGATTCAGATGGGCCTTG
AACATACACACAATGAAGCGGGAGAGATATTGAGTTTAACTACTCAGTGT
TTGAACAAAACAGACTTTTGAAGTTACCGTTTTCAGTTTTGTGTGTTTTC
TGCTAGCCA
>CL16.Contig2_All size 1188 gap 0 0%
GACCCGGTTAAAAAGACCTTTTGCCTCTCCCCTCCCTTCGAGAAATTTCG
CGGCTTCGTCTCGTTTCTTAAACACCCCCCAGGAGAGATTCTACGCACGC
GCCGCCGGAGGAGAAGAAGATCAGCGTGGAGGAGCAGCAGGAAAAAAAGA
GAGAATCTCTTCGTTTCGATCGAATTGTCTTAGAGATGGTGACAGGCGCG
GTCTCCGCCATGGCGGCGAAACAAGCCGAGCGGTTAAAGGAAGACGGCAA
CAATTGCTTCAAGAAAGAACGCTTCGGCGCCGCCATCGATGCTTACACAG
AGGCGATAACGTTGTCACCGAAGGTTCCTGTGTACTGGACTAATCGAGCT
CTCTGCCACATGAAGCGAAAGGATTGGACTAGGGTTGAAGAGGATTGTCG
CCAAGCTATTCAGCTTGACCACGATTCTGTTAAGGTTTTGATTCTCTTTT
GGTTATATTCTATTGCTTGGCATCATGCTCTATATATGGAATCAAGCAAG
TTTTTTTTTTTTTGGTGGTCTTCTTGCGTTCTTGGCTCCCTCTTATCAGG
CACACTACATGCTAGGACTTGCGTTATTGCAGAGGGAAGAATATGCTGAT
GGAGTCAAGGCGTTGCAAAGGGCTTTGGATTTTGGAAGAGGCGCAAATCC
AACAGGGTATATGGTTGAAGAAATATGGGAAGAGCTTTCTAAAGCAAAAT
ACATGGAGTGGGAGCTGCTTTCCGCAAGACGCTCGTGGGAATTGAATAGT
TTGAAGGAAACTTGCGTGGCTGCTCTTAATCAGCAACGTGCTTTAGATAT
GTCTCGAACAGAAGAGTCCTCGGAAGAAGACTACTCTTCACATACCGATC
AACTGAAAGCTCTTGATCGAGTGTTTGAGAAAGCTGCAGAAGAAGACAAA
CCAACTGAGGTGCCAGATTACTTGTGTTGCAACATCACTCTTGAGATATT
CCGGGATCCTGTGATTTCTCCAAGTGGGGTTACATATGAAAGAGCAGCAA
TCCTCGAACATATTAACAAGGTGGGAAAGTTTGATCCTATAACTCGTGAG
AAACTCGACCCATCCAAGCTCGTTCCAAATCTGGCTATCAAAGAGGCAGT
GGCTGCGTATCTAGAGAAGCACGTCTGGGCTTACAAAACGGGTTGTTGAT
TCAGATGGGCCTTGAACATACACACAATGAAGCGGGAG
>CL17.Contig1_All size 2595 gap 0 0%
AATCAACATCGCAACGATAACGTTGAAGTAAGCAAAGAAGAGACAGAGAG
GACCCCATCGATCACCTTCTCTAGATCGGAATCTCTCTTTTCCCTTACCT
TTGGCCCTCCGTGTCTTCCACTTTGGCCTCTTTTGATGGGATCCGCCGCC
GAAGTCAATGAGCCCACCACAGCCGGGACAGAGAAGCTCCACCAGCCAGT
AAAATTGGAAGAAGAGGAGGAGGAGCAAGTTGTCGAGCTTGAAAGAAAAA
CGTCGTCGTTTCTTCCTCACGGGAAGAGACCCGACAGTGCAGACGGTAGT
ACCATCACCACCAACAATAGCTCCTCTTCTAGCTTTTCCGAAGGGATCCC
TGATCTCCGGAACGGCGAAGGGGAGCACATCGGGATAGAGAACTTGGAGG
TCCCGGAGTCGCCGGTAGTCGGATTCCACGAGGAGCACCACGACGGGAAC
GTCTTCTTCGACGGAGAAGAAGGCTCTGAGTCAGCTGATGCACATGAGTC
AAACACTGCTGACAACTTAAGCGCGGAGAAAAAGGAGCGTGTATCTGAAA
ACGGTTCGACTTCTGAGGATAACAAAGGACCATCGCGTGAAATCGAAGAA
GTACAAGACATTGATTTACCTGAAGAGGTAGTTGTTCAACGCACTGGTGA
TGTGATAGAGGAGGAGGTGGACATTGATGATGTTGAAGATTATAATGTAG
AGAAAGTGCTTGATAACCAAGAGACGCATGATTTGTTCTGTCCAAACTGC
CATTCTTGCATCACCAAAAGGGTTGTCCTCAAGAAAAGAAAACGTAAGAT
TAGTCATGCTGTGCCAGAAGATCCAAAGCGCGTGAGAGGGCCTGAATCTA
TTGATCCTATTCTTCGTTCCGAGGACAATGAACCATCTCCAGTTGGTGGT
GACAGTTCTACACCCGAATCTTTTTTCTACAAGTGCTTGTCCTGCTTCAG
CATATTCATTCCCAAAGGGGTGGATTCAAAGCCGGTTGCTCCCAGTGAAA
CTGTTGAGAGGTTAAACACTCAGCCAAAGCCTCAAGAGGAAGCTACTGCC
CATTCCAACTGGTTTGGTTCAATGTTTGATTCTAAGAAAAAAGAACCACC
TGTTCAGCAAGGTGGAGCAATGCCTAGTATTTCAGAAGCTAGTCTGCCAC
GTGATAACCCAAGCGTTTTAGGAGACGAGACGGCAGGTTCTACTGCAAAC
ATCCCATCAGAAGCCCCAGCCCTTGTTCAGGAAGGTCCAGTAACTTTGGT
TCAAGATGTGTCAGAGATCAGTGTCTCTCAAGACAATAAGCCTGTTGATG
ACACCCTTTTGATTCAAGTTGCAAACTCGAATGATACAAGCAAAGGTGTC
AACAGTGGAGCTACTGTTGAAAACGGGCAACAGTTTCTGGTTCCCTCGGT
GGATGAGGAGCAAACACAGCAAAAGATCGACAGGGATGATGCTACTAGCG
CAGCAGACGAGAATCACTCGCCAGACAAAGGACGTCTCTCCCCGATTCAA
CCATCTCGTGACATGAACATATCAAACATTGTGACTAGTGGACCCGATGG
AGTAAGAGTAGAAACTATATTTCACACAGAAGGTGTCTCTCATCTGTTTG
AAGGAACAGACCCTAGAAAGCCAGATTTTGGTCTGGCCAAAGTAACAGGT
GTGGTGGACTCAGGTGACGGAGCACCAATTCGTGGAATTGATATTCCACC
ACTCCCAGTGAGTTCGCTGGAAGAAGGGACTCTAAGCGAACCGTTAGTGA
GACCAGCTGTTGCAGGACCAGTTGTTGAAGGACGTAAAGTGGAGATCTTG
AAAAGCATTGTATATGGAGGTCTGATAGAAGCCATCACAAGCCTCGGTGT
TATCTCATCTGCCGCTGGTTCTGGTGCTTCAACATTGAACATTTTGGTAT
TGGGACTTGCAAACTTGTTTGGTGGGCTTATTCTCATTATCCATAACCTC
CAAGAACTTAGAGAGGAGGAACCCATAACAACAGAGGATAACCAGACAAA
CGTTCAAGAAGAAGGTCGGTACAAGCGACTCCTTGGACGAAGAGAAAACT
TCACGCTCCACGTAACAGTCTCAATCATATCCTTCATAATCACGGGACTA
CTCCCTCCTATAGTCTACTACTTCTCATTCAGCAAAACACACAACAGAGA
CTACAAAGTCGCATCAGTCTTCGGGGCGTCTCTGCTATGCATCGTCTTGC
TGGCTATAGCCAAAGCGCACGTGAGGAGCCCGAGAGGCAGCCACCTGAAG
AGCGTTCTGAAATACGCGATGATTGCTGTGTCGGTGTCGGGGATATCTTA
CGTGGTCGGTAACTTTGTGGATCAGTTGCTTGAGAAGTACGGATGGTCTG
ACGGATCCGAGACTCCGGCGGGAGAGATGATGCTTTCACTGTTGGGGAGA
AAGGCTGGTGGTAGCTTCGGATACTCATCATCTTACTGAAACTGCATCTC
GTCATCATCCTCATATTCTACTTTTCGATTCCACTCTGTGCTTTGAGAGA
GCTGTCGTTAGACTTTGTTTGCTTTTTAAAACCAAACCTTTGTTTTTGAC
TTGTGAGTGTAGAAAGTCGTTTCCAAGTGTACGAAGCGCACAAAT
>CL17.Contig2_All size 2664 gap 0 0%
AATCAACATCGCAACGATAACGTTGAAGTAAGCAAAGAAGAGACAGAGAG
GACCCCATCGATCACCTTCTCTAGATCGGAATCTCTCTTTTCCCTTACCT
TTGGCCCTCCGTGTCTTCCACTTTGGCCTCTTTTGATGGGATCCGCCGCC
GAAGTCAATGAGCCCACCACAGCCGGGACAGAGAAGCTCCACCAGCCAGT
AAAATTGGAAGAAGAGGAGGAGGAGCAAGTTGTCGAGCTTGAAAGAAAAA
CGTCGTCGTTTCTTCCTCACGGGAAGAGACCCGACAGTGCAGACGGTAGT
ACCATCACCACCAACAATAGCTCCTCTTCTAGCTTTTCCGAAGGGATCCC
TGATCTCCGGAACGGCGAAGGGGAGCACATCGGGATAGAGAACTTGGAGG
TCCCGGAGTCGCCGGTAGTCGGATTCCACGAGGAGCACCACGACGGGAAC
GTCTTCTTCGACGGAGAAGAAGGAATTTGGAAATGTCGCCACTGCGATTG
GACTTACAGAGAAGAATCTTTGTTATGTTTTGAGACCAAAGGCTCTGAGT
CAGCTGATGCACATGAGTCAAACACTGCTGACAACTTAAGCGCGGAGAAA
AAGGAGCGTGTATCTGAAAACGGTTCGACTTCTGAGGATAACAAAGGACC
ATCGCGTGAAATCGAAGAAGTACAAGACATTGATTTACCTGAAGAGGTAG
TTGTTCAACGCACTGGTGATGTGATAGAGGAGGAGGTGGACATTGATGAT
GTTGAAGATTATAATGTAGAGAAAGTGCTTGATAACCAAGAGACGCATGA
TTTGTTCTGTCCAAACTGCCATTCTTGCATCACCAAAAGGGTTGTCCTCA
AGAAAAGAAAACGTAAGATTAGTCATGCTGTGCCAGAAGATCCAAAGCGC
GTGAGAGGGCCTGAATCTATTGATCCTATTCTTCGTTCCGAGGACAATGA
ACCATCTCCAGTTGGTGGTGACAGTTCTACACCCGAATCTTTTTTCTACA
AGTGCTTGTCCTGCTTCAGCATATTCATTCCCAAAGGGGTGGATTCAAAG
CCGGTTGCTCCCAGTGAAACTGTTGAGAGGTTAAACACTCAGCCAAAGCC
TCAAGAGGAAGCTACTGCCCATTCCAACTGGTTTGGTTCAATGTTTGATT
CTAAGAAAAAAGAACCACCTGTTCAGCAAGGTGGAGCAATGCCTAGTATT
TCAGAAGCTAGTCTGCCACGTGATAACCCAAGCGTTTTAGGAGACGAGAC
GGCAGGTTCTACTGCAAACATCCCATCAGAAGCCCCAGCCCTTGTTCAGG
AAGGTCCAGTAACTTTGGTTCAAGATGTGTCAGAGATCAGTGTCTCTCAA
GACAATAAGCCTGTTGATGACACCCTTTTGATTCAAGTTGCAAACTCGAA
TGATACAAGCAAAGGTGTCAACAGTGGAGCTACTGTTGAAAACGGGCAAC
AGTTTCTGGTTCCCTCGGTGGATGAGGAGCAAACACAGCAAAAGATCGAC
AGGGATGATGCTACTAGCGCAGCAGACGAGAATCACTCGCCAGACAAAGG
ACGTCTCTCCCCGATTCAACCATCTCGTGACATGAACATATCAAACATTG
TGACTAGTGGACCCGATGGAGTAAGAGTAGAAACTATATTTCACACAGAA
GGTGTCTCTCATCTGTTTGAAGGAACAGACCCTAGAAAGCCAGATTTTGG
TCTGGCCAAAGTAACAGGTGTGGTGGACTCAGGTGACGGAGCACCAATTC
GTGGAATTGATATTCCACCACTCCCAGTGAGTTCGCTGGAAGAAGGGACT
CTAAGCGAACCGTTAGTGAGACCAGCTGTTGCAGGACCAGTTGTTGAAGG
ACGTAAAGTGGAGATCTTGAAAAGCATTGTATATGGAGGTCTGATAGAAG
CCATCACAAGCCTCGGTGTTATCTCATCTGCCGCTGGTTCTGGTGCTTCA
ACATTGAACATTTTGGTATTGGGACTTGCAAACTTGTTTGGTGGGCTTAT
TCTCATTATCCATAACCTCCAAGAACTTAGAGAGGAGGAACCCATAACAA
CAGAGGATAACCAGACAAACGTTCAAGAAGAAGGTCGGTACAAGCGACTC
CTTGGACGAAGAGAAAACTTCACGCTCCACGTAACAGTCTCAATCATATC
CTTCATAATCACGGGACTACTCCCTCCTATAGTCTACTACTTCTCATTCA
GCAAAACACACAACAGAGACTACAAAGTCGCATCAGTCTTCGGGGCGTCT
CTGCTATGCATCGTCTTGCTGGCTATAGCCAAAGCGCACGTGAGGAGCCC
GAGAGGCAGCCACCTGAAGAGCGTTCTGAAATACGCGATGATTGCTGTGT
CGGTGTCGGGGATATCTTACGTGGTCGGTAACTTTGTGGATCAGTTGCTT
GAGAAGTACGGATGGTCTGACGGATCCGAGACTCCGGCGGGAGAGATGAT
GCTTTCACTGTTGGGGAGAAAGGCTGGTGGTAGCTTCGGATACTCATCAT
CTTACTGAAACTGCATCTCGTCATCATCCTCATATTCTACTTTTCGATTC
CACTCTGTGCTTTGAGAGAGCTGTCGTTAGACTTTGTTTGCTTTTTAAAA
CCAAACCTTTGTTTTTGACTTGTGAGTGTAGAAAGTCGTTTCCAAGTGTA
CGAAGCGCACAAAT
>CL17.Contig3_All size 1747 gap 0 0%
AATCAACATCGCAACGATAACGTTGAAGTAAGCAAAGAAGAGACAGAGAG
GACCCCATCGATCACCTTCTCTAGATCGGAATCTCTCTTTTCCCTTACCT
TTGGCCCTCCGTGTCTTCCACTTTGGCCTCTTTTGATGGGATCCGCCGCC
GAAGTCAATGAGCCCACCACAGCCGGGACAGAGAAGCTCCACCAGCCAGT
AAAATTGGAAGAAGAGGAGGAGGAGCAAGTTGTCGAGCTTGAAAGAAAAA
CGTCGTCGTTTCTTCCTCACGGGAAGAGACCCGACAGTGCAGACGGTAGT
ACCATCACCACCAACAATAGCTCCTCTTCTAGCTTTTCCGAAGGGATCCC
TGATCTCCGGAACGGCGAAGGGGAGCACATCGGGATAGAGAACTTGGAGG
TCCCGGAGTCGCCGGTAGTCGGATTCCACGAGGAGCACCACGACGGGAAC
GTCTTCTTCGACGGAGAAGAAGGAATTTGGAAATGTCGCCACTGCGATTG
GACTTACAGAGAAGAATCTTTGTTATGTTTTGAGACCAAAGGCTCTGAGT
CAGCTGATGCACATGAGTCAAACACTGCTGACAACTTAAGCGCGGAGAAA
AAGGAGCGTGTATCTGAAAACGGTTCGACTTCTGAGGATAACAAAGGACC
ATCGCGTGAAATCGAAGAAGTACAAGACATTGATTTACCTGAAGAGGTAG
TTGTTCAACGCACTGGTGATGTGATAGAGGAGGAGGTGGACATTGATGAT
GTTGAAGATTATAATGTAGAGAAAGTGCTTGATAACCAAGAGACGCATGA
TTTGTTCTGTCCAAACTGCCATTCTTGCATCACCAAAAGGGTTGTCCTCA
AGAAAAGAAAACGTAAGATTAGTCATGCTGTGCCAGAAGATCCAAAGCGC
GTGAGAGGGCCTGAATCTATTGATCCTATTCTTCGTTCCGAGGACAATGA
ACCATCTCCAGTTGGTGGTGACAGTTCTACACCCGAATCTTTTTTCTACA
AGTGCTTGTCCTGCTTCAGCATATTCATTCCCAAAGGGGTGGATTCAAAG
CCGGTTGCTCCCAGTGAAACTGTTGAGAGGTTAAACACTCAGCCAAAGCC
TCAAGAGGAAGCTACTGCCCATTCCAACTGGTTTGGTTCAATGTTTGATT
CTAAGAAAAAAGAACCACCTGTTCAGCAAGGTGGAGCAATGCCTAGTATT
TCAGAAGCTAGTCTGCCACGTGATAACCCAAGCGTTTTAGGAGACGAGAC
GGCAGGTTCTACTGCAAACATCCCATCAGAAGCCCCAGCCCTTGTTCAGG
AAGGTCCAGTAACTTTGGTTCAAGATGTGTCAGAGATCAGTGTCTCTCAA
GACAATAAGCCTGTTGATGACACCCTTTTGATTCAAGTTGCAAACTCGAA
TGATACAAGCAAAGGTGTCAACAGTGGAGCTACTGTTGAAAACGGGCAAC
AGTTTCTGGTTCCCTCGGTGGATGAGGAGCAAACACAGCAAAAGATCGAC
AGGGATGATGCTACTAGCGCAGCAGACGAGAATCACTCGCCAGACAAAGG
ACGTCTCTCCCCGATTCAACCATCTCGTGACATGAACATATCAAACATTG
TGACTAGTGGACCCGATGGAGTAAGAGTAGAAACTATATTTCACACAGAA
GGTGTCTCTCATCTGTTTGAAGGAACAGACCCTAGAAAGCCAGATTTTGG
TCTGGCCAAAGTAACAGGTGTCTTCTTTGTTTGAAGATTTTATTAGT
>CL17.Contig4_All size 1678 gap 0 0%
AATCAACATCGCAACGATAACGTTGAAGTAAGCAAAGAAGAGACAGAGAG
GACCCCATCGATCACCTTCTCTAGATCGGAATCTCTCTTTTCCCTTACCT
TTGGCCCTCCGTGTCTTCCACTTTGGCCTCTTTTGATGGGATCCGCCGCC
GAAGTCAATGAGCCCACCACAGCCGGGACAGAGAAGCTCCACCAGCCAGT
AAAATTGGAAGAAGAGGAGGAGGAGCAAGTTGTCGAGCTTGAAAGAAAAA
CGTCGTCGTTTCTTCCTCACGGGAAGAGACCCGACAGTGCAGACGGTAGT
ACCATCACCACCAACAATAGCTCCTCTTCTAGCTTTTCCGAAGGGATCCC
TGATCTCCGGAACGGCGAAGGGGAGCACATCGGGATAGAGAACTTGGAGG
TCCCGGAGTCGCCGGTAGTCGGATTCCACGAGGAGCACCACGACGGGAAC
GTCTTCTTCGACGGAGAAGAAGGCTCTGAGTCAGCTGATGCACATGAGTC
AAACACTGCTGACAACTTAAGCGCGGAGAAAAAGGAGCGTGTATCTGAAA
ACGGTTCGACTTCTGAGGATAACAAAGGACCATCGCGTGAAATCGAAGAA
GTACAAGACATTGATTTACCTGAAGAGGTAGTTGTTCAACGCACTGGTGA
TGTGATAGAGGAGGAGGTGGACATTGATGATGTTGAAGATTATAATGTAG
AGAAAGTGCTTGATAACCAAGAGACGCATGATTTGTTCTGTCCAAACTGC
CATTCTTGCATCACCAAAAGGGTTGTCCTCAAGAAAAGAAAACGTAAGAT
TAGTCATGCTGTGCCAGAAGATCCAAAGCGCGTGAGAGGGCCTGAATCTA
TTGATCCTATTCTTCGTTCCGAGGACAATGAACCATCTCCAGTTGGTGGT
GACAGTTCTACACCCGAATCTTTTTTCTACAAGTGCTTGTCCTGCTTCAG
CATATTCATTCCCAAAGGGGTGGATTCAAAGCCGGTTGCTCCCAGTGAAA
CTGTTGAGAGGTTAAACACTCAGCCAAAGCCTCAAGAGGAAGCTACTGCC
CATTCCAACTGGTTTGGTTCAATGTTTGATTCTAAGAAAAAAGAACCACC
TGTTCAGCAAGGTGGAGCAATGCCTAGTATTTCAGAAGCTAGTCTGCCAC
GTGATAACCCAAGCGTTTTAGGAGACGAGACGGCAGGTTCTACTGCAAAC
ATCCCATCAGAAGCCCCAGCCCTTGTTCAGGAAGGTCCAGTAACTTTGGT
TCAAGATGTGTCAGAGATCAGTGTCTCTCAAGACAATAAGCCTGTTGATG
ACACCCTTTTGATTCAAGTTGCAAACTCGAATGATACAAGCAAAGGTGTC
AACAGTGGAGCTACTGTTGAAAACGGGCAACAGTTTCTGGTTCCCTCGGT
GGATGAGGAGCAAACACAGCAAAAGATCGACAGGGATGATGCTACTAGCG
CAGCAGACGAGAATCACTCGCCAGACAAAGGACGTCTCTCCCCGATTCAA
CCATCTCGTGACATGAACATATCAAACATTGTGACTAGTGGACCCGATGG
AGTAAGAGTAGAAACTATATTTCACACAGAAGGTGTCTCTCATCTGTTTG
AAGGAACAGACCCTAGAAAGCCAGATTTTGGTCTGGCCAAAGTAACAGGT
GTCTTCTTTGTTTGAAGATTTTATTAGT
>CL18.Contig1_All size 772 gap 0 0%
TTTGGGCGGGAATGGGAGTTCATCCATGGATATTGATTGGATTGGAGATG
ATCTTTGGCAAACCAGTGAAAAGAAAGCAGTTGGGAAGACGCCTACGGAT
GATAATGATGGTGACAATGACTGGAATGATTTTGCAAGCTCAGTTAACTC
CAAGACTCCTAGTAATCTGCTTTCACGAACCATGGAAAGTTCCCAAGAGG
AGATATTTGATGGGCTGGCGCATGTTGAGCATGATATTAATGAACAGAGC
AAAGATGAGAAGCAGAATACTGGTACAGGCGTGATATCTAACGTAGCCAA
AGGTCAAGAAGATGATCTTTTTGGAGCTTGGGATAGTTTCACATCCTCAA
CCGTTTCGCAAACACCTGTGCAGCCTCCCACGAACCATGTAAATACATCT
GCTGAGCAGAATCCGGAAATGAACCTGTTTGGGGAAGATAACCATCACAG
AGACCTTGCTTTGGATTGCTTTCCGGAAAGTACTGGAGGCCACACCAACT
CAGTGGAAGTTAAAGACATGCCTTCTGGAACCTTGTCCGTAGAGAGAACG
AGTGATCCTGATGGTAAAGATCAAACGCTTGATCTTGTAGGCACAACAGC
AATATCTCGCAAGTCAAAGAGTGATGTTGGGGAAGAGCTGATGTCACAGA
TGCATGATCTCTCGTTTATGCTAGAGACCAAACTCTCTGTTCCTCCAATC
TCCAAGGCAGAGTAATATTAAATACATTGTACTCTCTTATTTCTCTCTCG
CCTCTAATGTTTTTCTTGGGGC
>CL18.Contig2_All size 537 gap 0 0%
GAACCATGGAAAGTTCCCAAGAGGAGATATTTGATGGGCTGGCACATGTT
AAGAATGATGTTAAAGAACAGAGCGAATATGAGAAGCAGAACACTGGTAC
AAGCGTGATATCTGACATAGCCAAAGGTCAAGAAGATGATGATCTCTTTG
GAACTTGGGATAGTTTCGCATCCTCAACCGTTTTGCAGACACCTGTGCAG
CCTCCCACAAACCATGTGAATCAATCTGCTGAGCAGAATCAGGGGATGGA
CTTGTTCGGGGAAAGTAACCATCACAGAGACCTTGATTCTGATTTCTTTT
CGGGGAGTATTGGAGGCCAAACCAACTCAGAGGAAGTCAAAGCCATGCCT
TCCGGAACCTCAACCTCAGAGAGAACGGGTGATCCTGATGGTCAAGATCA
AGTAACAACAGTATCCCGCAAGTCAAAGAGTGATGTTGCGGAGGAGCTGA
TGTCACAGATGCATGATCTCTCGTTTATGCTCGAGACCAAGCTCTCTGTG
CCTCCAATCTCAAAGGCAGAGTAATATTATGACGACG
>CL19.Contig1_All size 903 gap 0 0%
GTATCACATATGAATTTTCCTACGTTACAACAAATAGCTTCCTATTGTTC
ACGAGCGATTATACAAATAGGAAAACAAACTTAACAAAACAAGTACTGAA
AGCGTGAAGTAGAAAAGAAAAACACAAAGGAGATGGAACAATAGAACCAT
CATCTTGCATTTATGCAAAAATCAAAGACTAGTGGGAAGTATACAGCCAA
TCTTATCAATGGTCACACAAGAGTATTGACTCTTTTACGCCTCTTGTTTA
GAAGAGAGAGTACTGACCGAATCAGGAGGTGCAAGAACAAAGGGAGTCAC
TGTTGACCTAAGAGATTCAGGTCCCTCAGAGTTAATTCTTTTACATAACG
AATCGCAGTTGTTGATCACCTCAGTCAACCTTCCCTTAAGCTCCCCAAGC
TCCACCTGCAGCCCATGAACTTGAGATAAATGGTGAGAAGTGGTCCTCAT
AGCGGAAACGGAGTGGTTAAACCTCTGTAGAAGTTTAGTGGTCAAAGCAT
CTGCCACTTCAATCTTGTTTTCTATTTCTTCCTGTCTGGTGGTAATATCT
TGAGCTTTGCTGTCTTGCCATTCACGGTAAATGGAGAAGAGCTCAGCAAG
TATTTGAAAATCCACCGTATCTTTGGAAGAGGAGCTCGATAAAGCTTTCC
TCACCAATATGTCTGTTAAGCTACTTTCCCTGGGAGGAGCTGACTTTAAT
ATTGGACTACTAACTGTTAGGGATTTAAGATTATCGAGAATGGGATCCAC
TTTCTCGGATCGTTGAGAGATGGTTGTTATCACATCTCCACCTCCTCTAT
TCTCCTGAGCGCCTAATAGCGTTGAATCTGATGCCCCCATGTGATTGTTA
ACGAACTTTGGAATCCAATTGTTTGTTTGTTTGTTTGTTTCAGCGCAGGT
CTG
>CL19.Contig2_All size 272 gap 0 0%
ATTCTCCTCGGGGGAACCAGACCTGCGCTGAAACAAACAAACAAACAAAC
AATTGGATTCCAAAGTTCGTTAACAATCACATGGGGGCATCAGATTCAAC
GCTATTAGGCGCTCAGGAAAAGGGAGGTGGAGATGTGATATCGACAATCT
CTCAACGATCCGAAAGAGTGGATCCCGTTCTCGAGAATCTTAAATCACTC
GCCGTCGCCAATATTGAAGTCAGCTCCTCCCAGAGAAAGTAGCTTAACGG
ACATCTTAGTTAGATACGGTGG
>CL20.Contig1_All size 1820 gap 0 0%
AATGAGTAGAACAAAATATGAGTCTAGACTGTGATCTCACTGTTCTAGAA
GAGCTAACATCAAATGCGAAGCAAATACAAGACGATGTTTTGACCAAGAT
ACTCAAAGCTAACGCGAACACAGAGTACCTCCAACGTTTTCTCCAGGGGA
GTGCGGATAAAGAGCTGTTCAAAAAGAACGTACCGGTGGTGAGCTATGAA
GATGTTAAGCCTTATATCGATCGTGTCGCAAATGGAGAACCCTCTGATGT
CATTTCGGGGGAACCCATCACTGCGTTTTTAGTAAGCTCTGGAACTTCAA
GTGGGAATCAAAAGATATTTCCTGCGAACAACATCTTCTTTAAGAATATT
CAAATCTTCTATACGCTAGGCTCTCTCGTTATGTCCAAGTGTTTCGATGG
TTATAAGCAAGGAAAGGTGATTAGGTTTACCTTCACTCATCCGATATCCA
CAACTCCTGGTGGTTTGCCTCTTGCTCCTACGGTAACAAGCTTCACAAAG
AGTGAATATTTTAGGAGCCTGCCAAAAAATAGTCCAAGCCCCTACCAGAT
CATAATGTGTACGGACGCCAAACAGAGTATGTACTGTCAACTTCTCTGTG
GTCTTGTCCAGAGAGATGAGGTTGCAAGTGTTGGTGCTGTGTTCGCTGCT
GTTTTGGTTCAAGTTATCCATTTTCTTGAAAATTACTGGAAAGAGTTGGC
CAGTAACATCAGATTTGGTCATGTCAGCGAGTGGATCACCGACCTTAGTT
GTCGAGACTCTGTCTCTACCGTCCTTGTTGAGCCAAATCCAGAACTGGCA
GATCTAATCGAAAATGTGTGCGGAAAAAAATCCTGGCAAGTTTCCCTAAG
GTATGCTTCGTCTGAAGCATTTTTCGGGTTAAATTTGGAACCTCTAAGCA
AAAATGTGTCCTACACATTTCTACCCAACATGTCATACTTCGAGTTCTTA
GATGTCGATGGAGGAGCCGAGGGGGAGATTGTTGATCTGGTGAATGTGAA
GTTAGGTCGCTACTATGAGATCTTGGTCACAAACTTTTCCGGTTTACACA
GATGTAGAGTGGGGGATGTTTTAGAGGTCACTGGTTTTTACAATATGGCA
CCTCAGTTAAGATTTGTACGTAGAAAAAATGCGGCTTTAAGCGTTCACCT
AGAGTCAACGACTGAAGAAGAGCTTTTAAAGGCGTTGGCTCGTGCGACAC
TAGTTCTTGAATCTTCGGATTTAGTATTGATGGGTTTCACATGCTATGGC
GATATCTCCACTGTACCGGGTCACTATGTTTTTTACTTGGAGCTCAAATC
AAAAGTCGACAACAATATCACTAATGTTCTATCACTTGTTAACAAGGTAC
TAGTGGAATGTTGTTGTGTCATTGAGGAATCATTGAATCGTATTTATAGG
CACTTCAGGAGCAAAGAGGGTTCGATTGGAGCTCTAGAGATAAGAGTGGT
GCAAGAGGGAACGTTTGGTTCTCTCATGGACTTTTTTTGTCTCCCGAGGT
TGTTCTATAACTCAATACAAGACACCTATATGCTTAAACTCTGCTGAGGC
TTTAAAGGTTCTTGGAGACAAGGTTCTTGCTCGCTTCTTTAACGACAAAT
CCCCTACTATCTGATCCAGATCATGTGATGATGACCACCACCAAAAAAAA
ACTACATCACCCTAATAATGAAGCAATAAATTTGTCTGGTGAGAGTGGTA
TGCGTGTGCTTGTTGTTTATGTCTTGTGTGCTTTTTCTCTTTTGTCGTCA
TGTTTACTGTTGTGGGTGTTTCAGTTAAATGTGATTGATGCATTCTTATG
TTTTAAAAAAAAAAAAAAAC
>CL20.Contig2_All size 1820 gap 0 0%
AATGAGTAGAACAAAATATGAGTCTAGACTGTGATCTCACTGTTCTAGAA
GAGCTAACATCAAATGCGAAGCAAATACAAGACGATGTTTTGACCAAGAT
ACTCAAAGCTAACGCGAACACAGAGTACCTCCAACGTTTTCTCCAGGGGA
GTGCGGATAAAGAGCTGTTCAAAAAGAACGTACCGGTGGTGAGCTATGAA
GATGTTAAGCCTTATATCGATCGTGTCGCAAATGGAGAACCCTCTGATGT
CATTTCGGGGGAACCCATCACTGCGTTTTTAGTAAGCTCTGGAACTTCAA
GTGGGAATCAAAAGATATTTCCTGCGAACAACATCTTCTTTAAGAATATT
CAAATCTTCTATACGCTAGGCTCTCTCGTTATGTCCAAGTGTTTCGATGG
TTATAAGCAAGGAAAGGTGATTAGGTTTACCTTCACTCATCCGATATCCA
CAACTCCTGGTGGTTTGCCTCTTGCTCCTACGGTAACAAGCTTCACAAAG
AGTGAATATTTTAGGAGCCTGCCAAAAAATAGTCCAAGCCCCTACCAGAT
CATAATGTGTACGGACGCCAAACAGAGTATGTACTGTCAACTTCTCTGTG
GTCTTGTCCAGAGAGATGAGGTTGCAAGTGTTGGTGCTGTGTTCGCTGCT
GTTTTGGTTCAAGTTATCCATTTTCTTGAAAATTACTGGAAAGAGTTGGC
CAGTAACATCAGATTTGGTCATGTCAGCGAGTGGATCACCGACCTTAGTT
GTCGAGACTCTGTCTCTACCGTCCTTGTTGAGCCAAATCCAGAACTGGCA
GATCTAATCGAAAATGTGTGCGGAAAAAAATCCTGGCAAGTTTCCCTAAG
GTATGCTTCGTCTGAAGCATTTTTCGGGTTAAATTTGGAACCTCTAAGCA
AAAATGTGTCCTACACATTTCTACCCAACATGTCATACTTCGAGTTCTTA
GATGTCGATGGAGGAGCCGAGGGGGAGATTGTTGATCTGGTGAATGTGAA
GTTAGGTCGCTACTATGAGATCTTGGTCACAAACTTTTCCGGTTTACACA
GATGTAGAGTGGGGGATGTTTTAGAGGTCACTGGTTTTTACAATATGGCA
CCTCAGTTAAGATTTGTACGTAGAAAAAATGCGGCTTTAAGCGTTCACCT
AGAGTCAACGACTGAAGAAGAGCTTTTAAAGGCGTTGGCTCGTGCGACAC
TAGTTCTTGAATCTTCGGATTTAGTATTGATGGGTTTCACATGCTATGGC
GATATCTCCACTGTACCGGGTCACTATGTTTTTTACTTGGAGCTCAAATC
AAAAGTCGACAACAATATCACTAATGTTCTATCACTTGTTAACAAGGTAC
TAGTGGAATGTTGTTGTGTCATTGAGGAATCATTGAATCGTATTTATAGG
CACTTCAGGAGCAAAGAGGGTTCGATTGGAGCTCTAGAGATAAGAGTGGT
GCAAGAGGGAACGTTTGGTTCTCTCATGGACTTTTTTTGTCTCCCGAGGT
TGTTCTATAACTCAATACAAGACACCTATATGCTTAAACTCTGCTGAGGC
TTTAAAGGTTCTTGGAGACAAGGTTCTTGCTCGCTTCTTTAACGACAAAT
CCCCTACTATCTGATCCAGATCATGTGATGATGACCACCACCAAAAAAAA
ACTACATCACCCTAATAATGAAGCAATAAATTTGTCTGGTGAGAGTGGTA
TGCGTGTGCTTGTTGTTTATGTCTTGTGTGCTTTTTCTTTTTTATCCCAA
GACATTTTCATTGATCAATGCTCTCTAGTTATGGTTTTCATCACAGTTTT
TTTTTTTTTTTAAAACATAA
>CL20.Contig3_All size 1983 gap 0 0%
AATGAGTAGAACAAAATATGAGTCTAGACTGTGATCTCACTGTTCTAGAA
GAGCTAACATCAAATGCGAAGCAAATACAAGACGATGTTTTGACCAAGAT
ACTCAAAGCTAACGCGAACACAGAGTACCTCCAACGTTTTCTCCAGGGGA
GTGCGGATAAAGAGCTGTTCAAAAAGAACGTACCGGTGGTGAGCTATGAA
GATGTTAAGCCTTATATCGATCGTGTCGCAAATGGAGAACCCTCTGATGT
CATTTCGGGGGAACCCATCACTGCGTTTTTAGTAAGCTCTGGAACTTCAA
GTGGGAATCAAAAGATATTTCCTGCGAACAACATCTTCTTTAAGAATATT
CAAATCTTCTATACGCTAGGCTCTCTCGTTATGTCCAAGTGTTTCGATGG
TTATAAGCAAGGAAAGGTGATTAGGTTTACCTTCACTCATCCGATATCCA
CAACTCCTGGTGGTTTGCCTCTTGCTCCTACGGTAACAAGCTTCACAAAG
AGTGAATATTTTAGGAGCCTGCCAAAAAATAGTCCAAGCCCCTACCAGAT
CATAATGTGTACGGACGCCAAACAGAGTATGTACTGTCAACTTCTCTGTG
GTCTTGTCCAGAGAGATGAGGTTGCAAGTGTTGGTGCTGTGTTCGCTGCT
GTTTTGGTTCAAGTTATCCATTTTCTTGAAAATTACTGGAAAGAGTTGGC
CAGTAACATCAGATTTGGTCATGTCAGCGAGTGGATCACCGACCTTAGTT
GTCGAGACTCTGTCTCTACCGTCCTTGTTGAGCCAAATCCAGAACTGGCA
GATCTAATCGAAAATGTGTGCGGAAAAAAATCCTGGCAAGGTATAGTTTC
ACTACTTTGGCCTAAAGCCAAATGCATTGAAGCTATTTTTACAGGAAGTA
TGGCTCAATACATCCCAACATTGGAGTTCTACACTAATAATGAACTTTCT
CTAGTTTCCCTAAGGTATGCTTCGTCTGAAGCATTTTTCGGGTTAAATTT
GGAACCTCTAAGCAAAAATGTGTCCTACACATTTCTACCCAACATGTCAT
ACTTCGAGTTCTTAGATGTCGATGGAGGAGCCGAGGGGGAGATTGTTGAT
CTGGTGAATGTGAAGTTAGGTCGCTACTATGAGATCTTGGTCACAAACTT
TTCCGGTTTACACAGATGTAGAGTGGGGGATGTTTTAGAGGTCACTGGTT
TTTACAATATGGCACCTCAGTTAAGATTTGTACGTAGAAAAAATGCGGCT
TTAAGCGTTCACCTAGAGTCAACGACTGAAGAAGAGCTTTTAAAGGCGTT
GGCTCGTGCGACACTAGTTCTTGAATCTTCGGATTTAGTATTGATGGGTT
TCACATGCTATGGCGATATCTCCACTGTACCGGGTCACTATGTTTTTTAC
TTGGAGCTCAAATCAAAAGTCGACAACAATATCACTAATGTTCTATCACT
TGTTAACAAGGTACTAGTGGAATGTTGTTGTGTCATTGAGGAATCATTGA
ATCGTATTTATAGGCACTTCAGGAGCAAAGAGGGTTCGATTGGAGCTCTA
GAGATAAGAGTGGTGCAAGAGGGAACGTTTGGTTCTCTCATGGACTTTTT
TTGTCTCCCGAGGTTGTTCTATAACTCAATACAAGACACCTATATGCTTA
AACTCTGCTGAGGCTTTAAAGGTTCTTGGAGACAAGGTTCTTGCTCGCTT
CTTTAACGACAAATCCCCTACTATCTGATCCAGATCATGTGATGATGACC
ACCACCAAAAAAAAACTACATCACCCTAATAATGAAGCAATAAATTTGTC
TGGTGAGAGTGGTATGCGTGTGCTTGTTGTTTATGTCTTGTGTGCTTTTT
CTCTTTTGTCGTCATGTTTACTGTTGTGGGTGTTTCAGTTAAATGTGATT
GATGCATTCTTATGTTTTAAAAAAAAAAAAAACTGTGATGAAAACCATAA
CTAGAGAGCATTGATCAATGAAAATGTCTTGGG
>CL20.Contig4_All size 313 gap 0 0%
ACAAAATATGAGTCTAGACTGTGATCTCACTGTTCTAGAAGAGCTAACAT
CAAATGCGAAGCAAATACAAGACGATGTTTTGACCAAGATACTCAAAGCT
AACGCGAACACAGAGTACCTCCAACGTTTTCTCCAGGGGAGTGCGGATAA
AGAGCTGTTCAAAAAGAACGTACCGGTGGTGAGCTATGAAGATGTTAAGC
CTTATATCGATCGTGTCGCAAATGGAGAACCCTCTGATGTCATTTCGGGG
GAACCCATCACTGCGTTTTTAGTAAGGTGGTATATCCACCTAAAAGATAA
CAAGAGTTGCTTA
>CL21.Contig1_All size 377 gap 0 0%
AACCCTATCTGAATACTTTTTTTAGTAAGACTTAACATAATGGGAATGGT
TTTTGGTAAAATCGCTGTGGAGACTCCTAAACACACGGTGGTCAAATCCG
GCGACGGTTATGAGATCCGTGAATATCCTCCGGCCGTCGCGGCGGAGGTC
ACTTACGACCCTTCTGACTTCAAAGGCGACAAAGACGGCGGCTTTATGGT
CTTGGCCAAGTACATAGGCGTGTTCGGCAAACCGGAGAACCAGAAGCCGG
AGAAGATCGCCATGACAGCTCCGGTGATCACCAAGGAAGGGGAGAAGATC
GCCATGACAGCTCCGGTTGTGACCAAGGAAGAAGGTAGTGAGAAGAAGAC
GGTGACGATGCAGTTTCTGTTGCCGGA
>CL21.Contig2_All size 418 gap 0 0%
ATTTGCGTTTCGCAACCGCAAGAACCAAACTGATAAATAACAAAACCTGT
AGGAAACCTTTTCTTGGCAAAGCTTACATAATGGGAATGGTGTTTGGTAA
AATCTCCGTGGAGACACCCAAATACACCGTGGTCAAATCCTGCGACGGTT
ACGAGATCCGTGAGTATCCACCCGCCGTTGCGGCCGAGATCACTTACGAT
CCTTCTGAGTTCAAAGACAACAGAGACGGAGGGTTCACGGTCTTGGCCAA
GTACATAGGCGTGTTCGGCAAACCGGAGAACCAGAAGCCGGAGAAGATCG
CCATGACAGCTCCGGTGATCACCAAGGAAGGGGAGAAGATCGCCATGACA
GCTCCGGTTGTGACCAAGGAAGAAGGTAGTGAGAAGAAGACGGTGACGAT
GCAGTTTCTGTTGCCGGA
>CL22.Contig1_All size 773 gap 0 0%
CTCCATTTCTCTTCGTCTTCTCCTCTGTGTTTCGATCATCCCATTCTTCA
CGATCGGCAGTTTTGTCTCTCCTCTAAGAGTGTACACGTCAACAGTTTTT
AAAGTTTGTGGTCCTACGTCATGTCCGGATTGGTTTGGTCGATAAGGGCT
TCATTGTTATCGTCCTTCCACATTCAGCCTCACCGTCTCTGCTCATCTGC
AAACCAAACGATTTCTCCTTCCAATCTCTTTTCCACCCCAGTGAATTTTT
TTTTGTCAGTGGTGTGTTGTTTGGTTTAGTGGATTCGAAGAGAATGGTGA
CAGGATTCAAATCAACACTGATCTTCTTAGTCGTAAGATTCAAGAGCTTA
AGCAGTGTCAATTCTCCGAGCTTCAGAACAATGGAAGGGCTGAGGTCATT
GATGCCTCAAATTTTGACCAGACCAAGCTTCAGCTAAGAGGGAAGGCTTG
GTTTACTAATTCTCTAAAGTCAAGCCTGATGTACATCTGTCATGCGCCTG
GTTCTCCTTACAACAGTGAGCAACCAAATCAAGAAGTCAGGTTGATTAGT
TGAACTGAAAAGTAATCAGAGGCTTTTGTTTTCATCCATGATTAATGGAA
CAGGAGAGAAGTACTGGACTTCTAAAAAGGTTGCAACAATGTTTGCAGTG
ATGAAAGAAACAGACTATTACAATAAACCGCAATTTAGGGAGCATTTTTG
GAATGATTAGTTGGGAAGAAGCATGTGATACTGAAGTTAGATCACTGTGA
CTTCACTCCCATATATGAGCGGC
>CL22.Contig2_All size 737 gap 0 0%
GGAAGACGATGGGAACAGCTGCAGCGCCATGGAAGCAGCTTCTCTTCGGT
GCGATCGAGGCCAATTCTCACCTAAAACATTCTTCTTACGCTCAGCTCGC
GACGATTGGTGTTAATGGCCGCCCTTCGAATCGCACCGTCGTCTTCAGGG
GATTTGAAGAGAAGGGTGAGAGGATTCAAATCAACACTGATCTTCTTAGT
CGTAAGATTCAAGAGCTTAAGCAGTGTCCGTTCTCTGAGATGTGTTGGTA
TTTTTCGGATACTTGGGAGCAGTTTCGGATCAATGGAAAGATTGAGGTCA
TTGATGCTTCGAATCCTGACCAGAACAAGCTTCAGCTAAGAGAGAAGGCT
TGGTTTGCTAATTCTCTAAAGTCAAGGATGACGTACACCTGTCCTGCGCC
TGGTATGCCTTGCAACAGTGAGCAACCGAATCAAGAGGTTAAGTTAGATC
CCTCAAGTGGTCCAGTTGCTGATTACTGTCTAATGCTCCTAGAGCCAGAA
AAGGTTGATTACTTGAATCTGAAAAGTAATCAGAGGCTTTTGTTTTCATC
CATGATTAATGGAACAGGAGAGAAGTACTGGACTTCTAAAAAGGTTGCAA
CAATGTTTGCAGTGATGAAAGAAACAGACTATTACAATAAACCGCAATTT
AGGGAGCATTTTTGGAATGATTAGTTGGGAAGAAGCATGTGATACTGAAG
TTAGATCACTGTGACTTCACTCCCATATATGAGCGGC
>CL22.Contig3_All size 642 gap 0 0%
GGAAGACGATGGGAACAGCTGCAGCGCCATGGAAGCAGCTTCTCTTCGGT
GCGATCGAGGCCAATTCTCACCTAAAACATTCTTCTTACGCTCAGCTCGC
GACGATTGGTGTTAATGGCCGCCCTTCGAATCGCACCGTCGTCTTCAGGG
GATTTGAAGAGAAGGGTGAGAGGATTCAAATCAACACTGATCTTCTTAGT
CGTAAGATTCAAGAGCTTAAGCAGTGTCAATTCTCCGAGCTTCAGAACAA
TGGAAGGGCTGAGGTCATTGATGCCTCAAATTTTGACCAGACCAAGCTTC
AGCTAAGAGGGAAGGCTTGGTTTACTAATTCTCTAAAGTCAAGCCTGATG
TACATCTGTCATGCGCCTGGTTCTCCTTACAACAGTGAGCAACCAAATCA
AGAAGTCAGGTTGATTAGTTGAACTGAAAAGTAATCAGAGGCTTTTGTTT
TCATCCATGATTAATGGAACAGGAGAGAAGTACTGGACTTCTAAAAAGGT
TGCAACAATGTTTGCAGTGATGAAAGAAACAGACTATTACAATAAACCGC
AATTTAGGGAGCATTTTTGGAATGATTAGTTGGGAAGAAGCATGTGATAC
TGAAGTTAGATCACTGTGACTTCACTCCCATATATGAGCGGC
>CL22.Contig4_All size 605 gap 0 0%
CTTCTCTTCTCCATTTCTCTTCGTCTTCTCCTCTGTGTTTCGATCATCCC
ATTCTTCACGATCGGCAGTTTTGTCTCTCCTCTAAGAGTGTACACGTCAA
CAGTTTTTAAAGTTTGTGGTCCTACGTCATGTCCGGATTGGTTTGGTCGA
TAAGGGCTTCATTGTTATCGTCCTTCCACATTCAGCCTCACCGTCTCTGC
TCATCTGCAAACCAAACGATTTCTCCTTCCAATCTCTTTTCCACCCCAGT
GAATTTTTTTTTGTCAGTGGTGTGTTGTTTGGTTTAGTGGATTCGAAGAG
AATGGTGACAGGATTCAAATCAACACTGATCTTCTTAGTCGTAAGATTCA
AGAGCTTAAGCAGTGTCAATTCTCCGAGCTTCAGAACAATGGAAGGGCTG
AGGTCATTGATGCCTCAAATTTTGACCAGACCAAGCTTCAGCTAAGAGGG
AAGGCTTGGTTTACTAATTCTCTAAAGTCAAGCCTGATGTACATCTGTCA
TGCGCCTGGTTCTCCTTACAACAGTGAGCAACCAAATCAAGAAGTCAGGT
CAGATCCCTCAAGTGGTCCAGTTGCTAATTTCTGTCTGCTGTTTCTAGAG
GCAAA
>CL22.Contig5_All size 868 gap 0 0%
CTCCATTTCTCTTCGTCTTCTCCTCTGTGTTTCGATCATCCCATTCTTCA
CGATCGGCAGTTTTGTCTCTCCTCTAAGAGTGTACACGTCAACAGTTTTT
AAAGTTTGTGGTCCTACGTCATGTCCGGATTGGTTTGGTCGATAAGGGCT
TCATTGTTATCGTCCTTCCACATTCAGCCTCACCGTCTCTGCTCATCTGC
AAACCAAACGATTTCTCCTTCCAATCTCTTTTCCACCCCAGTGAATTTTT
TTTTGTCAGTGGTGTGTTGTTTGGTTTAGTGGATTCGAAGAGAATGGTGA
CAGGATTCAAATCAACACTGATCTTCTTAGTCGTAAGATTCAAGAGCTTA
AGCAGTGTCCGTTCTCTGAGATGTGTTGGTATTTTTCGGATACTTGGGAG
CAGTTTCGGATCAATGGAAAGATTGAGGTCATTGATGCTTCGAATCCTGA
CCAGAACAAGCTTCAGCTAAGAGAGAAGGCTTGGTTTGCTAATTCTCTAA
AGTCAAGGATGACGTACACCTGTCCTGCGCCTGGTATGCCTTGCAACAGT
GAGCAACCGAATCAAGAGGTTAAGTTAGATCCCTCAAGTGGTCCAGTTGC
TGATTACTGTCTAATGCTCCTAGAGCCAGAAAAGGTTGATTACTTGAATC
TGAAAAGTAATCAGAGGCTTTTGTTTTCATCCATGATTAATGGAACAGGA
GAGAAGTACTGGACTTCTAAAAAGGTTGCAACAATGTTTGCAGTGATGAA
AGAAACAGACTATTACAATAAACCGCAATTTAGGGAGCATTTTTGGAATG
ATTAGTTGGGAAGAAGCATGTGATACTGAAGTTAGATCACTGTGACTTCA
CTCCCATATATGAGCGGC
>CL22.Contig6_All size 1210 gap 0 0%
CTTCTCTTCTCCATTTCTCTTCGTCTTCTCCTCTGTGTTTCGATCATCCC
ATTCTTCACGATCGGCAGTTTTGTCTCTCCTCTAAGAGTGTACACGTCAA
CAGTTTTTAAAGTTTGTGGTCCTACGTCATGTCCGGATTGGTTTGGTCGA
TAAGGGCTTCATTGTTATCGTCCTTCCACATTCAGCCTCACCGTCTCTGC
TCATCTGCAAACCAAACGATTTCTCCTTCCAATCTCTTTTCCACCCCAGT
GAATTTTTTTTTGTCAGTGGTGTGTTGTTTGGTTTAGTGGATTCGAAGAG
AATGGTGACAGGATTCAAATCAACACTGATCTTCTTAGTCGTAAGATTCA
AGAGCTTAAGCAGTGTCCGTTCTCTGAGATGTGTTGGTATTTTTCGGATA
CTTGGGAGCAGTTTCGGATCAATGGAAAGATTGAGGTCATTGATGCTTCG
AATCCTGACCAGAACAAGCTTCAGCTAAGAGAGAAGGCTTGGTTTGCTAA
TTCTCTAAAGTCAAGGATGACGTACACCTGTCCTGCGCCTGGTATGCCTT
GCAACAGTGAGCAACCGAATCAAGAGGTTAAGTTAGATCCCTCAAGTGGT
CCAGTTGCTGATTACTGTCTAATGCTCCTAGAGCCAGAAAAGGTTGATTA
CTTGAATCTGAAAAGTAATCAGAGGCTTTTGTTTTCATCCATGATTAATG
GAACAGGAGAGAAGTACTGGACTTCTAAAAAGGTTAACCCATGATTATGT
TTTAAAAATGCATGAGATGGTAATTAAATTATTTCTTATTGGTGTGGTAG
ATTACTTAGACAATAAATATTTCTGCATTCAACGTTTCTTTTGGCCATAT
TATTTGTGTTCGCTTTAAACATAATGTTTGCCTTTTCAGTCGACCTAACA
ACCGAACAAGAAGAGGTTATCCTCTCCATCCATACCCACAATCGTACTGA
TATATTCATGTTTCTTAAATGTTTTTGTAGTTCATCTTAATACCCAGTGT
TCTTTTCTTATGTTATTCCAATAGAGCCATTATCTTCCAAGCTGATTATA
TGCCGATGATATGTAGGTTGCAACAATGTTTGCAGTGATGAAAGAAACAG
ACTATTACAATAAACCGCAATTTAGGGAGCATTTTTGGAATGATTAGTTG
GGAAGAAGCATGTGATACTGAAGTTAGATCACTGTGACTTCACTCCCATA
TATGAGCGGC
>CL22.Contig7_All size 2699 gap 0 0%
CTCCATTTCTCTTCGTCTTCTCCTCTGTGTTTCGATCATCCCATTCTTCA
CGATCGGCAGTTTTGTCTCTCCTCTAAGAGTGTACACGTCAACAGTTTTT
AAAGTTTGTGGTCCTACGTCATGTCCGGATTGGTTTGGTCGATAAGGGCT
TCATTGTTATCGTCCTTCCACATTCAGCCTCACCGTCTCTGCTCATCTGC
AAACCAAACGATTTCTCCTTCCAATCTCTTTTCCACCCCAGTGAATTTTT
TTTTGTCAGTGGTGTGTTGTTTGGTTTAGTGGATTCGAAGAGAATGGTGA
CAGGATTCAAATCAACACTGATCTTCTTAGTCGTAAGATTCAAGAGCTTA
AGCAGTGTCAATTCTCCGAGCTTCAGAACAATGGAAGGGCTGAGGTCATT
GATGCCTCAAATTTTGACCAGACCAAGCTTCAGCTAAGAGGGAAGGCTTG
GTTTACTAATTCTCTAAAGTCAAGCCTGATGTACATCTGTCATGCGCCTG
GTTCTCCTTACAACAGTGAGCAACCAAATCAAGAAGTCAGGTTGATTAGT
TGAACTGAAAAGTAATCAGAGGCTTTTGTTTTCATCCATGATTAATGGAA
CAGGAGAGAAGTACTGGACTTCTAAAAAGGTTAACCCATGATTATGTTTT
AAAAATGCATGAGATGGTAATTAAATTATTTCTTATTGGTGTGGTAGATT
ACTTAGACAATAAATATTTCTGCATTCAACGTTTCTTTTGGCCATATTAT
TTGTGTTCGCTTTAAACATAATGTTTGCCTTTTCAGTCGACCTAACAACC
GAACAAGAAGAGGTTATCCTCTCCATCCATACCCACAATCGTACTGATAT
ATTCATGTTTCTTAAATGTTTTTGTAGTTCATCTTAATACCCAGTGTTCT
TTTCTTATGTTATTCCAATAGAGCCATTATCTTCCAAGCTGATTATATGC
CGATGATATGTAGGTTGCAACAATGTTTGCAGTGATGAAAGAAACAGACT
ATTACAATAAACCGCAATTTAGGGAGCATTTTTGGAATGATTAGTTGGGA
AGAAGCATGTGATACTGAAGTTAGATCACTGTGACTTCACTCCCATATAT
GAGTGGCATTTAAGAGAAGAAGAAACAAATGAGCACAGAGGAGAAAAAAG
CTTTGAAAAAAGAAAAACAGAAGTAAGAGGAGAAATATATGTGGGCTGTT
GTTGACGGTGTAAAAGAGAAGGTTGGTAATTTCAGAGTTGAACCGCCTGG
GCTCTTCAGAGGCCGTGGAGAGCATCCCAAGATGGGAAAATTAAAGAAGC
GTATCCATCCATCTGATATCACCATGAATATTGGGAAAGGTGTTCCTGTT
CCAGAATGTCCGATCCCTGGTGAAAAATGGAAAGACGTAAAGCATGACAA
CACAGTCACCTGGCTAGCTTTCTGGAATGATCCCATTAATCCAAAAGAAT
TCAAGTATGTGTTTTTGGCAGCTAGCAGTGCCATGAAAGGGCTGAGCGAC
AAGGAGAAGTATGAGAAAGCCAGAAATCTCACGAACCACATAGACAGTAT
AAGAGCAACTTACACGAAGAATTTCACATCCAAGGATGTTGCAAAGAAGC
AAATTGCCGTTGCTACTTATCTCATTGATAAACTGGCACTCAGGGCTGGA
AATGAGAAGGATGATGATGAGGCAGACACGGTTGGTTGTTGTACATTAAA
GGTTGGAAATGTGGAATGTATTCCTCCAAATCAAATAAAGTTTGACTTTC
TCGGTAAAGATTCAATCCGGTATGAGAACACAGTCGTGGTTGAGCCTCTT
GTTTACAAGGCCATTGGACAATTCCAGGCTGGAAAATCCAAAGAGGATGA
TCTATTTGATGAGTTGGACACAAGCAAACTGAATGCTCATCTTAAAGAGC
TTGTACCTGGTCTCACAGCTAAAGTGTTCCGTACATATAATGCTTCCTTC
ACATTGGATGAACAGTTGAATGAAAAGATGGGAGCTGGAGATGTTACTCA
GAAAGTAGTAGTTTATCAGCAAGCAAACAAGAAGGTTGCCATAATCTGTA
ATCATCAGCGTGCTGTTTCAAAGTCACACAGTGCACAAATCGAGAAACTG
GATGCGAAATTAAAAGAACTCCAGAATGGTCTTGGAGAGCTCAGAACCAA
TCTCAAGCGAGCTAAAGAGGGGAAACCACCAGTGGAAGGTTCTGATGGAA
AGAAGCCAAGAAACTTAGATCCAAACGCGTGGGAGAAGAAGATAGCTCAA
CAGGAAGTAAAGATAGAGAAGATGAAACGAGACATGCAAACAAAAGAGGA
CTTGAAAACAGTGGCGCTTGGCACGTCTAAGATAAATTACCTGGATCCTA
GGATAACGGTGGCATGGTGCAAACGTAATGAAGTACCAATCGAAAAGATA
TTCACCAAGTCTCTACTGGAGAAGTTTTCATGGGCAATGGATGCAGAACC
AAGCTTCAGATTCTAGTTATTGCTGGAGGTAAAGAGAAGCTTTCTGAGTT
GGGGCAAGTATGGTTGTGAAAGGCATTGGAGAGCAAAGGAAGTGAATAAG
ATTAAGAGCAAAGAGGAAAAACCGGCCTTTGTTTTAGATATTTATACCCA
AAAAAAAAAACTCAAGCTGTTGTTAATTTTAATTACGTAACTTTCATTTT
TACCATTTTCACCGTGACTTGAATGTTATGTTACCTTTTTAGATGATAG
>CL22.Contig8_All size 2108 gap 0 0%
GTTTTTTTTTAAAAAAAATTCTTTCTTCTGCATGTAGCTGATTGTTTCAT
TAGTGGTTTCTCTTGATGACAGGTTGATTAGTTGAACTGAAAAGTAATCA
GAGGCTTTTGTTTTCATCCATGATTAATGGAACAGGAGAGAAGTACTGGA
CTTCTAAAAAGGTTAACCCATGATTATGTTTTAAAAATGCATGAGATGGT
AATTAAATTATTTCTTATTGGTGTGGTAGATTACTTAGACAATAAATATT
TCTGCATTCAACGTTTCTTTTGGCCATATTATTTGTGTTCGCTTTAAACA
TAATGTTTGCCTTTTCAGTCGACCTAACAACCGAACAAGAAGAGGTTATC
CTCTCCATCCATACCCACAATCGTTGCAACAATGTTTGCAGTGATGAAAG
AAACAGACTATTACAATAAACCGCAATTTAGGGAGCATTTTTGGAATGAT
TAGTTGGGAAGAAGCATGTGATACTGAAGTTAGATCACTGTGACTTCACT
CCCATATATGAGTGGCATTTAAGAGAAGAAGAAACAAATGAGCACAGAGG
AGAAAAAAGCTTTGAAAAAAGAAAAACAGAAGTAAGAGGAGAAATATATG
TGGGCTGTTGTTGACGGTGTAAAAGAGAAGGTTGGTAATTTCAGAGTTGA
ACCGCCTGGGCTCTTCAGAGGCCGTGGAGAGCATCCCAAGATGGGAAAAT
TAAAGAAGCGTATCCATCCATCTGATATCACCATGAATATTGGGAAAGGT
GTTCCTGTTCCAGAATGTCCGATCCCTGGTGAAAAATGGAAAGACGTAAA
GCATGACAACACAGTCACCTGGCTAGCTTTCTGGAATGATCCCATTAATC
CAAAAGAATTCAAGTATGTGTTTTTGGCAGCTAGCAGTGCCATGAAAGGG
CTGAGCGACAAGGAGAAGTATGAGAAAGCCAGAAATCTCACGAACCACAT
AGACAGTATAAGAGCAACTTACACGAAGAATTTCACATCCAAGGATGTTG
CAAAGAAGCAAATTGCCGTTGCTACTTATCTCATTGATAAACTGGCACTC
AGGGCTGGAAATGAGAAGGATGATGATGAGGCAGACACGGTTGGTTGTTG
TACATTAAAGGTTGGAAATGTGGAATGTATTCCTCCAAATCAAATAAAGT
TTGACTTTCTCGGTAAAGATTCAATCCGGTATGAGAACACAGTCGTGGTT
GAGCCTCTTGTTTACAAGGCCATTGGACAATTCCAGGCTGGAAAATCCAA
AGAGGATGATCTATTTGATGAGTTGGACACAAGCAAACTGAATGCTCATC
TTAAAGAGCTTGTACCTGGTCTCACAGCTAAAGTGTTCCGTACATATAAT
GCTTCCTTCACATTGGATGAACAGTTGAATGAAAAGATGGGAGCTGGAGA
TGTTACTCAGAAAGTAGTAGTTTATCAGCAAGCAAACAAGAAGGTTGCCA
TAATCTGTAATCATCAGCGTGCTGTTTCAAAGTCACACAGTGCACAAATC
GAGAAACTGGATGCGAAATTAAAAGAACTCCAGAATGGTCTTGGAGAGCT
CAGAACCAATCTCAAGCGAGCTAAAGAGGGGAAACCACCAGTGGAAGGTT
CTGATGGAAAGAAGCCAAGAAACTTAGATCCAAACGCGTGGGAGAAGAAG
ATAGCTCAACAGGAAGTAAAGATAGAGAAGATGAAACGAGACATGCAAAC
AAAAGAGGACTTGAAAACAGTGGCGCTTGGCACGTCTAAGATAAATTACC
TGGATCCTAGGATAACGGTGGCATGGTGCAAACGTAATGAAGTACCAATC
GAAAAGATATTCACCAAGTCTCTACTGGAGAAGTTTTCATGGGCAATGGA
TGCAGAACCAAGCTTCAGATTCTAGTTATTGCTGGAGGTAAAGAGAAGCT
TTCTGAGTTGGGGCAAGTATGGTTGTGAAAGGCATTGGAGAGCAAAGGAA
GTGAATAAGATTAAGAGCAAAGAGGAAAAACCGGCCTTTGTTTTAGATAT
TTATACCCAAAAAAAAAAACTCAAGCTGTTGTTAATTTTAATTACGTAAC
TTTCATTTTTACCATTTTCACCGTGACTTGAATGTTATGTTACCTTTTTA
GATGATAG
>CL22.Contig9_All size 471 gap 0 0%
GTTTTTTTTTAAAAAAAATTCTTTCTTCTGCATGTAGCTGATTGTTTCAT
TAGTGGTTTCTCTTGATGACAGGTTGATTAGTTGAACTGAAAAGTAATCA
GAGGCTTTTGTTTTCATCCATGATTAATGGAACAGGAGAGAAGTACTGGA
CTTCTAAAAAGGTTAACCCATGATTATGTTTTAAAAATGCATGAGATGGT
AATTAAATTATTTCTTATTGGTGTGGTAGATTACTTAGACAATAAATATT
TCTGCATTCAACGTTTCTTTTGGCCATATTATTTGTGTTCGCTTTAAACA
TAATGTTTGCCTTTTCAGTCGACCTAACAACCGAACAAGAAGAGGTTATC
CTCTCCATCCATACCCACAATCGTACTGATATATTCATGTTTCTTAAATG
TTTTTGTAGTTCATCTTAATACCCAGTGTTCTTTTCTTATGTTATTCCAA
TAGAGCCATTATCTTCCAAGC
>CL22.Contig10_All size 466 gap 0 0%
GGAAGACGATGGGAACAGCTGCAGCGCCATGGAAGCAGCTTCTCTTCGGT
GCGATCGAGGCCAATTCTCACCTAAAACATTCTTCTTACGCTCAGCTCGC
GACGATTGGTGTTAATGGCCGCCCTTCGAATCGCACCGTCGTCTTCAGGG
GATTTGAAGAGAAGGGTGAGAGGATTCAAATCAACACTGATCTTCTTAGT
CGTAAGATTCAAGAGCTTAAGCAGTGTCAATTCTCCGAGCTTCAGAACAA
TGGAAGGGCTGAGGTCATTGATGCCTCAAATTTTGACCAGACCAAGCTTC
AGCTAAGAGGGAAGGCTTGGTTTACTAATTCTCTAAAGTCAAGCCTGATG
TACATCTGTCATGCGCCTGGTTCTCCTTACAACAGTGAGCAACCAAATCA
AGAAGTCAGGTCAGATCCCTCAAGTGGTCCAGTTGCTAATTTCTGTCTGC
TGTTTCTAGAGGCAAA
>CL23.Contig1_All size 840 gap 0 0%
GTCAAACATTAAACATTTCTTTGGACAGTGAAGAAAGAAGAGAAATCATT
CGATGCACTCAAAGAAACGCGCAAGCAAAGCGAAACTTAGATCATAATAA
TCACAATCTCTGTCGGTAGATTTTTTGTTTGTTCGAATTCATTGGGCTCT
GCTCGAATCTGGGTTTAGTGTAAACCGTGGAGGATTCGGCGATAGGAGGA
GTAGGGGAAAGATGAGGAGGCGGAGGGTAGCTAGAAGGAGATTGTTGAGT
TGGATATGGCTTCTCCTTGGCTCTTTCTCTGTTGCTGGATTGGTTCTCTT
CATGGTTCAGCATCGTCATCAACAGCAAGATCCATCTCAGCTCAACCTTG
AAAGAGACACAAGAACCGACAACGTATCTCCTCCTCGTTTAAACTTCACG
GAAGAGGTAACAAGCGCTTCCTCCTTCGCTAGGCAGCTAGCAGAGCAAAT
GACGCTCGCCAAGGCCTATGTTTTCATAGCCAAAGAGCACAACAATCTCC
ACTTAGCTTGGGAGCTGAGCTCCAAGATCAGAACATGTCAGCTTCTCCTC
TCCAAAGCAGCGATGAGAGGCCAGCCCATTTCGCTAGACGAAGCGAAACC
GATCGTCACCGGCCTGTCATCTCTCATCTACAAGGCGCAGGACGCGCATT
ACGACATAGCCACCTCGATGATGACTATGAAGTCTCACATCCAAGCCCTC
GAAGAGCGCGCCAACGCAGCAACCGTTCAGACAACAGTGTTTGGTCAATC
CGTTGCGGAGGCGGTGCCGAAGAGCCTCCACTGTTTGATGATCAAGCTCA
CATCTGATTGGCTAACTAAGCCAGCACGCCATGAACTGGC
>CL23.Contig2_All size 282 gap 0 0%
GAGATTGTTGTGCTCTTTGGCTATAAAAACATAAGCCTTGGCAAGCGTCA
TTTGCTCTCCTAACTGCCGAGCGAACGAGGAAGCACTAGTTACCTCTTCC
GTGAAGTTTAAATGGGGTGGAGATACGTTCTCGGTTCTTGTGTCTCTTTC
AAGTATAAGCTGAGATGGATCTTGTTGCTGATGATGATGCTGAACCATAA
AGAGAACCAAACCAGCGACAGAGAAAGAACCAAGAAGAAGCCATATCCAA
CTCAACAGTCTCCTTCTAGCTACCCTCCGCCT
>CL24.Contig1_All size 1604 gap 0 0%
GAGTGTTAAGGAAAAATAAACATATAATCAAAGTGGATTCTCTAACAAAG
TTTGCTCCACTTGTTGCTAAAGTTTTCTTATCATTCAGTTCCTATCATCA
GAAATAGATTACTTTGCATTATAAAAAGGTTTTTTAAGAGATGTCAACAT
GATTCATAACGTTTCAAGACTTTACTTTTGTTGGCTTTGATCTTTCGTAG
AAATCATCAATGACGCCAGCATTAGCGGAAGCAGATCCATAAGTAGAGGA
GAAAAGTGTAGCAGCTAAGATAACCATGGCGGATCTTCTTCCATTAACCA
CATCACCACCAACTCTTAGGACAGCTTTGATACCGGGAACTGTATGTTCT
TCTAACCAAACCCAACTGATGAATTCACTAAACACACTTTCTGGTTCAGC
TCTTCTGAGCCAGCGCCAGAGATTACGTAGCTACAGGTGAGAACACTCGA
GTTCATGCCTGCCATTAAAGGACCATGTTGTTTCTCGGGTCTTGATTGGT
TGGGTGTTGAACCTTTTTTCAAGGAAGAAAAATTTGAGGCCTTTTCCTTC
TTTTTTTTTAATCTTCTCCTCTTCGGTTAAGCTTGGATGGAATTGTTTTG
TTAGGTTTTGGATGGTCTGTGGACCACCTTTGGAGCAAGGGAAACCAAAG
TCCTAACCAAGTTGAATATTTTAGAATATTACCTATTTGTATGTGTTTTG
AGTGGCTAAATATAGCACTTAACTATAAGTTTAAACCAAAAAAATAATCA
TAAGATGATCAATAGAGACTTTCCCTTAAACAAACAATGTAAGAGCATAT
GAAAACATACCGTAAGGAGACGTGGAGACACTGTTCTGCAGTCCACTTCC
AGGACTAAGAAAATCAGCTCATCCATGCACTGGACGTCCCTAACCCGCAA
AGACCAGTCTCTTACTTTGAACCACAAAGCTTTTCCTATTGTGAACCGTT
GTGCTAAGAAGAAACTTAAGAAATCTTGCTGAAACGAAAGCTCCCATAGC
CAAAGGAGTATCCATTGTGCTCTGAATGGGAAATCGAGTGGCAATTACTA
TCATTATGCTCAATGATAAATTGCTTGCAATATACATCCATTTGGTAAAA
ATGTTCTCTTTACAAATATCAAAAGAGCGCCTGCAAGAAATGTCTTGACT
GAGCCAGAATTTATTGGAGAATGAATGATCCAGCTCCTACATGCAGCAGT
GATGAACATGTAAACCCATATCTTCTTATCTAAGGTTGTCGATTTGCTTG
AGATGTCGTTAACAGTGAATTCAAAGAGAGGAATGAGACCCGTGATCTGG
ATCAAATATGACCCATTTGATCAACAGAGCCAGAAGCAAGCTTTTCCCGT
TAGAATTCCAGGCCACCGAATTGAAAGACCTACGAAAAGATGAAGATCAA
AAGATGGAAGAAGTCCTAAACTTTAAAGAAAAAGAAGCTAAACCTAACCA
GCTCAAGGATGTTGAAAATTCAGAGATGAAAAAGTCCACAACTTAACTCA
AGAACAGATAAAATAGGTAGCTCAACTAATTTAGAAACCGCTTTCAAATC
TCCATTTATCAACCACCAAAGCTAATAAACAAAACGTATCTTAAACTGGA
TGAT
>CL24.Contig2_All size 2150 gap 0 0%
GAGTGTTAAGGAAAAATAAACATATAATCAAAGTGGATTCTCTAACAAAG
TTTGCTCCACTTGTTGCTAAAGTTTTCTTATCATTCAGTTCCTATCATCA
GAAATAGATTACTTTGCATTATAAAAAGGTTTTTTAAGAGATGTCAACAT
GATTCATAACGTTTCAAGACTTTACTTTTGTTGGCTTTGATCTTTCGTAG
AAATCATCAATGACGCCAGCATTAGCGGAAGCAGATCCATAAGTAGAGGA
GAAAAGTGTAGCAGCTAAGATAACCATGGCGGATCTTCTTCCATTAACCA
CATCACCACCAACTCTTAGGACAGCTTTGATACCGGGAACTGTATGTTCT
TCTAACCAAACCCAACTGATGAATTCACTAAACACACTTTCTGGTTCAGC
TCTTCTGAGCCAGCGCCAGAGATTACGTAGCTACAGGTGAGAACACTCGA
GTTCATGCCTGCCATTAAAGGACCATGTTGTTTCTCGGGTCTTGATTGGT
TGGGTGTTGAACCTTTTTTCAAGGAAGAAAAATTTGAGGCCTTTTCCTTC
TTTTTTTTTAATCTTCTCCTCTTCGGTTAAGCTTGGATGGAATTGTTTTG
TTAGGTTTTGGATGGTCTGTGGACCACCTTTGGAGCAAGGGAAACCAAAG
TCCGTAAGGAGACGTGGAGACACTGTTCTGCAGTCCACTTCCAGGACTAA
GAAAATCAGCTCATCCATGCACTGGACGTCCCTAACCCGCAAAGACCAGT
CTCTTACTTTGAACCACAAAGCTTTTCCTATTGTGAACCGTTGTGCTAAG
AAGAAACTTAAGAAATCTTGCTGAAACGAAAGCTCCCATAGCCAAAGGAG
TATCCATTGTGCTATGTGGCAGCATAGCATGCATCACCCATTTCACTAAT
TGGGAAACAATAGCATCCACACCCCATCTTTCGAAACAACTTCACCGTCC
AAAATCCCAAAGCTTCTTTTGTAATGGCTATTCCTGCAAACAATCATTAT
GTGACAATTATTTTAAAAGAGTATTGTTACCTGAATGGGAAATCGAGTGG
CAATTACTATCATTATGCTCAATGATAAATTGCTTGCAATATACATCCAT
TTGGTAAAAATGTTCTCTTTACAAATATCAAAAGAGCGCCTGCAAGAAAT
GTCTTGACTGAGCCAGAATTTATTGGAGAATGAATGATCCAGCTCCTACA
TGCAGCAGTGATGAACATGTAAACCCATATCTTCTTATCTAAGGTTGTCG
ATTTGCTTGAGATGTCGTTAACAGTGAATTCAAAGAGAGGAATGAGACCC
GTGATCTGGATCTTCCCACAAATAATATCATGTGTGAGTGAAGCTATAAA
CATAGTTTCGACTTTCGTCTTTCAATCATACGAACTAACCTAACCTGTAA
ACAAAAATCTAAGCGTGAGGTTTCATTTACCAAATATGACCCATTTGATC
AACAGAGCCAGAAGCAAGCTTTTCCCGTTAGAATTCCAGGCCACCGAATT
GAAAGACCTACGAAAAGATGAAGATCAAAAGATGGAAGAAGTCCTAAACT
TTAAAGAAAAAGAAGCTAAACCTAACCAGCTCAAGGATGTTGAAAATTCA
GAGATGAAAAAGTCCACAACTTAACTCAAGAACAGATAAAATAGGTAGCT
CAACTAATTTAGAAACCGCTTTCAAATCTCCATTTATCAACCACCAAAGC
TAATAAACAAAACGTATCTTAAACTGGATGATGATGCAGTGGTTTATAGC
AAAATTAGTTGTTTCATCGTATAGGCCGATCCTTCATTCTCTGAGAATCC
GTGCAGATACCACAGCTCAGTATGACTACGGTCGTGTGATAATGGCACCG
GCTTCGACTTCTTCTCAGGTTTATCATAGCGGTGTTCACAGAAAGCGCGG
GCGACGTGCTCTAGGCTCCAATTGTTGTCGCTGAGGTCCTTGGTTCCTCC
GCCGCGGTTCTCTGGCTCTCAGACGGAGGTTGAGCCGGCGACGGCAAGTT
TTTCTGCGGCAAGCCTCCATCGCCATAAAGATTCGTGTAACGTAGTAAAC
AGAGAAGAGGAAGAGAAAGGGGATCGAAGATCCATTTTGATAAATTAGGG
TTGGTTCTTCGTGGAAAGGGGAAAGGGGACTTCAGAGAGCCACGGGTTTC
>CL24.Contig3_All size 1310 gap 0 0%
GGTGAGAACACTCGAGTTCATGGCTGCCATTAAAGGACCATGTTGTTTCT
CGGGTCTTGATTGGTTGGGTGTTGAACCTTTTTTCAAGGAAGAAAAATTT
GAGGCCTTTTCCTTCTTTTTTTTTAATCTTCTCCTGCAACGTAAAGATAA
TCAATCAAACTTTTGCAAAATCATCTGTACACAAACTGTTTTTTTGCCTC
TATCCTAGGTGTGATTTACACGTGTGAATGGTTTCTTCTTCCACCAACGT
GTGCGCGCGCACATACTTCATCTATTCCTCTACCATGTTACAACTATGAG
AAAAGAAATACATTGCTGGTTCGCCAAGCATCTAAGCTACTCTTCGGTTA
AGCTTGGATGGAATTGTTTTGTTAGGTTTTGGATGGTCTGTGGACCACCT
TTGGAGCAAGGGAAACCAAAGTCCGTAAGGAGACGTGGAGACACTGTTCT
GCAGTCCACTTCCAGGACTAAGAAAATCAGCTCATCCATGCACTGGACGT
CCCTAACCCGCAAAGACCAGTCTCTTACTTTGAACCACAAAGCTTTTCCT
ATTGTGAACCGTTGTGCTAAGAAGAAACTTAAGAAATCTTGCTGAAACGA
AAGCTCCCATAGCCAAAGGAGTATCCATTGTGCTATGTGGCAGCATAGCA
TGCATCACCCATTTCACTAATTGGGAAACAATAGCATCCACACCCCATCT
TTCGAAACAACTTCACCGTCCAAAATCCCAAAGCTTCTTTTGTAATGGCT
ATTCTATCATTATGCTCAATGATAAATTGCTTGCAATATACATCCATTTG
GTAAAAATGTTCTCTTTACAAATATCAAAAGAGCGCCTGCAAGAAATGTC
TTGACTGAGCCAGAATTTATTGGAGAATGAATGATCCAGCTCCTACATGC
AGCAGTGATGAACATGTAAACCCATATCTTCTTATCTAAGGTTGTCGATT
TGCTTGAGATGTCGTTAACAGTGAATTCAAAGAGAGGAATGAGACCCGTG
ATCTGGATCAAATATGACCCATTTGATCAACAGAGCCAGAAGCAAGCTTT
TCCCGTTAGAATTCCAGGCCACCGAATTGAAAGACCTACGAAAAGATGAA
GATCAAAAGATGGAAGAAGTCCTAAACTTTAAAGAAAAAGAAGCTAAACC
TAACCAGCTCAAGGATGTTGAAAATTCAGAGATGAAAAAGTCCACAACTT
AACTCAAGAACAGATAAAATAGGTAGCTCAACTAATTTAGAAACCGCTTT
CAAATCTCCATTTATCAACCACCAAAGCTAATAAACAAAACGTATCTTAA
ACTGGATGAT
>CL24.Contig4_All size 2420 gap 0 0%
GAGTGTTAAGGAAAAATAAACATATAATCAAAGTGGATTCTCTAACAAAG
TTTGCTCCACTTGTTGCTAAAGTTTTCTTATCATTCAGTTCCTATCATCA
GAAATAGATTACTTTGCATTATAAAAAGGTTTTTTAAGAGATGTCAACAT
GATTCATAACGTTTCAAGACTTTACTTTTGTTGGCTTTGATCTTTCGTAG
AAATCATCAATGACGCCAGCATTAGCGGAAGCAGATCCATAAGTAGAGGA
GAAAAGTGTAGCAGCTAAGATAACCATGGCGGATCTTCTTCCATTAACCA
CATCACCACCAACTCTTAGGACAGCTTTGATACCGGGAACTGTATGTTCT
TCTAACCAAACCCAACTGATGAATTCACTAAACACACTTTCTGGTTCAGC
TCTTCTGAGCCAGCGCCAGAGATTACGTAGCTACAGGTGAGAACACTCGA
GTTCATGCCTGCCATTAAAGGACCATGTTGTTTCTCGGGTCTTGATTGGT
TGGGTGTTGAACCTTTTTTCAAGGAAGAAAAATTTGAGGCCTTTTCCTTC
TTTTTTTTTAATCTTCTCCTGCAACGTAAAGATAATCAATCAAACTTTTG
CAAAATCATCTGTACACAAACTGTTTTTTTGCCTCTATCCTAGGTGTGAT
TTACACGTGTGAATGGTTTCTTCTTCCACCAACGTGTGCGCGCGCACATA
CTTCATCTATTCCTCTACCATGTTACAACTATGAGAAAAGAAATACATTG
CTGGTTCGCCAAGCATCTAAGCTACTGCTTATGACAGAGAAAACAAAAGA
TAGACATTGTTGGTTTCTTGATCCAACCATATTTAAAAAAAAAAATAAGA
GAAGACAAAATTTACCAACAATGGATCATGCGGAAAGTTGAATTCAACAG
ACATAAAAAAAAAAGGATTACCTCTTCGGTTAAGCTTGGATGGAATTGTT
TTGTTAGGTTTTGGATGGTCTGTGGACCACCTTTGGAGCAAGGGAAACCA
AAGTCCGTAAGGAGACGTGGAGACACTGTTCTGCAGTCCACTTCCAGGAC
TAAGAAAATCAGCTCATCCATGCACTGGACGTCCCTAACCCGCAAAGACC
AGTCTCTTACTTTGAACCACAAAGCTTTTCCTATTGTGAACCGTTGTGCT
AAGAAGAAACTTAAGAAATCTTGCTGAAACGAAAGCTCCCATAGCCAAAG
GAGTATCCATTGTGCTATGTGGCAGCATAGCATGCATCACCCATTTCACT
AATTGGGAAACAATAGCATCCACACCCCATCTTTCGAAACAACTTCACCG
TCCAAAATCCCAAAGCTTCTTTTGTAATGGCTATTCCTGCAAACAATCAT
TATGTGACAATTATTTTAAAAGAGTATTGTTACCTGAATGGGAAATCGAG
TGGCAATTACTATCATTATGCTCAATGATAAATTGCTTGCAATATACATC
CATTTGGTAAAAATGTTCTCTTTACAAATATCAAAAGAGCGCCTGCAAGA
AATGTCTTGACTGAGCCAGAATTTATTGGAGAATGAATGATCCAGCTCCT
ACATGCAGCAGTGATGAACATGTAAACCCATATCTTCTTATCTAAGGTTG
TCGATTTGCTTGAGATGTCGTTAACAGTGAATTCAAAGAGAGGAATGAGA
CCCGTGATCTGGATCTGTAAACAAAAATCTAAGCGTGAGGTTTCATTTAC
CAAATATGACCCATTTGATCAACAGAGCCAGAAGCAAGCTTTTCCCGTTA
GAATTCCAGGCCACCGAATTGAAAGACCTACGAAAAGATGAAGATCAAAA
[truncated: 890,108+ more rows]
