# Supplementary material for: Characterization and Development of EST-SSRs by Deep Transcriptome Sequencing in Chinese Cabbage (Brassica rapa L. ssp. pekinensis)
Source: Int J Genomics. 2015 Oct 4;2015:473028. doi: 10.1155/2015/473028 (PMC4609433; doi:10.1155/2015/473028)
Supplement: Supplementary file 1 — Table S1: Sequences of all unigenes. Table S2: Detail descriptions of all the EST-SSRs identified in the study. Table S3: Distribution of EST-SSRs based on the number of repeat units. Table S4: Distribution of EST-SSRs on different regions based on the number of repeat units. Table S5: Primers of EST-SSR identified in the study. Table S6: Expected and validated sequences of the five deviation EST-SSR markers. Table S7: PCR primer pairs, polyporphism alleles and their sequences of the 19. Table S8: Genetypes of the the 19 EST-SSRs in the 24 Chinese cabbage cultivars used for detecting the polymorphism. [file 473028.f1.zip › 473028.f1/Table s2.xlsx]

## Sheet: Sheet1
Table s2 Detail descriptions of all the EST-SSRs identified in the study.
Unigene ID	EST-SSR name	Type	Motif	Size	Start	End	Chromosome	Gene ID	Published information of SSRs [25]
									Marker name	Scaf_name	Scaf_start	Scaf_end	Motif	Type	Size
CL1.Contig4_All	CL1.Contig4_All-1	p1	(A)12	12	1262	1273			BrScaffold000004_1369/	BrScaffold000004	2663054	2663065	(A)12	p1	12
CL100.Contig1_All	CL100.Contig1_All-1	p2	(GT)7	14	2039	2052			BrScaffold000321_6/	BrScaffold000321	9404	9423	(GT)10	p2	20
CL100.Contig2_All	CL100.Contig2_All-1	p2	(GT)7	14	1887	1900			BrScaffold000321_6/	BrScaffold000321	9404	9423	(GT)10	p2	20
CL100.Contig3_All	CL100.Contig3_All-3	p2	(GT)7	14	1680	1693			BrScaffold000321_6/	BrScaffold000321	9404	9423	(GT)10	p2	20
CL100.Contig4_All	CL100.Contig4_All-2	p2	(GT)7	14	1896	1909			BrScaffold000321_6/	BrScaffold000321	9404	9423	(GT)10	p2	20
CL1003.Contig1_All	CL1003.Contig1_All-1	p2	(AG)6	12	1473	1484			BrScaffold000004_616/	BrScaffold000004	1187676	1187687	(AG)6	p2	12
CL1003.Contig4_All	CL1003.Contig4_All-1	p2	(AG)6	12	1414	1425			BrScaffold000004_616/	BrScaffold000004	1187676	1187687	(AG)6	p2	12
CL1005.Contig1_All	CL1005.Contig1_All-1	p3	(GCA)5	15	226	240		Bra000466	BrScaffold000001_1367/UGBnM2081/	BrScaffold000001	2467003	2467082	(CCTGCT)3gcaacaccaccgccacctgcatctgcacctcagttttatccatcgtt(GCA)5	c	80
CL1007.Contig2_All	CL1007.Contig2_All-1	p3	(AAG)5	15	922	936			BrScaffold000013_1874/	BrScaffold000013	3857428	3857442	(TCT)5	p3	15
CL1007.Contig2_All	CL1007.Contig2_All-2	p2	(CT)6	12	1383	1394			BrScaffold000013_1873/	BrScaffold000013	3856883	3856894	(AG)6	p2	12
CL1008.Contig4_All	CL1008.Contig4_All-1	p3	(TTA)5	15	83	97			BrScaffold000043_510/	BrScaffold000043	1130198	1130212	(TTA)5	p3	15
CL1008.Contig5_All	CL1008.Contig5_All-1	p3	(TAA)5	15	2674	2688			BrScaffold000043_510/	BrScaffold000043	1130198	1130212	(TTA)5	p3	15
CL1008.Contig6_All	CL1008.Contig6_All-1	p3	(TTA)5	15	85	99			BrScaffold000043_510/	BrScaffold000043	1130198	1130212	(TTA)5	p3	15
CL1008.Contig7_All	CL1008.Contig7_All-1	p3	(TTA)5	15	85	99			BrScaffold000043_510/	BrScaffold000043	1130198	1130212	(TTA)5	p3	15
CL1012.Contig1_All	CL1012.Contig1_All-1	p2	(CT)10	20	87	106			BrScaffold000004_654/	BrScaffold000004	1278007	1278034	(ACTC)3(CT)8	c	28
CL1012.Contig1_All	CL1012.Contig1_All-2	p3	(TCC)5	15	643	657		Bra004660	BrScaffold000004_655/	BrScaffold000004	1278468	1278585	(ACC)4gtcactatccctcgtggacaacggaagctagattctac(GGT)4ggagtagcacaacaaacgccgtcgtattactcacgcactct(TCC)5	c	118
CL1012.Contig3_All	CL1012.Contig3_All-1	p2	(CT)10	20	87	106			BrScaffold000004_654/	BrScaffold000004	1278007	1278034	(ACTC)3(CT)8	c	28
CL1012.Contig3_All	CL1012.Contig3_All-2	p3	(TCC)5	15	658	672		Bra004660	BrScaffold000004_655/	BrScaffold000004	1278468	1278585	(ACC)4gtcactatccctcgtggacaacggaagctagattctac(GGT)4ggagtagcacaacaaacgccgtcgtattactcacgcactct(TCC)5	c	118
CL1012.Contig4_All	CL1012.Contig4_All-1	p2	(CT)10	20	87	106			BrScaffold000004_654/	BrScaffold000004	1278007	1278034	(ACTC)3(CT)8	c	28
CL1012.Contig4_All	CL1012.Contig4_All-2	p3	(TCC)5	15	658	672		Bra004660	BrScaffold000004_655/	BrScaffold000004	1278468	1278585	(ACC)4gtcactatccctcgtggacaacggaagctagattctac(GGT)4ggagtagcacaacaaacgccgtcgtattactcacgcactct(TCC)5	c	118
CL1012.Contig5_All	CL1012.Contig5_All-1	p3	(TCC)5	15	651	665		Bra004660	BrScaffold000004_655/	BrScaffold000004	1278468	1278585	(ACC)4gtcactatccctcgtggacaacggaagctagattctac(GGT)4ggagtagcacaacaaacgccgtcgtattactcacgcactct(TCC)5	c	118
CL1017.Contig1_All	CL1017.Contig1_All-1	p3	(GCG)6	18	2248	2265		Bra023109	BrScaffold000039_966/	BrScaffold000039	1936814	1936831	(GCG)6	p3	18
CL1019.Contig2_All	CL1019.Contig2_All-1	p3	(ATC)6	18	207	224			BrScaffold000119_167/BrGMS0080/	BrScaffold000119	349453	349470	(GAT)6	p3	18
CL1025.Contig2_All	CL1025.Contig2_All-1	p2	(AG)8	16	2857	2872			BrScaffold000082_39/	BrScaffold000082	81456	81471	(AG)8	p2	16
CL1027.Contig2_All	CL1027.Contig2_All-1	p1	(A)12	12	367	378			BrScaffold000020_971/	BrScaffold000020	1907756	1907767	(A)12	p1	12
CL1027.Contig2_All	CL1027.Contig2_All-2	p3	(TGG)5	15	780	794		Bra016682	BrScaffold000020_972/	BrScaffold000020	1908169	1908183	(TGG)5	p3	15
CL1027.Contig3_All	CL1027.Contig3_All-1	p1	(A)12	12	367	378			BrScaffold000020_971/	BrScaffold000020	1907756	1907767	(A)12	p1	12
CL1027.Contig3_All	CL1027.Contig3_All-2	p3	(TGG)5	15	780	794		Bra016682	BrScaffold000020_972/	BrScaffold000020	1908169	1908183	(TGG)5	p3	15
CL1027.Contig4_All	CL1027.Contig4_All-1	p1	(A)12	12	399	410			BrScaffold000020_971/	BrScaffold000020	1907756	1907767	(A)12	p1	12
CL1027.Contig4_All	CL1027.Contig4_All-2	p3	(TGG)5	15	812	826		Bra016682	BrScaffold000020_972/	BrScaffold000020	1908169	1908183	(TGG)5	p3	15
CL1027.Contig5_All	CL1027.Contig5_All-1	p1	(A)12	12	399	410			BrScaffold000020_971/	BrScaffold000020	1907756	1907767	(A)12	p1	12
CL1027.Contig5_All	CL1027.Contig5_All-2	p3	(TGG)5	15	812	826		Bra016682	BrScaffold000020_972/	BrScaffold000020	1908169	1908183	(TGG)5	p3	15
CL103.Contig4_All	CL103.Contig4_All-1	p3	(CTC)7	21	164	184			BrScaffold000089_16/BoE602/	BrScaffold000089	31141	31161	(CTC)7	p3	21
CL103.Contig5_All	CL103.Contig5_All-1	p3	(CTC)7	21	164	184			BrScaffold000089_16/BoE602/	BrScaffold000089	31141	31161	(CTC)7	p3	21
CL1032.Contig3_All	CL1032.Contig3_All-1	p6	(GCTCCA)4	24	299	322		Bra019231	BrScaffold000027_554/	BrScaffold000027	1136874	1136891	(GCTCCA)3	p6	18
CL1033.Contig2_All	CL1033.Contig2_All-1	p3	(TCA)5	15	404	418		Bra034007	BrScaffold000092_338/	BrScaffold000092	686150	686161	(TGA)4	p3	12
CL1035.Contig1_All	CL1035.Contig1_All-1	p5	(AGAGA)4	20	1044	1063			BrScaffold000001_827/ACMP00133/	BrScaffold000001	1570583	1570651	(AAG)5ataagaagagtgtttagtttatcctctctcaagtctctc(CTCTT)3	c	69
CL1037.Contig3_All	CL1037.Contig3_All-2	p3	(TTC)6	18	456	473		Bra035610	BrScaffold000107_159/	BrScaffold000107	322506	322645	(TCA)4tcgtcataatcatagtatctactaaaagaaggattatcatcaccagagacata(ATC)4tgatagtccacgttcttgtgtcatttcagactcccattttccagt(TTC)6	c	140
CL1037.Contig3_All	CL1037.Contig3_All-3	p3	(TCA)5	15	868	882		Bra035610	BrScaffold000107_160/	BrScaffold000107	323040	323054	(TCA)5	p3	15
CL1038.Contig4_All	CL1038.Contig4_All-1	p3	(CCA)5	15	58	72			BrScaffold000011_841/	BrScaffold000011	1720090	1720247	(CT)7acattaacaccacaccaaaaagtctcctctccact(C)14t(C)26tttatcctgcaccctcgacactatcctacgcacctcctcctccgtcgaaaaag(CCA)5	c	158
CL1041.Contig1_All	CL1041.Contig1_All-1	p2	(CT)7	14	67	80		Bra025379	BrScaffold000047_770/	BrScaffold000047	1511383	1511398	(CT)8	p2	16
CL1043.Contig1_All	CL1043.Contig1_All-1	p3	(CTT)6	18	1109	1126		Bra040868	BrScaffold000289_3/	BrScaffold000289	6095	6183	(CTT)5ccttcttgattatcgcaagtctttcctcttgtctgactcatcctttcctccatcatggcttt(TTC)4	c	89
CL1043.Contig10_All	CL1043.Contig10_All-1	p3	(AAG)6	18	166	183		Bra040868	BrScaffold000288_1/cnu467/	BrScaffold000288	668	682	(TTC)5	p3	15
CL1043.Contig11_All	CL1043.Contig11_All-1	p3	(AAG)6	18	166	183		Bra040868	BrScaffold000288_1/cnu467/	BrScaffold000288	668	682	(TTC)5	p3	15
CL1043.Contig13_All	CL1043.Contig13_All-1	p3	(CTT)6	18	809	826		Bra040868	BrScaffold000289_3/	BrScaffold000289	6095	6183	(CTT)5ccttcttgattatcgcaagtctttcctcttgtctgactcatcctttcctccatcatggcttt(TTC)4	c	89
CL1043.Contig2_All	CL1043.Contig2_All-1	p3	(CTT)6	18	1031	1048		Bra040868	BrScaffold000289_3/	BrScaffold000289	6095	6183	(CTT)5ccttcttgattatcgcaagtctttcctcttgtctgactcatcctttcctccatcatggcttt(TTC)4	c	89
CL1043.Contig3_All	CL1043.Contig3_All-1	p3	(CTT)6	18	903	920		Bra040868	BrScaffold000289_3/	BrScaffold000289	6095	6183	(CTT)5ccttcttgattatcgcaagtctttcctcttgtctgactcatcctttcctccatcatggcttt(TTC)4	c	89
CL1043.Contig4_All	CL1043.Contig4_All-1	p3	(CTT)6	18	891	908		Bra040868	BrScaffold000289_3/	BrScaffold000289	6095	6183	(CTT)5ccttcttgattatcgcaagtctttcctcttgtctgactcatcctttcctccatcatggcttt(TTC)4	c	89
CL1043.Contig5_All	CL1043.Contig5_All-1	p3	(CTT)6	18	825	842		Bra040868	BrScaffold000289_3/	BrScaffold000289	6095	6183	(CTT)5ccttcttgattatcgcaagtctttcctcttgtctgactcatcctttcctccatcatggcttt(TTC)4	c	89
CL1043.Contig6_All	CL1043.Contig6_All-1	p3	(CTT)6	18	731	748		Bra040868	BrScaffold000289_3/	BrScaffold000289	6095	6183	(CTT)5ccttcttgattatcgcaagtctttcctcttgtctgactcatcctttcctccatcatggcttt(TTC)4	c	89
CL1043.Contig7_All	CL1043.Contig7_All-1	p3	(CTT)6	18	1125	1142		Bra040868	BrScaffold000289_3/	BrScaffold000289	6095	6183	(CTT)5ccttcttgattatcgcaagtctttcctcttgtctgactcatcctttcctccatcatggcttt(TTC)4	c	89
CL1043.Contig8_All	CL1043.Contig8_All-1	p3	(CTT)6	18	1203	1220		Bra040868	BrScaffold000289_3/	BrScaffold000289	6095	6183	(CTT)5ccttcttgattatcgcaagtctttcctcttgtctgactcatcctttcctccatcatggcttt(TTC)4	c	89
CL1043.Contig9_All	CL1043.Contig9_All-1	p3	(CTT)6	18	985	1002		Bra040868	BrScaffold000289_3/	BrScaffold000289	6095	6183	(CTT)5ccttcttgattatcgcaagtctttcctcttgtctgactcatcctttcctccatcatggcttt(TTC)4	c	89
CL1046.Contig1_All	CL1046.Contig1_All-1	p2	(GT)7	14	51	64			BrScaffold000035_162/	BrScaffold000035	362136	362344	(A)13tccgaatcttacctaaattaaggtcttcgaatgggacccacctctgtaagacgccggtttcgtcccttctctctctttgcttttgtccaaaataaag(TTTCT)3ccttaaaaaaatgatttcttgaaacagtcggaggggatgccttgagtttattgcagaagctagagagaga(GT)7	c	209
CL1046.Contig10_All	CL1046.Contig10_All-1	p2	(AG)10	20	1	20		Bra022808	BrScaffold000039_198/BrGMS3072/	BrScaffold000039	366568	366595	(AG)14	p2	28
CL1046.Contig3_All	CL1046.Contig3_All-1	p2	(AG)7	14	404	417		Bra018303	BrScaffold000025_245/	BrScaffold000025	495606	495631	(CT)13	p2	26
CL1046.Contig3_All	CL1046.Contig3_All-2	p2	(AC)7	14	527	540			BrScaffold000035_162/	BrScaffold000035	362136	362344	(A)13tccgaatcttacctaaattaaggtcttcgaatgggacccacctctgtaagacgccggtttcgtcccttctctctctttgcttttgtccaaaataaag(TTTCT)3ccttaaaaaaatgatttcttgaaacagtcggaggggatgccttgagtttattgcagaagctagagagaga(GT)7	c	209
CL1046.Contig4_All	CL1046.Contig4_All-1	p2	(AG)7	14	1431	1444		Bra022808	BrScaffold000039_198/BrGMS3072/	BrScaffold000039	366568	366595	(AG)14	p2	28
CL1046.Contig4_All	CL1046.Contig4_All-2	p2	(AC)7	14	1554	1567			BrScaffold000035_162/	BrScaffold000035	362136	362344	(A)13tccgaatcttacctaaattaaggtcttcgaatgggacccacctctgtaagacgccggtttcgtcccttctctctctttgcttttgtccaaaataaag(TTTCT)3ccttaaaaaaatgatttcttgaaacagtcggaggggatgccttgagtttattgcagaagctagagagaga(GT)7	c	209
CL1046.Contig6_All	CL1046.Contig6_All-2	p2	(AC)7	14	1033	1046			BrScaffold000035_162/	BrScaffold000035	362136	362344	(A)13tccgaatcttacctaaattaaggtcttcgaatgggacccacctctgtaagacgccggtttcgtcccttctctctctttgcttttgtccaaaataaag(TTTCT)3ccttaaaaaaatgatttcttgaaacagtcggaggggatgccttgagtttattgcagaagctagagagaga(GT)7	c	209
CL1046.Contig8_All	CL1046.Contig8_All-1	p2	(AG)7	14	1422	1435		Bra022808	BrScaffold000039_198/BrGMS3072/	BrScaffold000039	366568	366595	(AG)14	p2	28
CL1046.Contig8_All	CL1046.Contig8_All-2	p2	(AC)7	14	1545	1558			BrScaffold000035_162/	BrScaffold000035	362136	362344	(A)13tccgaatcttacctaaattaaggtcttcgaatgggacccacctctgtaagacgccggtttcgtcccttctctctctttgcttttgtccaaaataaag(TTTCT)3ccttaaaaaaatgatttcttgaaacagtcggaggggatgccttgagtttattgcagaagctagagagaga(GT)7	c	209
CL1050.Contig2_All	CL1050.Contig2_All-1	p3	(AGG)5	15	1234	1248		Bra029622	BrScaffold000067_111/	BrScaffold000067	264249	264260	(GGA)4	p3	12
CL1050.Contig3_All	CL1050.Contig3_All-1	p3	(AGG)5	15	3152	3166		Bra029622	BrScaffold000067_111/	BrScaffold000067	264249	264260	(GGA)4	p3	12
CL1051.Contig1_All	CL1051.Contig1_All-1	p1	(T)17	17	128	144			BrScaffold000016_5/	BrScaffold000016	15393	15407	(T)15	p1	15
CL1051.Contig3_All	CL1051.Contig3_All-1	p1	(T)17	17	128	144			BrScaffold000016_5/	BrScaffold000016	15393	15407	(T)15	p1	15
CL1053.Contig2_All	CL1053.Contig2_All-1	p3	(GAT)5	15	952	966		Bra023361	BrScaffold000041_121/	BrScaffold000041	239785	239799	(GAT)5	p3	15
CL106.Contig1_All	CL106.Contig1_All-1	p2	(TC)7	14	926	939			BrScaffold000197_17/	BrScaffold000197	31996	32009	(TC)7	p2	14
CL106.Contig4_All	CL106.Contig4_All-1	p2	(TC)7	14	729	742			BrScaffold000197_17/	BrScaffold000197	31996	32009	(TC)7	p2	14
CL1062.Contig2_All	CL1062.Contig2_All-1	c	(AAC)5actaatgcagggccttatggttacgctatg(AAC)6	63	1330	1392		Bra000064	BrScaffold000001_200/ACMP00901/ACMP00110/	BrScaffold000001	359505	359567	(AAC)5actaatgcagggccttatggttacgctatg(AAC)6	c	63
CL1062.Contig3_All	CL1062.Contig3_All-1	c	(GTT)6catagcgtaaccataaggccctgcattag(TGT)5	62	324	385		Bra000064	BrScaffold000001_200/ACMP00901/ACMP00110/	BrScaffold000001	359505	359567	(AAC)5actaatgcagggccttatggttacgctatg(AAC)6	c	63
CL1067.Contig2_All	CL1067.Contig2_All-1	p2	(CT)8	16	1518	1533			BrScaffold000036_793/	BrScaffold000036	1934181	1934196	(CT)8	p2	16
CL1067.Contig3_All	CL1067.Contig3_All-1	p2	(CT)8	16	1539	1554			BrScaffold000036_793/	BrScaffold000036	1934181	1934196	(CT)8	p2	16
CL1067.Contig7_All	CL1067.Contig7_All-1	p2	(AG)8	16	29	44		Bra022145	BrScaffold000036_792/	BrScaffold000036	1934050	1934061	(AG)6	p2	12
CL107.Contig6_All	CL107.Contig6_All-1	p3	(CTC)5	15	344	358		Bra007243	BrScaffold000006_1007/UGBnM1627/	BrScaffold000006	2262170	2262184	(GAG)5	p3	15
CL107.Contig7_All	CL107.Contig7_All-1	p3	(CTC)5	15	363	377		Bra007243	BrScaffold000006_1007/UGBnM1627/	BrScaffold000006	2262170	2262184	(GAG)5	p3	15
CL1073.Contig1_All	CL1073.Contig1_All-1	p1	(T)12	12	57	68		Bra035525	BrScaffold000106_195/	BrScaffold000106	583924	583935	(T)12	p1	12
CL1074.Contig1_All	CL1074.Contig1_All-2	p3	(ATT)7	21	348	368		Bra018759	BrScaffold000026_487/BnEMS0900/	BrScaffold000026	1041764	1041784	(TAA)7	p3	21
CL1074.Contig2_All	CL1074.Contig2_All-2	p3	(ATT)7	21	693	713		Bra018759	BrScaffold000026_487/BnEMS0900/	BrScaffold000026	1041764	1041784	(TAA)7	p3	21
CL1075.Contig2_All	CL1075.Contig2_All-1	p3	(GAA)6	18	2225	2242			BrScaffold000045_634/BoGMS0310/UGBnM0449/	BrScaffold000045	1385426	1385455	(GAA)10	p3	30
CL1075.Contig5_All	CL1075.Contig5_All-1	p3	(GAA)6	18	946	963			BrScaffold000010_2223/	BrScaffold000010	4392395	4392412	(TTC)6	p3	18
CL1075.Contig6_All	CL1075.Contig6_All-1	c	(CAT)6ctctgagaaacacaggcacatg(GGA)5gaatccttcgaagagggttaaatggaggcaaggaagcaaagaatcaaacactgtgagaaaacactgatccctc(TG)8	144	1702	1845			BrScaffold000047_54/	BrScaffold000047	114543	114686	(AC)8agagggatcagtgttttctcacagtgtttgattctttgcttccttgcctccatttaaccctcttcgaaggatt(CTC)5ccatgtgcctgtgtttctcaga(GAT)6	c	144
CL1075.Contig8_All	CL1075.Contig8_All-1	p3	(GAA)6	18	14	31		Bra019474	BrScaffold000028_232/	BrScaffold000028	880393	880407	(AAG)5	p3	15
CL1082.Contig10_All	CL1082.Contig10_All-1	c	(CT)8ttcctcatcgtacgtttccc(CT)6	48	79	126			BrScaffold000081_481/	BrScaffold000081	1168708	1168755	(CT)8ttcctcatcgtacgtttccc(CT)6	c	48
CL1082.Contig5_All	CL1082.Contig5_All-1	c	(AG)6gggaaacgtacgatgaggaa(AG)8	48	1605	1652			BrScaffold000081_481/	BrScaffold000081	1168708	1168755	(CT)8ttcctcatcgtacgtttccc(CT)6	c	48
CL1085.Contig1_All	CL1085.Contig1_All-1	p2	(AT)6	12	73	84			BrScaffold000173_35/	BrScaffold000173	68817	68828	(AT)6	p2	12
CL1085.Contig2_All	CL1085.Contig2_All-2	p1	(T)13	13	1917	1929			BrScaffold000139_80/	BrScaffold000139	166359	166371	(T)13	p1	13
CL1085.Contig3_All	CL1085.Contig3_All-1	p2	(AT)6	12	56	67			BrScaffold000173_35/	BrScaffold000173	68817	68828	(AT)6	p2	12
CL1087.Contig2_All	CL1087.Contig2_All-1	p3	(GAG)6	18	538	555		Bra012016	BrScaffold000012_403/ACMP00802/	BrScaffold000012	858344	858361	(GAG)6	p3	18
CL1090.Contig3_All	CL1090.Contig3_All-1	p3	(CTT)5	15	196	210		Bra035580	BrScaffold000107_101/	BrScaffold000107	216369	216383	(GAA)5	p3	15
CL1091.Contig1_All	CL1091.Contig1_All-1	p3	(GAA)7	21	2487	2507			BrScaffold000025_198/	BrScaffold000025	398916	398939	(GAA)8	p3	24
CL1091.Contig2_All	CL1091.Contig2_All-1	p3	(GAA)7	21	2364	2384			BrScaffold000025_198/	BrScaffold000025	398916	398939	(GAA)8	p3	24
CL1091.Contig3_All	CL1091.Contig3_All-1	p3	(GAA)7	21	1731	1751			BrScaffold000025_198/	BrScaffold000025	398916	398939	(GAA)8	p3	24
CL1094.Contig1_All	CL1094.Contig1_All-1	p3	(TAC)6	18	338	355		Bra007762	BrScaffold000006_2365/	BrScaffold000006	4873452	4873469	(TAC)6	p3	18
CL1094.Contig10_All	CL1094.Contig10_All-1	p2	(GA)6	12	101	112			BrScaffold000094_154/	BrScaffold000094	363249	363351	(AGAT)4agagaactttagaggttttgtggcttacctagggattcgagattttgggtaag(CGT)4ctttctataa(TC)6	c	103
CL1094.Contig11_All	CL1094.Contig11_All-1	p3	(GTA)6	18	1893	1910		Bra007762	BrScaffold000006_2365/	BrScaffold000006	4873452	4873469	(TAC)6	p3	18
CL1094.Contig12_All	CL1094.Contig12_All-1	p3	(GTA)6	18	1768	1785		Bra007762	BrScaffold000006_2365/	BrScaffold000006	4873452	4873469	(TAC)6	p3	18
CL1094.Contig2_All	CL1094.Contig2_All-1	p3	(TAC)6	18	338	355		Bra007762	BrScaffold000006_2365/	BrScaffold000006	4873452	4873469	(TAC)6	p3	18
CL1094.Contig3_All	CL1094.Contig3_All-1	p3	(TAC)6	18	338	355		Bra007762	BrScaffold000006_2365/	BrScaffold000006	4873452	4873469	(TAC)6	p3	18
CL1094.Contig4_All	CL1094.Contig4_All-1	p3	(TAC)6	18	458	475		Bra007762	BrScaffold000006_2365/	BrScaffold000006	4873452	4873469	(TAC)6	p3	18
CL1094.Contig6_All	CL1094.Contig6_All-1	p3	(TAC)6	18	458	475		Bra007762	BrScaffold000006_2365/	BrScaffold000006	4873452	4873469	(TAC)6	p3	18
CL1094.Contig7_All	CL1094.Contig7_All-1	p3	(TAC)6	18	458	475		Bra007762	BrScaffold000006_2365/	BrScaffold000006	4873452	4873469	(TAC)6	p3	18
CL1094.Contig8_All	CL1094.Contig8_All-1	p3	(TAC)6	18	338	355		Bra007762	BrScaffold000006_2365/	BrScaffold000006	4873452	4873469	(TAC)6	p3	18
CL1094.Contig9_All	CL1094.Contig9_All-1	p3	(TAC)6	18	458	475		Bra007762	BrScaffold000006_2365/	BrScaffold000006	4873452	4873469	(TAC)6	p3	18
CL1095.Contig1_All	CL1095.Contig1_All-1	p3	(CGG)7	21	1289	1309		Bra008246	BrScaffold000007_1249/	BrScaffold000007	2682208	2682228	(CCG)7	p3	21
CL1097.Contig1_All	CL1097.Contig1_All-1	p2	(GA)11	22	1745	1766			BrScaffold000003_1918/	BrScaffold000003	3705700	3705723	(GA)12	p2	24
CL1099.Contig3_All	CL1099.Contig3_All-1	p1	(A)17	17	52	68			BrScaffold000101_399/	BrScaffold000101	781515	781530	(T)16	p1	16
CL11.Contig2_All	CL11.Contig2_All-2	p1	(A)14	14	3265	3278			BrScaffold000004_626/	BrScaffold000004	1204584	1204595	(T)12	p1	12
CL1107.Contig1_All	CL1107.Contig1_All-1	p3	(GAA)5	15	987	1001		Bra030826	BrScaffold000073_62/BnEMS0824/UGBnM0722/	BrScaffold000073	114297	114311	(GAA)5	p3	15
CL1110.Contig4_All	CL1110.Contig4_All-1	p1	(A)13	13	959	971			BrScaffold000053_318/	BrScaffold000053	678617	678629	(A)13	p1	13
CL1112.Contig1_All	CL1112.Contig1_All-1	p2	(CT)8	16	155	170			BrScaffold000007_2004/ACMP00123/	BrScaffold000007	4317754	4317773	(TC)10	p2	20
CL1112.Contig3_All	CL1112.Contig3_All-1	p2	(CT)8	16	155	170			BrScaffold000007_2004/ACMP00123/	BrScaffold000007	4317754	4317773	(TC)10	p2	20
CL1115.Contig1_All	CL1115.Contig1_All-1	c	(AAG)5aaaaaaaaggatgagatttggttttgtgctcgagtgtgtttggttttggggtttctgaggatggattctcggtctacacacccaagttgaga(T)14	121	1618	1738			BrScaffold000043_26/	BrScaffold000043	51942	52063	(AAG)5aaaaaaaaggatgagatttggttttgtgctcgagtgtgtttggttttggggtttctgaggatggattctcggtctacacacccaagttgaga(T)15	c	122
CL1115.Contig2_All	CL1115.Contig2_All-1	c	(AAG)5aaaaaaaaggatgagatttggttttgtgctcgagtgtgtttggttttggggtttctgaggatggattctcggtctacacacccaagttgaga(T)14	121	1513	1633			BrScaffold000043_26/	BrScaffold000043	51942	52063	(AAG)5aaaaaaaaggatgagatttggttttgtgctcgagtgtgtttggttttggggtttctgaggatggattctcggtctacacacccaagttgaga(T)15	c	122
CL1118.Contig3_All	CL1118.Contig3_All-1	p3	(ATC)7	21	175	195			BrScaffold000025_1037/ACMP00316/	BrScaffold000025	2414998	2415015	(ATC)6	p3	18
CL1119.Contig3_All	CL1119.Contig3_All-1	p2	(AG)8	16	19	34		Bra031159	BrScaffold000074_495/	BrScaffold000074	917698	917711	(CT)7	p2	14
CL1119.Contig4_All	CL1119.Contig4_All-2	p3	(GGT)6	18	418	435		Bra010944	BrScaffold000010_2041/	BrScaffold000010	4005474	4005575	(GGT)4agaggaggaagcgactgttacaagtgtggtgagccaggtcacattgcgagagactgttccgaaggtggtggaggatac(GGA)4	c	102
CL1120.Contig4_All	CL1120.Contig4_All-1	p3	(CAG)6	18	76	93			BrScaffold000020_615/	BrScaffold000020	1165797	1165901	(GCT)4gacgtcgacgtcgcgccgtccgacgtcatcttctccttctccgtaaccgatcgctgctgcaatttgtgcgcacggtctgat(GAA)4	c	105
CL1120.Contig5_All	CL1120.Contig5_All-1	p3	(GCT)6	18	1199	1216			BrScaffold000020_615/	BrScaffold000020	1165797	1165901	(GCT)4gacgtcgacgtcgcgccgtccgacgtcatcttctccttctccgtaaccgatcgctgctgcaatttgtgcgcacggtctgat(GAA)4	c	105
CL1122.Contig1_All	CL1122.Contig1_All-1	p3	(TTG)5	15	742	756		Bra008657	BrScaffold000008_228/	BrScaffold000008	465975	466011	(TGA)4cgatgatgtt(TTG)5	c	37
CL1122.Contig2_All	CL1122.Contig2_All-1	p3	(CAA)5	15	78	92		Bra008657	BrScaffold000008_228/	BrScaffold000008	465975	466011	(TGA)4cgatgatgtt(TTG)5	c	37
CL1122.Contig3_All	CL1122.Contig3_All-1	p3	(CAA)5	15	77	91		Bra008657	BrScaffold000008_228/	BrScaffold000008	465975	466011	(TGA)4cgatgatgtt(TTG)5	c	37
CL1125.Contig1_All	CL1125.Contig1_All-1	p3	(CAG)5	15	299	313		Bra031651	BrScaffold000077_275/	BrScaffold000077	568615	568629	(CAG)5	p3	15
CL1125.Contig3_All	CL1125.Contig3_All-1	p3	(CCT)5	15	123	137		Bra038636	BrScaffold000150_119/BnEMS1168/	BrScaffold000150	249121	249227	(CTC)4cggggattatcggtgtagatccgga(AGG)5gattgcggttgcggcggaggcgggagggtagacggaggta(GGT)5	c	107
CL1125.Contig4_All	CL1125.Contig4_All-1	p3	(TTG)5	15	123	137			BrScaffold000150_118/	BrScaffold000150	248179	248193	(TTG)5	p3	15
CL1125.Contig4_All	CL1125.Contig4_All-2	p3	(AGG)5	15	933	947		Bra038636	BrScaffold000150_119/BnEMS1168/	BrScaffold000150	249121	249227	(CTC)4cggggattatcggtgtagatccgga(AGG)5gattgcggttgcggcggaggcgggagggtagacggaggta(GGT)5	c	107
CL1126.Contig2_All	CL1126.Contig2_All-1	p2	(AG)7	14	370	383		Bra022376	BrScaffold000037_643/	BrScaffold000037	1370367	1370380	(CT)7	p2	14
CL1129.Contig4_All	CL1129.Contig4_All-1	p1	(T)14	14	3017	3030			BrScaffold000031_814/	BrScaffold000031	1731755	1731768	(T)14	p1	14
CL113.Contig3_All	CL113.Contig3_All-1	p1	(A)17	17	1464	1480		Bra008683	BrScaffold000008_281/	BrScaffold000008	570724	570735	(A)12	p1	12
CL1132.Contig1_All	CL1132.Contig1_All-1	p3	(TCT)6	18	28	45		Bra004794	BrScaffold000004_956/	BrScaffold000004	1862030	1862091	(GAA)7gataaaacactcagacgaatacaaaacag(A)12	c	62
CL1134.Contig2_All	CL1134.Contig2_All-1	p3	(GTT)5	15	407	421		Bra037730	BrScaffold000132_216/	BrScaffold000132	393070	393132	(TTG)4aggattgtaaccgccttgacccatcatcggattata(GTT)5	c	63
CL1140.Contig2_All	CL1140.Contig2_All-1	p5	(TCTTC)4	20	119	138			BrScaffold000005_249/	BrScaffold000005	366746	366765	(AGAGA)4	p5	20
CL1142.Contig1_All	CL1142.Contig1_All-1	p4	(AAAG)5	20	71	90			BrScaffold000043_21/	BrScaffold000043	42510	42533	(AAAG)6	p4	24
CL1142.Contig3_All	CL1142.Contig3_All-1	p2	(CT)6	12	677	688			BrScaffold000011_849/	BrScaffold000011	1730201	1730218	(CT)9	p2	18
CL1144.Contig1_All	CL1144.Contig1_All-1	c	(AGA)5ggaagaagccgccattgaaaggtgattttgcagaagagaatcagcagattacaaacctgcgtagaatgt(AAG)5	99	2623	2721			BrScaffold000044_264/	BrScaffold000044	588675	588825	(TCC)4acagaccacagcctctaaacctctctctccgcttcg(TCT)6tacattctacgcaggtttgtaatctgctgattctcttctgcaaaatcacctttcaatggcggcttcttcc(TCT)5	c	151
CL1146.Contig1_All	CL1146.Contig1_All-3	p2	(GA)6	12	1829	1840			BrScaffold000113_24/	BrScaffold000113	59102	59113	(GA)6	p2	12
CL1146.Contig2_All	CL1146.Contig2_All-3	p2	(GA)6	12	1823	1834			BrScaffold000113_24/	BrScaffold000113	59102	59113	(GA)6	p2	12
CL1146.Contig3_All	CL1146.Contig3_All-3	p2	(GA)6	12	1807	1818			BrScaffold000113_24/	BrScaffold000113	59102	59113	(GA)6	p2	12
CL1146.Contig4_All	CL1146.Contig4_All-1	p2	(GA)6	12	1252	1263			BrScaffold000113_24/	BrScaffold000113	59102	59113	(GA)6	p2	12
CL1146.Contig5_All	CL1146.Contig5_All-1	p2	(GA)6	12	1252	1263			BrScaffold000113_24/	BrScaffold000113	59102	59113	(GA)6	p2	12
CL1147.Contig6_All	CL1147.Contig6_All-1	p3	(TTC)7	21	739	759		Bra015692	BrScaffold000019_185/ACMP00641/	BrScaffold000019	377891	377993	(GAA)7cactaaaacgactattttcgaaccaaaaccaaacaaagaagacgaatcactcatt(GAA)4(GAAGAG)3*	c*	103
CL1149.Contig3_All	CL1149.Contig3_All-1	p3	(TCT)5	15	389	403		Bra002163	BrScaffold000002_701/	BrScaffold000002	1629967	1630079	(TCT)5aatcaactccctgtaagccaccagcttcctcctactgtgtccgaagagattaaagagattagagtagacgaagtttcatcaagcaa(TGG)4	c	113
CL1149.Contig4_All	CL1149.Contig4_All-1	p3	(TCT)5	15	399	413		Bra002163	BrScaffold000002_701/	BrScaffold000002	1629967	1630079	(TCT)5aatcaactccctgtaagccaccagcttcctcctactgtgtccgaagagattaaagagattagagtagacgaagtttcatcaagcaa(TGG)4	c	113
CL1153.Contig1_All	CL1153.Contig1_All-1	p1	(A)12	12	239	250			BrScaffold000049_659/	BrScaffold000049	1364398	1364409	(A)12	p1	12
CL1156.Contig3_All	CL1156.Contig3_All-2	p3	(GGA)5	15	441	455			BrScaffold000011_1730/	BrScaffold000011	3448521	3448535	(GGA)5	p3	15
CL1158.Contig2_All	CL1158.Contig2_All-1	p2	(CT)7	14	92	105			BrScaffold000047_312/	BrScaffold000047	634136	634153	(GA)9	p2	18
CL1162.Contig1_All	CL1162.Contig1_All-1	p2	(AG)6	12	1257	1268			BrScaffold000075_582/	BrScaffold000075	1262923	1262934	(TC)6	p2	12
CL1167.Contig1_All	CL1167.Contig1_All-1	p1	(A)12	12	44	55			BrScaffold000038_335/	BrScaffold000038	748288	748299	(T)12	p1	12
CL1167.Contig3_All	CL1167.Contig3_All-1	p1	(A)12	12	44	55			BrScaffold000038_335/	BrScaffold000038	748288	748299	(T)12	p1	12
CL117.Contig1_All	CL117.Contig1_All-1	p5	(TGGTT)4	20	734	753		Bra033276	BrScaffold000087_160/	BrScaffold000087	318133	318217	(TGGTT)4taatgccggtgagaggagacgactgctttttcgcatctactgtggaatcattt(TTAA)3	c	85
CL1171.Contig2_All	CL1171.Contig2_All-1	c	(CGA)6agccgactcttccgctgg(AGA)5agttaatgattcttcatcagag(GAA)5	88	122	209		Bra031402	BrScaffold000076_49/ACMP00756/	BrScaffold000076	143663	143750	(CGA)6agccgactcttccgctgg(AGA)5agttaatgattcttcatcagag(GAA)5	c	88
CL1171.Contig3_All	CL1171.Contig3_All-1	p3	(GAA)5	15	131	145		Bra027078	BrScaffold000054_418/	BrScaffold000054	843620	843634	(GAA)5	p3	15
CL1171.Contig3_All	CL1171.Contig3_All-2	p1	(T)16	16	1219	1234		Bra027078	BrScaffold000054_422/	BrScaffold000054	854485	854498	(T)14	p1	14
CL1171.Contig4_All	CL1171.Contig4_All-2	p3	(TCT)5	15	1119	1133		Bra027078	BrScaffold000054_418/	BrScaffold000054	843620	843634	(GAA)5	p3	15
CL1174.Contig2_All	CL1174.Contig2_All-1	p1	(A)15	15	27	41		Bra026794	BrScaffold000053_269/	BrScaffold000053	575969	575983	(A)15	p1	15
CL1175.Contig2_All	CL1175.Contig2_All-1	p1	(A)12	12	54	65			BrScaffold000163_134/	BrScaffold000163	283666	283677	(T)12	p1	12
CL1177.Contig1_All	CL1177.Contig1_All-1	c	(GA)6tggaggaggagaggattct(AG)6	43	15	57			BrScaffold000006_2411/	BrScaffold000006	4943136	4943271	(TCG)4tcctcggaatctcgaaattgatcgacttcctcaacctgcaactcctcgaaatcgagctcacgaatctgctccatctgaagc(CT)6agaatcctctcctcctcca(TC)6	c	136
CL1177.Contig2_All	CL1177.Contig2_All-1	p2	(CT)6	12	410	421		Bra000554	BrScaffold000001_1614/	BrScaffold000001	2971692	2971703	(AG)6	p2	12
CL1177.Contig3_All	CL1177.Contig3_All-1	c	(CT)6agaatcctctcctcctcca(TC)6	43	822	864			BrScaffold000006_2411/	BrScaffold000006	4943136	4943271	(TCG)4tcctcggaatctcgaaattgatcgacttcctcaacctgcaactcctcgaaatcgagctcacgaatctgctccatctgaagc(CT)6agaatcctctcctcctcca(TC)6	c	136
CL1177.Contig4_All	CL1177.Contig4_All-1	p2	(CT)6	12	262	273		Bra000554	BrScaffold000001_1614/	BrScaffold000001	2971692	2971703	(AG)6	p2	12
CL1179.Contig1_All	CL1179.Contig1_All-2	p2	(GA)7	14	699	712			BrScaffold000007_668/ACMP00198/	BrScaffold000007	1460139	1460191	(TC)8ctgcgaccatcgaaaccctaa(TC)8	c	53
CL1179.Contig3_All	CL1179.Contig3_All-1	p2	(GA)7	14	696	709			BrScaffold000007_668/ACMP00198/	BrScaffold000007	1460139	1460191	(TC)8ctgcgaccatcgaaaccctaa(TC)8	c	53
CL1181.Contig1_All	CL1181.Contig1_All-1	p3	(TCC)5	15	426	440		Bra025439	BrScaffold000048_54/	BrScaffold000048	111715	111729	(GGA)5	p3	15
CL1181.Contig1_All	CL1181.Contig1_All-2	p2	(GT)15	30	722	751			BrScaffold000048_53/	BrScaffold000048	111409	111432	(CA)12	p2	24
CL1184.Contig1_All	CL1184.Contig1_All-1	p3	(GTG)5	15	411	425		Bra009171	BrScaffold000008_1385/ACMP00855/	BrScaffold000008	2720441	2720455	(GTG)5	p3	15
CL1184.Contig2_All	CL1184.Contig2_All-1	p3	(GTG)5	15	184	198		Bra009171	BrScaffold000008_1385/ACMP00855/	BrScaffold000008	2720441	2720455	(GTG)5	p3	15
CL1189.Contig1_All	CL1189.Contig1_All-1	p3	(ATG)6	18	387	404		Bra009023	BrScaffold000008_1075/sN8474/	BrScaffold000008	2099459	2099492	(ATG)5(TGATGG)4*	c*	34
CL1189.Contig2_All	CL1189.Contig2_All-1	p3	(ATG)6	18	387	404		Bra009023	BrScaffold000008_1075/sN8474/	BrScaffold000008	2099459	2099492	(ATG)5(TGATGG)4*	c*	34
CL1190.Contig1_All	CL1190.Contig1_All-1	p2	(AG)9	18	1	18		Bra017937	BrScaffold000024_81/Na12C01/	BrScaffold000024	177332	177361	(TC)15	p2	30
CL1190.Contig3_All	CL1190.Contig3_All-1	p2	(AG)9	18	5	22		Bra017937	BrScaffold000024_81/Na12C01/	BrScaffold000024	177332	177361	(TC)15	p2	30
CL1192.Contig1_All	CL1192.Contig1_All-1	c	(CAT)5caccatcgtcgtcatcatcatcac(CAT)5	54	191	244		Bra019819	BrScaffold000029_570/	BrScaffold000029	1244222	1244280	(GAT)4gacgatgg(TGA)4cgacgatgg(TGA)6	c	59
CL1192.Contig1_All	CL1192.Contig1_All-2	p2	(TC)8	16	3681	3696		Bra019819	BrScaffold000029_569/	BrScaffold000029	1239771	1239784	(AG)7	p2	14
CL1192.Contig2_All	CL1192.Contig2_All-1	p2	(TC)8	16	891	906		Bra019819	BrScaffold000029_569/	BrScaffold000029	1239771	1239784	(AG)7	p2	14
CL1197.Contig2_All	CL1197.Contig2_All-1	p3	(TGT)6	18	1148	1165			BrScaffold000004_795/	BrScaffold000004	1553606	1553660	(TCT)4cctcaatgtctgaaaacgcagccac(CAA)6	c	55
CL120.Contig1_All	CL120.Contig1_All-1	p3	(ATG)6	18	1282	1299		Bra015074	BrScaffold000017_889/	BrScaffold000017	2029835	2029849	(ATG)5	p3	15
CL1202.Contig2_All	CL1202.Contig2_All-1	p2	(AG)9	18	106	123			BrScaffold000010_1758/	BrScaffold000010	3444144	3444161	(AG)9	p2	18
CL1202.Contig2_All	CL1202.Contig2_All-2	p3	(AGC)5	15	228	242		Bra010824	BrScaffold000010_1759/cnu338/	BrScaffold000010	3444266	3444286	(AGC)7	p3	21
CL1202.Contig3_All	CL1202.Contig3_All-1	p2	(TG)6	12	670	681		Bra032324	BrScaffold000081_104/	BrScaffold000081	264900	264913	(TG)7	p2	14
CL1202.Contig4_All	CL1202.Contig4_All-1	p3	(CTT)5	15	613	627		Bra030143	BrScaffold000069_382/UGBnM1339/	BrScaffold000069	852987	853001	(CTT)5	p3	15
CL1205.Contig1_All	CL1205.Contig1_All-1	p3	(AAC)6	18	1266	1283		Bra004727	BrScaffold000004_778/BrGMS0521/	BrScaffold000004	1536611	1536696	(GTT)5ctcctctcttgttgtttccccatggcggctgttgatgcagactgttgttgaaaggggag(AGT)4	c	86
CL121.Contig18_All	CL121.Contig18_All-1	p1	(T)15	15	55	69			BrScaffold000127_201/	BrScaffold000127	420071	420158	(T)18gctcaggtgaaggagggtaggtatcactgaagaatagttagttctgttgggaga(T)16	c	88
CL121.Contig20_All	CL121.Contig20_All-1	p1	(T)15	15	55	69			BrScaffold000127_201/	BrScaffold000127	420071	420158	(T)18gctcaggtgaaggagggtaggtatcactgaagaatagttagttctgttgggaga(T)16	c	88
CL121.Contig21_All	CL121.Contig21_All-1	p1	(T)15	15	55	69			BrScaffold000127_201/	BrScaffold000127	420071	420158	(T)18gctcaggtgaaggagggtaggtatcactgaagaatagttagttctgttgggaga(T)16	c	88
CL1210.Contig2_All	CL1210.Contig2_All-1	p2	(TC)9	18	1882	1899			BrScaffold000019_1373/	BrScaffold000019	2723869	2723886	(TC)9	p2	18
CL1213.Contig5_All	CL1213.Contig5_All-1	c	(TCT)5tcacacggaacgat(AG)10	49	3078	3126			BrScaffold000078_515/	BrScaffold000078	1010884	1010936	(TCT)5tcacacggaacgat(AG)12	c	53
CL122.Contig4_All	CL122.Contig4_All-1	p2	(GA)10	20	1097	1116			BrScaffold000016_665/BrGMS0178/	BrScaffold000016	1485362	1485425	(AAGA)4agcgatttcaattcatctactcaatc(CT)11	c	64
CL122.Contig5_All	CL122.Contig5_All-1	p2	(GA)10	20	1127	1146			BrScaffold000016_665/BrGMS0178/	BrScaffold000016	1485362	1485425	(AAGA)4agcgatttcaattcatctactcaatc(CT)11	c	64
CL1221.Contig3_All	CL1221.Contig3_All-1	p2	(TC)7	14	12	25		Bra024864	BrScaffold000046_320/	BrScaffold000046	579064	579075	(CT)6	p2	12
CL1223.Contig2_All	CL1223.Contig2_All-2	p3	(GAA)5	15	1061	1075		Bra028888	BrScaffold000063_587/	BrScaffold000063	1187536	1187550	(GAA)5	p3	15
CL1233.Contig2_All	CL1233.Contig2_All-1	p2	(CT)10	20	653	672		Bra011372	BrScaffold000011_926/niab096/	BrScaffold000011	1870240	1870253	(AG)7	p2	14
CL1237.Contig2_All	CL1237.Contig2_All-1	p3	(CAT)5	15	81	95		Bra011697	BrScaffold000011_1687/	BrScaffold000011	3370795	3370899	(CAT)4cagctccgctctcctcttcatcaccctccacaacctcttcattccgcccattgctcatcacatttggcctctcctcac(CAT)5	c	105
CL1237.Contig2_All	CL1237.Contig2_All-2	p3	(CAT)5	15	255	269		Bra011697	BrScaffold000011_1687/	BrScaffold000011	3370795	3370899	(CAT)4cagctccgctctcctcttcatcaccctccacaacctcttcattccgcccattgctcatcacatttggcctctcctcac(CAT)5	c	105
CL1241.Contig2_All	CL1241.Contig2_All-1	p1	(A)14	14	238	251			BrScaffold000002_2902/	BrScaffold000002	6336926	6336939	(A)14	p1	14
CL1241.Contig3_All	CL1241.Contig3_All-1	p2	(GA)6	12	353	364			BrScaffold000002_2905/	BrScaffold000002	6338620	6338631	(GA)6	p2	12
CL1241.Contig4_All	CL1241.Contig4_All-1	p1	(A)12	12	156	167		Bra022742	BrScaffold000038_898/	BrScaffold000038	1953871	1953884	(T)14	p1	14
CL1245.Contig2_All	CL1245.Contig2_All-1	p1	(G)13	13	482	494		Bra002668	BrScaffold000002_2001/	BrScaffold000002	4471575	4471586	(GGA)4	p3	12
CL1247.Contig2_All	CL1247.Contig2_All-1	p3	(TCT)5	15	15	29		Bra014893	BrScaffold000135_52/	BrScaffold000135	110117	110128	(TCT)4	p3	12
CL1248.Contig2_All	CL1248.Contig2_All-1	p3	(AGA)5	15	1283	1297			BrScaffold000040_635/	BrScaffold000040	1517096	1517150	(GAT)4gaatgagtcttcgatctttgcgacaggg(AGA)5	c	55
CL1252.Contig2_All	CL1252.Contig2_All-2	p3	(GAT)5	15	1561	1575		Bra020343	BrScaffold000030_791/	BrScaffold000030	1593788	1593802	(TCA)5	p3	15
CL1252.Contig3_All	CL1252.Contig3_All-1	p3	(GAT)5	15	1322	1336		Bra020343	BrScaffold000030_791/	BrScaffold000030	1593788	1593802	(TCA)5	p3	15
CL1252.Contig4_All	CL1252.Contig4_All-1	p3	(GAT)5	15	1322	1336		Bra020343	BrScaffold000030_791/	BrScaffold000030	1593788	1593802	(TCA)5	p3	15
CL1252.Contig5_All	CL1252.Contig5_All-2	p3	(GAT)5	15	1561	1575		Bra020343	BrScaffold000030_791/	BrScaffold000030	1593788	1593802	(TCA)5	p3	15
CL1254.Contig3_All	CL1254.Contig3_All-1	p1	(A)15	15	16	30		Bra006722	BrScaffold000005_2357/	BrScaffold000005	4782084	4782102	(T)19	p1	19
CL1255.Contig7_All	CL1255.Contig7_All-1	p3	(CTC)5	15	703	717		Bra016809	BrScaffold000020_1224/	BrScaffold000020	2445086	2445100	(CTC)5	p3	15
CL1257.Contig2_All	CL1257.Contig2_All-1	p2	(TC)7	14	66	79			BrScaffold000015_1034/ACMP00424/	BrScaffold000015	2607402	2607415	(TC)7	p2	14
CL1257.Contig3_All	CL1257.Contig3_All-1	p2	(TC)7	14	66	79			BrScaffold000015_1034/ACMP00424/	BrScaffold000015	2607402	2607415	(TC)7	p2	14
CL1269.Contig2_All	CL1269.Contig2_All-1	p1	(T)13	13	2201	2213			BrScaffold000097_213/	BrScaffold000097	443908	443920	(A)13	p1	13
CL1269.Contig6_All	CL1269.Contig6_All-1	p1	(A)13	13	188	200			BrScaffold000097_213/	BrScaffold000097	443908	443920	(A)13	p1	13
CL1274.Contig1_All	CL1274.Contig1_All-1	p3	(GCA)5	15	1811	1825		Bra034727	BrScaffold000098_114/	BrScaffold000098	258174	258188	(TGC)5	p3	15
CL1274.Contig2_All	CL1274.Contig2_All-1	p3	(GCA)5	15	1786	1800		Bra034727	BrScaffold000098_114/	BrScaffold000098	258174	258188	(TGC)5	p3	15
CL1274.Contig3_All	CL1274.Contig3_All-1	p3	(GCA)5	15	1525	1539		Bra034727	BrScaffold000098_114/	BrScaffold000098	258174	258188	(TGC)5	p3	15
CL1274.Contig4_All	CL1274.Contig4_All-1	p3	(GCA)5	15	1500	1514		Bra034727	BrScaffold000098_114/	BrScaffold000098	258174	258188	(TGC)5	p3	15
CL1276.Contig1_All	CL1276.Contig1_All-1	p3	(AGG)6	18	620	637		Bra029867	BrScaffold000067_584/BRMS161/BnEMS0828/	BrScaffold000067	1273270	1273287	(AGG)6	p3	18
CL1276.Contig1_All	CL1276.Contig1_All-2	p3	(GCG)6	18	1173	1190		Bra029867	BrScaffold000067_586/PUT090/	BrScaffold000067	1274277	1274294	(GCG)6	p3	18
CL1276.Contig4_All	CL1276.Contig4_All-1	p3	(CTC)6	18	717	734		Bra029867	BrScaffold000067_584/BRMS161/BnEMS0828/	BrScaffold000067	1273270	1273287	(AGG)6	p3	18
CL1276.Contig5_All	CL1276.Contig5_All-1	p3	(AGG)5	15	566	580		Bra005838	BrScaffold000005_509/ACMP00585/	BrScaffold000005	870985	870999	(AGG)5	p3	15
CL1278.Contig2_All	CL1278.Contig2_All-1	p3	(TGC)5	15	398	412			BrScaffold000001_2708/UGBnM1274/	BrScaffold000001	5339634	5339645	(AGC)4	p3	12
CL1281.Contig1_All	CL1281.Contig1_All-1	p3	(GAA)5	15	639	653		Bra003986	BrScaffold000003_2376/	BrScaffold000003	4678831	4678881	(GAA)5tgtgactcgttcttcggacgcact(TGA)4	c	51
CL1281.Contig1_All	CL1281.Contig1_All-2	p3	(TGA)6	18	1156	1173		Bra004407	BrScaffold000003_3577/cnu041/	BrScaffold000003	7046556	7046573	(ATC)6	p3	18
CL1281.Contig1_All	CL1281.Contig1_All-3	p2	(AG)6	12	1276	1287		Bra003986	BrScaffold000003_2377/	BrScaffold000003	4679456	4679471	(AG)8	p2	16
CL129.Contig2_All	CL129.Contig2_All-1	p2	(GA)8	16	88	103			BrScaffold000001_236/	BrScaffold000001	421067	421082	(TC)8	p2	16
CL129.Contig3_All	CL129.Contig3_All-1	p2	(GA)8	16	88	103			BrScaffold000001_236/	BrScaffold000001	421067	421082	(TC)8	p2	16
CL1291.Contig4_All	CL1291.Contig4_All-1	c	(T)13aattttatcggctgattaaattagggttttgagaagaattgggggaaagacggag(GA)8	84	1724	1807			BrScaffold000008_1989/	BrScaffold000008	3926098	3926181	(T)13aattttatcggctgattaaattagggttttgagaagaattgggggaaagacggag(GA)8	c	84
CL1291.Contig6_All	CL1291.Contig6_All-1	c	(CT)8cctccgtctttcccccaattcttctcaaaaccctaatttaatcagccgataaaatt(A)13	85	53	137			BrScaffold000008_1989/	BrScaffold000008	3926098	3926181	(T)13aattttatcggctgattaaattagggttttgagaagaattgggggaaagacggag(GA)8	c	84
CL1292.Contig3_All	CL1292.Contig3_All-1	p3	(CAC)5	15	191	205		Bra035835	BrScaffold000109_290/	BrScaffold000109	662329	662343	(CAC)5	p3	15
CL1292.Contig4_All	CL1292.Contig4_All-2	p2	(GA)6	12	1187	1198			BrScaffold000142_156/	BrScaffold000142	347428	347441	(TC)7	p2	14
CL1292.Contig5_All	CL1292.Contig5_All-1	p2	(TC)6	12	37	48			BrScaffold000142_156/	BrScaffold000142	347428	347441	(TC)7	p2	14
CL1292.Contig5_All	CL1292.Contig5_All-2	p3	(GTG)5	15	993	1007		Bra035835	BrScaffold000109_290/	BrScaffold000109	662329	662343	(CAC)5	p3	15
CL1293.Contig3_All	CL1293.Contig3_All-1	p3	(AGG)5	15	295	309		Bra031127	BrScaffold000074_405/UGBnM0899/	BrScaffold000074	779691	779705	(CTC)5	p3	15
CL1293.Contig4_All	CL1293.Contig4_All-1	p2	(AG)6	12	88	99			BrScaffold000043_818/	BrScaffold000043	1737476	1737487	(TC)6	p2	12
CL1293.Contig5_All	CL1293.Contig5_All-1	p2	(AG)6	12	34	45		Bra024199	BrScaffold000043_818/	BrScaffold000043	1737476	1737487	(TC)6	p2	12
CL1295.Contig3_All	CL1295.Contig3_All-1	p3	(ATC)5	15	462	476		Bra000357	BrScaffold000001_1037/UGBnM0630/	BrScaffold000001	1944151	1944165	(GAT)5	p3	15
CL1298.Contig1_All	CL1298.Contig1_All-1	p3	(GTC)5	15	197	211		Bra019026	BrScaffold000027_33/	BrScaffold000027	59242	59256	(GTC)5	p3	15
CL1298.Contig2_All	CL1298.Contig2_All-1	p3	(GTC)5	15	197	211		Bra019026	BrScaffold000027_33/	BrScaffold000027	59242	59256	(GTC)5	p3	15
CL1312.Contig1_All	CL1312.Contig1_All-1	p3	(TTG)6	18	630	647			BrScaffold000129_266/	BrScaffold000129	518675	518692	(TTG)6	p3	18
CL1315.Contig1_All	CL1315.Contig1_All-1	c	(A)23(T)12(A)23	58	1	58		Bra035529	BrScaffold000106_233/	BrScaffold000106	657815	657828	(A)14	p1	14
CL1318.Contig1_All	CL1318.Contig1_All-1	p2	(GT)6	12	177	188			BrScaffold000001_4034/	BrScaffold000001	8113671	8113682	(CA)6	p2	12
CL1318.Contig1_All	CL1318.Contig1_All-2	p2	(TC)8	16	1861	1876			BrScaffold000137_86/	BrScaffold000137	131553	131568	(TC)8	p2	16
CL1318.Contig2_All	CL1318.Contig2_All-1	p2	(TC)8	16	1935	1950			BrScaffold000137_86/	BrScaffold000137	131553	131568	(TC)8	p2	16
CL1318.Contig3_All	CL1318.Contig3_All-1	p2	(GT)6	12	165	176			BrScaffold000001_4034/	BrScaffold000001	8113671	8113682	(CA)6	p2	12
CL1318.Contig3_All	CL1318.Contig3_All-2	p2	(TC)8	16	1840	1855			BrScaffold000137_86/	BrScaffold000137	131553	131568	(TC)8	p2	16
CL1318.Contig4_All	CL1318.Contig4_All-1	p2	(TC)8	16	1832	1847			BrScaffold000137_86/	BrScaffold000137	131553	131568	(TC)8	p2	16
CL1318.Contig7_All	CL1318.Contig7_All-1	p2	(GT)6	12	177	188			BrScaffold000001_4034/	BrScaffold000001	8113671	8113682	(CA)6	p2	12
CL1318.Contig8_All	CL1318.Contig8_All-1	p2	(GT)6	12	165	176			BrScaffold000001_4034/	BrScaffold000001	8113671	8113682	(CA)6	p2	12
CL1318.Contig8_All	CL1318.Contig8_All-2	p3	(CTT)5	15	1885	1899			BrScaffold000001_4032/	BrScaffold000001	8110027	8110041	(AGA)5	p3	15
CL1321.Contig1_All	CL1321.Contig1_All-1	p2	(TA)6	12	715	726		Bra002153	BrScaffold000002_675/	BrScaffold000002	1582058	1582069	(TA)6	p2	12
CL1321.Contig1_All	CL1321.Contig1_All-2	p3	(ATG)7	21	1301	1321		Bra002153	BrScaffold000002_674/	BrScaffold000002	1581405	1581483	(TCA)4ctttcaacttcgtcaccatcatcatgatcactttcaactttgttcc(CAT)7	c	79
CL1322.Contig3_All	CL1322.Contig3_All-1	p3	(GAA)5	15	273	287			BrScaffold000006_1976/CB10467/	BrScaffold000006	4238027	4238041	(GAA)5	p3	15
CL1326.Contig2_All	CL1326.Contig2_All-1	p3	(GAA)6	18	1518	1535		Bra036524	BrScaffold000118_38/	BrScaffold000118	79198	79215	(GAA)6	p3	18
CL1327.Contig2_All	CL1327.Contig2_All-1	p3	(CAT)5	15	146	160		Bra008613	BrScaffold000008_143/	BrScaffold000008	292434	292448	(CAT)5	p3	15
CL1332.Contig1_All	CL1332.Contig1_All-1	p3	(TGA)5	15	1057	1071			BrScaffold000014_213/	BrScaffold000014	455857	455871	(TCA)5	p3	15
CL1332.Contig1_All	CL1332.Contig1_All-2	p2	(AG)8	16	1176	1191			BrScaffold000014_212/	BrScaffold000014	455737	455752	(CT)8	p2	16
CL1332.Contig2_All	CL1332.Contig2_All-1	p3	(TGA)5	15	946	960			BrScaffold000014_213/	BrScaffold000014	455857	455871	(TCA)5	p3	15
CL1332.Contig2_All	CL1332.Contig2_All-2	p2	(AG)8	16	1065	1080			BrScaffold000014_212/	BrScaffold000014	455737	455752	(CT)8	p2	16
CL1332.Contig4_All	CL1332.Contig4_All-1	p3	(TGA)5	15	955	969			BrScaffold000014_213/	BrScaffold000014	455857	455871	(TCA)5	p3	15
CL1332.Contig5_All	CL1332.Contig5_All-1	p3	(TGA)5	15	910	924			BrScaffold000014_213/	BrScaffold000014	455857	455871	(TCA)5	p3	15
CL1333.Contig5_All	CL1333.Contig5_All-1	p2	(AG)9	18	2444	2461			BrScaffold000006_829/	BrScaffold000006	1866264	1866281	(AG)9	p2	18
CL1335.Contig1_All	CL1335.Contig1_All-1	p2	(GA)6	12	254	265		Bra022022	BrScaffold000036_343/	BrScaffold000036	886156	886167	(GA)6	p2	12
CL1335.Contig2_All	CL1335.Contig2_All-1	p2	(GA)6	12	282	293		Bra022022	BrScaffold000036_343/	BrScaffold000036	886156	886167	(GA)6	p2	12
CL1343.Contig1_All	CL1343.Contig1_All-1	p2	(AG)10	20	1920	1939			BrScaffold000108_108/sN3817/	BrScaffold000108	241985	242056	(A)14taatctcttttaatttaaccttttaattcaagcg(TC)12	c	72
CL1343.Contig2_All	CL1343.Contig2_All-1	p2	(GA)6	12	3361	3372		Bra033832	BrScaffold000090_280/	BrScaffold000090	829139	829150	(TC)6	p2	12
CL1344.Contig2_All	CL1344.Contig2_All-1	p3	(ATT)7	21	1983	2003		Bra009452	BrScaffold000008_1973/	BrScaffold000008	3908726	3908838	(TCCA)3cgaacaatatgcctca(CCCTCT)4caccgtctccaagatcaggagactgttctctactcgaagc(ATT)7	c	113
CL1345.Contig1_All	CL1345.Contig1_All-1	p3	(TAA)5	15	356	370			BrScaffold000004_385/	BrScaffold000004	717658	717672	(TAA)5	p3	15
CL1346.Contig2_All	CL1346.Contig2_All-1	p2	(GA)10	20	233	252			BrScaffold000017_285/	BrScaffold000017	648580	648605	(GA)13	p2	26
CL1351.Contig1_All	CL1351.Contig1_All-1	p2	(TC)9	18	1	18		Bra036461	BrScaffold000117_145/cnu313/	BrScaffold000117	332127	332160	(TC)7(TA)10	c	34
CL136.Contig11_All	CL136.Contig11_All-1	p2	(AT)6	12	1304	1315			BrScaffold000065_366/	BrScaffold000065	662086	662097	(AT)6	p2	12
CL136.Contig13_All	CL136.Contig13_All-1	p2	(AT)6	12	1271	1282			BrScaffold000065_366/	BrScaffold000065	662086	662097	(AT)6	p2	12
CL136.Contig3_All	CL136.Contig3_All-1	p2	(AT)6	12	201	212			BrScaffold000065_366/	BrScaffold000065	662086	662097	(AT)6	p2	12
CL1361.Contig9_All	CL1361.Contig9_All-1	p3	(GAA)5	15	546	560		Bra001124	BrScaffold000001_3112/UGBnM1876/	BrScaffold000001	6096598	6096612	(GAA)5	p3	15
CL1371.Contig4_All	CL1371.Contig4_All-1	p3	(GAA)5	15	22	36		Bra019889	BrScaffold000029_779/	BrScaffold000029	1628852	1628866	(GAA)5	p3	15
CL1371.Contig6_All	CL1371.Contig6_All-1	p4	(TTTG)5	20	230	249			BrScaffold000025_579/	BrScaffold000025	1293503	1293522	(TTTG)5	p4	20
CL1376.Contig1_All	CL1376.Contig1_All-1	p2	(AG)6	12	6350	6361			BrScaffold000004_2388/	BrScaffold000004	4808684	4808695	(AG)6	p2	12
CL1377.Contig1_All	CL1377.Contig1_All-1	p3	(GTT)5	15	271	285		Bra001789	BrScaffold000001_4791/	BrScaffold000001	9706498	9706512	(CAA)5	p3	15
CL1377.Contig2_All	CL1377.Contig2_All-1	p3	(GTT)5	15	271	285		Bra001789	BrScaffold000001_4791/	BrScaffold000001	9706498	9706512	(CAA)5	p3	15
CL1377.Contig3_All	CL1377.Contig3_All-1	p3	(GTT)5	15	225	239		Bra001789	BrScaffold000001_4791/	BrScaffold000001	9706498	9706512	(CAA)5	p3	15
CL1381.Contig2_All	CL1381.Contig2_All-1	p2	(TC)8	16	1527	1542			BrScaffold000006_1145/	BrScaffold000006	2555282	2555293	(AG)6	p2	12
CL1384.Contig1_All	CL1384.Contig1_All-1	p3	(GAG)5	15	592	606		Bra024315	BrScaffold000044_179/	BrScaffold000044	430817	430831	(CTC)5	p3	15
CL1384.Contig2_All	CL1384.Contig2_All-1	p3	(GAG)5	15	496	510		Bra024315	BrScaffold000044_179/	BrScaffold000044	430817	430831	(CTC)5	p3	15
CL1394.Contig1_All	CL1394.Contig1_All-1	p3	(TTC)5	15	238	252		Bra034546	BrScaffold000097_65/	BrScaffold000097	130299	130313	(TTC)5	p3	15
CL1394.Contig4_All	CL1394.Contig4_All-1	p3	(GAA)5	15	752	766		Bra034546	BrScaffold000097_65/	BrScaffold000097	130299	130313	(TTC)5	p3	15
CL1394.Contig6_All	CL1394.Contig6_All-1	p3	(GAA)5	15	1574	1588		Bra034546	BrScaffold000097_65/	BrScaffold000097	130299	130313	(TTC)5	p3	15
CL1396.Contig3_All	CL1396.Contig3_All-1	p3	(TGG)5	15	2494	2508		Bra002786	BrScaffold000002_2397/	BrScaffold000002	5216019	5216033	(CAC)5	p3	15
CL1396.Contig3_All	CL1396.Contig3_All-2	p2	(AG)8	16	3662	3677			BrScaffold000002_2395/	BrScaffold000002	5213084	5213099	(TC)8	p2	16
CL1398.Contig2_All	CL1398.Contig2_All-2	c	(TG)6tctactaattgttttgccgccactgctataatttaagtgcaatacgtttccttgatcc(A)22	92	911	1002		Bra034704	BrScaffold000098_56/	BrScaffold000098	127201	127212	(TG)6	p2	12
CL1398.Contig3_All	CL1398.Contig3_All-1	p2	(AC)6	12	56	67			BrScaffold000098_56/	BrScaffold000098	127201	127212	(TG)6	p2	12
CL1398.Contig3_All	CL1398.Contig3_All-2	p3	(CTT)5	15	893	907			BrScaffold000001_3940/	BrScaffold000001	7877086	7877100	(AAG)5	p3	15
CL1398.Contig4_All	CL1398.Contig4_All-2	c	(TG)6tctactaattgttttgccgccactgctataattagtacaatacgtttccttgatcc(A)22	90	921	1010		Bra034704	BrScaffold000098_56/	BrScaffold000098	127201	127212	(TG)6	p2	12
CL1399.Contig2_All	CL1399.Contig2_All-1	p2	(AG)9	18	1606	1623			BrScaffold000071_208/BoGMS1562/	BrScaffold000071	492385	492400	(AG)8	p2	16
CL14.Contig1_All	CL14.Contig1_All-1	p1	(A)12	12	130	141			BrScaffold000047_579/	BrScaffold000047	1147681	1147692	(T)12	p1	12
CL14.Contig2_All	CL14.Contig2_All-1	p1	(A)12	12	121	132			BrScaffold000047_579/	BrScaffold000047	1147681	1147692	(T)12	p1	12
CL14.Contig3_All	CL14.Contig3_All-1	p1	(A)12	12	121	132			BrScaffold000047_579/	BrScaffold000047	1147681	1147692	(T)12	p1	12
CL1401.Contig2_All	CL1401.Contig2_All-1	p2	(AG)8	16	2386	2401			BrScaffold000073_551/	BrScaffold000073	1140235	1140250	(AG)8	p2	16
CL1401.Contig3_All	CL1401.Contig3_All-1	p2	(AG)8	16	2393	2408			BrScaffold000073_551/	BrScaffold000073	1140235	1140250	(AG)8	p2	16
CL1403.Contig1_All	CL1403.Contig1_All-1	p2	(AG)6	12	663	674			BrScaffold000092_359/	BrScaffold000092	739591	739602	(CT)6	p2	12
CL1406.Contig1_All	CL1406.Contig1_All-1	p3	(AGA)5	15	140	154		Bra006833	BrScaffold000005_2610/	BrScaffold000005	5262276	5262290	(TCT)5	p3	15
CL1406.Contig2_All	CL1406.Contig2_All-1	p3	(AGA)5	15	140	154		Bra006833	BrScaffold000005_2610/	BrScaffold000005	5262276	5262290	(TCT)5	p3	15
CL1406.Contig3_All	CL1406.Contig3_All-1	p3	(AGA)5	15	140	154		Bra006833	BrScaffold000005_2610/	BrScaffold000005	5262276	5262290	(TCT)5	p3	15
CL1406.Contig4_All	CL1406.Contig4_All-1	p3	(AGA)5	15	140	154		Bra006833	BrScaffold000005_2610/	BrScaffold000005	5262276	5262290	(TCT)5	p3	15
CL1409.Contig2_All	CL1409.Contig2_All-1	p2	(AG)7	14	1	14			BrScaffold000004_97/	BrScaffold000004	141232	141363	(AGCTCA)3agctctgcgtctttgctgctgcttcgatctgtcgtcacttccatctcctccttccttacaacaacacagattccctccaaatctattcagcccccttgaa(TC)7	c	132
CL1409.Contig3_All	CL1409.Contig3_All-1	p2	(AG)7	14	23	36			BrScaffold000004_97/	BrScaffold000004	141232	141363	(AGCTCA)3agctctgcgtctttgctgctgcttcgatctgtcgtcacttccatctcctccttccttacaacaacacagattccctccaaatctattcagcccccttgaa(TC)7	c	132
CL141.Contig4_All	CL141.Contig4_All-1	p2	(AG)8	16	155	170			BrScaffold000055_431/	BrScaffold000055	988484	988499	(AG)8	p2	16
CL141.Contig5_All	CL141.Contig5_All-1	p2	(AG)6	12	52	63			BrScaffold000055_431/	BrScaffold000055	988484	988499	(AG)8	p2	16
CL1411.Contig12_All	CL1411.Contig12_All-1	p2	(TC)8	16	1484	1499			BrScaffold000001_4607/ACMP00040/PUT230/	BrScaffold000001	9275321	9275336	(AG)8	p2	16
CL1411.Contig5_All	CL1411.Contig5_All-1	p2	(AG)8	16	107	122			BrScaffold000001_4607/ACMP00040/PUT230/	BrScaffold000001	9275321	9275336	(AG)8	p2	16
CL1411.Contig7_All	CL1411.Contig7_All-1	p2	(TC)8	16	1394	1409			BrScaffold000001_4607/ACMP00040/PUT230/	BrScaffold000001	9275321	9275336	(AG)8	p2	16
CL1411.Contig9_All	CL1411.Contig9_All-1	p2	(TC)8	16	1456	1471			BrScaffold000001_4607/ACMP00040/PUT230/	BrScaffold000001	9275321	9275336	(AG)8	p2	16
CL1413.Contig3_All	CL1413.Contig3_All-1	p1	(A)13	13	1821	1833			BrScaffold000067_242/	BrScaffold000067	514859	514872	(T)14	p1	14
CL142.Contig1_All	CL142.Contig1_All-1	p2	(AC)6	12	241	252		Bra024667	BrScaffold000045_436/	BrScaffold000045	1005110	1005121	(TG)6	p2	12
CL142.Contig2_All	CL142.Contig2_All-1	p2	(AC)6	12	203	214		Bra024667	BrScaffold000045_436/	BrScaffold000045	1005110	1005121	(TG)6	p2	12
CL1425.Contig2_All	CL1425.Contig2_All-1	c	(GAA)5gaccaaggcggagaaacaatggacgtagatctctagcttctttattcatcatacttcc(GA)7	87	1828	1914			BrScaffold000021_196/	BrScaffold000021	355381	355467	(GAA)5gaccaaggcggagaaacaatggacgtagatctctagcttctttattcatcatacttcc(GA)7	c	87
CL1426.Contig2_All	CL1426.Contig2_All-1	p2	(AG)9	18	939	956		Bra024068	BrScaffold000043_365/	BrScaffold000043	811940	811957	(CT)9	p2	18
CL1429.Contig1_All	CL1429.Contig1_All-1	p3	(CTT)5	15	628	642		Bra040928	BrScaffold000317_5/UGBnM0367/	BrScaffold000317	7983	8113	(TCC)4tcagactcactcacactcctcctcttatgcgtcctccgcttcttcga(CCT)4cttcctatctccagaa(TCAGAC)3tcatcccg(CTT)6	c	131
CL1429.Contig1_All	CL1429.Contig1_All-2	p3	(CTC)5	15	745	759		Bra040928	BrScaffold000317_6/UGBnM0366/	BrScaffold000317	8234	8245	(CTC)4	p3	12
CL1429.Contig2_All	CL1429.Contig2_All-1	p3	(CTT)5	15	628	642		Bra040928	BrScaffold000317_5/UGBnM0367/	BrScaffold000317	7983	8113	(TCC)4tcagactcactcacactcctcctcttatgcgtcctccgcttcttcga(CCT)4cttcctatctccagaa(TCAGAC)3tcatcccg(CTT)6	c	131
CL1429.Contig2_All	CL1429.Contig2_All-2	p3	(CTC)5	15	745	759		Bra040928	BrScaffold000317_6/UGBnM0366/	BrScaffold000317	8234	8245	(CTC)4	p3	12
CL1429.Contig3_All	CL1429.Contig3_All-1	p3	(CTT)5	15	627	641		Bra040928	BrScaffold000317_5/UGBnM0367/	BrScaffold000317	7983	8113	(TCC)4tcagactcactcacactcctcctcttatgcgtcctccgcttcttcga(CCT)4cttcctatctccagaa(TCAGAC)3tcatcccg(CTT)6	c	131
CL1429.Contig3_All	CL1429.Contig3_All-2	p3	(CTC)5	15	744	758		Bra040928	BrScaffold000317_6/UGBnM0366/	BrScaffold000317	8234	8245	(CTC)4	p3	12
CL1431.Contig4_All	CL1431.Contig4_All-1	p2	(AG)10	20	1938	1957			BrScaffold000070_70/	BrScaffold000070	117388	117499	(CTCC)3caatatttttttttgtttcctcctctgtaaattgaagagtcgcacgattttagtggcaatctaacagaaacactac(CT)12	c	112
CL1434.Contig4_All	CL1434.Contig4_All-1	p2	(AG)11	22	1174	1195			BrScaffold000109_257/	BrScaffold000109	606030	606051	(AG)11	p2	22
CL1434.Contig5_All	CL1434.Contig5_All-1	p2	(AG)11	22	1225	1246			BrScaffold000109_257/	BrScaffold000109	606030	606051	(AG)11	p2	22
CL144.Contig2_All	CL144.Contig2_All-1	p2	(GA)7	14	1861	1874			BrScaffold000011_672/	BrScaffold000011	1371904	1371915	(CT)6	p2	12
CL1443.Contig2_All	CL1443.Contig2_All-1	p1	(A)12	12	17	28		Bra033260	BrScaffold000087_125/	BrScaffold000087	244507	244518	(T)12	p1	12
CL1444.Contig1_All	CL1444.Contig1_All-1	p3	(AGA)5	15	983	997		Bra027791	BrScaffold000057_624/	BrScaffold000057	1261325	1261339	(AGA)5	p3	15
CL1444.Contig10_All	CL1444.Contig10_All-1	p3	(AGA)5	15	4486	4500		Bra027791	BrScaffold000057_624/	BrScaffold000057	1261325	1261339	(AGA)5	p3	15
CL1444.Contig11_All	CL1444.Contig11_All-1	p3	(AGA)5	15	4432	4446		Bra027791	BrScaffold000057_624/	BrScaffold000057	1261325	1261339	(AGA)5	p3	15
CL1444.Contig12_All	CL1444.Contig12_All-1	p3	(AGA)5	15	4281	4295		Bra027791	BrScaffold000057_624/	BrScaffold000057	1261325	1261339	(AGA)5	p3	15
CL1444.Contig13_All	CL1444.Contig13_All-1	p3	(AGA)5	15	4058	4072		Bra027791	BrScaffold000057_624/	BrScaffold000057	1261325	1261339	(AGA)5	p3	15
CL1444.Contig14_All	CL1444.Contig14_All-1	p3	(TCT)5	15	9	23		Bra027791	BrScaffold000057_624/	BrScaffold000057	1261325	1261339	(AGA)5	p3	15
CL1444.Contig15_All	CL1444.Contig15_All-1	p3	(TCT)5	15	9	23		Bra027791	BrScaffold000057_624/	BrScaffold000057	1261325	1261339	(AGA)5	p3	15
CL1444.Contig16_All	CL1444.Contig16_All-1	p3	(TCT)5	15	9	23		Bra027791	BrScaffold000057_624/	BrScaffold000057	1261325	1261339	(AGA)5	p3	15
CL1444.Contig17_All	CL1444.Contig17_All-1	p3	(TCT)5	15	9	23		Bra027791	BrScaffold000057_624/	BrScaffold000057	1261325	1261339	(AGA)5	p3	15
CL1444.Contig18_All	CL1444.Contig18_All-1	p3	(TCT)5	15	9	23		Bra027791	BrScaffold000057_624/	BrScaffold000057	1261325	1261339	(AGA)5	p3	15
CL1444.Contig19_All	CL1444.Contig19_All-1	p3	(TCT)5	15	9	23		Bra027791	BrScaffold000057_624/	BrScaffold000057	1261325	1261339	(AGA)5	p3	15
CL1444.Contig2_All	CL1444.Contig2_All-1	p3	(AGA)5	15	3907	3921		Bra027791	BrScaffold000057_624/	BrScaffold000057	1261325	1261339	(AGA)5	p3	15
CL1444.Contig3_All	CL1444.Contig3_All-1	p3	(AGA)5	15	3853	3867		Bra027791	BrScaffold000057_624/	BrScaffold000057	1261325	1261339	(AGA)5	p3	15
CL1444.Contig4_All	CL1444.Contig4_All-1	p3	(AGA)5	15	3702	3716		Bra027791	BrScaffold000057_624/	BrScaffold000057	1261325	1261339	(AGA)5	p3	15
CL1444.Contig5_All	CL1444.Contig5_All-1	p3	(AGA)5	15	3673	3687		Bra027791	BrScaffold000057_624/	BrScaffold000057	1261325	1261339	(AGA)5	p3	15
CL1444.Contig6_All	CL1444.Contig6_All-1	p3	(AGA)5	15	4637	4651		Bra027791	BrScaffold000057_624/	BrScaffold000057	1261325	1261339	(AGA)5	p3	15
CL1444.Contig7_All	CL1444.Contig7_All-1	p3	(AGA)5	15	3468	3482		Bra027791	BrScaffold000057_624/	BrScaffold000057	1261325	1261339	(AGA)5	p3	15
CL1445.Contig1_All	CL1445.Contig1_All-1	c	(AG)6tgtacatttaccagaaccctcttgattcactttcctc(CA)9g(AC)6	80	165	244			BrScaffold000002_1075/	BrScaffold000002	2473837	2473974	(AG)6tgtacatttaccagaaccctcttgattcactttcctc(CA)9g(AC)6aaagataatttcttttcgatctgtgatctcagagattcccagg(TAT)5	c	138
CL1445.Contig2_All	CL1445.Contig2_All-1	c	(TG)6tc(TG)9gaggaaagtgaatcaagagggttctggtaaatgtaca(CT)6	81	1546	1626			BrScaffold000002_1075/	BrScaffold000002	2473837	2473974	(AG)6tgtacatttaccagaaccctcttgattcactttcctc(CA)9g(AC)6aaagataatttcttttcgatctgtgatctcagagattcccagg(TAT)5	c	138
CL1446.Contig1_All	CL1446.Contig1_All-1	c	(TTC)5ttgacttcttctcgccatttttgcttaccttcttaagtttttttttctgatc(T)13	80	562	641			BrScaffold000138_178/	BrScaffold000138	429639	429716	(A)13gatcagaaaaaaaaacttaagaaggtaagcaaaaatggcgagaagaagtc(AAG)5	c	78
CL1446.Contig2_All	CL1446.Contig2_All-1	c	(TTC)5ttgacttcttctcgccatttttgcttaccttcttaagtttttttttctgatc(T)13	80	628	707			BrScaffold000138_178/	BrScaffold000138	429639	429716	(A)13gatcagaaaaaaaaacttaagaaggtaagcaaaaatggcgagaagaagtc(AAG)5	c	78
CL1448.Contig3_All	CL1448.Contig3_All-1	p3	(TCC)5	15	7	21		Bra006918	BrScaffold000006_103/	BrScaffold000006	239487	239507	(TCC)7	p3	21
CL1449.Contig1_All	CL1449.Contig1_All-1	p2	(GA)7	14	1605	1618			BrScaffold000019_72/	BrScaffold000019	172197	172210	(GA)7	p2	14
CL1449.Contig2_All	CL1449.Contig2_All-1	p3	(ATG)7	21	432	452		Bra015653	BrScaffold000019_70/UGBnM0706/	BrScaffold000019	170959	170982	(TCA)8	p3	24
CL145.Contig11_All	CL145.Contig11_All-1	p1	(A)15	15	87	101		Bra008695	BrScaffold000008_310/	BrScaffold000008	631735	631746	(A)12	p1	12
CL145.Contig9_All	CL145.Contig9_All-1	p1	(A)15	15	87	101		Bra008695	BrScaffold000008_310/	BrScaffold000008	631735	631746	(A)12	p1	12
CL1451.Contig3_All	CL1451.Contig3_All-1	p2	(CT)6	12	45	56			BrScaffold000151_106/	BrScaffold000151	197135	197146	(AG)6	p2	12
CL1451.Contig3_All	CL1451.Contig3_All-2	p3	(TGG)5	15	905	919		Bra038698	BrScaffold000151_103/	BrScaffold000151	195030	195044	(CAC)5	p3	15
CL1451.Contig5_All	CL1451.Contig5_All-1	p2	(CT)6	12	52	63			BrScaffold000151_106/	BrScaffold000151	197135	197146	(AG)6	p2	12
CL1451.Contig5_All	CL1451.Contig5_All-2	p3	(TGG)5	15	912	926		Bra038698	BrScaffold000151_103/	BrScaffold000151	195030	195044	(CAC)5	p3	15
CL1451.Contig6_All	CL1451.Contig6_All-1	p2	(CT)6	12	52	63			BrScaffold000151_106/	BrScaffold000151	197135	197146	(AG)6	p2	12
CL1451.Contig6_All	CL1451.Contig6_All-2	p3	(TGG)5	15	912	926		Bra038698	BrScaffold000151_103/	BrScaffold000151	195030	195044	(CAC)5	p3	15
CL1451.Contig9_All	CL1451.Contig9_All-1	p2	(CT)6	12	45	56			BrScaffold000151_106/	BrScaffold000151	197135	197146	(AG)6	p2	12
CL1451.Contig9_All	CL1451.Contig9_All-2	p3	(TGG)5	15	905	919		Bra038698	BrScaffold000151_103/	BrScaffold000151	195030	195044	(CAC)5	p3	15
CL1468.Contig2_All	CL1468.Contig2_All-3	p3	(TGG)7	21	1782	1802		Bra038552	BrScaffold000148_158/sN10312/UGBnM1206/UGBnM1438/UGBnM1207/	BrScaffold000148	282251	282271	(TGG)7	p3	21
CL1468.Contig4_All	CL1468.Contig4_All-1	p3	(CAG)5	15	303	317		Bra038552	BrScaffold000148_157/	BrScaffold000148	279358	279372	(CAG)5	p3	15
CL1468.Contig4_All	CL1468.Contig4_All-2	p3	(GGA)5	15	1899	1913		Bra020430	BrScaffold000030_1008/UGBnM0651/	BrScaffold000030	1990950	1991077	(GAG)7cagaagatttcttctcagaggaagagatcagactcagaagccatgaaatgctggagaacgaagacatgcaaaagttcgtccgcttattcagcatg(GGA)4	c	128
CL1468.Contig5_All	CL1468.Contig5_All-1	p2	(GA)7	14	69	82			BrScaffold000002_2159/	BrScaffold000002	4770973	4770986	(GA)7	p2	14
CL1468.Contig5_All	CL1468.Contig5_All-2	p5	(TAGAA)4	20	238	257			BrScaffold000002_2160/BrGMS0595/	BrScaffold000002	4771266	4771285	(TAGAA)4	p5	20
CL1468.Contig5_All	CL1468.Contig5_All-3	p3	(GGA)5	15	1985	1999		Bra020430	BrScaffold000030_1008/UGBnM0651/	BrScaffold000030	1990950	1991077	(GAG)7cagaagatttcttctcagaggaagagatcagactcagaagccatgaaatgctggagaacgaagacatgcaaaagttcgtccgcttattcagcatg(GGA)4	c	128
CL1468.Contig6_All	CL1468.Contig6_All-1	p3	(CCA)7	21	516	536		Bra038552	BrScaffold000148_158/sN10312/UGBnM1206/UGBnM1438/UGBnM1207/	BrScaffold000148	282251	282271	(TGG)7	p3	21
CL1468.Contig6_All	CL1468.Contig6_All-3	p2	(GA)6	12	2265	2276		Bra038551	BrScaffold000148_156/	BrScaffold000148	279177	279188	(TC)6	p2	12
CL1468.Contig7_All	CL1468.Contig7_All-1	p3	(CCA)7	21	516	536		Bra038552	BrScaffold000148_158/sN10312/UGBnM1206/UGBnM1438/UGBnM1207/	BrScaffold000148	282251	282271	(TGG)7	p3	21
CL1468.Contig8_All	CL1468.Contig8_All-1	p3	(CCA)7	21	516	536		Bra038552	BrScaffold000148_158/sN10312/UGBnM1206/UGBnM1438/UGBnM1207/	BrScaffold000148	282251	282271	(TGG)7	p3	21
CL1474.Contig2_All	CL1474.Contig2_All-1	p1	(A)13	13	12	24		Bra033239	BrScaffold000087_67/	BrScaffold000087	128305	128316	(A)12	p1	12
CL1475.Contig3_All	CL1475.Contig3_All-1	p2	(CT)7	14	128	141			BrScaffold000001_3790/	BrScaffold000001	7530381	7530394	(AG)7	p2	14
CL1475.Contig3_All	CL1475.Contig3_All-2	p3	(CGG)5	15	324	338		Bra001422	BrScaffold000001_3789/	BrScaffold000001	7530183	7530197	(CCG)5	p3	15
CL1475.Contig4_All	CL1475.Contig4_All-1	p3	(CGG)5	15	246	260		Bra001422	BrScaffold000001_3789/	BrScaffold000001	7530183	7530197	(CCG)5	p3	15
CL1477.Contig1_All	CL1477.Contig1_All-1	p2	(GA)9	18	119	136			BrScaffold000028_573/	BrScaffold000028	1926863	1926880	(GA)9	p2	18
CL1477.Contig2_All	CL1477.Contig2_All-1	p3	(TCT)6	18	664	681			BrScaffold000068_135/	BrScaffold000068	367971	367988	(AAG)6	p3	18
CL1477.Contig4_All	CL1477.Contig4_All-1	p2	(TC)9	18	1355	1372			BrScaffold000028_573/	BrScaffold000028	1926863	1926880	(GA)9	p2	18
CL148.Contig2_All	CL148.Contig2_All-1	p3	(TGA)5	15	788	802		Bra017739	BrScaffold000023_448/	BrScaffold000023	909801	909815	(TGA)5	p3	15
CL148.Contig3_All	CL148.Contig3_All-1	p3	(TGA)5	15	269	283		Bra017739	BrScaffold000023_448/	BrScaffold000023	909801	909815	(TGA)5	p3	15
CL148.Contig4_All	CL148.Contig4_All-1	p3	(TGA)5	15	690	704		Bra017739	BrScaffold000023_448/	BrScaffold000023	909801	909815	(TGA)5	p3	15
CL148.Contig5_All	CL148.Contig5_All-1	p3	(TGA)5	15	218	232		Bra017739	BrScaffold000023_448/	BrScaffold000023	909801	909815	(TGA)5	p3	15
CL148.Contig6_All	CL148.Contig6_All-1	p3	(TGA)5	15	214	228		Bra017739	BrScaffold000023_448/	BrScaffold000023	909801	909815	(TGA)5	p3	15
CL1485.Contig1_All	CL1485.Contig1_All-2	p3	(GAA)6	18	247	264		Bra040350	BrScaffold000198_41/	BrScaffold000198	119141	119158	(TCT)6	p3	18
CL1485.Contig2_All	CL1485.Contig2_All-2	p3	(GAA)6	18	357	374		Bra040350	BrScaffold000198_41/	BrScaffold000198	119141	119158	(TCT)6	p3	18
CL1489.Contig1_All	CL1489.Contig1_All-1	p3	(CTT)7	21	1663	1683		Bra013731	BrScaffold000014_1359/BnEMS1146/niab086/BrGMS0151/	BrScaffold000014	2930025	2930045	(AAG)7	p3	21
CL1489.Contig2_All	CL1489.Contig2_All-1	p3	(TCT)5	15	259	273		Bra002137	BrScaffold000002_621/	BrScaffold000002	1488938	1488952	(TCT)5	p3	15
CL1489.Contig2_All	CL1489.Contig2_All-2	p3	(AAG)7	21	677	697		Bra002137	BrScaffold000002_621/	BrScaffold000002	1488938	1488952	(TCT)5	p3	15
CL1491.Contig1_All	CL1491.Contig1_All-1	p5	(CAAAC)5	25	135	159			BrScaffold000038_685/	BrScaffold000038	1447938	1448085	(CCA)4caacaaccatctgcgatgtttctgaagatctctgtgtttggca(TTGGT)4ttgacatgtaatt(GTTTG)3acttctcttttgagattggtttagtttgcttag(TGA)4	c	148
CL1494.Contig1_All	CL1494.Contig1_All-1	p3	(GAA)5	15	1073	1087		Bra030485	BrScaffold000071_491/	BrScaffold000071	1186340	1186468	(A)16ggaggatcctttttctttatagagaaaccttgttggttgcttcaagaggggagatatgattctggagatttgagattctataaagagcagacgaagag(GAA)5	c	129
CL1496.Contig1_All	CL1496.Contig1_All-1	p2	(CA)7	14	128	141			BrScaffold000235_6/	BrScaffold000235	17205	17218	(CA)7	p2	14
CL1496.Contig2_All	CL1496.Contig2_All-1	p2	(CA)7	14	128	141			BrScaffold000235_6/	BrScaffold000235	17205	17218	(CA)7	p2	14
CL1506.Contig5_All	CL1506.Contig5_All-1	p2	(CT)7	14	204	217			BrScaffold000160_192/	BrScaffold000160	335460	335579	(GA)7ggaatcatttataacttgaggccaagtgattaaacaaaaccatggttaaagtagattgtcatcaccaaaaacgaatctgaaaaataagag(TCAC)4	c	120
CL1512.Contig3_All	CL1512.Contig3_All-1	p2	(CT)7	14	307	320			BrScaffold000003_2558/	BrScaffold000003	4997320	4997333	(CT)7	p2	14
CL1512.Contig4_All	CL1512.Contig4_All-1	p2	(CT)7	14	251	264			BrScaffold000003_2558/	BrScaffold000003	4997320	4997333	(CT)7	p2	14
CL1518.Contig1_All	CL1518.Contig1_All-1	p2	(AT)9	18	126	143			BrScaffold000040_214/	BrScaffold000040	522319	522334	(AT)8	p2	16
CL1518.Contig2_All	CL1518.Contig2_All-1	p2	(AT)9	18	126	143			BrScaffold000040_214/	BrScaffold000040	522319	522334	(AT)8	p2	16
CL1518.Contig3_All	CL1518.Contig3_All-1	p2	(AT)9	18	126	143			BrScaffold000040_214/	BrScaffold000040	522319	522334	(AT)8	p2	16
CL1518.Contig3_All	CL1518.Contig3_All-2	p1	(T)14	14	1269	1282			BrScaffold000040_215/	BrScaffold000040	523460	523472	(T)13	p1	13
CL1518.Contig5_All	CL1518.Contig5_All-1	p1	(T)14	14	1162	1175			BrScaffold000040_215/	BrScaffold000040	523460	523472	(T)13	p1	13
CL1520.Contig1_All	CL1520.Contig1_All-1	p2	(AG)6	12	2226	2237			BrScaffold000007_1929/	BrScaffold000007	4194453	4194464	(AG)6	p2	12
CL1525.Contig5_All	CL1525.Contig5_All-1	p2	(TC)7	14	1351	1364			BrScaffold000004_2131/	BrScaffold000004	4202047	4202060	(TC)7	p2	14
CL1525.Contig5_All	CL1525.Contig5_All-2	p1	(A)15	15	1610	1624		Bra005236	BrScaffold000004_2140/	BrScaffold000004	4214612	4214625	(T)14	p1	14
CL1530.Contig3_All	CL1530.Contig3_All-1	p3	(TCT)5	15	118	132			BrScaffold000066_588/	BrScaffold000066	1334061	1334075	(TCT)5	p3	15
CL1534.Contig1_All	CL1534.Contig1_All-1	c	(TGA)5agag(GAT)7	40	464	503		Bra008975	BrScaffold000008_971/PUT254/	BrScaffold000008	1896491	1896530	(TGA)5agag(GAT)7	c	40
CL1534.Contig3_All	CL1534.Contig3_All-1	c	(TGA)5agag(GAT)7	40	464	503		Bra008975	BrScaffold000008_971/PUT254/	BrScaffold000008	1896491	1896530	(TGA)5agag(GAT)7	c	40
CL1537.Contig1_All	CL1537.Contig1_All-1	p2	(CT)9	18	124	141			BrScaffold000007_721/	BrScaffold000007	1575268	1575399	(GAA)5agttgggagagggagagagagcgggtctaacggacgaaagagagaagctttaattggc(AG)6attacttgtgtcaactgttatctcgttttagattg(AGA)4	c	132
CL1537.Contig2_All	CL1537.Contig2_All-1	p2	(TC)7	14	209	222			BrScaffold000003_2053/	BrScaffold000003	3992255	3992268	(TC)7	p2	14
CL1537.Contig3_All	CL1537.Contig3_All-1	p2	(CT)9	18	145	162			BrScaffold000007_721/	BrScaffold000007	1575268	1575399	(GAA)5agttgggagagggagagagagcgggtctaacggacgaaagagagaagctttaattggc(AG)6attacttgtgtcaactgttatctcgttttagattg(AGA)4	c	132
CL155.Contig1_All	CL155.Contig1_All-1	p1	(A)12	12	45	56			BrScaffold000054_14/	BrScaffold000054	20307	20318	(T)12	p1	12
CL1550.Contig3_All	CL1550.Contig3_All-1	p3	(AAG)5	15	197	211		Bra007018	BrScaffold000006_396/	BrScaffold000006	948248	948262	(AAG)5	p3	15
CL1552.Contig1_All	CL1552.Contig1_All-1	c	(CT)6atctcagatgaagagcgtaggaggaggagaa(AG)6	55	1208	1262			BrScaffold000077_16/CB10533/	BrScaffold000077	37164	37225	(TC)6tttctcctcctcctacgctcttcatctgagat(AG)9	c	62
CL1552.Contig3_All	CL1552.Contig3_All-1	p2	(CT)6	12	373	384			BrScaffold000077_16/CB10533/	BrScaffold000077	37164	37225	(TC)6tttctcctcctcctacgctcttcatctgagat(AG)9	c	62
CL1558.Contig1_All	CL1558.Contig1_All-2	c	(TTG)5ttattaccacggtgcaacggagagttactttcgttttcctctgatgactcgcttgagtgttgctgtccctgagaccgagggcttccttg(TCC)6	122	247	368		Bra021027	BrScaffold000032_716/	BrScaffold000032	1650710	1650840	(GTG)7gaggaggaggacaaggaagccctcggtctcagggacagcaacattcaagcgagtcatccgaggaaaacgaaagcaactctccattgcaccgtggt(AAC)5	c	131
CL1562.Contig1_All	CL1562.Contig1_All-1	p3	(TTC)6	18	1	18		Bra023198	BrScaffold000040_336/	BrScaffold000040	805294	805311	(GAA)6	p3	18
CL1562.Contig1_All	CL1562.Contig1_All-2	p3	(AAG)5	15	150	164		Bra023198	BrScaffold000040_335/	BrScaffold000040	804523	804537	(TTC)5	p3	15
CL1562.Contig1_All	CL1562.Contig1_All-3	p1	(T)13	13	1982	1994			BrScaffold000040_331/	BrScaffold000040	801111	801123	(A)13	p1	13
CL1562.Contig2_All	CL1562.Contig2_All-1	p3	(TCT)5	15	1	15		Bra023198	BrScaffold000040_335/	BrScaffold000040	804523	804537	(TTC)5	p3	15
CL1562.Contig2_All	CL1562.Contig2_All-2	p3	(AAG)5	15	149	163		Bra023198	BrScaffold000040_335/	BrScaffold000040	804523	804537	(TTC)5	p3	15
CL1562.Contig2_All	CL1562.Contig2_All-3	p1	(T)13	13	1922	1934			BrScaffold000040_331/	BrScaffold000040	801111	801123	(A)13	p1	13
CL1562.Contig3_All	CL1562.Contig3_All-1	p1	(T)13	13	798	810			BrScaffold000040_331/	BrScaffold000040	801111	801123	(A)13	p1	13
CL1562.Contig4_All	CL1562.Contig4_All-1	p1	(T)13	13	739	751			BrScaffold000040_331/	BrScaffold000040	801111	801123	(A)13	p1	13
CL1562.Contig5_All	CL1562.Contig5_All-1	p1	(T)13	13	1094	1106			BrScaffold000040_331/	BrScaffold000040	801111	801123	(A)13	p1	13
CL1572.Contig3_All	CL1572.Contig3_All-1	p1	(A)16	16	105	120			BrScaffold000001_4091/	BrScaffold000001	8219037	8219052	(T)16	p1	16
CL1572.Contig9_All	CL1572.Contig9_All-1	p1	(A)16	16	105	120			BrScaffold000001_4091/	BrScaffold000001	8219037	8219052	(T)16	p1	16
CL1589.Contig2_All	CL1589.Contig2_All-1	p3	(AGA)6	18	35	52		Bra011576	BrScaffold000011_1360/	BrScaffold000011	2758973	2758990	(TCT)6	p3	18
CL1595.Contig2_All	CL1595.Contig2_All-1	p3	(GCA)5	15	685	699		Bra010767	BrScaffold000010_1567/	BrScaffold000010	3098874	3098940	(GCA)6acagcctcagcaatcacaacatcaggtcagc(CAGACT)3	c	67
CL16.Contig2_All	CL16.Contig2_All-1	p1	(T)13	13	501	513		Bra029643	BrScaffold000067_159/	BrScaffold000067	366446	366458	(A)13	p1	13
CL160.Contig3_All	CL160.Contig3_All-1	p2	(GA)9	18	124	141			BrScaffold000028_397/ACMP00184/	BrScaffold000028	1447850	1447867	(TC)9	p2	18
CL1603.Contig1_All	CL1603.Contig1_All-1	p1	(A)15	15	842	856		Bra038291	BrScaffold000143_96/	BrScaffold000143	225841	225854	(T)14	p1	14
CL1605.Contig1_All	CL1605.Contig1_All-1	p3	(CAT)7	21	1268	1288		Bra028660	BrScaffold000063_50/BnEMS1155/	BrScaffold000063	109509	109532	(ATG)8	p3	24
CL1609.Contig2_All	CL1609.Contig2_All-1	p2	(CT)6	12	2131	2142		Bra028784	BrScaffold000063_329/	BrScaffold000063	688620	688631	(GA)6	p2	12
CL1609.Contig2_All	CL1609.Contig2_All-2	p2	(CT)6	12	2256	2267		Bra028784	BrScaffold000063_329/	BrScaffold000063	688620	688631	(GA)6	p2	12
CL1609.Contig2_All	CL1609.Contig2_All-3	p2	(AG)7	14	2412	2425			BrScaffold000063_327/	BrScaffold000063	687460	687473	(CT)7	p2	14
CL1609.Contig3_All	CL1609.Contig3_All-1	p2	(CT)7	14	35	48		Bra028784	BrScaffold000063_327/	BrScaffold000063	687460	687473	(CT)7	p2	14
CL1609.Contig3_All	CL1609.Contig3_All-2	p2	(GA)6	12	193	204		Bra028784	BrScaffold000063_328/	BrScaffold000063	688392	688403	(GA)6	p2	12
CL1609.Contig3_All	CL1609.Contig3_All-3	p2	(GA)6	12	318	329		Bra028784	BrScaffold000063_328/	BrScaffold000063	688392	688403	(GA)6	p2	12
CL1609.Contig4_All	CL1609.Contig4_All-1	p2	(CT)6	12	1900	1911		Bra028784	BrScaffold000063_329/	BrScaffold000063	688620	688631	(GA)6	p2	12
CL1609.Contig4_All	CL1609.Contig4_All-2	p2	(CT)6	12	2025	2036		Bra028784	BrScaffold000063_329/	BrScaffold000063	688620	688631	(GA)6	p2	12
CL1609.Contig4_All	CL1609.Contig4_All-3	p2	(AG)7	14	2181	2194			BrScaffold000063_327/	BrScaffold000063	687460	687473	(CT)7	p2	14
CL1610.Contig1_All	CL1610.Contig1_All-1	p3	(CTT)5	15	816	830		Bra027639	BrScaffold000057_101/	BrScaffold000057	202140	202154	(AAG)5	p3	15
CL1610.Contig1_All	CL1610.Contig1_All-2	p1	(A)16	16	1954	1969			BrScaffold000057_100/	BrScaffold000057	200346	200412	(ATC)4agtgtcgtgttgtgtcgtgagtttgtaacatgcatcttc(T)16	c	67
CL1610.Contig2_All	CL1610.Contig2_All-1	p3	(CTT)5	15	451	465		Bra027639	BrScaffold000057_101/	BrScaffold000057	202140	202154	(AAG)5	p3	15
CL1610.Contig2_All	CL1610.Contig2_All-2	p1	(A)16	16	1589	1604			BrScaffold000057_100/	BrScaffold000057	200346	200412	(ATC)4agtgtcgtgttgtgtcgtgagtttgtaacatgcatcttc(T)16	c	67
CL1610.Contig3_All	CL1610.Contig3_All-1	p3	(CTT)5	15	765	779		Bra027639	BrScaffold000057_101/	BrScaffold000057	202140	202154	(AAG)5	p3	15
CL1611.Contig2_All	CL1611.Contig2_All-1	p3	(TTC)5	15	540	554		Bra008857	BrScaffold000008_680/	BrScaffold000008	1360490	1360504	(GAA)5	p3	15
CL1611.Contig3_All	CL1611.Contig3_All-1	p3	(CTT)5	15	142	156		Bra008857	BrScaffold000008_681/	BrScaffold000008	1360832	1360896	(GGA)4ggttgttag(AGA)5agcgacggtggttttgc(CGG)4	c	65
CL1611.Contig3_All	CL1611.Contig3_All-2	p3	(TTC)5	15	492	506		Bra008857	BrScaffold000008_680/	BrScaffold000008	1360490	1360504	(GAA)5	p3	15
CL1611.Contig4_All	CL1611.Contig4_All-1	p3	(CTT)5	15	142	156		Bra008857	BrScaffold000008_681/	BrScaffold000008	1360832	1360896	(GGA)4ggttgttag(AGA)5agcgacggtggttttgc(CGG)4	c	65
CL1611.Contig5_All	CL1611.Contig5_All-1	p3	(CTT)5	15	260	274		Bra008857	BrScaffold000008_681/	BrScaffold000008	1360832	1360896	(GGA)4ggttgttag(AGA)5agcgacggtggttttgc(CGG)4	c	65
CL1611.Contig5_All	CL1611.Contig5_All-2	p3	(TTC)5	15	625	639		Bra008857	BrScaffold000008_680/	BrScaffold000008	1360490	1360504	(GAA)5	p3	15
CL1614.Contig2_All	CL1614.Contig2_All-1	p3	(TAC)5	15	1209	1223		Bra002669	BrScaffold000002_2006/	BrScaffold000002	4479296	4479310	(GTA)5	p3	15
CL1614.Contig3_All	CL1614.Contig3_All-1	p3	(TAC)5	15	1020	1034		Bra002669	BrScaffold000002_2006/	BrScaffold000002	4479296	4479310	(GTA)5	p3	15
CL1614.Contig4_All	CL1614.Contig4_All-1	p3	(TAC)5	15	1020	1034		Bra002669	BrScaffold000002_2006/	BrScaffold000002	4479296	4479310	(GTA)5	p3	15
CL1614.Contig5_All	CL1614.Contig5_All-1	p3	(GTA)5	15	2021	2035		Bra002669	BrScaffold000002_2006/	BrScaffold000002	4479296	4479310	(GTA)5	p3	15
CL162.Contig1_All	CL162.Contig1_All-2	p2	(TA)9	18	8856	8873			BrScaffold000008_748/ACMP00908/UGBnM0807/	BrScaffold000008	1495498	1495517	(TA)10	p2	20
CL162.Contig2_All	CL162.Contig2_All-2	p2	(TA)9	18	8766	8783			BrScaffold000008_748/ACMP00908/UGBnM0807/	BrScaffold000008	1495498	1495517	(TA)10	p2	20
CL1623.Contig1_All	CL1623.Contig1_All-1	p3	(CTT)6	18	869	886			BrScaffold000035_894/	BrScaffold000035	1977629	1977646	(GAA)6	p3	18
CL1625.Contig2_All	CL1625.Contig2_All-1	p3	(TGT)5	15	856	870		Bra021524	BrScaffold000034_631/	BrScaffold000034	1565130	1565144	(TGT)5	p3	15
CL1625.Contig4_All	CL1625.Contig4_All-1	p3	(TGT)5	15	875	889		Bra021524	BrScaffold000034_631/	BrScaffold000034	1565130	1565144	(TGT)5	p3	15
CL1626.Contig3_All	CL1626.Contig3_All-1	p2	(TA)6	12	743	754		Bra021431	BrScaffold000034_383/UGBnM0637/	BrScaffold000034	1084639	1084650	(TA)6	p2	12
CL1630.Contig3_All	CL1630.Contig3_All-1	p1	(T)21	21	847	867		Bra001598	BrScaffold000001_4240/	BrScaffold000001	8523368	8523380	(A)13	p1	13
CL1632.Contig2_All	CL1632.Contig2_All-1	p2	(TC)8	16	29	44		Bra012632	BrScaffold000013_408/	BrScaffold000013	866732	866747	(AG)8	p2	16
CL1633.Contig2_All	CL1633.Contig2_All-1	p2	(CT)6	12	1161	1172			BrScaffold000010_57/	BrScaffold000010	137741	137752	(AG)6	p2	12
CL1633.Contig4_All	CL1633.Contig4_All-1	p2	(CT)6	12	130	141			BrScaffold000010_57/	BrScaffold000010	137741	137752	(AG)6	p2	12
CL1646.Contig2_All	CL1646.Contig2_All-1	p2	(CT)6	12	116	127			BrScaffold000055_95/	BrScaffold000055	178526	178537	(CT)6	p2	12
CL1646.Contig2_All	CL1646.Contig2_All-2	p3	(GGA)5	15	578	592		Bra001615	BrScaffold000001_4296/	BrScaffold000001	8639983	8639997	(TCC)5	p3	15
CL1646.Contig3_All	CL1646.Contig3_All-1	p2	(CT)6	12	116	127			BrScaffold000055_95/	BrScaffold000055	178526	178537	(CT)6	p2	12
CL1646.Contig5_All	CL1646.Contig5_All-1	p2	(CT)6	12	116	127			BrScaffold000055_95/	BrScaffold000055	178526	178537	(CT)6	p2	12
CL165.Contig5_All	CL165.Contig5_All-1	p3	(ACA)5	15	2360	2374		Bra030134	BrScaffold000069_355/UGBnM0966/	BrScaffold000069	806739	806753	(GTT)5	p3	15
CL165.Contig6_All	CL165.Contig6_All-1	p3	(AGC)6	18	1558	1575		Bra010832	BrScaffold000010_1771/	BrScaffold000010	3474261	3474284	(AGC)8	p3	24
CL165.Contig7_All	CL165.Contig7_All-1	p3	(AGC)6	18	864	881		Bra010832	BrScaffold000010_1771/	BrScaffold000010	3474261	3474284	(AGC)8	p3	24
CL165.Contig8_All	CL165.Contig8_All-1	p3	(AGC)5	15	514	528		Bra032310	BrScaffold000081_76/	BrScaffold000081	186173	186187	(GCT)5	p3	15
CL165.Contig9_All	CL165.Contig9_All-1	p3	(AGC)6	18	409	426		Bra010832	BrScaffold000010_1771/	BrScaffold000010	3474261	3474284	(AGC)8	p3	24
CL1650.Contig1_All	CL1650.Contig1_All-1	p2	(TC)9	18	59	76		Bra033344	BrScaffold000087_369/	BrScaffold000087	731338	731355	(AG)9	p2	18
CL1650.Contig2_All	CL1650.Contig2_All-1	p2	(AG)6	12	3577	3588			BrScaffold000087_369/	BrScaffold000087	731338	731355	(AG)9	p2	18
CL1654.Contig1_All	CL1654.Contig1_All-1	p2	(AG)8	16	644	659		Bra039384	BrScaffold000164_121/	BrScaffold000164	219667	219678	(AG)6	p2	12
CL1654.Contig3_All	CL1654.Contig3_All-1	p1	(A)12	12	121	132			BrScaffold000098_36/	BrScaffold000098	78949	78960	(T)12	p1	12
CL1656.Contig1_All	CL1656.Contig1_All-1	p3	(CCG)6	18	1125	1142		Bra022745	BrScaffold000038_910/	BrScaffold000038	1970423	1970440	(GCG)6	p3	18
CL1656.Contig2_All	CL1656.Contig2_All-1	p2	(AG)11	22	1465	1486			BrScaffold000076_8/	BrScaffold000076	19377	19402	(AG)13	p2	26
CL1657.Contig1_All	CL1657.Contig1_All-1	p3	(GAA)5	15	475	489			BrScaffold000140_148/	BrScaffold000140	369440	369454	(GAA)5	p3	15
CL1658.Contig1_All	CL1658.Contig1_All-1	p3	(GAT)5	15	809	823		Bra026510	BrScaffold000052_13/	BrScaffold000052	34229	34243	(GAT)5	p3	15
CL1658.Contig1_All	CL1658.Contig1_All-2	p1	(T)14	14	1075	1088			BrScaffold000047_131/	BrScaffold000047	275189	275203	(A)15	p1	15
CL1662.Contig1_All	CL1662.Contig1_All-1	p3	(CTC)6	18	313	330		Bra010867	BrScaffold000010_1860/	BrScaffold000010	3632378	3632395	(GGA)6	p3	18
CL1662.Contig3_All	CL1662.Contig3_All-1	p3	(CTC)6	18	313	330		Bra010867	BrScaffold000010_1860/	BrScaffold000010	3632378	3632395	(GGA)6	p3	18
CL1664.Contig4_All	CL1664.Contig4_All-1	p2	(TC)7	14	472	485		Bra001809	BrScaffold000001_4851/	BrScaffold000001	9819503	9819553	(TC)7ttctttcgagacaagacggagagtg(T)12	c	51
CL1665.Contig1_All	CL1665.Contig1_All-1	c	(AAG)5cctctcatggcttgaattttacacaacaagacaaagtattaaagatcaaaactat(TG)10	90	224	313			BrScaffold000187_29/	BrScaffold000187	49828	49917	(CA)10atagttttgatctttaatactttgtcttgttgtgtaaaattcaagccatgagagg(CTT)5	c	90
CL1666.Contig1_All	CL1666.Contig1_All-1	p3	(CTT)5	15	34	48		Bra029074	BrScaffold000064_433/	BrScaffold000064	800622	800636	(GAA)5	p3	15
CL1667.Contig3_All	CL1667.Contig3_All-1	p2	(AG)10	20	1533	1552		Bra029474	BrScaffold000066_237/sN3768/	BrScaffold000066	533745	533764	(TC)10	p2	20
CL1668.Contig2_All	CL1668.Contig2_All-1	p2	(AG)7	14	711	724			BrScaffold000164_105/	BrScaffold000164	198059	198072	(AG)7	p2	14
CL1673.Contig1_All	CL1673.Contig1_All-1	p2	(GA)8	16	1535	1550			BrScaffold000047_122/	BrScaffold000047	259740	259755	(CT)8	p2	16
CL1673.Contig2_All	CL1673.Contig2_All-1	p2	(GA)6	12	1453	1464			BrScaffold000052_22/	BrScaffold000052	57495	57506	(GA)6	p2	12
CL1673.Contig3_All	CL1673.Contig3_All-1	p2	(GA)6	12	982	993			BrScaffold000052_22/	BrScaffold000052	57495	57506	(GA)6	p2	12
CL1676.Contig1_All	CL1676.Contig1_All-1	p2	(CT)8	16	73	88		Bra001140	BrScaffold000001_3148/	BrScaffold000001	6174671	6174686	(CT)8	p2	16
CL1676.Contig1_All	CL1676.Contig1_All-2	c	(TGG)6tcagagtcatggtcaacctatgcagttgactcctcagcagattcaacaaatgatgatgatgaaggctgctcaagc(TGG)5	108	379	486		Bra001140	BrScaffold000001_3150/	BrScaffold000001	6175545	6175652	(TGG)6tcagagtcatggtcaacctatgcagttgactcctcagcagattcaacaa(ATG)4aaggctgctcaagc(TGG)5	c	108
CL1676.Contig2_All	CL1676.Contig2_All-1	p3	(ACC)5	15	79	93		Bra040643	BrScaffold000229_11/	BrScaffold000229	30122	30328	(GGA)4aaagggtttgctaatctcagtatgaatggaaacggtaagggcaaaggtggaaaagagagcaaccaagtaaaggggaaaggtaac(GGT)5cagaatcaagggcatggtcaaccaatgcagttgactcctcagcagattcaaca(GAT)4gagggctgctcaa(GGT)6	c	207
CL1676.Contig2_All	CL1676.Contig2_All-2	p2	(AG)8	16	451	466		Bra001140	BrScaffold000001_3148/	BrScaffold000001	6174671	6174686	(CT)8	p2	16
CL1676.Contig4_All	CL1676.Contig4_All-2	p3	(GAT)5	15	493	507		Bra039452	BrScaffold000165_105/	BrScaffold000165	184254	184394	(CCA)4ccggctttgaaaccat(TCA)5tctcattaggtcccttagct(CCA)4cccatcttgttagg(CAT)4cttattaggaggcatgtgatgattacca(CCT)4	c	141
CL1676.Contig4_All	CL1676.Contig4_All-3	p3	(GTG)6	18	711	728		Bra039452	BrScaffold000165_104/	BrScaffold000165	183978	184079	(CCA)5ccttccttcttaccaccacctcccttcttctcatctccttttccacttttaccatttttgaaaaaccctagaaag(CCA)4	c	102
CL1676.Contig9_All	CL1676.Contig9_All-2	p3	(CCA)6	18	527	544		Bra039452	BrScaffold000165_104/	BrScaffold000165	183978	184079	(CCA)5ccttccttcttaccaccacctcccttcttctcatctccttttccacttttaccatttttgaaaaaccctagaaag(CCA)4	c	102
CL1676.Contig9_All	CL1676.Contig9_All-4	p1	(A)15	15	1798	1812			BrScaffold000028_669/	BrScaffold000028	2181828	2181841	(T)14	p1	14
CL1677.Contig1_All	CL1677.Contig1_All-1	p3	(GAA)6	18	194	211		Bra024816	BrScaffold000046_118/	BrScaffold000046	217230	217247	(TTC)6	p3	18
CL1678.Contig1_All	CL1678.Contig1_All-1	p1	(A)15	15	269	283		Bra018558	BrScaffold000025_1039/	BrScaffold000025	2417716	2417729	(T)14	p1	14
CL1678.Contig5_All	CL1678.Contig5_All-1	p1	(A)15	15	341	355		Bra018558	BrScaffold000025_1039/	BrScaffold000025	2417716	2417729	(T)14	p1	14
CL1680.Contig2_All	CL1680.Contig2_All-1	p2	(AG)8	16	696	711		Bra032941	BrScaffold000085_44/	BrScaffold000085	91876	91902	(TC)7c(CT)6	c	27
CL1683.Contig1_All	CL1683.Contig1_All-1	p1	(A)22	22	1975	1996			BrScaffold000164_77/	BrScaffold000164	144614	144675	(T)19aattgttttggttttgaatcagatccttatt(CTC)4	c	62
CL1683.Contig2_All	CL1683.Contig2_All-1	p1	(A)22	22	2284	2305			BrScaffold000164_77/	BrScaffold000164	144614	144675	(T)19aattgttttggttttgaatcagatccttatt(CTC)4	c	62
CL1693.Contig2_All	CL1693.Contig2_All-3	p3	(AAG)5	15	833	847		Bra006082	BrScaffold000005_1047/	BrScaffold000005	1905280	1905294	(CTT)5	p3	15
CL1693.Contig2_All	CL1693.Contig2_All-4	p3	(AAG)5	15	2011	2025		Bra021262	BrScaffold000033_547/	BrScaffold000033	1315822	1315836	(AAG)5	p3	15
CL1693.Contig4_All	CL1693.Contig4_All-1	p2	(TC)9	18	99	116			BrScaffold000005_1049/	BrScaffold000005	1906547	1906564	(GA)9	p2	18
CL1693.Contig4_All	CL1693.Contig4_All-3	p3	(AAG)5	15	772	786		Bra006082	BrScaffold000005_1047/	BrScaffold000005	1905280	1905294	(CTT)5	p3	15
CL1693.Contig4_All	CL1693.Contig4_All-4	p3	(AAG)5	15	1970	1984		Bra021262	BrScaffold000033_547/	BrScaffold000033	1315822	1315836	(AAG)5	p3	15
CL1693.Contig5_All	CL1693.Contig5_All-1	p3	(TCT)5	15	1107	1121		Bra021262	BrScaffold000033_547/	BrScaffold000033	1315822	1315836	(AAG)5	p3	15
CL1693.Contig5_All	CL1693.Contig5_All-2	p3	(CTT)5	15	2306	2320		Bra006082	BrScaffold000005_1047/	BrScaffold000005	1905280	1905294	(CTT)5	p3	15
CL1693.Contig5_All	CL1693.Contig5_All-4	p2	(GA)9	18	3133	3150			BrScaffold000005_1049/	BrScaffold000005	1906547	1906564	(GA)9	p2	18
CL1696.Contig1_All	CL1696.Contig1_All-1	p3	(TTC)5	15	39	53			BrScaffold000063_103/	BrScaffold000063	186546	186560	(AAG)5	p3	15
CL170.Contig3_All	CL170.Contig3_All-1	p2	(AG)9	18	101	118			BrScaffold000032_515/	BrScaffold000032	1221026	1221043	(AG)9	p2	18
CL1700.Contig1_All	CL1700.Contig1_All-1	p3	(TCT)6	18	786	803		Bra033438	BrScaffold000088_71/	BrScaffold000088	185130	185147	(TCT)6	p3	18
CL1700.Contig3_All	CL1700.Contig3_All-1	p3	(TCT)6	18	911	928		Bra033438	BrScaffold000088_71/	BrScaffold000088	185130	185147	(TCT)6	p3	18
CL1700.Contig4_All	CL1700.Contig4_All-1	p3	(TCT)6	18	1834	1851		Bra033438	BrScaffold000088_71/	BrScaffold000088	185130	185147	(TCT)6	p3	18
CL1704.Contig1_All	CL1704.Contig1_All-1	p2	(AG)6	12	798	809			BrScaffold000059_147/	BrScaffold000059	396609	396620	(TC)6	p2	12
CL1704.Contig2_All	CL1704.Contig2_All-1	p2	(TC)6	12	24	35		Bra034450	BrScaffold000095_248/	BrScaffold000095	818294	818305	(AG)6	p2	12
CL1704.Contig2_All	CL1704.Contig2_All-2	c	(TTC)5ctaatgtttcacttgaggatctgagatgcccggagagtatgccggcgtaagcgtg(GA)10	90	805	894			BrScaffold000095_253/	BrScaffold000095	828136	828150	(GAA)5	p3	15
CL1704.Contig3_All	CL1704.Contig3_All-1	p2	(AG)6	12	780	791			BrScaffold000059_147/	BrScaffold000059	396609	396620	(TC)6	p2	12
CL1709.Contig1_All	CL1709.Contig1_All-1	p3	(CAG)6	18	675	692		Bra028662	BrScaffold000063_56/	BrScaffold000063	116611	116754	(TGC)5tggcggacaaagagtgtagctgct(TGC)4gtaaacaacatctccggcgtagctccggcggcaaagctccatacttgtccgaagtcctgcctcgccggaaccgcccagaac(CCA)4	c	144
CL171.Contig1_All	CL171.Contig1_All-1	p2	(TC)7	14	1	14		Bra026131	BrScaffold000050_505/	BrScaffold000050	1202272	1202285	(TC)7	p2	14
CL171.Contig2_All	CL171.Contig2_All-1	p3	(GAA)5	15	533	547		Bra016659	BrScaffold000020_937/	BrScaffold000020	1833343	1833357	(GAA)5	p3	15
CL1713.Contig1_All	CL1713.Contig1_All-1	p2	(GA)6	12	1810	1821			BrScaffold000014_648/	BrScaffold000014	1325091	1325102	(TC)6	p2	12
CL1717.Contig1_All	CL1717.Contig1_All-1	p3	(TCT)5	15	602	616		Bra016617	BrScaffold000020_860/	BrScaffold000020	1671264	1671278	(AGA)5	p3	15
CL1717.Contig2_All	CL1717.Contig2_All-1	p3	(TCT)5	15	602	616		Bra016617	BrScaffold000020_860/	BrScaffold000020	1671264	1671278	(AGA)5	p3	15
CL1717.Contig4_All	CL1717.Contig4_All-1	p2	(GA)6	12	752	763			BrScaffold000050_222/	BrScaffold000050	547457	547565	(CT)7cctcatcttgggtcttcttctggttttctgtcgttgttacttgttcccaaacctattaactcacaatcagccaacgacaatca(TCTT)3	c	109
CL1720.Contig10_All	CL1720.Contig10_All-1	p3	(ACA)5	15	894	908		Bra023560	BrScaffold000041_599/	BrScaffold000041	1170360	1170374	(TTG)5	p3	15
CL1720.Contig2_All	CL1720.Contig2_All-1	p1	(T)12	12	1	12		Bra023560	BrScaffold000041_603/	BrScaffold000041	1173027	1173040	(T)14	p1	14
CL1720.Contig4_All	CL1720.Contig4_All-1	p2	(CT)7	14	144	157		Bra023560	BrScaffold000041_600/	BrScaffold000041	1171195	1171208	(AG)7	p2	14
CL1720.Contig4_All	CL1720.Contig4_All-2	p1	(A)12	12	1074	1085		Bra023560	BrScaffold000041_603/	BrScaffold000041	1173027	1173040	(T)14	p1	14
CL1720.Contig5_All	CL1720.Contig5_All-1	p1	(A)12	12	974	985		Bra023560	BrScaffold000041_603/	BrScaffold000041	1173027	1173040	(T)14	p1	14
CL1720.Contig6_All	CL1720.Contig6_All-1	p2	(CT)7	14	144	157		Bra023560	BrScaffold000041_600/	BrScaffold000041	1171195	1171208	(AG)7	p2	14
CL1720.Contig9_All	CL1720.Contig9_All-1	p3	(ACA)5	15	915	929		Bra023560	BrScaffold000041_599/	BrScaffold000041	1170360	1170374	(TTG)5	p3	15
CL1725.Contig1_All	CL1725.Contig1_All-1	p3	(GAA)5	15	370	384		Bra026928	BrScaffold000053_594/	BrScaffold000053	1220630	1220644	(GAA)5	p3	15
CL1725.Contig2_All	CL1725.Contig2_All-1	p3	(GAA)5	15	421	435		Bra026928	BrScaffold000053_594/	BrScaffold000053	1220630	1220644	(GAA)5	p3	15
CL1730.Contig1_All	CL1730.Contig1_All-1	p3	(AGC)5	15	538	552		Bra039091	BrScaffold000159_143/ACMP00152/	BrScaffold000159	313246	313260	(GCT)5	p3	15
CL1730.Contig2_All	CL1730.Contig2_All-1	p3	(AGC)5	15	539	553		Bra039091	BrScaffold000159_143/ACMP00152/	BrScaffold000159	313246	313260	(GCT)5	p3	15
CL1731.Contig2_All	CL1731.Contig2_All-1	p3	(GCG)5	15	1185	1199		Bra012791	BrScaffold000013_798/	BrScaffold000013	1665832	1665846	(GCG)5	p3	15
CL1731.Contig3_All	CL1731.Contig3_All-1	p3	(CAG)6	18	200	217		Bra012791	BrScaffold000013_796/	BrScaffold000013	1665162	1665179	(TGC)6	p3	18
CL1738.Contig1_All	CL1738.Contig1_All-1	p3	(CTG)5	15	1197	1211		Bra016061	BrScaffold000019_1081/	BrScaffold000019	2102439	2102453	(CTG)5	p3	15
CL1741.Contig1_All	CL1741.Contig1_All-1	p2	(AT)9	18	41	58			BrScaffold000062_263/BnEMS0554/	BrScaffold000062	557109	557126	(AT)9	p2	18
CL1741.Contig2_All	CL1741.Contig2_All-1	p1	(A)16	16	1	16			BrScaffold000062_261/	BrScaffold000062	553730	553842	(A)14gggttaggaactgaaaatcatgtgacgaaagcggaaagtgaaaccaacatcgaccaacaacccccttcttgtagtagttgagttgag(CTT)4	c	113
CL1741.Contig2_All	CL1741.Contig2_All-2	p2	(AT)9	18	1708	1725			BrScaffold000062_263/BnEMS0554/	BrScaffold000062	557109	557126	(AT)9	p2	18
CL1742.Contig2_All	CL1742.Contig2_All-1	p4	(TCTT)5	20	1	20		Bra033125	BrScaffold000086_55/	BrScaffold000086	134626	134649	(AGAA)6	p4	24
CL1742.Contig3_All	CL1742.Contig3_All-1	p4	(TCTT)5	20	1	20		Bra033125	BrScaffold000086_55/	BrScaffold000086	134626	134649	(AGAA)6	p4	24
CL1743.Contig1_All	CL1743.Contig1_All-1	c	(GA)7aacaggagagagagacagctttc(TCT)6	55	328	382			BrScaffold000046_681/	BrScaffold000046	1339680	1339825	(GA)7aacaggagagagagacagctttc(TCT)6tttgttttgttttttaattgatttgtggtctctttctctactacttgaggagggg(TC)7tgggtttctt(TC)6	c	146
CL1743.Contig2_All	CL1743.Contig2_All-1	c	(GA)7aacaggagagagagacagctttc(TCT)6	55	280	334		Bra025018	BrScaffold000046_681/	BrScaffold000046	1339680	1339825	(GA)7aacaggagagagagacagctttc(TCT)6tttgttttgttttttaattgatttgtggtctctttctctactacttgaggagggg(TC)7tgggtttctt(TC)6	c	146
CL1743.Contig3_All	CL1743.Contig3_All-1	c	(GA)7aacaggagagagagacagctttc(TCT)6	55	1683	1737			BrScaffold000046_681/	BrScaffold000046	1339680	1339825	(GA)7aacaggagagagagacagctttc(TCT)6tttgttttgttttttaattgatttgtggtctctttctctactacttgaggagggg(TC)7tgggtttctt(TC)6	c	146
CL1747.Contig3_All	CL1747.Contig3_All-1	p1	(T)13	13	485	497		Bra032361	BrScaffold000081_208/	BrScaffold000081	575501	575513	(A)13	p1	13
CL1749.Contig2_All	CL1749.Contig2_All-1	p2	(AG)6	12	104	115			BrScaffold000008_723/	BrScaffold000008	1454202	1454258	(AGA)5gagtcaatttgtgtgtttctcattaggaga(AG)6	c	57
CL1749.Contig7_All	CL1749.Contig7_All-1	p2	(AG)9	18	972	989			BrScaffold000070_25/	BrScaffold000070	46238	46255	(CT)9	p2	18
CL1759.Contig2_All	CL1759.Contig2_All-1	p1	(A)15	15	62	76		Bra014251	BrScaffold000015_1096/	BrScaffold000015	2788745	2788759	(T)15	p1	15
CL176.Contig1_All	CL176.Contig1_All-1	p2	(CT)7	14	1113	1126			BrScaffold000012_46/	BrScaffold000012	107245	107260	(CT)8	p2	16
CL176.Contig2_All	CL176.Contig2_All-1	p2	(TA)7	14	985	998			BrScaffold000073_172/	BrScaffold000073	334828	334841	(TA)7	p2	14
CL1763.Contig1_All	CL1763.Contig1_All-1	p3	(GGT)5	15	826	840		Bra000005	BrScaffold000002_1010/	BrScaffold000002	2340326	2340340	(CAA)5	p3	15
CL1763.Contig2_All	CL1763.Contig2_All-1	p3	(CCA)5	15	36	50		Bra005187	BrScaffold000004_2003/	BrScaffold000004	3896010	3896024	(GGT)5	p3	15
CL1763.Contig3_All	CL1763.Contig3_All-1	p3	(GGT)5	15	845	859		Bra000005	BrScaffold000002_1011/	BrScaffold000002	2340625	2340748	(GA)9taggatcgaggtaagacaaaggttaggtttttaggaaattaggataacgaagaagatgctcccctcgatttttttttccttttgtttcttg(TTTGT)3	c	124
CL1763.Contig5_All	CL1763.Contig5_All-2	p3	(GGA)5	15	649	663		Bra007020	BrScaffold000006_406/UGBnM1666/	BrScaffold000006	957611	957625	(CCT)5	p3	15
CL1766.Contig5_All	CL1766.Contig5_All-1	p1	(A)16	16	50	65			BrScaffold000022_308/	BrScaffold000022	754630	754645	(T)16	p1	16
CL1766.Contig9_All	CL1766.Contig9_All-1	p1	(A)16	16	50	65			BrScaffold000022_308/	BrScaffold000022	754630	754645	(T)16	p1	16
CL1769.Contig2_All	CL1769.Contig2_All-1	p2	(TA)8	16	2043	2058			BrScaffold000021_1239/	BrScaffold000021	2508303	2508320	(TA)9	p2	18
CL1769.Contig8_All	CL1769.Contig8_All-1	p2	(TA)8	16	2025	2040			BrScaffold000021_1239/	BrScaffold000021	2508303	2508320	(TA)9	p2	18
CL1772.Contig1_All	CL1772.Contig1_All-1	p2	(GA)8	16	2835	2850			BrScaffold000088_246/	BrScaffold000088	616418	616433	(GA)8	p2	16
CL1772.Contig2_All	CL1772.Contig2_All-1	c	(GGA)5tggtgttggtgccattttagaaacttttcgagcttcaaagctt(AG)9	76	2773	2848			BrScaffold000010_1547/	BrScaffold000010	3074293	3074368	(CT)9aagctttgaagctcgaaaagtttctaaaatggcaccaacacca(TCC)5	c	76
CL1775.Contig2_All	CL1775.Contig2_All-1	p2	(TA)9	18	1392	1409			BrScaffold000008_1615/	BrScaffold000008	3178703	3178720	(TA)9	p2	18
CL1775.Contig3_All	CL1775.Contig3_All-1	p2	(TA)9	18	1303	1320			BrScaffold000008_1615/	BrScaffold000008	3178703	3178720	(TA)9	p2	18
CL1777.Contig2_All	CL1777.Contig2_All-1	p2	(GT)6	12	43	54			BrScaffold000006_1593/	BrScaffold000006	3484190	3484236	(AAAAC)3agaatctcagaccacaaaaa(GT)6	c	47
CL1785.Contig1_All	CL1785.Contig1_All-1	p1	(A)16	16	19	34		Bra028061	BrScaffold000059_299/	BrScaffold000059	833560	833574	(A)15	p1	15
CL1786.Contig4_All	CL1786.Contig4_All-1	p1	(T)12	12	1783	1794			BrScaffold000001_3976/	BrScaffold000001	7968077	7968286	(AG)8tgaggggatagaaaccctagagggaatcggatggaatctagggtttgaatttggccgcgcagccgccaa(AG)9ggttttggtgtgtttgggggaagaggaggagaaggagaaaagggttttgcctcgagtgattcaaatagatccacgaccacgaacgcccctcctc(T)13	c	210
CL1787.Contig4_All	CL1787.Contig4_All-1	p3	(CAC)7	21	770	790		Bra022409	BrScaffold000037_743/	BrScaffold000037	1581472	1581489	(GGT)6	p3	18
CL1787.Contig5_All	CL1787.Contig5_All-1	p3	(GGT)7	21	242	262		Bra022409	BrScaffold000037_743/	BrScaffold000037	1581472	1581489	(GGT)6	p3	18
CL1787.Contig6_All	CL1787.Contig6_All-1	p3	(GGT)7	21	248	268		Bra022409	BrScaffold000037_743/	BrScaffold000037	1581472	1581489	(GGT)6	p3	18
CL1790.Contig2_All	CL1790.Contig2_All-1	p2	(AG)6	12	777	788		Bra009386	BrScaffold000008_1839/	BrScaffold000008	3636462	3636473	(AG)6	p2	12
CL1790.Contig3_All	CL1790.Contig3_All-1	p2	(AG)6	12	777	788			BrScaffold000008_1839/	BrScaffold000008	3636462	3636473	(AG)6	p2	12
CL1791.Contig1_All	CL1791.Contig1_All-1	p1	(T)13	13	272	284		Bra038305	BrScaffold000144_9/	BrScaffold000144	12576	12587	(A)12	p1	12
CL1791.Contig1_All	CL1791.Contig1_All-2	p3	(ATG)6	18	1963	1980		Bra038305	BrScaffold000144_4/UGBnM0932/	BrScaffold000144	7598	7615	(CAT)6	p3	18
CL1791.Contig2_All	CL1791.Contig2_All-1	p2	(CT)7	14	2	15		Bra038305	BrScaffold000143_156/BnGMS0624/	BrScaffold000143	384563	384580	(CT)9	p2	18
CL1791.Contig2_All	CL1791.Contig2_All-2	p3	(ATG)6	18	2004	2021		Bra038305	BrScaffold000144_4/UGBnM0932/	BrScaffold000144	7598	7615	(CAT)6	p3	18
CL1791.Contig3_All	CL1791.Contig3_All-1	p1	(T)13	13	275	287		Bra038305	BrScaffold000144_9/	BrScaffold000144	12576	12587	(A)12	p1	12
CL1793.Contig1_All	CL1793.Contig1_All-1	p3	(CAT)6	18	242	259		Bra019509	BrScaffold000028_366/ACMP00606/	BrScaffold000028	1354973	1354990	(CAT)6	p3	18
CL1793.Contig2_All	CL1793.Contig2_All-1	p3	(TGA)6	18	330	347		Bra019509	BrScaffold000028_366/ACMP00606/	BrScaffold000028	1354973	1354990	(CAT)6	p3	18
CL1799.Contig1_All	CL1799.Contig1_All-1	p2	(GA)6	12	1709	1720		Bra011251	BrScaffold000011_628/	BrScaffold000011	1288711	1288722	(TC)6	p2	12
CL1799.Contig2_All	CL1799.Contig2_All-1	p3	(CTT)5	15	771	785		Bra024018	BrScaffold000043_215/	BrScaffold000043	475587	475601	(CTT)5	p3	15
CL1800.Contig1_All	CL1800.Contig1_All-1	p2	(AG)6	12	45	56			BrScaffold000053_210/	BrScaffold000053	463549	463560	(AG)6	p2	12
CL1804.Contig1_All	CL1804.Contig1_All-1	p1	(T)18	18	3	20		Bra008838	BrScaffold000008_626/	BrScaffold000008	1252528	1252541	(T)14	p1	14
CL1804.Contig3_All	CL1804.Contig3_All-1	p1	(T)13	13	133	145			BrScaffold000005_1328/	BrScaffold000005	2459185	2459287	(TCT)4tgttccaaacaaacatcaaaggcaagacctttatctctcacaccgactccataaacgaagtacagacagagataagtt(A)13	c	103
CL1806.Contig1_All	CL1806.Contig1_All-1	p3	(GAT)5	15	1765	1779		Bra032908	BrScaffold000084_398/	BrScaffold000084	971423	971437	(GAT)5	p3	15
CL1808.Contig2_All	CL1808.Contig2_All-1	p2	(AG)7	14	127	140			BrScaffold000229_23/	BrScaffold000229	46178	46203	(TC)13	p2	26
CL1808.Contig2_All	CL1808.Contig2_All-2	p3	(AGA)5	15	638	652		Bra039446	BrScaffold000165_90/	BrScaffold000165	159172	159186	(AGA)5	p3	15
CL1808.Contig3_All	CL1808.Contig3_All-1	p3	(AGA)5	15	610	624		Bra039446	BrScaffold000165_90/	BrScaffold000165	159172	159186	(AGA)5	p3	15
CL1814.Contig1_All	CL1814.Contig1_All-1	p3	(TCT)5	15	178	192			BrScaffold000047_448/	BrScaffold000047	872776	872790	(TCT)5	p3	15
CL1817.Contig1_All	CL1817.Contig1_All-1	p2	(GA)10	20	967	986			BrScaffold000110_240/	BrScaffold000110	452939	453157	(CAG)4cggatcaattagtttgcctgttcttttatgtgtctgtgtggtttagttttggtcgtacagtgagaaatcagaaatcgagacc(GA)10ccaccacactctattacgaactgtggtttttgtacgtggcgatattttatttgtttattttttacacttgtttttagtgttggtaggtttaat(TAAA)3	c	219
CL1817.Contig2_All	CL1817.Contig2_All-1	p2	(GA)10	20	1028	1047			BrScaffold000110_240/	BrScaffold000110	452939	453157	(CAG)4cggatcaattagtttgcctgttcttttatgtgtctgtgtggtttagttttggtcgtacagtgagaaatcagaaatcgagacc(GA)10ccaccacactctattacgaactgtggtttttgtacgtggcgatattttatttgtttattttttacacttgtttttagtgttggtaggtttaat(TAAA)3	c	219
CL182.Contig2_All	CL182.Contig2_All-1	p2	(GA)10	20	305	324		Bra038495	BrScaffold000147_117/	BrScaffold000147	307157	307213	(CT)10cgctttacacttctttgttttctca(CT)6	c	57
CL1821.Contig1_All	CL1821.Contig1_All-1	p3	(TTG)5	15	152	166		Bra036119	BrScaffold000113_41/	BrScaffold000113	89824	89838	(ACA)5	p3	15
CL1821.Contig2_All	CL1821.Contig2_All-1	p3	(TTG)5	15	152	166		Bra036119	BrScaffold000113_41/	BrScaffold000113	89824	89838	(ACA)5	p3	15
CL1821.Contig3_All	CL1821.Contig3_All-1	p3	(TTG)5	15	152	166		Bra036119	BrScaffold000113_41/	BrScaffold000113	89824	89838	(ACA)5	p3	15
CL1821.Contig5_All	CL1821.Contig5_All-1	p3	(TTG)5	15	86	100		Bra036119	BrScaffold000113_41/	BrScaffold000113	89824	89838	(ACA)5	p3	15
CL1827.Contig1_All	CL1827.Contig1_All-1	p3	(AGA)6	18	1	18		Bra012023	BrScaffold000012_419/BnEMS0378/UGBnM1724/UGBnM1524/UGBnM1525/CB10044/UGBnM1725/	BrScaffold000012	891060	891119	(AGA)6tgatgaaggtttggttgtttcggagaacgc(TGT)4	c	60
CL1827.Contig2_All	CL1827.Contig2_All-1	p3	(AGA)6	18	193	210		Bra012023	BrScaffold000012_419/BnEMS0378/UGBnM1724/UGBnM1524/UGBnM1525/CB10044/UGBnM1725/	BrScaffold000012	891060	891119	(AGA)6tgatgaaggtttggttgtttcggagaacgc(TGT)4	c	60
CL1835.Contig1_All	CL1835.Contig1_All-2	p2	(AG)6	12	409	420			BrScaffold000003_2609/	BrScaffold000003	5103110	5103121	(CT)6	p2	12
CL1835.Contig2_All	CL1835.Contig2_All-1	c	(AG)6(TG)6agcttaataatgcagatttctagagagagatagttttcaaatcagagtcgttacggagaggagagagaatgtgtgtatgtgttatgctaaacct(AG)6	130	392	521		Bra004279	BrScaffold000003_3179/BrGMS0157/	BrScaffold000003	6308612	6308695	(AG)7aattagtttcagagatctttcttctctttttctgtttagtgattataaac(GA)10	c	84
CL1840.Contig2_All	CL1840.Contig2_All-3	p1	(A)12	12	1824	1835			BrScaffold000009_1526/	BrScaffold000009	3196712	3196725	(A)14	p1	14
CL1840.Contig3_All	CL1840.Contig3_All-2	p1	(A)12	12	1641	1652			BrScaffold000009_1526/	BrScaffold000009	3196712	3196725	(A)14	p1	14
CL1840.Contig4_All	CL1840.Contig4_All-2	p1	(A)12	12	1735	1746			BrScaffold000009_1526/	BrScaffold000009	3196712	3196725	(A)14	p1	14
CL1840.Contig5_All	CL1840.Contig5_All-3	p1	(A)12	12	1911	1922			BrScaffold000009_1526/	BrScaffold000009	3196712	3196725	(A)14	p1	14
CL1844.Contig3_All	CL1844.Contig3_All-1	p2	(TC)7	14	17	30		Bra009857	BrScaffold000009_641/	BrScaffold000009	1357753	1357766	(TC)7	p2	14
CL1850.Contig2_All	CL1850.Contig2_All-1	p6	(TGGTGA)4	24	1	24		Bra009994	BrScaffold000009_1039/	BrScaffold000009	2142320	2142343	(TGATGG)4	p6	24
CL1851.Contig2_All	CL1851.Contig2_All-1	p3	(AAC)6	18	1795	1812		Bra006420	BrScaffold000005_1771/	BrScaffold000005	3431392	3431409	(TGT)6	p3	18
CL1853.Contig1_All	CL1853.Contig1_All-1	p2	(AC)7	14	65	78			BrScaffold000014_1500/BnEMS0918/	BrScaffold000014	3247756	3247769	(TG)7	p2	14
CL1853.Contig4_All	CL1853.Contig4_All-1	p2	(AC)7	14	65	78			BrScaffold000014_1500/BnEMS0918/	BrScaffold000014	3247756	3247769	(TG)7	p2	14
CL1854.Contig2_All	CL1854.Contig2_All-1	p3	(AAG)5	15	2449	2463			BrScaffold000168_39/	BrScaffold000168	82435	82449	(AAG)5	p3	15
CL1854.Contig3_All	CL1854.Contig3_All-1	p3	(AAG)5	15	2500	2514			BrScaffold000168_39/	BrScaffold000168	82435	82449	(AAG)5	p3	15
CL186.Contig11_All	CL186.Contig11_All-1	p3	(AGA)5	15	104	118			BrScaffold000001_1316/BnEMS0400/	BrScaffold000001	2384493	2384507	(TCT)5	p3	15
CL186.Contig11_All	CL186.Contig11_All-2	p1	(T)23	23	840	862			BrScaffold000004_207/	BrScaffold000004	322747	322762	(T)16	p1	16
CL186.Contig5_All	CL186.Contig5_All-1	p1	(T)23	23	822	844			BrScaffold000004_207/	BrScaffold000004	322747	322762	(T)16	p1	16
CL186.Contig6_All	CL186.Contig6_All-1	p1	(T)23	23	822	844			BrScaffold000004_207/	BrScaffold000004	322747	322762	(T)16	p1	16
CL186.Contig7_All	CL186.Contig7_All-1	p1	(T)23	23	1446	1468			BrScaffold000004_207/	BrScaffold000004	322747	322762	(T)16	p1	16
CL186.Contig8_All	CL186.Contig8_All-1	p1	(T)23	23	827	849			BrScaffold000004_207/	BrScaffold000004	322747	322762	(T)16	p1	16
CL186.Contig9_All	CL186.Contig9_All-1	p1	(T)23	23	887	909			BrScaffold000004_207/	BrScaffold000004	322747	322762	(T)16	p1	16
CL1863.Contig1_All	CL1863.Contig1_All-1	p3	(CTC)5	15	666	680		Bra010330	BrScaffold000010_353/	BrScaffold000010	682714	682731	(GGA)6	p3	18
CL1865.Contig1_All	CL1865.Contig1_All-1	p2	(AG)6	12	52	63			BrScaffold000001_5000/	BrScaffold000001	10165083	10165094	(TC)6	p2	12
CL1870.Contig2_All	CL1870.Contig2_All-1	p3	(CAA)7	21	299	319		Bra023967	BrScaffold000043_63/UGBnM0072/BnEMS0070/BrGMS3098/	BrScaffold000043	119324	119344	(GTT)7	p3	21
CL1875.Contig1_All	CL1875.Contig1_All-1	c	(GA)6t(AG)7	27	1	27		Bra010452	BrScaffold000010_685/	BrScaffold000010	1373959	1374111	(TC)7ta(TC)10ta(TC)10tgaaagcactctcaaaaagcaagatttggtttggtttattttctcgcgatttctcgattccggacgaaggtgaagaatggtgc(GGT)4	c	153
CL1876.Contig1_All	CL1876.Contig1_All-1	p1	(T)14	14	67	80		Bra025138	BrScaffold000047_47/	BrScaffold000047	101504	101516	(T)13	p1	13
CL1876.Contig2_All	CL1876.Contig2_All-1	p1	(T)14	14	67	80		Bra025138	BrScaffold000047_47/	BrScaffold000047	101504	101516	(T)13	p1	13
CL1876.Contig2_All	CL1876.Contig2_All-2	p2	(TC)9	18	446	463			BrScaffold000047_48/BnEMS0732/	BrScaffold000047	106697	106728	(TC)16	p2	32
CL1876.Contig3_All	CL1876.Contig3_All-1	p2	(TC)9	18	427	444			BrScaffold000047_48/BnEMS0732/	BrScaffold000047	106697	106728	(TC)16	p2	32
CL1879.Contig2_All	CL1879.Contig2_All-1	p1	(T)14	14	1494	1507		Bra038675	BrScaffold000151_43/	BrScaffold000151	64392	64403	(A)12	p1	12
CL189.Contig2_All	CL189.Contig2_All-1	p3	(CCT)6	18	307	324		Bra036168	BrScaffold000113_187/	BrScaffold000113	358817	358831	(CCT)5	p3	15
CL1891.Contig1_All	CL1891.Contig1_All-1	p2	(CA)10	20	177	196			BrScaffold000051_123/UGBnM1714/CB10189/	BrScaffold000051	306416	306435	(TG)10	p2	20
CL1891.Contig2_All	CL1891.Contig2_All-1	p2	(CA)10	20	176	195			BrScaffold000051_123/UGBnM1714/CB10189/	BrScaffold000051	306416	306435	(TG)10	p2	20
CL1891.Contig3_All	CL1891.Contig3_All-1	p2	(CA)10	20	177	196			BrScaffold000051_123/UGBnM1714/CB10189/	BrScaffold000051	306416	306435	(TG)10	p2	20
CL1894.Contig1_All	CL1894.Contig1_All-1	p3	(ATG)5	15	704	718		Bra027925	BrScaffold000058_384/	BrScaffold000058	969158	969172	(TCA)5	p3	15
CL19.Contig1_All	CL19.Contig1_All-1	p4	(TTGT)5	20	869	888			BrScaffold000012_586/	BrScaffold000012	1234308	1234323	(AAAC)4	p4	16
CL190.Contig3_All	CL190.Contig3_All-1	p1	(A)14	14	69	82			BrScaffold000146_185/	BrScaffold000146	412998	413010	(T)13	p1	13
CL1902.Contig1_All	CL1902.Contig1_All-1	p1	(T)13	13	919	931		Bra031081	BrScaffold000074_287/	BrScaffold000074	593805	593820	(A)16	p1	16
CL1907.Contig8_All	CL1907.Contig8_All-1	p1	(A)15	15	844	858		Bra001930	BrScaffold000001_5214/	BrScaffold000001	10642123	10642137	(A)15	p1	15
CL1910.Contig1_All	CL1910.Contig1_All-1	p3	(TTC)7	21	1426	1446			BrScaffold000016_1552/	BrScaffold000016	3435906	3435926	(GAA)7	p3	21
CL1910.Contig2_All	CL1910.Contig2_All-1	p3	(TTC)7	21	1370	1390			BrScaffold000016_1552/	BrScaffold000016	3435906	3435926	(GAA)7	p3	21
CL1910.Contig3_All	CL1910.Contig3_All-1	p3	(TTC)7	21	300	320			BrScaffold000016_1552/	BrScaffold000016	3435906	3435926	(GAA)7	p3	21
CL1910.Contig4_All	CL1910.Contig4_All-1	p3	(TTC)7	21	1678	1698			BrScaffold000016_1552/	BrScaffold000016	3435906	3435926	(GAA)7	p3	21
CL1910.Contig5_All	CL1910.Contig5_All-1	p3	(TTC)7	21	1622	1642			BrScaffold000016_1552/	BrScaffold000016	3435906	3435926	(GAA)7	p3	21
CL1913.Contig2_All	CL1913.Contig2_All-1	p3	(AAG)5	15	711	725		Bra013717	BrScaffold000014_1309/ACMP00136/BnEMS0772/	BrScaffold000014	2813286	2813300	(AAG)5	p3	15
CL1913.Contig3_All	CL1913.Contig3_All-1	p3	(AAG)5	15	711	725		Bra013717	BrScaffold000014_1309/ACMP00136/BnEMS0772/	BrScaffold000014	2813286	2813300	(AAG)5	p3	15
CL1913.Contig5_All	CL1913.Contig5_All-1	p3	(AAG)5	15	248	262		Bra013717	BrScaffold000014_1309/ACMP00136/BnEMS0772/	BrScaffold000014	2813286	2813300	(AAG)5	p3	15
CL1915.Contig1_All	CL1915.Contig1_All-1	p3	(TGT)5	15	745	759		Bra021858	BrScaffold000035_695/	BrScaffold000035	1599107	1599121	(AAC)5	p3	15
CL1920.Contig1_All	CL1920.Contig1_All-1	p3	(GAA)5	15	1225	1239		Bra000375	BrScaffold000001_1099/	BrScaffold000001	2036684	2036698	(GAA)5	p3	15
CL1921.Contig1_All	CL1921.Contig1_All-1	p2	(TC)6	12	74	85			BrScaffold000186_60/	BrScaffold000186	83362	83373	(TC)6	p2	12
CL1921.Contig2_All	CL1921.Contig2_All-1	p2	(TC)6	12	74	85			BrScaffold000186_60/	BrScaffold000186	83362	83373	(TC)6	p2	12
CL1921.Contig2_All	CL1921.Contig2_All-2	p3	(ACA)5	15	283	297		Bra040037	BrScaffold000186_61/	BrScaffold000186	83572	83583	(ACA)4	p3	12
CL1921.Contig3_All	CL1921.Contig3_All-1	p2	(TC)7	14	43	56			BrScaffold000067_254/	BrScaffold000067	540933	540946	(TC)7	p2	14
CL1921.Contig3_All	CL1921.Contig3_All-2	p3	(ACA)5	15	293	307		Bra029684	BrScaffold000067_255/	BrScaffold000067	541183	541197	(ACA)5	p3	15
CL1921.Contig4_All	CL1921.Contig4_All-1	p2	(TC)7	14	40	53			BrScaffold000067_254/	BrScaffold000067	540933	540946	(TC)7	p2	14
CL1921.Contig4_All	CL1921.Contig4_All-2	p3	(ACA)5	15	290	304		Bra029684	BrScaffold000067_255/	BrScaffold000067	541183	541197	(ACA)5	p3	15
CL1921.Contig5_All	CL1921.Contig5_All-1	p2	(TC)6	12	74	85			BrScaffold000186_60/	BrScaffold000186	83362	83373	(TC)6	p2	12
CL1921.Contig5_All	CL1921.Contig5_All-2	p3	(ACA)5	15	324	338		Bra029684	BrScaffold000067_255/	BrScaffold000067	541183	541197	(ACA)5	p3	15
CL1921.Contig6_All	CL1921.Contig6_All-1	p2	(TC)7	14	43	56			BrScaffold000067_254/	BrScaffold000067	540933	540946	(TC)7	p2	14
CL1921.Contig6_All	CL1921.Contig6_All-2	p3	(ACA)5	15	252	266		Bra040037	BrScaffold000186_61/	BrScaffold000186	83572	83583	(ACA)4	p3	12
CL1924.Contig1_All	CL1924.Contig1_All-1	p3	(GGT)5	15	600	614		Bra005906	BrScaffold000005_649/CB10021/	BrScaffold000005	1148939	1148950	(CCA)4	p3	12
CL1927.Contig1_All	CL1927.Contig1_All-1	c	(TA)7gaaagccttgatcgtatgtttgtatgtaaatgtctcttcgtttcgtttttttctt(TC)6	81	174	254			BrScaffold000010_288/	BrScaffold000010	556570	556702	(TCTTCG)3tcttcttcgtcaccattttctctgtagcaagacc(GA)6aagaaaaaaacgaaacgaagagacatttacatacaaacatacgatcaaggctttc(TA)7	c	133
CL1927.Contig2_All	CL1927.Contig2_All-1	c	(TA)7gaaagccttgatcgtatgtttgtatgtaaatgtctcttcgtttcgtttttttctt(TC)6	81	475	555			BrScaffold000010_288/	BrScaffold000010	556570	556702	(TCTTCG)3tcttcttcgtcaccattttctctgtagcaagacc(GA)6aagaaaaaaacgaaacgaagagacatttacatacaaacatacgatcaaggctttc(TA)7	c	133
CL1931.Contig1_All	CL1931.Contig1_All-1	p2	(AG)6	12	913	924		Bra016732	BrScaffold000020_1069/	BrScaffold000020	2089072	2089085	(TC)7	p2	14
CL1932.Contig2_All	CL1932.Contig2_All-1	p2	(GT)6	12	142	153		Bra014291	BrScaffold000015_1218/	BrScaffold000015	3097556	3097567	(CA)6	p2	12
CL1932.Contig4_All	CL1932.Contig4_All-1	p2	(GT)6	12	141	152		Bra014291	BrScaffold000015_1218/	BrScaffold000015	3097556	3097567	(CA)6	p2	12
CL1932.Contig8_All	CL1932.Contig8_All-1	p2	(GT)6	12	141	152		Bra014291	BrScaffold000015_1218/	BrScaffold000015	3097556	3097567	(CA)6	p2	12
CL1938.Contig1_All	CL1938.Contig1_All-1	p1	(T)18	18	1	18		Bra030843	BrScaffold000073_119/	BrScaffold000073	214829	214846	(T)18	p1	18
CL1943.Contig1_All	CL1943.Contig1_All-1	p3	(GGC)5	15	1863	1877		Bra016656	BrScaffold000020_932/BnEMS0633/	BrScaffold000020	1823518	1823532	(GGC)5	p3	15
CL1943.Contig2_All	CL1943.Contig2_All-1	p3	(GGC)5	15	1695	1709		Bra016656	BrScaffold000020_932/BnEMS0633/	BrScaffold000020	1823518	1823532	(GGC)5	p3	15
CL1951.Contig1_All	CL1951.Contig1_All-1	p2	(TC)6	12	69	80			BrScaffold000008_2132/UGBnM1515/	BrScaffold000008	4203066	4203077	(TC)6	p2	12
CL1958.Contig1_All	CL1958.Contig1_All-1	p2	(TA)8	16	1213	1228		Bra001175	BrScaffold000001_3237/	BrScaffold000001	6356723	6356738	(TA)8	p2	16
CL1959.Contig1_All	CL1959.Contig1_All-1	p2	(AG)9	18	105	122			BrScaffold000031_676/	BrScaffold000031	1373023	1373040	(AG)9	p2	18
CL1959.Contig2_All	CL1959.Contig2_All-1	p2	(TC)8	16	2825	2840			BrScaffold000129_64/	BrScaffold000129	112900	112993	(CTTC)3tcagttctcagccttgttttgccgattagcgtggcatgaaaatgagctaagaaaatcgaagcgaaaaagc(GA)6	c	94
CL1959.Contig3_All	CL1959.Contig3_All-1	p2	(AG)8	16	118	133			BrScaffold000129_64/	BrScaffold000129	112900	112993	(CTTC)3tcagttctcagccttgttttgccgattagcgtggcatgaaaatgagctaagaaaatcgaagcgaaaaagc(GA)6	c	94
CL1959.Contig4_All	CL1959.Contig4_All-1	p2	(AG)8	16	118	133			BrScaffold000129_64/	BrScaffold000129	112900	112993	(CTTC)3tcagttctcagccttgttttgccgattagcgtggcatgaaaatgagctaagaaaatcgaagcgaaaaagc(GA)6	c	94
CL196.Contig2_All	CL196.Contig2_All-1	p1	(T)12	12	125	136		Bra007173	BrScaffold000006_806/	BrScaffold000006	1821751	1821762	(T)12	p1	12
CL1963.Contig1_All	CL1963.Contig1_All-1	p3	(CAG)8	24	1548	1571		Bra008842	BrScaffold000008_633/	BrScaffold000008	1268972	1269108	(CAG)9gaggtctaggtttagtagaagcattgtttctcgtgaaggagagaggaggagcgccgtagcgaaaatctaggtcatcgccaccgacatcgtcgtcgtct(TCG)4	c	137
CL1963.Contig1_All	CL1963.Contig1_All-2	p1	(T)12	12	1979	1990			BrScaffold000008_634/	BrScaffold000008	1269406	1269418	(T)13	p1	13
CL1963.Contig2_All	CL1963.Contig2_All-2	c	(AAG)5tgtgatccgcaagttacatagatcatgttatgtgcagagaccgtgtttgaaaattgttgaagaaac(AT)6	93	1682	1774			BrScaffold000070_507/	BrScaffold000070	1004068	1004162	(AAG)5tgtgatccgcaagttacatagatcatgttatgtgcagagaccgtgtttgaaaattgttgaagaaac(AT)7	c	95
CL1963.Contig4_All	CL1963.Contig4_All-1	p3	(GCA)6	18	263	280		Bra011155	BrScaffold000011_368/	BrScaffold000011	741531	741548	(GCA)6	p3	18
CL1966.Contig1_All	CL1966.Contig1_All-1	p3	(TCC)6	18	383	400		Bra000145	BrScaffold000001_399/	BrScaffold000001	769029	769046	(GGA)6	p3	18
CL1966.Contig2_All	CL1966.Contig2_All-1	p3	(CTC)5	15	325	339		Bra005018	BrScaffold000004_1552/	BrScaffold000004	2993267	2993281	(CTC)5	p3	15
CL1966.Contig2_All	CL1966.Contig2_All-2	p6	(TCCGAT)4	24	490	513		Bra005018	BrScaffold000004_1553/	BrScaffold000004	2993432	2993461	(TCCGAT)5	p6	30
CL1969.Contig1_All	CL1969.Contig1_All-1	p3	(CCA)5	15	425	439		Bra011737	BrScaffold000011_1781/	BrScaffold000011	3553268	3553376	(GTG)5gacatggacatagccggagctgggttgatttgatgagtgaagagacttcttctctcagctccaaaactgatactggtaag(CT)7	c	109
CL197.Contig7_All	CL197.Contig7_All-1	p3	(ACA)5	15	55	69			BrScaffold000004_2852/	BrScaffold000004	5832468	5832479	(TGT)4	p3	12
CL1972.Contig2_All	CL1972.Contig2_All-1	c	(T)23g(A)23	47	673	719		Bra013176	BrScaffold000013_1885/	BrScaffold000013	3873680	3873699	(A)20	p1	20
CL1974.Contig1_All	CL1974.Contig1_All-2	p6	(CATTGC)4	24	127	150		Bra028400	BrScaffold000062_33/	BrScaffold000062	69373	69396	(ATGGCA)4	p6	24
CL1976.Contig1_All	CL1976.Contig1_All-1	p2	(AG)9	18	76	93		Bra011249	BrScaffold000011_624/	BrScaffold000011	1282760	1282777	(AG)9	p2	18
CL1979.Contig1_All	CL1979.Contig1_All-1	p2	(AG)7	14	100	113			BrScaffold000075_391/	BrScaffold000075	872547	872656	(GGAA)3agatcgggcgatgagatctcttgaaagggtgtgagagtgagtgatcttttattcagtcagtgaccgtctttcttgcctactttt(TC)7	c	110
CL1979.Contig2_All	CL1979.Contig2_All-1	p2	(AG)10	20	1146	1165			BrScaffold000001_4994/	BrScaffold000001	10153757	10153784	(CT)14	p2	28
CL1984.Contig1_All	CL1984.Contig1_All-1	p2	(TC)7	14	61	74		Bra011973	BrScaffold000012_279/	BrScaffold000012	610902	611086	(AG)7at(GA)6gg(GA)6gg(GA)9c(GA)12ggtgagattctgcaatgaaagatttttttttcgaaggtgtggagattaatggagagacagcgagacgacagtaacagtgagg(GA)8	c	185
CL1984.Contig2_All	CL1984.Contig2_All-1	p2	(AG)7	14	384	397		Bra011973	BrScaffold000012_279/	BrScaffold000012	610902	611086	(AG)7at(GA)6gg(GA)6gg(GA)9c(GA)12ggtgagattctgcaatgaaagatttttttttcgaaggtgtggagattaatggagagacagcgagacgacagtaacagtgagg(GA)8	c	185
CL1984.Contig3_All	CL1984.Contig3_All-1	p2	(AG)7	14	305	318		Bra011973	BrScaffold000012_279/	BrScaffold000012	610902	611086	(AG)7at(GA)6gg(GA)6gg(GA)9c(GA)12ggtgagattctgcaatgaaagatttttttttcgaaggtgtggagattaatggagagacagcgagacgacagtaacagtgagg(GA)8	c	185
CL1989.Contig2_All	CL1989.Contig2_All-1	p2	(GA)7	14	198	211		Bra029157	BrScaffold000064_628/UGBnM0268/	BrScaffold000064	1198411	1198424	(CT)7	p2	14
CL1995.Contig3_All	CL1995.Contig3_All-1	p3	(TTG)5	15	1739	1753		Bra017842	BrScaffold000023_782/	BrScaffold000023	1662103	1662117	(CAA)5	p3	15
CL1996.Contig1_All	CL1996.Contig1_All-1	p3	(GGA)5	15	431	445		Bra011736	BrScaffold000011_1779/	BrScaffold000011	3547898	3547912	(GGA)5	p3	15
CL1996.Contig2_All	CL1996.Contig2_All-1	p3	(GGA)5	15	431	445		Bra011736	BrScaffold000011_1779/	BrScaffold000011	3547898	3547912	(GGA)5	p3	15
CL1996.Contig5_All	CL1996.Contig5_All-1	p3	(GGA)5	15	431	445		Bra011736	BrScaffold000011_1779/	BrScaffold000011	3547898	3547912	(GGA)5	p3	15
CL1997.Contig4_All	CL1997.Contig4_All-1	p2	(CA)7	14	11	24		Bra029628	BrScaffold000067_121/	BrScaffold000067	290900	290913	(CA)7	p2	14
CL1998.Contig1_All	CL1998.Contig1_All-1	p3	(GGA)5	15	2085	2099		Bra003229	BrScaffold000003_302/	BrScaffold000003	582851	582865	(CTC)5	p3	15
CL1998.Contig1_All	CL1998.Contig1_All-2	p3	(GGA)7	21	2339	2359		Bra003229	BrScaffold000003_301/	BrScaffold000003	582591	582611	(CTC)7	p3	21
CL1998.Contig2_All	CL1998.Contig2_All-2	p1	(T)22	22	2339	2360			BrScaffold000020_1118/	BrScaffold000020	2187204	2187286	(GGA)4tacgattccggtggaactttctcgtagctcatatctctttcgaatcagagaga(T)18	c	83
CL1998.Contig3_All	CL1998.Contig3_All-1	c	(GAG)5acatcggaggggagggagagagtgatgacgttggcgagattcttcttattctt(GTG)5	83	2125	2207		Bra017008	BrScaffold000021_392/	BrScaffold000021	738204	738286	(GAG)5acatcggaggggagggagagagtgatgacgttggcgagattcttcttattctt(GTG)5	c	83
CL1998.Contig3_All	CL1998.Contig3_All-2	p5	(TTAGT)4	20	2378	2397			BrScaffold000021_393/	BrScaffold000021	738457	738476	(TTAGT)4	p5	20
CL20.Contig1_All	CL20.Contig1_All-1	p1	(A)15	15	1805	1819			BrScaffold000029_850/	BrScaffold000029	1777537	1777551	(A)15	p1	15
CL20.Contig2_All	CL20.Contig2_All-1	p1	(T)15	15	1797	1811			BrScaffold000029_850/	BrScaffold000029	1777537	1777551	(A)15	p1	15
CL20.Contig3_All	CL20.Contig3_All-1	p1	(A)14	14	1919	1932			BrScaffold000029_850/	BrScaffold000029	1777537	1777551	(A)15	p1	15
CL2005.Contig2_All	CL2005.Contig2_All-1	p1	(T)21	21	42	62		Bra010849	BrScaffold000010_1819/	BrScaffold000010	3557497	3557515	(T)19	p1	19
CL2018.Contig6_All	CL2018.Contig6_All-1	p3	(AGA)5	15	279	293			BrScaffold000033_147/	BrScaffold000033	462029	462043	(AGA)5	p3	15
CL2024.Contig1_All	CL2024.Contig1_All-1	p1	(A)12	12	103	114			BrScaffold000031_956/	BrScaffold000031	1997229	1997240	(T)12	p1	12
CL2024.Contig2_All	CL2024.Contig2_All-1	p2	(CT)9	18	99	116			BrScaffold000002_776/	BrScaffold000002	1822479	1822496	(GA)9	p2	18
CL203.Contig1_All	CL203.Contig1_All-1	p3	(GCG)5	15	83	97		Bra034817	BrScaffold000098_283/	BrScaffold000098	619229	619243	(GCG)5	p3	15
CL203.Contig6_All	CL203.Contig6_All-1	p2	(TC)6	12	161	172			BrScaffold000005_626/	BrScaffold000005	1090087	1090098	(TC)6	p2	12
CL203.Contig6_All	CL203.Contig6_All-2	p3	(CCG)5	15	952	966		Bra038674	BrScaffold000151_41/	BrScaffold000151	59985	60002	(CCG)6	p3	18
CL203.Contig7_All	CL203.Contig7_All-1	p2	(GA)6	12	1820	1831			BrScaffold000005_626/	BrScaffold000005	1090087	1090098	(TC)6	p2	12
CL2031.Contig3_All	CL2031.Contig3_All-1	p1	(T)12	12	173	184			BrScaffold000002_1807/	BrScaffold000002	4088771	4088782	(T)12	p1	12
CL2031.Contig5_All	CL2031.Contig5_All-1	p2	(AG)7	14	1280	1293			BrScaffold000001_2117/	BrScaffold000001	4026306	4026321	(CT)8	p2	16
CL2031.Contig8_All	CL2031.Contig8_All-1	p2	(GA)8	16	1146	1161			BrScaffold000030_771/	BrScaffold000030	1553582	1553597	(GA)8	p2	16
CL2032.Contig2_All	CL2032.Contig2_All-1	p2	(TC)6	12	227	238			BrScaffold000085_384/	BrScaffold000085	844747	844758	(GA)6	p2	12
CL2042.Contig1_All	CL2042.Contig1_All-1	p3	(TTG)5	15	98	112		Bra004396	BrScaffold000003_3541/	BrScaffold000003	6979639	6979653	(TTG)5	p3	15
CL2042.Contig3_All	CL2042.Contig3_All-1	p3	(TTG)5	15	98	112		Bra004396	BrScaffold000003_3541/	BrScaffold000003	6979639	6979653	(TTG)5	p3	15
CL2043.Contig1_All	CL2043.Contig1_All-1	p3	(AGG)5	15	1375	1389		Bra010727	BrScaffold000010_1447/ACMP00178/	BrScaffold000010	2929179	2929193	(CCT)5	p3	15
CL2043.Contig2_All	CL2043.Contig2_All-1	p3	(AGG)5	15	1420	1434		Bra010727	BrScaffold000010_1447/ACMP00178/	BrScaffold000010	2929179	2929193	(CCT)5	p3	15
CL2044.Contig2_All	CL2044.Contig2_All-1	p2	(AG)11	22	1793	1814			BrScaffold000003_866/cnu295/cnu295/BrGMS0344/	BrScaffold000003	1715068	1715089	(CT)11	p2	22
CL2053.Contig1_All	CL2053.Contig1_All-1	p3	(GGA)5	15	333	347		Bra000024	BrScaffold000001_79/	BrScaffold000001	121695	121730	(GGAGAT)3(GGAAAT)3	c	36
CL2053.Contig2_All	CL2053.Contig2_All-1	p3	(TGG)5	15	366	380		Bra005154	BrScaffold000004_1921/	BrScaffold000004	3745784	3745798	(CCA)5	p3	15
CL2068.Contig1_All	CL2068.Contig1_All-1	p1	(A)15	15	88	102			BrScaffold000082_326/	BrScaffold000082	731003	731017	(A)15	p1	15
CL2068.Contig2_All	CL2068.Contig2_All-1	p1	(A)15	15	85	99			BrScaffold000082_326/	BrScaffold000082	731003	731017	(A)15	p1	15
CL2071.Contig3_All	CL2071.Contig3_All-1	p2	(CT)9	18	41	58			BrScaffold000058_197/	BrScaffold000058	466253	466270	(AG)9	p2	18
CL2072.Contig2_All	CL2072.Contig2_All-1	p3	(GTG)5	15	272	286		Bra010908	BrScaffold000010_1967/	BrScaffold000010	3843586	3843600	(GTG)5	p3	15
CL2077.Contig1_All	CL2077.Contig1_All-1	p2	(CT)8	16	1	16		Bra007408	BrScaffold000006_1410/niab088/	BrScaffold000006	3148187	3148204	(AG)9	p2	18
CL2077.Contig2_All	CL2077.Contig2_All-1	p2	(CT)8	16	1	16		Bra007408	BrScaffold000006_1410/niab088/	BrScaffold000006	3148187	3148204	(AG)9	p2	18
CL2078.Contig1_All	CL2078.Contig1_All-1	p3	(GAA)6	18	59	76			BrScaffold000024_175/	BrScaffold000024	378914	378931	(GAA)6	p3	18
CL2080.Contig1_All	CL2080.Contig1_All-1	c	(TC)6taactcgagatctttggagagagattttgagaccagcagcagatcaactaatcgaggaaac(T)16	89	2069	2157			BrScaffold000002_738/	BrScaffold000002	1703584	1703670	(A)15gtttcctcgattagttgatctgctgctggtctcaaaatctctctccaaagatctcgagtt(AG)6	c	87
CL2080.Contig3_All	CL2080.Contig3_All-1	c	(A)20gtttcctcgattagttgatctgctgctggtctcaaaatctctctccaaagatctcgagtt(AG)6	92	1	92		Bra002172	BrScaffold000002_738/	BrScaffold000002	1703584	1703670	(A)15gtttcctcgattagttgatctgctgctggtctcaaaatctctctccaaagatctcgagtt(AG)6	c	87
CL2081.Contig1_All	CL2081.Contig1_All-1	p2	(AG)7	14	234	247			BrScaffold000003_2333/	BrScaffold000003	4580682	4580802	(AGA)5cagaaccgtgtaggcttttctggtgaagtagaatcattttataatgcagtttataaacacctccagttttctcttccttcaccttcttattc(CT)7	c	121
CL2083.Contig1_All	CL2083.Contig1_All-1	p2	(TG)7	14	575	588			BrScaffold000007_306/ACMP00749/	BrScaffold000007	667696	667709	(AC)7	p2	14
CL2084.Contig1_All	CL2084.Contig1_All-1	p2	(TC)6	12	10	21		Bra016488	BrScaffold000020_557/	BrScaffold000020	1048069	1048080	(GA)6	p2	12
CL2084.Contig2_All	CL2084.Contig2_All-1	p2	(GA)10	20	840	859		Bra033584	BrScaffold000089_110/BRMS127/BRMS108/	BrScaffold000089	159575	159600	(GA)13	p2	26
CL2084.Contig3_All	CL2084.Contig3_All-1	p2	(GA)10	20	861	880		Bra011556	BrScaffold000011_1316/	BrScaffold000011	2676941	2676952	(TA)6	p2	12
CL2089.Contig6_All	CL2089.Contig6_All-1	p3	(GAA)6	18	1733	1750			BrScaffold000006_1024/	BrScaffold000006	2295722	2295739	(GAA)6	p3	18
CL2089.Contig7_All	CL2089.Contig7_All-1	p1	(A)14	14	259	272			BrScaffold000004_490/	BrScaffold000004	915660	915673	(A)14	p1	14
CL2091.Contig1_All	CL2091.Contig1_All-1	p3	(GAG)6	18	322	339		Bra022944	BrScaffold000039_526/BnEMS0697/	BrScaffold000039	1090143	1090160	(CTC)6	p3	18
CL2097.Contig1_All	CL2097.Contig1_All-1	p2	(AT)8	16	60	75			BrScaffold000090_294/	BrScaffold000090	869076	869091	(AT)8	p2	16
CL2099.Contig1_All	CL2099.Contig1_All-1	p3	(TCT)5	15	58	72			BrScaffold000030_204/	BrScaffold000030	408651	408665	(AGA)5	p3	15
CL2099.Contig1_All	CL2099.Contig1_All-2	p2	(AT)6	12	915	926			BrScaffold000030_202/BnEMS1191/	BrScaffold000030	407699	407710	(AT)6	p2	12
CL2099.Contig2_All	CL2099.Contig2_All-1	p3	(AGA)5	15	1104	1118			BrScaffold000030_204/	BrScaffold000030	408651	408665	(AGA)5	p3	15
CL2099.Contig3_All	CL2099.Contig3_All-1	p3	(AGA)5	15	1082	1096			BrScaffold000030_204/	BrScaffold000030	408651	408665	(AGA)5	p3	15
CL210.Contig1_All	CL210.Contig1_All-1	p3	(CAT)8	24	1712	1735			BrScaffold000006_491/	BrScaffold000006	1154051	1154071	(ATG)7	p3	21
CL210.Contig2_All	CL210.Contig2_All-1	p3	(CAT)8	24	1642	1665			BrScaffold000006_491/	BrScaffold000006	1154051	1154071	(ATG)7	p3	21
CL210.Contig3_All	CL210.Contig3_All-1	p3	(CAT)8	24	1242	1265			BrScaffold000006_491/	BrScaffold000006	1154051	1154071	(ATG)7	p3	21
CL210.Contig4_All	CL210.Contig4_All-1	p3	(AGT)5	15	484	498		Bra014834	BrScaffold000016_1472/	BrScaffold000016	3288267	3288281	(TAG)5	p3	15
CL210.Contig4_All	CL210.Contig4_All-2	p3	(CAT)8	24	642	665			BrScaffold000006_491/	BrScaffold000006	1154051	1154071	(ATG)7	p3	21
CL2101.Contig1_All	CL2101.Contig1_All-1	p3	(TTG)6	18	142	159		Bra033688	BrScaffold000089_403/	BrScaffold000089	661129	661196	(CAA)6gatggagtctcagtccaaaagtaatagtatccaacacc(AAG)4	c	68
CL2101.Contig1_All	CL2101.Contig1_All-2	p1	(T)13	13	437	449			BrScaffold000089_402/	BrScaffold000089	660552	660567	(A)16	p1	16
CL2101.Contig2_All	CL2101.Contig2_All-1	p3	(TTG)6	18	2125	2142		Bra033688	BrScaffold000089_403/	BrScaffold000089	661129	661196	(CAA)6gatggagtctcagtccaaaagtaatagtatccaacacc(AAG)4	c	68
CL2101.Contig2_All	CL2101.Contig2_All-2	p1	(T)13	13	2420	2432			BrScaffold000089_402/	BrScaffold000089	660552	660567	(A)16	p1	16
CL2103.Contig3_All	CL2103.Contig3_All-1	p2	(TC)6	12	29	40		Bra029788	BrScaffold000067_428/	BrScaffold000067	938095	938127	(AG)6ataagagag(AAT)4	c	33
CL2103.Contig3_All	CL2103.Contig3_All-2	p3	(CCA)5	15	264	278		Bra029788	BrScaffold000067_427/BnEMS0842/UGBnM0415/	BrScaffold000067	937860	937877	(GGT)6	p3	18
CL2103.Contig3_All	CL2103.Contig3_All-3	c	(CAC)5tatccc(CCT)5	36	435	470		Bra029788	BrScaffold000067_426/UGBnM0416/BnEMS0842/	BrScaffold000067	937689	937726	(GGA)5gggggata(GTG)5	c	38
CL2103.Contig4_All	CL2103.Contig4_All-1	p2	(TC)7	14	121	134			BrScaffold000093_78/	BrScaffold000093	180275	180300	(AG)13	p2	26
CL2103.Contig4_All	CL2103.Contig4_All-2	c	(CAC)5tatccc(CCT)5	36	471	506		Bra029788	BrScaffold000067_426/UGBnM0416/BnEMS0842/	BrScaffold000067	937689	937726	(GGA)5gggggata(GTG)5	c	38
CL2110.Contig1_All	CL2110.Contig1_All-1	p2	(GA)6	12	100	111			BrScaffold000006_584/	BrScaffold000006	1334701	1334712	(GA)6	p2	12
CL2110.Contig2_All	CL2110.Contig2_All-1	p2	(GA)6	12	100	111			BrScaffold000006_584/	BrScaffold000006	1334701	1334712	(GA)6	p2	12
CL2110.Contig2_All	CL2110.Contig2_All-2	p2	(CT)7	14	3956	3969			BrScaffold000006_586/	BrScaffold000006	1342035	1342048	(CT)7	p2	14
CL2110.Contig3_All	CL2110.Contig3_All-1	p2	(CT)7	14	2010	2023			BrScaffold000006_586/	BrScaffold000006	1342035	1342048	(CT)7	p2	14
CL2113.Contig2_All	CL2113.Contig2_All-1	p2	(TC)6	12	64	75			BrScaffold000165_87/	BrScaffold000165	149955	149968	(AG)7	p2	14
CL2114.Contig1_All	CL2114.Contig1_All-1	p2	(AG)10	20	2180	2199			BrScaffold000008_127/	BrScaffold000008	268623	268720	(AG)49	p2	98
CL2116.Contig1_All	CL2116.Contig1_All-1	p1	(A)14	14	44	57			BrScaffold000008_1471/	BrScaffold000008	2898781	2898792	(A)12	p1	12
CL2116.Contig2_All	CL2116.Contig2_All-1	p1	(A)14	14	44	57			BrScaffold000008_1471/	BrScaffold000008	2898781	2898792	(A)12	p1	12
CL2121.Contig1_All	CL2121.Contig1_All-1	p2	(CT)7	14	121	134		Bra023409	BrScaffold000041_273/	BrScaffold000041	501821	501834	(GA)7	p2	14
CL2122.Contig1_All	CL2122.Contig1_All-1	p2	(TC)6	12	72	83		Bra018548	BrScaffold000025_1012/	BrScaffold000025	2343460	2343473	(AG)7	p2	14
CL2122.Contig1_All	CL2122.Contig1_All-2	p3	(TCT)5	15	1650	1664			BrScaffold000065_574/	BrScaffold000065	1067650	1067661	(TCT)4	p3	12
CL2123.Contig2_All	CL2123.Contig2_All-1	p2	(TC)7	14	710	723			BrScaffold000069_78/ACMP00364/	BrScaffold000069	148876	148887	(TC)6	p2	12
CL2125.Contig1_All	CL2125.Contig1_All-1	p3	(CTT)5	15	825	839		Bra035434	BrScaffold000105_125/	BrScaffold000105	334441	334455	(AAG)5	p3	15
CL2126.Contig1_All	CL2126.Contig1_All-1	p1	(A)12	12	1122	1133		Bra012945	BrScaffold000013_1211/	BrScaffold000013	2525256	2525267	(T)12	p1	12
CL2126.Contig1_All	CL2126.Contig1_All-2	p3	(TAT)5	15	1284	1298			BrScaffold000013_1210/	BrScaffold000013	2524995	2525009	(AAT)5	p3	15
CL2126.Contig2_All	CL2126.Contig2_All-1	p1	(A)12	12	259	270		Bra012945	BrScaffold000013_1211/	BrScaffold000013	2525256	2525267	(T)12	p1	12
CL2126.Contig2_All	CL2126.Contig2_All-2	p3	(TAT)5	15	421	435			BrScaffold000013_1210/	BrScaffold000013	2524995	2525009	(AAT)5	p3	15
CL2127.Contig1_All	CL2127.Contig1_All-1	p1	(A)19	19	1756	1774			BrScaffold000185_11/	BrScaffold000185	49005	49023	(A)19	p1	19
CL2134.Contig1_All	CL2134.Contig1_All-2	p3	(GCC)6	18	341	358		Bra007083	BrScaffold000006_574/ACMP00239/BnEMS0850/sS2167a/sR2034/Na14D09/Na12D07/sR1707/sNRA61/sNRC74/	BrScaffold000006	1306796	1306813	(GCG)6	p3	18
CL2139.Contig1_All	CL2139.Contig1_All-1	p3	(TCA)6	18	110	127		Bra016666	BrScaffold000020_953/	BrScaffold000020	1858476	1858493	(TCA)6	p3	18
CL2139.Contig2_All	CL2139.Contig2_All-1	p2	(AG)8	16	74	89		Bra026148	BrScaffold000050_538/	BrScaffold000050	1256806	1256819	(AG)7	p2	14
CL2139.Contig2_All	CL2139.Contig2_All-2	p3	(GAG)5	15	329	343		Bra026148	BrScaffold000050_539/	BrScaffold000050	1257406	1257420	(TCC)5	p3	15
CL2139.Contig3_All	CL2139.Contig3_All-2	p3	(GAG)5	15	329	343		Bra026148	BrScaffold000050_539/	BrScaffold000050	1257406	1257420	(TCC)5	p3	15
CL2139.Contig4_All	CL2139.Contig4_All-1	p2	(AG)8	16	177	192			BrScaffold000050_540/	BrScaffold000050	1257662	1257679	(CT)9	p2	18
CL2140.Contig1_All	CL2140.Contig1_All-1	p2	(TC)9	18	17	34		Bra003594	BrScaffold000003_1275/	BrScaffold000003	2516396	2516411	(CT)8	p2	16
CL2140.Contig2_All	CL2140.Contig2_All-1	p3	(CAA)6	18	225	242		Bra035141	BrScaffold000101_306/	BrScaffold000101	634580	634597	(TTG)6	p3	18
CL2140.Contig4_All	CL2140.Contig4_All-2	p3	(CAA)6	18	321	338		Bra035141	BrScaffold000101_306/	BrScaffold000101	634580	634597	(TTG)6	p3	18
CL2141.Contig2_All	CL2141.Contig2_All-1	p2	(AG)6	12	2378	2389			BrScaffold000051_73/	BrScaffold000051	179585	179689	(AG)6aagagagacaaagggatgtttatctggtcggatttattacactaaataaatatatatgttatcggctgtgtcacaggtaga(T)12	c	105
CL2141.Contig3_All	CL2141.Contig3_All-1	p2	(AG)6	12	2409	2420			BrScaffold000051_73/	BrScaffold000051	179585	179689	(AG)6aagagagacaaagggatgtttatctggtcggatttattacactaaataaatatatatgttatcggctgtgtcacaggtaga(T)12	c	105
CL2143.Contig2_All	CL2143.Contig2_All-1	p6	(TGGTTC)4	24	163	186			BrScaffold000013_152/	BrScaffold000013	331318	331335	(TGGTTC)3	p6	18
CL2146.Contig1_All	CL2146.Contig1_All-1	p2	(TC)6	12	491	502		Bra013453	BrScaffold000014_593/ACMP00306/	BrScaffold000014	1211305	1211316	(GA)6	p2	12
CL2146.Contig1_All	CL2146.Contig1_All-3	p2	(GA)9	18	1492	1509			BrScaffold000014_586/	BrScaffold000014	1209031	1209042	(TC)6	p2	12
CL2146.Contig2_All	CL2146.Contig2_All-1	p2	(TC)6	12	448	459		Bra013453	BrScaffold000014_593/ACMP00306/	BrScaffold000014	1211305	1211316	(GA)6	p2	12
CL2146.Contig2_All	CL2146.Contig2_All-2	p1	(T)13	13	1243	1255		Bra013453	BrScaffold000014_588/	BrScaffold000014	1209582	1209594	(A)13	p1	13
CL2146.Contig4_All	CL2146.Contig4_All-1	p2	(TC)6	12	448	459		Bra013453	BrScaffold000014_593/ACMP00306/	BrScaffold000014	1211305	1211316	(GA)6	p2	12
CL2146.Contig5_All	CL2146.Contig5_All-1	p2	(TC)6	12	448	459		Bra013453	BrScaffold000014_593/ACMP00306/	BrScaffold000014	1211305	1211316	(GA)6	p2	12
CL2149.Contig2_All	CL2149.Contig2_All-1	p2	(GA)6	12	1655	1666			BrScaffold000006_769/	BrScaffold000006	1737960	1737971	(GA)6	p2	12
CL2149.Contig4_All	CL2149.Contig4_All-1	p2	(GA)6	12	706	717			BrScaffold000006_769/	BrScaffold000006	1737960	1737971	(GA)6	p2	12
CL2150.Contig1_All	CL2150.Contig1_All-1	p2	(TC)8	16	39	54		Bra039861	BrScaffold000179_31/	BrScaffold000179	71025	71132	(TC)6accgtcaatttccggcgcctctctcaccgcctagttctggtgtctctctcaccgtcgatctctcctgtccccgagtcaccttcg(TC)6	c	108
CL2152.Contig1_All	CL2152.Contig1_All-1	p3	(CTC)5	15	576	590		Bra038325	BrScaffold000144_72/	BrScaffold000144	116281	116295	(CTC)5	p3	15
CL2152.Contig2_All	CL2152.Contig2_All-1	p3	(GAG)5	15	574	588		Bra038325	BrScaffold000144_72/	BrScaffold000144	116281	116295	(CTC)5	p3	15
CL2152.Contig2_All	CL2152.Contig2_All-2	p3	(TGA)7	21	889	909		Bra004362	BrScaffold000003_3437/BrGMS0189/sN9539/	BrScaffold000003	6784370	6784390	(TGA)7	p3	21
CL2157.Contig1_All	CL2157.Contig1_All-1	p3	(TTG)6	18	1854	1871			BrScaffold000054_471/UGBnM1059/	BrScaffold000054	968181	968198	(TTG)6	p3	18
CL2157.Contig1_All	CL2157.Contig1_All-2	p2	(GA)8	16	2036	2051			BrScaffold000054_472/	BrScaffold000054	968363	968378	(GA)8	p2	16
CL2159.Contig1_All	CL2159.Contig1_All-1	p2	(CT)6	12	47	58			BrScaffold000040_342/	BrScaffold000040	816599	816610	(CT)6	p2	12
CL216.Contig4_All	CL216.Contig4_All-1	p3	(CTT)5	15	260	274			BrScaffold000121_114/	BrScaffold000121	250215	250262	(GGAT)3ctgagttggatccaggaggag(GAA)5	c	48
CL2161.Contig1_All	CL2161.Contig1_All-1	p3	(CCT)7	21	318	338			BrScaffold000020_728/	BrScaffold000020	1401503	1401626	(CCT)7ccaatccaacccctaacctcctcgttaatccgctcgagcccatactctatatgctcagctaaaagacctccatgaacaaacaccgagtctc(CAA)4	c	124
CL2162.Contig4_All	CL2162.Contig4_All-1	p3	(TGA)5	15	214	228			BrScaffold000051_530/	BrScaffold000051	1216723	1216919	(CTCTT)3ctccgccgcctcaagtcctcctcggtctccgtctatactcttagagatactcagttgtatctttaggcatagataagtcggtgaagtagtagctgc(TGA)5cttcactc(GGT)4ggaggcggaggaggtggtggtgttggaccggttggtggt(GGA)4	c	197
CL2173.Contig4_All	CL2173.Contig4_All-1	p4	(AATC)5	20	48	67			BrScaffold000025_276/	BrScaffold000025	554616	554722	(AACC)3tcttataaagtcgtctctctccccaccatcttcttcctcagcagcttcttctgcttctctctcacatttgcctgaaaatcaac(CAAT)3	c	107
CL2173.Contig5_All	CL2173.Contig5_All-1	p4	(AATC)5	20	48	67			BrScaffold000025_276/	BrScaffold000025	554616	554722	(AACC)3tcttataaagtcgtctctctccccaccatcttcttcctcagcagcttcttctgcttctctctcacatttgcctgaaaatcaac(CAAT)3	c	107
CL2174.Contig1_All	CL2174.Contig1_All-1	p3	(GGT)5	15	667	681		Bra029989	BrScaffold000068_395/	BrScaffold000068	980415	980429	(GGT)5	p3	15
CL2175.Contig2_All	CL2175.Contig2_All-1	p1	(A)14	14	342	355			BrScaffold000018_1061/	BrScaffold000018	2573247	2573295	(AACA)3aaagagagaattaaacaagttt(A)15	c	49
CL2175.Contig3_All	CL2175.Contig3_All-1	p2	(TA)7	14	1301	1314			BrScaffold000077_21/	BrScaffold000077	48641	48739	(AACA)5acaagaggaattaaaaaaaaagtttttcctttcttctgacaaatctgataacaaaatagagtttg(AT)7	c	99
CL2176.Contig1_All	CL2176.Contig1_All-1	p3	(GTT)5	15	594	608		Bra024833	BrScaffold000046_174/	BrScaffold000046	309849	309863	(AAC)5	p3	15
CL2176.Contig2_All	CL2176.Contig2_All-1	p3	(GTT)5	15	593	607		Bra024833	BrScaffold000046_174/	BrScaffold000046	309849	309863	(AAC)5	p3	15
CL2176.Contig4_All	CL2176.Contig4_All-1	p3	(GTT)5	15	594	608		Bra024833	BrScaffold000046_174/	BrScaffold000046	309849	309863	(AAC)5	p3	15
CL2186.Contig1_All	CL2186.Contig1_All-1	p3	(TCT)6	18	55	72			BrScaffold000022_541/	BrScaffold000022	1283032	1283049	(TCT)6	p3	18
CL2186.Contig2_All	CL2186.Contig2_All-1	p3	(TCT)6	18	55	72			BrScaffold000022_541/	BrScaffold000022	1283032	1283049	(TCT)6	p3	18
CL219.Contig3_All	CL219.Contig3_All-1	p2	(TC)6	12	56	67			BrScaffold000030_344/BnEMS0188/	BrScaffold000030	659026	659037	(GA)6	p2	12
CL2192.Contig2_All	CL2192.Contig2_All-1	p3	(TGT)6	18	99	116		Bra002588	BrScaffold000002_1802/BnEMS0731/	BrScaffold000002	4076891	4076905	(AAC)5	p3	15
CL2192.Contig3_All	CL2192.Contig3_All-1	p3	(GGA)6	18	1	18		Bra002588	BrScaffold000002_1802/BnEMS0731/	BrScaffold000002	4076891	4076905	(AAC)5	p3	15
CL2193.Contig1_All	CL2193.Contig1_All-1	p2	(GA)6	12	1719	1730			BrScaffold000002_338/	BrScaffold000002	842365	842376	(GA)6	p2	12
CL2193.Contig3_All	CL2193.Contig3_All-1	p3	(TTC)5	15	222	236		Bra034835	BrScaffold000098_328/	BrScaffold000098	718355	718369	(GAA)5	p3	15
CL2194.Contig1_All	CL2194.Contig1_All-1	p2	(TC)6	12	2574	2585			BrScaffold000053_136/	BrScaffold000053	311633	311644	(TC)6	p2	12
CL2199.Contig2_All	CL2199.Contig2_All-1	p1	(T)12	12	1486	1497			BrScaffold000110_52/	BrScaffold000110	101933	101945	(T)13	p1	13
CL220.Contig1_All	CL220.Contig1_All-1	p2	(CT)10	20	1	20		Bra023966	BrScaffold000043_59/	BrScaffold000043	115821	115832	(AG)6	p2	12
CL2200.Contig1_All	CL2200.Contig1_All-2	p3	(AGG)5	15	708	722		Bra027200	BrScaffold000055_99/	BrScaffold000055	181681	181695	(AGG)5	p3	15
CL2200.Contig3_All	CL2200.Contig3_All-1	p3	(CTC)5	15	52	66		Bra027200	BrScaffold000055_99/	BrScaffold000055	181681	181695	(AGG)5	p3	15
CL2200.Contig4_All	CL2200.Contig4_All-1	p3	(CTC)5	15	52	66		Bra027200	BrScaffold000055_99/	BrScaffold000055	181681	181695	(AGG)5	p3	15
CL2201.Contig1_All	CL2201.Contig1_All-1	p2	(AT)6	12	97	108			BrScaffold000013_1360/	BrScaffold000013	2819930	2819941	(AT)6	p2	12
CL2201.Contig2_All	CL2201.Contig2_All-1	p2	(AG)9	18	324	341			BrScaffold000013_1362/	BrScaffold000013	2820919	2820936	(AG)9	p2	18
CL2201.Contig3_All	CL2201.Contig3_All-1	p2	(AG)9	18	189	206			BrScaffold000013_1362/	BrScaffold000013	2820919	2820936	(AG)9	p2	18
CL2202.Contig1_All	CL2202.Contig1_All-1	p1	(T)18	18	980	997		Bra006078	BrScaffold000005_1038/	BrScaffold000005	1890231	1890244	(A)14	p1	14
CL2202.Contig3_All	CL2202.Contig3_All-1	p1	(A)17	17	201	217		Bra018659	BrScaffold000026_204/	BrScaffold000026	425312	425328	(T)17	p1	17
CL2203.Contig2_All	CL2203.Contig2_All-1	p3	(GAG)5	15	1167	1181		Bra033402	BrScaffold000087_495/	BrScaffold000087	1006974	1006988	(GAG)5	p3	15
CL2203.Contig3_All	CL2203.Contig3_All-1	p3	(GAG)5	15	1095	1109		Bra033402	BrScaffold000087_495/	BrScaffold000087	1006974	1006988	(GAG)5	p3	15
CL2204.Contig1_All	CL2204.Contig1_All-1	p2	(TC)6	12	28	39		Bra027732	BrScaffold000057_420/	BrScaffold000057	823091	823102	(AG)6	p2	12
CL2204.Contig1_All	CL2204.Contig1_All-2	p1	(T)12	12	1328	1339			BrScaffold000057_417/	BrScaffold000057	820734	820746	(A)13	p1	13
CL2205.Contig1_All	CL2205.Contig1_All-1	p3	(AAC)7	21	934	954		Bra024818	BrScaffold000046_125/	BrScaffold000046	228691	228720	(TGT)10	p3	30
CL2205.Contig2_All	CL2205.Contig2_All-1	p3	(AAC)7	21	707	727		Bra024818	BrScaffold000046_125/	BrScaffold000046	228691	228720	(TGT)10	p3	30
CL2207.Contig3_All	CL2207.Contig3_All-1	p1	(T)12	12	926	937			BrScaffold000125_84/	BrScaffold000125	208434	208445	(T)12	p1	12
CL2211.Contig2_All	CL2211.Contig2_All-1	p1	(T)13	13	747	759		Bra012074	BrScaffold000012_609/	BrScaffold000012	1275206	1275218	(A)13	p1	13
CL2211.Contig3_All	CL2211.Contig3_All-1	p1	(A)13	13	117	129		Bra012074	BrScaffold000012_609/	BrScaffold000012	1275206	1275218	(A)13	p1	13
CL222.Contig1_All	CL222.Contig1_All-1	p2	(TC)6	12	64	75			BrScaffold000003_1218/	BrScaffold000003	2404228	2404327	(ACCC)4aaaaaatatgctgcacgatacaatacaatgcaaagtagatatatcattttatttctttggtatcatctttcg(TC)6	c	100
CL222.Contig2_All	CL222.Contig2_All-1	p2	(TC)6	12	64	75			BrScaffold000003_1218/	BrScaffold000003	2404228	2404327	(ACCC)4aaaaaatatgctgcacgatacaatacaatgcaaagtagatatatcattttatttctttggtatcatctttcg(TC)6	c	100
CL2224.Contig1_All	CL2224.Contig1_All-1	p2	(CT)8	16	5	20		Bra004003	BrScaffold000003_2440/	BrScaffold000003	4789983	4789998	(CT)8	p2	16
CL2224.Contig2_All	CL2224.Contig2_All-1	p2	(GA)8	16	1032	1047			BrScaffold000003_2440/	BrScaffold000003	4789983	4789998	(CT)8	p2	16
CL223.Contig1_All	CL223.Contig1_All-1	p1	(T)16	16	347	362			BrScaffold000040_226/	BrScaffold000040	541441	541454	(T)14	p1	14
CL223.Contig2_All	CL223.Contig2_All-1	p1	(T)16	16	347	362			BrScaffold000040_226/	BrScaffold000040	541441	541454	(T)14	p1	14
CL2230.Contig2_All	CL2230.Contig2_All-1	p3	(CGG)6	18	1245	1262		Bra008801	BrScaffold000008_549/	BrScaffold000008	1094503	1094520	(CGG)6	p3	18
CL2230.Contig2_All	CL2230.Contig2_All-2	p3	(GAT)5	15	1387	1401			BrScaffold000008_550/sN8502a/sN8502b/BnEMS0100/	BrScaffold000008	1094736	1094759	(GAT)8	p3	24
CL2236.Contig1_All	CL2236.Contig1_All-1	p3	(TCT)5	15	54	68			BrScaffold000044_160/	BrScaffold000044	386292	386306	(GAA)5	p3	15
CL2236.Contig4_All	CL2236.Contig4_All-1	p3	(TCT)5	15	54	68			BrScaffold000044_160/	BrScaffold000044	386292	386306	(GAA)5	p3	15
CL224.Contig1_All	CL224.Contig1_All-1	c	(GGT)5ttatcgaaaggcgtaattggtaggagaagaagtgatat(TTA)5	68	510	577			BrScaffold000101_340/	BrScaffold000101	675154	675221	(GGT)5ttatcgaaaggcgtaattggtaggagaagaagtgatat(TTA)5	c	68
CL224.Contig2_All	CL224.Contig2_All-1	c	(GGT)5ttatcgaaaggcgtaattggtaggagaagaagtgatat(TTA)5	68	923	990			BrScaffold000101_340/	BrScaffold000101	675154	675221	(GGT)5ttatcgaaaggcgtaattggtaggagaagaagtgatat(TTA)5	c	68
CL224.Contig5_All	CL224.Contig5_All-1	c	(GGT)5ttatcgaaaggcgtaattggtaggagaagaagtgatat(TTA)5	68	431	498			BrScaffold000101_340/	BrScaffold000101	675154	675221	(GGT)5ttatcgaaaggcgtaattggtaggagaagaagtgatat(TTA)5	c	68
CL2248.Contig1_All	CL2248.Contig1_All-1	p3	(ATC)5	15	269	283		Bra018313	BrScaffold000025_284/	BrScaffold000025	567020	567142	(ATC)5ccctgcacagccttctttgaatatggctttggcaacacttccttacagcccatcttttgcaacccccgtcgtagacgggaataaactcatgggtgc(TGG)4	c	123
CL2249.Contig1_All	CL2249.Contig1_All-1	p2	(AT)7	14	61	74			BrScaffold000001_753/	BrScaffold000001	1467937	1467950	(AT)7	p2	14
CL2249.Contig2_All	CL2249.Contig2_All-1	p2	(AT)7	14	181	194			BrScaffold000001_747/	BrScaffold000001	1464134	1464151	(AT)9	p2	18
CL2249.Contig3_All	CL2249.Contig3_All-1	p2	(AT)7	14	96	109			BrScaffold000001_753/	BrScaffold000001	1467937	1467950	(AT)7	p2	14
CL225.Contig1_All	CL225.Contig1_All-1	p6	(TTGGGC)5	30	80	109		Bra021277	BrScaffold000033_596/	BrScaffold000033	1424083	1424112	(TTGGGC)5	p6	30
CL225.Contig3_All	CL225.Contig3_All-1	p6	(GCCCAA)4	24	1614	1637		Bra021277	BrScaffold000033_596/	BrScaffold000033	1424083	1424112	(TTGGGC)5	p6	30
CL225.Contig4_All	CL225.Contig4_All-1	p6	(GCCCAA)4	24	1524	1547		Bra021277	BrScaffold000033_596/	BrScaffold000033	1424083	1424112	(TTGGGC)5	p6	30
CL2257.Contig1_All	CL2257.Contig1_All-1	p2	(AG)7	14	323	336			BrScaffold000040_736/	BrScaffold000040	1797080	1797093	(TC)7	p2	14
CL2257.Contig2_All	CL2257.Contig2_All-1	p2	(TC)7	14	95	108			BrScaffold000040_736/	BrScaffold000040	1797080	1797093	(TC)7	p2	14
CL2260.Contig2_All	CL2260.Contig2_All-1	c	(T)12atgtttcctgcc(AG)9	42	589	630		Bra006078	BrScaffold000005_1038/	BrScaffold000005	1890231	1890244	(A)14	p1	14
CL2264.Contig2_All	CL2264.Contig2_All-1	p2	(TC)7	14	52	65			BrScaffold000053_583/BRMS192/	BrScaffold000053	1195117	1195214	(AG)7atagagaaggaaacagaagctaaacaataattagaaaggaaggaaacagaagataaggtt(TTG)8	c	98
CL2264.Contig4_All	CL2264.Contig4_All-1	p2	(TC)7	14	52	65			BrScaffold000053_583/BRMS192/	BrScaffold000053	1195117	1195214	(AG)7atagagaaggaaacagaagctaaacaataattagaaaggaaggaaacagaagataaggtt(TTG)8	c	98
CL2268.Contig1_All	CL2268.Contig1_All-1	p2	(GT)9	18	1931	1948			BrScaffold000003_2767/	BrScaffold000003	5441743	5441760	(AC)9	p2	18
CL2271.Contig1_All	CL2271.Contig1_All-1	p3	(TCC)6	18	250	267		Bra020003	BrScaffold000029_1031/	BrScaffold000029	2172423	2172440	(TCC)6	p3	18
CL2273.Contig3_All	CL2273.Contig3_All-1	p2	(AG)11	22	1888	1909			BrScaffold000097_244/	BrScaffold000097	507630	507655	(AG)13	p2	26
CL2273.Contig5_All	CL2273.Contig5_All-1	p2	(AG)11	22	1986	2007			BrScaffold000097_244/	BrScaffold000097	507630	507655	(AG)13	p2	26
CL2278.Contig1_All	CL2278.Contig1_All-1	p3	(GCC)5	15	431	445		Bra020087	BrScaffold000030_122/UGBnM1352/	BrScaffold000030	254784	254822	(GGA)4ggctggtttgga(GGC)5	c	39
CL2279.Contig1_All	CL2279.Contig1_All-1	p3	(ACA)7	21	436	456			BrScaffold000002_1740/UGBnM0259/UGBnM1633/	BrScaffold000002	3943977	3943994	(TGT)6	p3	18
CL2279.Contig1_All	CL2279.Contig1_All-2	p3	(CAA)6	18	653	670			BrScaffold000002_1739/UGBnM0260/UGBnM0261/	BrScaffold000002	3943741	3943780	(GGA)4ttctgtttct(TTG)6	c	40
CL2279.Contig2_All	CL2279.Contig2_All-1	p3	(ACA)7	21	387	407			BrScaffold000002_1740/UGBnM0259/UGBnM1633/	BrScaffold000002	3943977	3943994	(TGT)6	p3	18
CL2279.Contig2_All	CL2279.Contig2_All-2	p3	(CAA)6	18	604	621			BrScaffold000002_1739/UGBnM0260/UGBnM0261/	BrScaffold000002	3943741	3943780	(GGA)4ttctgtttct(TTG)6	c	40
CL228.Contig2_All	CL228.Contig2_All-1	p3	(CTG)5	15	1272	1286		Bra012144	BrScaffold000012_806/UGBnM1703/	BrScaffold000012	1672989	1673003	(CTG)5	p3	15
CL228.Contig3_All	CL228.Contig3_All-1	p3	(AGC)6	18	208	225		Bra037122	BrScaffold000126_29/ACMP00367/	BrScaffold000126	55945	55962	(AGC)6	p3	18
CL2289.Contig1_All	CL2289.Contig1_All-1	p3	(CCA)5	15	1681	1695		Bra023204	BrScaffold000040_381/	BrScaffold000040	915970	915984	(GGT)5	p3	15
CL2289.Contig2_All	CL2289.Contig2_All-1	p3	(CCA)5	15	1681	1695		Bra023204	BrScaffold000040_381/	BrScaffold000040	915970	915984	(GGT)5	p3	15
CL2295.Contig1_All	CL2295.Contig1_All-1	p2	(TC)7	14	211	224			BrScaffold000016_1147/	BrScaffold000016	2561771	2561784	(TC)7	p2	14
CL2295.Contig1_All	CL2295.Contig1_All-2	p2	(AG)8	16	785	800			BrScaffold000016_1149/	BrScaffold000016	2562941	2562956	(AG)8	p2	16
CL2295.Contig3_All	CL2295.Contig3_All-1	p2	(AG)8	16	691	706			BrScaffold000016_1149/	BrScaffold000016	2562941	2562956	(AG)8	p2	16
CL2305.Contig1_All	CL2305.Contig1_All-1	p2	(AG)8	16	440	455			BrScaffold000006_186/	BrScaffold000006	440380	440562	(CT)6caccaacatttctttaaattagggttttctttccggcagccttctctctcccttccctatttttcccccctctcgcatagttccaggtacttgtctc(TCTT)3cctcaaagtcgtatcctttcgtgaatcttttggttgggaatccgat(TC)8	c	183
CL2305.Contig2_All	CL2305.Contig2_All-1	p2	(GA)6	12	318	329			BrScaffold000006_186/	BrScaffold000006	440380	440562	(CT)6caccaacatttctttaaattagggttttctttccggcagccttctctctcccttccctatttttcccccctctcgcatagttccaggtacttgtctc(TCTT)3cctcaaagtcgtatcctttcgtgaatcttttggttgggaatccgat(TC)8	c	183
CL2305.Contig3_All	CL2305.Contig3_All-1	p2	(GA)6	12	282	293			BrScaffold000006_186/	BrScaffold000006	440380	440562	(CT)6caccaacatttctttaaattagggttttctttccggcagccttctctctcccttccctatttttcccccctctcgcatagttccaggtacttgtctc(TCTT)3cctcaaagtcgtatcctttcgtgaatcttttggttgggaatccgat(TC)8	c	183
CL2314.Contig1_All	CL2314.Contig1_All-1	p3	(CTC)5	15	267	281		Bra021376	BrScaffold000034_232/	BrScaffold000034	835297	835311	(GGA)5	p3	15
CL2320.Contig1_All	CL2320.Contig1_All-1	p1	(T)14	14	11	24		Bra005825	BrScaffold000005_476/	BrScaffold000005	807505	807516	(T)12	p1	12
CL2320.Contig2_All	CL2320.Contig2_All-1	p1	(T)14	14	11	24		Bra005825	BrScaffold000005_476/	BrScaffold000005	807505	807516	(T)12	p1	12
CL2321.Contig3_All	CL2321.Contig3_All-1	p3	(GAA)6	18	2631	2648		Bra018293	BrScaffold000025_224/PUT146/UGBnM0110/BnEMS0551/	BrScaffold000025	441735	441755	(GAA)7	p3	21
CL2321.Contig4_All	CL2321.Contig4_All-1	p3	(GAA)5	15	210	224		Bra021665	BrScaffold000035_192/UGBnM0110/BnEMS0551/	BrScaffold000035	428137	428175	(TCT)4cctgtttcttca(TCT)5	c	39
CL2323.Contig1_All	CL2323.Contig1_All-1	c	(A)12ggaatgagagaaagcaaacaacagtggtggatgttctttttacac(GAA)5	72	1696	1767			BrScaffold000014_347/	BrScaffold000014	731330	731401	(TTC)5gtgtaaaaagaacatccaccactgttgtttgctttctctcattcc(T)12	c	72
CL2323.Contig2_All	CL2323.Contig2_All-1	c	(A)12ggaatgagagaaagcaaacaacagtggtggatgttctttttacac(GAA)5	72	598	669			BrScaffold000014_347/	BrScaffold000014	731330	731401	(TTC)5gtgtaaaaagaacatccaccactgttgtttgctttctctcattcc(T)12	c	72
CL2323.Contig4_All	CL2323.Contig4_All-1	c	(A)12ggaatgagagaaagcaaacaacagtggtggatgttctttttacac(GAA)5	72	1720	1791			BrScaffold000014_347/	BrScaffold000014	731330	731401	(TTC)5gtgtaaaaagaacatccaccactgttgtttgctttctctcattcc(T)12	c	72
CL2323.Contig5_All	CL2323.Contig5_All-1	c	(A)12ggaatgagagaaagcaaacaacagtggtggatgttctttttacac(GAA)5	72	584	655			BrScaffold000014_347/	BrScaffold000014	731330	731401	(TTC)5gtgtaaaaagaacatccaccactgttgtttgctttctctcattcc(T)12	c	72
CL2326.Contig1_All	CL2326.Contig1_All-1	p2	(TC)6	12	44	55			BrScaffold000001_4055/	BrScaffold000001	8143359	8143370	(AG)6	p2	12
CL2327.Contig3_All	CL2327.Contig3_All-1	p1	(A)12	12	74	85		Bra024498	BrScaffold000044_808/	BrScaffold000044	1771817	1771828	(A)12	p1	12
CL2328.Contig1_All	CL2328.Contig1_All-1	p1	(A)16	16	139	154			BrScaffold000076_131/	BrScaffold000076	379975	379990	(A)16	p1	16
CL2329.Contig1_All	CL2329.Contig1_All-1	p3	(TGC)5	15	644	658		Bra020136	BrScaffold000030_247/UGBnM1470/	BrScaffold000030	477217	477231	(TGC)5	p3	15
CL2329.Contig1_All	CL2329.Contig1_All-2	p3	(TTC)6	18	881	898		Bra020136	BrScaffold000030_249/	BrScaffold000030	477718	477735	(TTC)6	p3	18
CL2329.Contig2_All	CL2329.Contig2_All-1	p3	(TGC)5	15	751	765		Bra002341	BrScaffold000002_1134/	BrScaffold000002	2608314	2608325	(CGA)4	p3	12
CL2329.Contig2_All	CL2329.Contig2_All-2	p3	(TTC)6	18	988	1005		Bra002341	BrScaffold000002_1128/	BrScaffold000002	2595129	2595146	(TTC)6	p3	18
CL233.Contig2_All	CL233.Contig2_All-1	p3	(GTG)5	15	534	548		Bra040100	BrScaffold000188_44/	BrScaffold000188	111286	111300	(GTG)5	p3	15
CL233.Contig4_All	CL233.Contig4_All-1	p3	(GTG)5	15	441	455		Bra040100	BrScaffold000188_44/	BrScaffold000188	111286	111300	(GTG)5	p3	15
CL233.Contig5_All	CL233.Contig5_All-1	p3	(CAC)5	15	881	895		Bra040100	BrScaffold000188_44/	BrScaffold000188	111286	111300	(GTG)5	p3	15
CL233.Contig6_All	CL233.Contig6_All-1	p3	(CAC)5	15	881	895		Bra040100	BrScaffold000188_44/	BrScaffold000188	111286	111300	(GTG)5	p3	15
CL2336.Contig1_All	CL2336.Contig1_All-1	p2	(TC)7	14	677	690			BrScaffold000087_303/	BrScaffold000087	555485	555498	(AG)7	p2	14
CL2336.Contig2_All	CL2336.Contig2_All-1	p2	(TC)7	14	677	690		Bra033315	BrScaffold000087_303/	BrScaffold000087	555485	555498	(AG)7	p2	14
CL2338.Contig3_All	CL2338.Contig3_All-1	p4	(TTGC)6	24	1360	1383			BrScaffold000046_439/	BrScaffold000046	828748	828779	(GCAA)8	p4	32
CL2338.Contig4_All	CL2338.Contig4_All-1	p4	(TTGC)6	24	762	785			BrScaffold000046_439/	BrScaffold000046	828748	828779	(GCAA)8	p4	32
CL2341.Contig2_All	CL2341.Contig2_All-1	p3	(AAC)5	15	185	199		Bra005716	BrScaffold000005_192/	BrScaffold000005	255393	255407	(TTG)5	p3	15
CL2346.Contig2_All	CL2346.Contig2_All-1	p3	(TGG)5	15	922	936		Bra037731	BrScaffold000132_227/	BrScaffold000132	402829	402888	(TGG)5agatgagtagtaatatggtggagggtaagattt(TGG)4	c	60
CL2346.Contig3_All	CL2346.Contig3_All-1	p3	(TGG)5	15	1030	1044		Bra037731	BrScaffold000132_227/	BrScaffold000132	402829	402888	(TGG)5agatgagtagtaatatggtggagggtaagattt(TGG)4	c	60
CL2346.Contig4_All	CL2346.Contig4_All-1	p3	(TGG)5	15	1189	1203		Bra037731	BrScaffold000132_227/	BrScaffold000132	402829	402888	(TGG)5agatgagtagtaatatggtggagggtaagattt(TGG)4	c	60
CL2346.Contig6_All	CL2346.Contig6_All-1	p3	(TGG)5	15	937	951		Bra037731	BrScaffold000132_227/	BrScaffold000132	402829	402888	(TGG)5agatgagtagtaatatggtggagggtaagattt(TGG)4	c	60
CL2348.Contig1_All	CL2348.Contig1_All-1	p2	(GA)9	18	325	342			BrScaffold000005_1235/	BrScaffold000005	2278874	2278891	(GA)9	p2	18
CL235.Contig2_All	CL235.Contig2_All-1	p1	(A)13	13	547	559			BrScaffold000088_247/	BrScaffold000088	616709	616721	(T)13	p1	13
CL2353.Contig1_All	CL2353.Contig1_All-1	p1	(A)12	12	580	591		Bra031987	BrScaffold000078_540/	BrScaffold000078	1082156	1082167	(T)12	p1	12
CL2353.Contig2_All	CL2353.Contig2_All-1	p1	(A)12	12	358	369		Bra031987	BrScaffold000078_540/	BrScaffold000078	1082156	1082167	(T)12	p1	12
CL2355.Contig2_All	CL2355.Contig2_All-1	p1	(A)13	13	1081	1093		Bra021248	BrScaffold000033_484/	BrScaffold000033	1181315	1181327	(A)13	p1	13
CL2359.Contig2_All	CL2359.Contig2_All-1	p3	(CTT)5	15	1	15			BrScaffold000110_132/	BrScaffold000110	216793	216923	(TC)9c(ATTTT)3(TTC)8gctggatcgaaaaaacaaacaagggcgtgctttcgattcgtgtctcgcactctacgggggt(TTC)4	c	131
CL2373.Contig6_All	CL2373.Contig6_All-1	p2	(GA)6	12	66	77		Bra012072	BrScaffold000012_597/	BrScaffold000012	1252089	1252100	(AT)6	p2	12
CL2373.Contig7_All	CL2373.Contig7_All-1	p2	(GA)6	12	66	77		Bra012072	BrScaffold000012_597/	BrScaffold000012	1252089	1252100	(AT)6	p2	12
CL2379.Contig1_All	CL2379.Contig1_All-1	p2	(TA)6	12	459	470			BrScaffold000055_602/	BrScaffold000055	1299956	1300044	(GATGAG)3ctttgccatatgtgtggattgtggtatgagatttatttctagttgatatatgt(TA)9	c	89
CL238.Contig1_All	CL238.Contig1_All-1	p3	(GAA)5	15	313	327		Bra017628	BrScaffold000023_100/	BrScaffold000023	187771	187785	(TTC)5	p3	15
CL2383.Contig1_All	CL2383.Contig1_All-1	p3	(AAG)5	15	408	422		Bra007782	BrScaffold000006_2418/	BrScaffold000006	4951371	4951385	(AAG)5	p3	15
CL2383.Contig1_All	CL2383.Contig1_All-2	p3	(AGG)5	15	1066	1080		Bra011361	BrScaffold000011_897/	BrScaffold000011	1808283	1808459	(TTC)4attgatgcaatcttctttagccgttctttgatatccatggaagaagacg(CCT)5tctgctcaccggactcacctgcagcagcatctgggttgctcttcacttcatcctgagattcttttacctccttctgtttattcttcttt(TTC)4	c	177
CL2383.Contig2_All	CL2383.Contig2_All-1	p3	(AGG)5	15	977	991		Bra011361	BrScaffold000011_897/	BrScaffold000011	1808283	1808459	(TTC)4attgatgcaatcttctttagccgttctttgatatccatggaagaagacg(CCT)5tctgctcaccggactcacctgcagcagcatctgggttgctcttcacttcatcctgagattcttttacctccttctgtttattcttcttt(TTC)4	c	177
CL2383.Contig4_All	CL2383.Contig4_All-1	p3	(AGG)5	15	978	992		Bra011361	BrScaffold000011_897/	BrScaffold000011	1808283	1808459	(TTC)4attgatgcaatcttctttagccgttctttgatatccatggaagaagacg(CCT)5tctgctcaccggactcacctgcagcagcatctgggttgctcttcacttcatcctgagattcttttacctccttctgtttattcttcttt(TTC)4	c	177
CL2383.Contig5_All	CL2383.Contig5_All-1	p3	(AAG)5	15	287	301		Bra007782	BrScaffold000006_2418/	BrScaffold000006	4951371	4951385	(AAG)5	p3	15
CL2383.Contig6_All	CL2383.Contig6_All-1	p3	(AAG)5	15	287	301		Bra007782	BrScaffold000006_2418/	BrScaffold000006	4951371	4951385	(AAG)5	p3	15
CL2383.Contig6_All	CL2383.Contig6_All-2	p3	(AGG)5	15	945	959		Bra011361	BrScaffold000011_897/	BrScaffold000011	1808283	1808459	(TTC)4attgatgcaatcttctttagccgttctttgatatccatggaagaagacg(CCT)5tctgctcaccggactcacctgcagcagcatctgggttgctcttcacttcatcctgagattcttttacctccttctgtttattcttcttt(TTC)4	c	177
CL2385.Contig1_All	CL2385.Contig1_All-1	p2	(GA)9	18	595	612			BrScaffold000122_69/	BrScaffold000122	186386	186397	(GA)6	p2	12
CL2385.Contig4_All	CL2385.Contig4_All-1	p1	(A)18	18	1736	1753		Bra001084	BrScaffold000001_3025/	BrScaffold000001	5876413	5876427	(T)15	p1	15
CL2387.Contig2_All	CL2387.Contig2_All-1	p6	(GGAAGT)4	24	1769	1792			BrScaffold000079_297/BoE125/	BrScaffold000079	586112	586135	(CACTTC)4	p6	24
CL2387.Contig5_All	CL2387.Contig5_All-1	p6	(GGAAGT)4	24	1716	1739			BrScaffold000079_297/BoE125/	BrScaffold000079	586112	586135	(CACTTC)4	p6	24
CL2389.Contig2_All	CL2389.Contig2_All-1	p2	(CT)6	12	102	113		Bra013159	BrScaffold000013_1832/BrGMS2941/	BrScaffold000013	3777219	3777236	(GA)9	p2	18
CL2391.Contig1_All	CL2391.Contig1_All-1	p3	(AGA)5	15	521	535		Bra024177	BrScaffold000043_715/	BrScaffold000043	1560985	1560999	(AGA)5	p3	15
CL2391.Contig1_All	CL2391.Contig1_All-2	p3	(ACA)6	18	1037	1054		Bra024177	BrScaffold000043_716/	BrScaffold000043	1561577	1561594	(ACA)6	p3	18
CL2394.Contig1_All	CL2394.Contig1_All-1	p3	(ACC)5	15	1061	1075		Bra001348	BrScaffold000001_3618/	BrScaffold000001	7179697	7179711	(TGG)5	p3	15
CL2394.Contig5_All	CL2394.Contig5_All-1	p3	(ACC)5	15	1062	1076		Bra001348	BrScaffold000001_3618/	BrScaffold000001	7179697	7179711	(TGG)5	p3	15
CL2394.Contig6_All	CL2394.Contig6_All-1	p2	(GA)6	12	264	275			BrScaffold000067_305/	BrScaffold000067	634814	634825	(TC)6	p2	12
CL2394.Contig6_All	CL2394.Contig6_All-2	p4	(AAAG)5	20	379	398			BrScaffold000067_304/	BrScaffold000067	634691	634710	(CTTT)5	p4	20
CL240.Contig2_All	CL240.Contig2_All-1	p1	(A)12	12	1	12		Bra023353	BrScaffold000041_106/	BrScaffold000041	212303	212315	(T)13	p1	13
CL240.Contig2_All	CL240.Contig2_All-2	p2	(CT)6	12	142	153			BrScaffold000005_1179/UGBnM1680/	BrScaffold000005	2158619	2158630	(GA)6	p2	12
CL2401.Contig1_All	CL2401.Contig1_All-1	p2	(CT)9	18	48	65			BrScaffold000121_13/BnEMS1094/	BrScaffold000121	14514	14531	(GA)9	p2	18
CL2401.Contig2_All	CL2401.Contig2_All-1	p2	(CT)9	18	200	217		Bra036780	BrScaffold000121_13/BnEMS1094/	BrScaffold000121	14514	14531	(GA)9	p2	18
CL2406.Contig2_All	CL2406.Contig2_All-1	p3	(GAG)5	15	756	770		Bra039470	BrScaffold000165_156/	BrScaffold000165	278947	278961	(GAG)5	p3	15
CL2406.Contig4_All	CL2406.Contig4_All-1	p3	(GAG)5	15	39	53		Bra039470	BrScaffold000165_156/	BrScaffold000165	278947	278961	(GAG)5	p3	15
CL2411.Contig3_All	CL2411.Contig3_All-2	p2	(GT)8	16	1112	1127			BrScaffold000009_1056/	BrScaffold000009	2180691	2180704	(CA)7	p2	14
CL2415.Contig1_All	CL2415.Contig1_All-1	p3	(GTT)5	15	1231	1245		Bra011118	BrScaffold000011_273/PUT007/PUT008/	BrScaffold000011	554765	554779	(AAC)5	p3	15
CL2415.Contig2_All	CL2415.Contig2_All-1	p3	(GTT)5	15	1318	1332		Bra011118	BrScaffold000011_273/PUT007/PUT008/	BrScaffold000011	554765	554779	(AAC)5	p3	15
CL2415.Contig3_All	CL2415.Contig3_All-1	p3	(AAC)5	15	83	97		Bra011118	BrScaffold000011_273/PUT007/PUT008/	BrScaffold000011	554765	554779	(AAC)5	p3	15
CL2429.Contig2_All	CL2429.Contig2_All-1	p2	(TC)6	12	12	23		Bra037641	BrScaffold000132_29/	BrScaffold000132	50600	50615	(TC)8	p2	16
CL2431.Contig2_All	CL2431.Contig2_All-1	c	(CCTGAG)4cattctcctcctgactcagctgagagtctc(CCA)5	69	741	809		Bra014370	BrScaffold000015_1457/ACMP00660/	BrScaffold000015	3614929	3615004	(GGT)5gggagactctcagctgagtcaggaggagaat(GCTCAG)5	c	76
CL2431.Contig3_All	CL2431.Contig3_All-1	p3	(GGA)6	18	320	337			BrScaffold000073_356/	BrScaffold000073	703619	703636	(TCC)6	p3	18
CL2431.Contig3_All	CL2431.Contig3_All-2	c	(CCTGAG)4cattctcctcctgactcagctgagagtctc(CCA)5	69	758	826		Bra014370	BrScaffold000015_1457/ACMP00660/	BrScaffold000015	3614929	3615004	(GGT)5gggagactctcagctgagtcaggaggagaat(GCTCAG)5	c	76
CL2431.Contig4_All	CL2431.Contig4_All-1	c	(CCTGAG)4cattctcctcctgactcagctgagagtctc(CCA)5	69	695	763		Bra014370	BrScaffold000015_1457/ACMP00660/	BrScaffold000015	3614929	3615004	(GGT)5gggagactctcagctgagtcaggaggagaat(GCTCAG)5	c	76
CL2431.Contig5_All	CL2431.Contig5_All-1	c	(CCTGAG)4cattctcctcctgactcagctgagagtctc(CCA)5	69	601	669		Bra014370	BrScaffold000015_1457/ACMP00660/	BrScaffold000015	3614929	3615004	(GGT)5gggagactctcagctgagtcaggaggagaat(GCTCAG)5	c	76
CL2439.Contig1_All	CL2439.Contig1_All-1	p3	(ATT)5	15	788	802		Bra005177	BrScaffold000004_1980/BnEMS0238/	BrScaffold000004	3850609	3850623	(TAA)5	p3	15
CL2439.Contig3_All	CL2439.Contig3_All-1	p3	(ATT)5	15	762	776		Bra005177	BrScaffold000004_1980/BnEMS0238/	BrScaffold000004	3850609	3850623	(TAA)5	p3	15
CL244.Contig1_All	CL244.Contig1_All-1	p2	(TC)8	16	47	62			BrScaffold000012_1495/	BrScaffold000012	3212192	3212209	(AG)9	p2	18
CL244.Contig3_All	CL244.Contig3_All-1	p2	(CA)6	12	89	100			BrScaffold000019_1338/	BrScaffold000019	2662948	2662959	(TG)6	p2	12
CL244.Contig4_All	CL244.Contig4_All-1	p2	(CA)6	12	89	100			BrScaffold000019_1338/	BrScaffold000019	2662948	2662959	(TG)6	p2	12
CL244.Contig5_All	CL244.Contig5_All-1	p2	(CA)6	12	89	100			BrScaffold000019_1338/	BrScaffold000019	2662948	2662959	(TG)6	p2	12
CL2443.Contig2_All	CL2443.Contig2_All-1	p3	(CCG)6	18	1655	1672		Bra025226	BrScaffold000047_351/UGBnM1869/BnEMS0756/	BrScaffold000047	698671	698688	(CCG)6	p3	18
CL2443.Contig5_All	CL2443.Contig5_All-1	p3	(CCG)6	18	1655	1672		Bra025226	BrScaffold000047_351/UGBnM1869/BnEMS0756/	BrScaffold000047	698671	698688	(CCG)6	p3	18
CL2448.Contig4_All	CL2448.Contig4_All-1	p2	(CT)6	12	10	21		Bra020065	BrScaffold000030_76/sN3560/	BrScaffold000030	159157	159168	(AG)6	p2	12
CL245.Contig2_All	CL245.Contig2_All-1	p2	(AG)6	12	1244	1255			BrScaffold000006_894/	BrScaffold000006	2043559	2043570	(AG)6	p2	12
CL2451.Contig1_All	CL2451.Contig1_All-1	p3	(GAT)7	21	1812	1832			BrScaffold000104_220/	BrScaffold000104	619127	619189	(ACC)4acgaggatcatcatattt(TTC)5(ATC)6	c	63
CL2459.Contig1_All	CL2459.Contig1_All-1	p3	(CAG)5	15	744	758		Bra010400	BrScaffold000010_574/UGBnM1530/	BrScaffold000010	1121420	1121495	(AGA)4aacctttgctccggaagtttggaaatctactgaagaagaagagtaccac(CAG)5	c	76
CL2459.Contig2_All	CL2459.Contig2_All-1	p3	(CAG)5	15	1542	1556		Bra010400	BrScaffold000010_574/UGBnM1530/	BrScaffold000010	1121420	1121495	(AGA)4aacctttgctccggaagtttggaaatctactgaagaagaagagtaccac(CAG)5	c	76
CL246.Contig2_All	CL246.Contig2_All-1	p2	(AT)8	16	177	192			BrScaffold000089_57/	BrScaffold000089	67645	67754	(TA)8ttttttgagtaacaacaaaactaccactcctaagatgatcccttccttccccaatcaacaacaataaacaataattaa(AT)8	c	110
CL246.Contig2_All	CL246.Contig2_All-2	p3	(GAG)5	15	1209	1223		Bra033566	BrScaffold000089_59/ACMP00308/ACMP00308/	BrScaffold000089	69097	69111	(GAG)5	p3	15
CL246.Contig2_All	CL246.Contig2_All-3	p3	(TGG)6	18	1365	1382		Bra033566	BrScaffold000089_60/ACMP00308/ACMP00308/	BrScaffold000089	69253	69267	(TGG)5	p3	15
CL246.Contig3_All	CL246.Contig3_All-1	p3	(GAG)5	15	561	575		Bra033566	BrScaffold000089_59/ACMP00308/ACMP00308/	BrScaffold000089	69097	69111	(GAG)5	p3	15
CL246.Contig3_All	CL246.Contig3_All-2	p3	(TGG)6	18	717	734		Bra033566	BrScaffold000089_60/ACMP00308/ACMP00308/	BrScaffold000089	69253	69267	(TGG)5	p3	15
CL2461.Contig2_All	CL2461.Contig2_All-1	p2	(TC)8	16	59	74			BrScaffold000019_529/	BrScaffold000019	1036947	1036962	(TC)8	p2	16
CL2461.Contig3_All	CL2461.Contig3_All-1	p2	(TC)8	16	54	69			BrScaffold000019_529/	BrScaffold000019	1036947	1036962	(TC)8	p2	16
CL2464.Contig1_All	CL2464.Contig1_All-1	p2	(CA)7	14	263	276			BrScaffold000023_195/	BrScaffold000023	374846	374940	(GTTCT)3tgacttcccctacaagaaaacccattttaatattctctcttctcgaaaaagacttc(TTTG)3(TG)7*	c*	95
CL2464.Contig1_All	CL2464.Contig1_All-2	p3	(AGA)5	15	692	706		Bra011545	BrScaffold000011_1286/	BrScaffold000011	2629651	2629665	(TTC)5	p3	15
CL2464.Contig2_All	CL2464.Contig2_All-1	p3	(AGA)5	15	332	346		Bra011545	BrScaffold000011_1286/	BrScaffold000011	2629651	2629665	(TTC)5	p3	15
CL247.Contig4_All	CL247.Contig4_All-1	p3	(CCA)7	21	36	56		Bra007840	BrScaffold000006_2571/ACMP00081/	BrScaffold000006	5296618	5296746	(CCA)7cgggagcggcattcacgtgcaaagtgaccagactcgccacactcataacacttcaaatcagaaccaccacggccacggccaccatcaccacggcct(CCA)4	c	129
CL247.Contig5_All	CL247.Contig5_All-1	p3	(CCA)7	21	36	56		Bra007840	BrScaffold000006_2571/ACMP00081/	BrScaffold000006	5296618	5296746	(CCA)7cgggagcggcattcacgtgcaaagtgaccagactcgccacactcataacacttcaaatcagaaccaccacggccacggccaccatcaccacggcct(CCA)4	c	129
CL2470.Contig1_All	CL2470.Contig1_All-1	p2	(CT)6	12	141	152			BrScaffold000222_9/	BrScaffold000222	27043	27054	(AG)6	p2	12
CL2470.Contig2_All	CL2470.Contig2_All-1	p2	(CT)6	12	141	152			BrScaffold000222_9/	BrScaffold000222	27043	27054	(AG)6	p2	12
CL2471.Contig1_All	CL2471.Contig1_All-2	p1	(T)17	17	2365	2381			BrScaffold000055_601/	BrScaffold000055	1295066	1295082	(T)17	p1	17
CL2471.Contig2_All	CL2471.Contig2_All-1	p3	(GAA)6	18	384	401		Bra021498	BrScaffold000034_538/	BrScaffold000034	1377937	1378022	(GAA)8gagaagatagttatggcgattggtaacgattctggcggctctaacaa(GGC)5	c	86
CL2471.Contig3_All	CL2471.Contig3_All-1	p1	(A)16	16	36	51		Bra021498	BrScaffold000034_540/	BrScaffold000034	1383265	1383278	(T)14	p1	14
CL2471.Contig3_All	CL2471.Contig3_All-2	p3	(GAA)6	18	383	400		Bra021498	BrScaffold000034_538/	BrScaffold000034	1377937	1378022	(GAA)8gagaagatagttatggcgattggtaacgattctggcggctctaacaa(GGC)5	c	86
CL2471.Contig4_All	CL2471.Contig4_All-1	p1	(A)17	17	50	66			BrScaffold000055_601/	BrScaffold000055	1295066	1295082	(T)17	p1	17
CL2471.Contig4_All	CL2471.Contig4_All-2	p3	(GAA)6	18	422	439		Bra027409	BrScaffold000055_600/UGBnM1400/	BrScaffold000055	1294691	1294708	(TCT)6	p3	18
CL2471.Contig5_All	CL2471.Contig5_All-1	p3	(GAA)6	18	429	446		Bra027409	BrScaffold000055_600/UGBnM1400/	BrScaffold000055	1294691	1294708	(TCT)6	p3	18
CL2471.Contig6_All	CL2471.Contig6_All-1	p3	(GAA)6	18	408	425		Bra027409	BrScaffold000055_600/UGBnM1400/	BrScaffold000055	1294691	1294708	(TCT)6	p3	18
CL2475.Contig1_All	CL2475.Contig1_All-1	p2	(TC)6	12	1166	1177			BrScaffold000008_921/	BrScaffold000008	1820344	1820355	(AG)6	p2	12
CL2475.Contig2_All	CL2475.Contig2_All-1	p2	(AG)6	12	95	106			BrScaffold000008_921/	BrScaffold000008	1820344	1820355	(AG)6	p2	12
CL2482.Contig3_All	CL2482.Contig3_All-1	p3	(GAC)5	15	2126	2140		Bra009441	BrScaffold000008_1943/	BrScaffold000008	3849285	3849299	(GAC)5	p3	15
CL2482.Contig4_All	CL2482.Contig4_All-1	p3	(GAC)5	15	2232	2246		Bra009441	BrScaffold000008_1943/	BrScaffold000008	3849285	3849299	(GAC)5	p3	15
CL2482.Contig5_All	CL2482.Contig5_All-1	p3	(GAC)5	15	1531	1545		Bra009441	BrScaffold000008_1943/	BrScaffold000008	3849285	3849299	(GAC)5	p3	15
CL2484.Contig1_All	CL2484.Contig1_All-1	p3	(AAG)6	18	196	213			BrScaffold000139_123/UGBnM1074/	BrScaffold000139	256284	256298	(AAG)5	p3	15
CL2484.Contig2_All	CL2484.Contig2_All-1	p3	(AAG)6	18	200	217			BrScaffold000139_123/UGBnM1074/	BrScaffold000139	256284	256298	(AAG)5	p3	15
CL2486.Contig1_All	CL2486.Contig1_All-1	p1	(T)13	13	99	111			BrScaffold000038_677/	BrScaffold000038	1429684	1429697	(A)14	p1	14
CL2488.Contig1_All	CL2488.Contig1_All-1	p2	(AT)10	20	1535	1554			BrScaffold000051_267/PUT248/	BrScaffold000051	618726	618805	(CTT)4cgtcccctcttccaaaaagacgaaagagaaaaccttttttttactctc(TA)10	c	80
CL2488.Contig2_All	CL2488.Contig2_All-1	p3	(GAA)5	15	1216	1230		Bra019040	BrScaffold000027_68/PUT288/	BrScaffold000027	132853	132867	(CTT)5	p3	15
CL2488.Contig2_All	CL2488.Contig2_All-2	p3	(GAA)5	15	1571	1585			BrScaffold000027_67/	BrScaffold000027	132498	132512	(CTT)5	p3	15
CL2488.Contig3_All	CL2488.Contig3_All-1	p3	(GAA)5	15	1577	1591			BrScaffold000027_67/	BrScaffold000027	132498	132512	(CTT)5	p3	15
CL2488.Contig4_All	CL2488.Contig4_All-1	p3	(GAA)5	15	1223	1237		Bra019040	BrScaffold000027_68/PUT288/	BrScaffold000027	132853	132867	(CTT)5	p3	15
CL2488.Contig4_All	CL2488.Contig4_All-2	p3	(GAA)5	15	1578	1592			BrScaffold000027_67/	BrScaffold000027	132498	132512	(CTT)5	p3	15
CL249.Contig2_All	CL249.Contig2_All-1	p1	(T)12	12	566	577		Bra033210	BrScaffold000086_363/	BrScaffold000086	1088396	1088407	(A)12	p1	12
CL249.Contig6_All	CL249.Contig6_All-1	p1	(T)12	12	566	577		Bra033210	BrScaffold000086_363/	BrScaffold000086	1088396	1088407	(A)12	p1	12
CL2492.Contig2_All	CL2492.Contig2_All-1	p3	(CCT)6	18	769	786		Bra017996	BrScaffold000024_270/	BrScaffold000024	606869	606886	(GGA)6	p3	18
CL2493.Contig1_All	CL2493.Contig1_All-1	p2	(TA)7	14	116	129		Bra011390	BrScaffold000011_969/	BrScaffold000011	1981819	1981832	(TA)7	p2	14
CL2493.Contig3_All	CL2493.Contig3_All-1	p2	(TA)7	14	116	129		Bra011390	BrScaffold000011_969/	BrScaffold000011	1981819	1981832	(TA)7	p2	14
CL2496.Contig3_All	CL2496.Contig3_All-1	p2	(AG)8	16	35	50		Bra023213	BrScaffold000040_416/	BrScaffold000040	986922	986937	(AG)8	p2	16
CL2496.Contig5_All	CL2496.Contig5_All-1	p2	(AG)8	16	35	50		Bra023213	BrScaffold000040_416/	BrScaffold000040	986922	986937	(AG)8	p2	16
CL2497.Contig1_All	CL2497.Contig1_All-1	p2	(AG)7	14	1122	1135			BrScaffold000018_1153/	BrScaffold000018	2861960	2861971	(TC)6	p2	12
CL2498.Contig2_All	CL2498.Contig2_All-1	p2	(TC)6	12	24	35		Bra011357	BrScaffold000011_893/	BrScaffold000011	1800577	1800601	(AAGA)3(AG)8*	c*	25
CL2499.Contig1_All	CL2499.Contig1_All-1	p3	(TTC)5	15	113	127		Bra038267	BrScaffold000143_8/UGBnM0587/UGBnM0750/	BrScaffold000143	23476	23490	(GAA)5	p3	15
CL2499.Contig2_All	CL2499.Contig2_All-1	p3	(CCG)5	15	145	159		Bra011930	BrScaffold000012_84/	BrScaffold000012	200632	200750	(CTT)4gtcgatggccccggcctccttcggcagcttcttcccggccttgggtttcttctccgccggggctttctcggctacctcctccgctggcttct(CGG)5	c	119
CL2499.Contig3_All	CL2499.Contig3_All-1	p3	(TTC)5	15	113	127		Bra038267	BrScaffold000143_8/UGBnM0587/UGBnM0750/	BrScaffold000143	23476	23490	(GAA)5	p3	15
CL2499.Contig4_All	CL2499.Contig4_All-1	p3	(CCG)5	15	137	151		Bra011930	BrScaffold000012_84/	BrScaffold000012	200632	200750	(CTT)4gtcgatggccccggcctccttcggcagcttcttcccggccttgggtttcttctccgccggggctttctcggctacctcctccgctggcttct(CGG)5	c	119
CL2499.Contig4_All	CL2499.Contig4_All-2	p1	(T)13	13	564	576			BrScaffold000108_69/	BrScaffold000108	178823	178836	(A)14	p1	14
CL25.Contig1_All	CL25.Contig1_All-1	p1	(A)12	12	53	64			BrScaffold000038_103/	BrScaffold000038	221552	221563	(T)12	p1	12
CL25.Contig2_All	CL25.Contig2_All-1	p1	(A)12	12	53	64			BrScaffold000038_103/	BrScaffold000038	221552	221563	(T)12	p1	12
CL250.Contig1_All	CL250.Contig1_All-1	p2	(CT)6	12	184	195			BrScaffold000008_202/	BrScaffold000008	420920	420931	(GA)6	p2	12
CL250.Contig1_All	CL250.Contig1_All-2	p2	(AG)8	16	920	935		Bra008645	BrScaffold000008_199/	BrScaffold000008	419813	419828	(CT)8	p2	16
CL250.Contig2_All	CL250.Contig2_All-1	p2	(CT)8	16	8	23		Bra008645	BrScaffold000008_199/	BrScaffold000008	419813	419828	(CT)8	p2	16
CL250.Contig2_All	CL250.Contig2_All-2	p2	(GA)6	12	726	737			BrScaffold000008_202/	BrScaffold000008	420920	420931	(GA)6	p2	12
CL2503.Contig1_All	CL2503.Contig1_All-1	p2	(AG)8	16	281	296			BrScaffold000007_2011/	BrScaffold000007	4333718	4333733	(CT)8	p2	16
CL2504.Contig1_All	CL2504.Contig1_All-1	p2	(AG)8	16	929	944			BrScaffold000119_273/	BrScaffold000119	567720	567735	(AG)8	p2	16
CL2504.Contig2_All	CL2504.Contig2_All-1	p2	(AG)7	14	890	903			BrScaffold000119_273/	BrScaffold000119	567720	567735	(AG)8	p2	16
CL2509.Contig2_All	CL2509.Contig2_All-1	p1	(A)14	14	110	123			BrScaffold000006_23/BnEMS0227/UGBnM0161/	BrScaffold000006	57260	57274	(A)15	p1	15
CL2511.Contig1_All	CL2511.Contig1_All-1	p2	(TC)6	12	85	96			BrScaffold000037_606/sORE19/	BrScaffold000037	1280798	1280809	(TC)6	p2	12
CL2522.Contig1_All	CL2522.Contig1_All-1	p3	(AAC)5	15	1308	1322		Bra019094	BrScaffold000027_186/ACMP00451/	BrScaffold000027	370437	370451	(TTG)5	p3	15
CL2523.Contig1_All	CL2523.Contig1_All-1	p2	(AG)6	12	357	368		Bra011786	BrScaffold000011_1933/	BrScaffold000011	3835692	3835703	(AG)6	p2	12
CL2523.Contig2_All	CL2523.Contig2_All-1	p3	(GGT)5	15	835	849		Bra017853	BrScaffold000023_830/UGBnM1799/	BrScaffold000023	1767606	1767620	(GGT)5	p3	15
CL2523.Contig4_All	CL2523.Contig4_All-1	p2	(TC)6	12	299	310		Bra030200	BrScaffold000070_57/UGBnM1060/UGBnM1061/	BrScaffold000070	94289	94330	(AG)6acggctgcgaagagtcgc(AGG)4	c	42
CL2524.Contig1_All	CL2524.Contig1_All-1	p3	(CGT)5	15	842	856		Bra024528	BrScaffold000045_35/	BrScaffold000045	116193	116207	(GAC)5	p3	15
CL2525.Contig4_All	CL2525.Contig4_All-1	p3	(TAG)9	27	162	188		Bra007249	BrScaffold000006_1026/	BrScaffold000006	2299273	2299284	(CTA)4	p3	12
CL2527.Contig3_All	CL2527.Contig3_All-1	p3	(CTT)5	15	203	217			BrScaffold000044_99/	BrScaffold000044	266732	266743	(TCT)4	p3	12
CL2529.Contig4_All	CL2529.Contig4_All-1	p1	(A)12	12	713	724		Bra027158	BrScaffold000054_691/	BrScaffold000054	1447103	1447114	(T)12	p1	12
CL2538.Contig1_All	CL2538.Contig1_All-1	p3	(CAC)5	15	304	318			BrScaffold000002_2257/ACMP00362/	BrScaffold000002	4938213	4938227	(GGT)5	p3	15
CL2538.Contig1_All	CL2538.Contig1_All-2	p3	(GCG)5	15	1038	1052		Bra002752	BrScaffold000002_2256/	BrScaffold000002	4937416	4937430	(CCG)5	p3	15
CL2538.Contig2_All	CL2538.Contig2_All-1	p3	(CAC)5	15	304	318			BrScaffold000002_2257/ACMP00362/	BrScaffold000002	4938213	4938227	(GGT)5	p3	15
CL2538.Contig2_All	CL2538.Contig2_All-2	p3	(GCG)5	15	1038	1052		Bra002752	BrScaffold000002_2256/	BrScaffold000002	4937416	4937430	(CCG)5	p3	15
CL2538.Contig3_All	CL2538.Contig3_All-1	p3	(CAC)5	15	304	318			BrScaffold000002_2257/ACMP00362/	BrScaffold000002	4938213	4938227	(GGT)5	p3	15
CL2538.Contig3_All	CL2538.Contig3_All-2	p3	(GCG)5	15	1038	1052		Bra002752	BrScaffold000002_2256/	BrScaffold000002	4937416	4937430	(CCG)5	p3	15
CL2538.Contig4_All	CL2538.Contig4_All-1	c	(AAG)5aaagtt(GCG)6	39	1027	1065		Bra020461	BrScaffold000030_1117/	BrScaffold000030	2170304	2170340	(CGC)6aact(TTC)5	c	37
CL2538.Contig5_All	CL2538.Contig5_All-1	c	(AAG)5aaagtt(GCG)6	39	1027	1065		Bra020461	BrScaffold000030_1117/	BrScaffold000030	2170304	2170340	(CGC)6aact(TTC)5	c	37
CL2538.Contig7_All	CL2538.Contig7_All-1	p3	(GCG)5	15	1062	1076		Bra002752	BrScaffold000002_2256/	BrScaffold000002	4937416	4937430	(CCG)5	p3	15
CL2538.Contig8_All	CL2538.Contig8_All-1	p3	(GCG)5	15	1062	1076		Bra002752	BrScaffold000002_2256/	BrScaffold000002	4937416	4937430	(CCG)5	p3	15
CL2538.Contig9_All	CL2538.Contig9_All-1	c	(AAG)5aaagtt(GCG)6	39	1027	1065		Bra020461	BrScaffold000030_1117/	BrScaffold000030	2170304	2170340	(CGC)6aact(TTC)5	c	37
CL2541.Contig2_All	CL2541.Contig2_All-1	p1	(T)18	18	958	975			BrScaffold000044_340/	BrScaffold000044	763323	763335	(A)13	p1	13
CL2541.Contig3_All	CL2541.Contig3_All-1	p1	(T)18	18	1033	1050			BrScaffold000044_340/	BrScaffold000044	763323	763335	(A)13	p1	13
CL2543.Contig4_All	CL2543.Contig4_All-1	p3	(ACA)6	18	264	281		Bra040971	BrScaffold000345_5/UGBnM1046/	BrScaffold000345	11910	11927	(ACA)6	p3	18
CL2543.Contig4_All	CL2543.Contig4_All-2	p3	(AAC)7	21	611	631		Bra036750	BrScaffold000120_93/	BrScaffold000120	246696	246713	(AAC)6	p3	18
CL2543.Contig5_All	CL2543.Contig5_All-1	p2	(TC)6	12	171	182			BrScaffold000120_88/	BrScaffold000120	245480	245635	(AGGA)3gattttcgctgataaaaagacgaaccccgctcgagctctgcttccctcttcctctcta(TC)6gatccttcaaacggccattggaggtctccaagaaccattttaagctatacttctggtgaa(TC)7	c	156
CL2543.Contig5_All	CL2543.Contig5_All-2	p3	(TCT)5	15	368	382		Bra036750	BrScaffold000120_90/	BrScaffold000120	246201	246215	(TCT)5	p3	15
CL2543.Contig5_All	CL2543.Contig5_All-3	p3	(AAC)7	21	863	883		Bra036750	BrScaffold000120_93/	BrScaffold000120	246696	246713	(AAC)6	p3	18
CL2548.Contig2_All	CL2548.Contig2_All-1	c	(A)18tcaacaccat(AG)6	40	2	41		Bra022516	BrScaffold000038_148/	BrScaffold000038	310217	310252	(A)14tcaacatcac(AG)6	c	36
CL255.Contig10_All	CL255.Contig10_All-1	p2	(CT)10	20	167	186			BrScaffold000004_724/	BrScaffold000004	1424717	1424736	(CT)10	p2	20
CL255.Contig6_All	CL255.Contig6_All-2	p2	(CT)10	20	1426	1445			BrScaffold000004_724/	BrScaffold000004	1424717	1424736	(CT)10	p2	20
CL255.Contig7_All	CL255.Contig7_All-1	p2	(CT)10	20	1341	1360			BrScaffold000004_724/	BrScaffold000004	1424717	1424736	(CT)10	p2	20
CL255.Contig9_All	CL255.Contig9_All-1	p2	(GA)8	16	29	44			BrScaffold000016_586/	BrScaffold000016	1284337	1284391	(GA)8aaggcgaagaaaacgcagg(ATCC)5	c	55
CL2553.Contig1_All	CL2553.Contig1_All-1	p2	(GA)8	16	412	427			BrScaffold000043_620/	BrScaffold000043	1361935	1361950	(TC)8	p2	16
CL2553.Contig2_All	CL2553.Contig2_All-1	p2	(TC)10	20	58	77		Bra024150	BrScaffold000043_620/	BrScaffold000043	1361935	1361950	(TC)8	p2	16
CL2555.Contig1_All	CL2555.Contig1_All-1	p2	(GA)10	20	764	783		Bra030327	BrScaffold000070_544/	BrScaffold000070	1080205	1080228	(TC)12	p2	24
CL2555.Contig2_All	CL2555.Contig2_All-1	p2	(GA)10	20	774	793		Bra030327	BrScaffold000070_544/	BrScaffold000070	1080205	1080228	(TC)12	p2	24
CL2559.Contig2_All	CL2559.Contig2_All-1	p2	(AG)7	14	126	139			BrScaffold000003_1827/	BrScaffold000003	3523962	3523975	(CT)7	p2	14
CL2559.Contig2_All	CL2559.Contig2_All-2	p1	(T)14	14	1324	1337			BrScaffold000003_1821/	BrScaffold000003	3521741	3521755	(A)15	p1	15
CL2559.Contig3_All	CL2559.Contig3_All-1	p1	(T)14	14	1302	1315			BrScaffold000003_1821/	BrScaffold000003	3521741	3521755	(A)15	p1	15
CL2559.Contig4_All	CL2559.Contig4_All-1	p1	(A)12	12	1292	1303		Bra003765	BrScaffold000003_1820/	BrScaffold000003	3521071	3521082	(A)12	p1	12
CL2559.Contig8_All	CL2559.Contig8_All-1	p2	(AG)7	14	110	123			BrScaffold000003_1827/	BrScaffold000003	3523962	3523975	(CT)7	p2	14
CL2559.Contig9_All	CL2559.Contig9_All-1	p2	(AG)7	14	110	123			BrScaffold000003_1827/	BrScaffold000003	3523962	3523975	(CT)7	p2	14
CL2560.Contig3_All	CL2560.Contig3_All-1	p3	(CTC)5	15	75	89			BrScaffold000002_2593/	BrScaffold000002	5660517	5660556	(GGA)4gaagaagaagtggt(AG)7	c	40
CL2570.Contig1_All	CL2570.Contig1_All-1	p2	(TC)8	16	131	146			BrScaffold000001_2272/	BrScaffold000001	4360434	4360449	(TC)8	p2	16
CL2570.Contig1_All	CL2570.Contig1_All-2	p3	(TGA)7	21	2433	2453		Bra020857	BrScaffold000032_184/	BrScaffold000032	399344	399358	(GAT)5	p3	15
CL2570.Contig2_All	CL2570.Contig2_All-1	p2	(TC)8	16	131	146			BrScaffold000001_2272/	BrScaffold000001	4360434	4360449	(TC)8	p2	16
CL2570.Contig3_All	CL2570.Contig3_All-1	p2	(TC)8	16	131	146			BrScaffold000001_2272/	BrScaffold000001	4360434	4360449	(TC)8	p2	16
CL2570.Contig3_All	CL2570.Contig3_All-2	p3	(TGA)5	15	2439	2453		Bra000789	BrScaffold000001_2273/	BrScaffold000001	4364583	4364597	(TGA)5	p3	15
CL2575.Contig1_All	CL2575.Contig1_All-1	p2	(TC)8	16	131	146			BrScaffold000032_310/	BrScaffold000032	751510	751523	(GA)7	p2	14
CL2575.Contig2_All	CL2575.Contig2_All-1	p2	(GA)8	16	1732	1747			BrScaffold000032_310/	BrScaffold000032	751510	751523	(GA)7	p2	14
CL2577.Contig1_All	CL2577.Contig1_All-1	p1	(T)12	12	1005	1016			BrScaffold000046_817/	BrScaffold000046	1601993	1602112	(T)12ctttttagttttccgatgggttcagagaaacccgatccaaacggcgatctcaacaattctttctccaattttagggtttttatttgttttttt(TTA)5	c	120
CL2577.Contig2_All	CL2577.Contig2_All-1	p1	(T)12	12	1093	1104			BrScaffold000046_817/	BrScaffold000046	1601993	1602112	(T)12ctttttagttttccgatgggttcagagaaacccgatccaaacggcgatctcaacaattctttctccaattttagggtttttatttgttttttt(TTA)5	c	120
CL2580.Contig2_All	CL2580.Contig2_All-1	p3	(GAA)5	15	168	182		Bra024362	BrScaffold000044_335/	BrScaffold000044	756076	756096	(CTT)7	p3	21
CL2581.Contig1_All	CL2581.Contig1_All-1	p2	(AC)8	16	116	131			BrScaffold000025_1011/	BrScaffold000025	2343083	2343098	(TG)8	p2	16
CL2586.Contig3_All	CL2586.Contig3_All-1	p2	(CT)7	14	18	31			BrScaffold000018_455/UGBnM1777/UGBnM1776/	BrScaffold000018	1185743	1185789	(AGAA)5aagataaatagag(GA)7	c	47
CL2593.Contig2_All	CL2593.Contig2_All-1	p2	(AG)9	18	1128	1145			BrScaffold000001_2259/	BrScaffold000001	4335120	4335139	(CT)10	p2	20
CL2593.Contig4_All	CL2593.Contig4_All-1	p2	(AG)9	18	1075	1092			BrScaffold000001_2259/	BrScaffold000001	4335120	4335139	(CT)10	p2	20
CL26.Contig4_All	CL26.Contig4_All-1	p3	(AAG)6	18	1300	1317			BrScaffold000001_5115/BnEMS0757/	BrScaffold000001	10441745	10441759	(TTC)5	p3	15
CL26.Contig4_All	CL26.Contig4_All-2	p2	(AG)7	14	1579	1592			BrScaffold000001_5114/	BrScaffold000001	10441471	10441484	(TC)7	p2	14
CL26.Contig5_All	CL26.Contig5_All-1	p3	(AAG)6	18	1123	1140			BrScaffold000001_5115/BnEMS0757/	BrScaffold000001	10441745	10441759	(TTC)5	p3	15
CL26.Contig5_All	CL26.Contig5_All-2	p2	(AG)7	14	1402	1415			BrScaffold000001_5114/	BrScaffold000001	10441471	10441484	(TC)7	p2	14
CL26.Contig6_All	CL26.Contig6_All-1	p3	(AAG)6	18	1102	1119			BrScaffold000001_5115/BnEMS0757/	BrScaffold000001	10441745	10441759	(TTC)5	p3	15
CL26.Contig6_All	CL26.Contig6_All-2	p2	(AG)7	14	1381	1394			BrScaffold000001_5114/	BrScaffold000001	10441471	10441484	(TC)7	p2	14
CL26.Contig7_All	CL26.Contig7_All-1	p3	(AAG)6	18	1085	1102			BrScaffold000001_5115/BnEMS0757/	BrScaffold000001	10441745	10441759	(TTC)5	p3	15
CL260.Contig1_All	CL260.Contig1_All-1	p2	(GA)8	16	1714	1729			BrScaffold000015_124/	BrScaffold000015	304333	304348	(CT)8	p2	16
CL260.Contig2_All	CL260.Contig2_All-1	p2	(GA)8	16	243	258			BrScaffold000015_124/	BrScaffold000015	304333	304348	(CT)8	p2	16
CL2602.Contig2_All	CL2602.Contig2_All-1	p2	(TC)9	18	1	18		Bra006115	BrScaffold000005_1142/	BrScaffold000005	2082640	2082653	(CT)7	p2	14
CL2603.Contig1_All	CL2603.Contig1_All-1	p3	(CGG)5	15	2613	2627		Bra029526	BrScaffold000066_395/	BrScaffold000066	897092	897106	(CCG)5	p3	15
CL2603.Contig1_All	CL2603.Contig1_All-2	p1	(T)14	14	2813	2826			BrScaffold000066_394/	BrScaffold000066	896893	896906	(A)14	p1	14
CL2603.Contig2_All	CL2603.Contig2_All-1	p3	(CGG)5	15	249	263		Bra029526	BrScaffold000066_395/	BrScaffold000066	897092	897106	(CCG)5	p3	15
CL2603.Contig2_All	CL2603.Contig2_All-2	p1	(T)14	14	449	462			BrScaffold000066_394/	BrScaffold000066	896893	896906	(A)14	p1	14
CL2609.Contig1_All	CL2609.Contig1_All-1	c	(TTC)5ttgctctgcgcgggtgaatgaaagtcaatagcagatgagccgacgagagactttgtgtgtgtgtatatgtgaaaaagtgtatgtataggatcggcggat(AG)7	128	543	670			BrScaffold000088_396/	BrScaffold000088	970761	970888	(TTC)5ttgctctgcgcgggtgaatgaaagtcaatagcagatgagccgacgagagactttgtgtgtgtgtatatgtgaaaaagtgtatgtataggatcggcggat(AG)7	c	128
CL2609.Contig2_All	CL2609.Contig2_All-1	p5	(GAGAG)4	20	567	586			BrScaffold000138_22/	BrScaffold000138	53209	53228	(CTCCT)4	p5	20
CL2609.Contig3_All	CL2609.Contig3_All-1	p5	(GAGAG)4	20	1986	2005			BrScaffold000138_22/	BrScaffold000138	53209	53228	(CTCCT)4	p5	20
CL2609.Contig4_All	CL2609.Contig4_All-1	p5	(GAGAG)4	20	2314	2333			BrScaffold000138_22/	BrScaffold000138	53209	53228	(CTCCT)4	p5	20
CL2609.Contig5_All	CL2609.Contig5_All-1	p5	(CTCCT)4	20	81	100			BrScaffold000138_22/	BrScaffold000138	53209	53228	(CTCCT)4	p5	20
CL2609.Contig7_All	CL2609.Contig7_All-1	p5	(GAGAG)4	20	673	692			BrScaffold000138_22/	BrScaffold000138	53209	53228	(CTCCT)4	p5	20
CL2616.Contig1_All	CL2616.Contig1_All-1	p3	(TCA)5	15	986	1000		Bra018005	BrScaffold000024_304/	BrScaffold000024	678750	678764	(ATG)5	p3	15
CL2616.Contig4_All	CL2616.Contig4_All-1	p3	(TCA)5	15	986	1000		Bra018005	BrScaffold000024_304/	BrScaffold000024	678750	678764	(ATG)5	p3	15
CL263.Contig1_All	CL263.Contig1_All-1	p3	(AAG)5	15	1459	1473			BrScaffold000101_304/	BrScaffold000101	624535	624549	(AAG)5	p3	15
CL2631.Contig1_All	CL2631.Contig1_All-1	p3	(GAG)5	15	1521	1535		Bra029775	BrScaffold000067_406/	BrScaffold000067	890017	890031	(CCT)5	p3	15
CL2631.Contig2_All	CL2631.Contig2_All-1	p3	(GAG)5	15	1465	1479		Bra029775	BrScaffold000067_406/	BrScaffold000067	890017	890031	(CCT)5	p3	15
CL2631.Contig5_All	CL2631.Contig5_All-1	p3	(GAG)5	15	1351	1365		Bra029775	BrScaffold000067_406/	BrScaffold000067	890017	890031	(CCT)5	p3	15
CL2632.Contig2_All	CL2632.Contig2_All-1	p2	(CT)6	12	924	935			BrScaffold000011_1355/	BrScaffold000011	2752126	2752137	(CT)6	p2	12
CL2632.Contig3_All	CL2632.Contig3_All-1	c	(TTCT)5taagaattcatctcacacagagctcgatctcaccctccaaacgggacttcactcttcttaga(TC)8	98	885	982			BrScaffold000097_389/	BrScaffold000097	826817	826914	(AG)8atctaagaagagtgaagtcccgtttggagggtgagatcgagctctgtgtgagatgaattctt(AAGA)5	c	98
CL2632.Contig4_All	CL2632.Contig4_All-1	c	(TTCT)5taagaattcatctcacacagagctcgatctcaccctccaaacgggacttcactcttcttaga(TC)8	98	863	960			BrScaffold000097_389/	BrScaffold000097	826817	826914	(AG)8atctaagaagagtgaagtcccgtttggagggtgagatcgagctctgtgtgagatgaattctt(AAGA)5	c	98
CL2632.Contig5_All	CL2632.Contig5_All-1	c	(TTCT)5taagaattcatctcacacagagctcgatctcaccctccaaacgggacttcactcttcttaga(TC)8	98	796	893			BrScaffold000097_389/	BrScaffold000097	826817	826914	(AG)8atctaagaagagtgaagtcccgtttggagggtgagatcgagctctgtgtgagatgaattctt(AAGA)5	c	98
CL264.Contig1_All	CL264.Contig1_All-1	p3	(GTT)5	15	1162	1176		Bra033368	BrScaffold000087_425/	BrScaffold000087	826898	826912	(GTT)5	p3	15
CL264.Contig3_All	CL264.Contig3_All-1	c	(CT)6tcttcaaactctcattaaagttactctcttcagctaaaaagttactttcatcagaatgataaaaataataggccaaacaagtgagagccttttcc(T)18	125	148	272			BrScaffold000087_423/	BrScaffold000087	824808	824932	(CT)6tcttcaaactctcattaaagttactctcttcagctaaaaagttactttcatcagaatgataaaaataataggccaaacaagtgagagccttttcc(T)18	c	125
CL264.Contig3_All	CL264.Contig3_All-2	p3	(GTT)5	15	1250	1264		Bra033368	BrScaffold000087_425/	BrScaffold000087	826898	826912	(GTT)5	p3	15
CL2640.Contig1_All	CL2640.Contig1_All-1	p3	(TCT)6	18	42	59			BrScaffold000171_82/	BrScaffold000171	215511	215528	(AGA)6	p3	18
CL2640.Contig3_All	CL2640.Contig3_All-1	p3	(TCT)6	18	62	79			BrScaffold000171_82/	BrScaffold000171	215511	215528	(AGA)6	p3	18
CL2642.Contig2_All	CL2642.Contig2_All-1	p2	(GA)9	18	1050	1067			BrScaffold000025_112/	BrScaffold000025	246198	246215	(GA)9	p2	18
CL2642.Contig3_All	CL2642.Contig3_All-1	p2	(GA)9	18	1503	1520			BrScaffold000025_112/	BrScaffold000025	246198	246215	(GA)9	p2	18
CL2647.Contig1_All	CL2647.Contig1_All-1	p1	(T)12	12	802	813			BrScaffold000031_350/	BrScaffold000031	694991	695006	(A)16	p1	16
CL2647.Contig3_All	CL2647.Contig3_All-1	p1	(T)12	12	359	370			BrScaffold000031_350/	BrScaffold000031	694991	695006	(A)16	p1	16
CL2648.Contig1_All	CL2648.Contig1_All-1	p3	(AGA)7	21	1199	1219			BrScaffold000001_3868/	BrScaffold000001	7730895	7730921	(TTC)9	p3	27
CL265.Contig1_All	CL265.Contig1_All-1	p3	(AGA)5	15	478	492		Bra005877	BrScaffold000005_587/UGBnM0609/	BrScaffold000005	1025167	1025181	(AGA)5	p3	15
CL265.Contig2_All	CL265.Contig2_All-1	p3	(AGA)5	15	445	459		Bra005877	BrScaffold000005_587/UGBnM0609/	BrScaffold000005	1025167	1025181	(AGA)5	p3	15
CL265.Contig3_All	CL265.Contig3_All-1	p3	(AGA)5	15	461	475		Bra005877	BrScaffold000005_587/UGBnM0609/	BrScaffold000005	1025167	1025181	(AGA)5	p3	15
CL265.Contig4_All	CL265.Contig4_All-1	p3	(AGA)5	15	445	459		Bra005877	BrScaffold000005_587/UGBnM0609/	BrScaffold000005	1025167	1025181	(AGA)5	p3	15
CL2656.Contig1_All	CL2656.Contig1_All-1	p1	(A)14	14	113	126			BrScaffold000132_27/	BrScaffold000132	49207	49220	(A)14	p1	14
CL2656.Contig2_All	CL2656.Contig2_All-1	p1	(A)14	14	113	126			BrScaffold000132_27/	BrScaffold000132	49207	49220	(A)14	p1	14
CL2657.Contig1_All	CL2657.Contig1_All-1	p3	(GCT)5	15	689	703		Bra025727	BrScaffold000049_225/UGBnM1753/	BrScaffold000049	404761	404775	(AGC)5	p3	15
CL2657.Contig2_All	CL2657.Contig2_All-1	p3	(GCT)5	15	680	694		Bra025727	BrScaffold000049_225/UGBnM1753/	BrScaffold000049	404761	404775	(AGC)5	p3	15
CL2659.Contig1_All	CL2659.Contig1_All-1	c	(CGA)6(TGA)6	36	1282	1317		Bra013945	BrScaffold000014_1872/PUT003/BnEMS0057/	BrScaffold000014	4089644	4089682	(CGA)6(TGA)7	c	39
CL2659.Contig3_All	CL2659.Contig3_All-1	c	(CGA)6(TGA)6	36	1213	1248		Bra013945	BrScaffold000014_1872/PUT003/BnEMS0057/	BrScaffold000014	4089644	4089682	(CGA)6(TGA)7	c	39
CL2666.Contig1_All	CL2666.Contig1_All-1	c	(CT)10atctatcgtcaaaactcgtctctgtta(TC)6	59	1	59		Bra016018	BrScaffold000158_86/	BrScaffold000158	241858	241873	(CT)8	p2	16
CL2668.Contig2_All	CL2668.Contig2_All-1	p3	(GCT)5	15	1221	1235		Bra035110	BrScaffold000101_247/	BrScaffold000101	509029	509110	(GCT)5gcagattcataggtttcagctgctgctgcggc(GGA)4agcgactgaat(CGG)4	c	82
CL2668.Contig2_All	CL2668.Contig2_All-2	p3	(TTC)6	18	1617	1634		Bra035110	BrScaffold000101_248/	BrScaffold000101	509425	509442	(TTC)6	p3	18
CL2668.Contig3_All	CL2668.Contig3_All-1	p3	(GAA)6	18	77	94			BrScaffold000101_248/	BrScaffold000101	509425	509442	(TTC)6	p3	18
CL2671.Contig1_All	CL2671.Contig1_All-1	p3	(AAG)5	15	79	93		Bra004112	BrScaffold000003_2777/	BrScaffold000003	5453515	5453529	(TTC)5	p3	15
CL2671.Contig2_All	CL2671.Contig2_All-1	p3	(AAG)5	15	95	109			BrScaffold000003_2776/	BrScaffold000003	5452890	5452910	(AAG)7	p3	21
CL2671.Contig3_All	CL2671.Contig3_All-1	p1	(A)12	12	84	95			BrScaffold000038_58/	BrScaffold000038	121513	121524	(T)12	p1	12
CL2672.Contig1_All	CL2672.Contig1_All-1	p2	(GA)6	12	1107	1118			BrScaffold000024_413/	BrScaffold000024	905172	905183	(TC)6	p2	12
CL2672.Contig4_All	CL2672.Contig4_All-1	p2	(GA)6	12	1084	1095			BrScaffold000024_413/	BrScaffold000024	905172	905183	(TC)6	p2	12
CL2672.Contig6_All	CL2672.Contig6_All-1	p2	(GA)6	12	1008	1019			BrScaffold000024_413/	BrScaffold000024	905172	905183	(TC)6	p2	12
CL2673.Contig2_All	CL2673.Contig2_All-1	p1	(A)16	16	208	223			BrScaffold000008_837/	BrScaffold000008	1663074	1663085	(A)12	p1	12
CL2674.Contig1_All	CL2674.Contig1_All-1	p3	(CCT)7	21	1344	1364		Bra004068	BrScaffold000003_2661/	BrScaffold000003	5203414	5203428	(CCT)5	p3	15
CL2674.Contig2_All	CL2674.Contig2_All-1	p3	(CCT)7	21	498	518		Bra004068	BrScaffold000003_2661/	BrScaffold000003	5203414	5203428	(CCT)5	p3	15
CL2675.Contig2_All	CL2675.Contig2_All-1	p2	(CT)6	12	621	632			BrScaffold000001_1385/UGBnM1095/	BrScaffold000001	2496772	2496783	(CT)6	p2	12
CL2675.Contig3_All	CL2675.Contig3_All-1	p2	(CT)6	12	560	571			BrScaffold000001_1385/UGBnM1095/	BrScaffold000001	2496772	2496783	(CT)6	p2	12
CL2677.Contig1_All	CL2677.Contig1_All-1	p1	(A)14	14	99	112			BrScaffold000006_1511/	BrScaffold000006	3345974	3345987	(A)14	p1	14
CL2677.Contig1_All	CL2677.Contig1_All-2	p3	(GGA)6	18	723	740		Bra007446	BrScaffold000006_1512/BnEMS0365/	BrScaffold000006	3346598	3346615	(GGA)6	p3	18
CL2677.Contig2_All	CL2677.Contig2_All-1	p3	(GGA)6	18	772	789		Bra007446	BrScaffold000006_1512/BnEMS0365/	BrScaffold000006	3346598	3346615	(GGA)6	p3	18
CL2677.Contig2_All	CL2677.Contig2_All-2	p2	(GA)8	16	1007	1022			BrScaffold000003_730/	BrScaffold000003	1454800	1454921	(GTG)5gagagagtttgtggtggccattgatggagtaagagagagaggagagacgccaggaagatggagaatgaagttggatagtttagagaagagt(GA)8	c	122
CL2677.Contig3_All	CL2677.Contig3_All-1	c	(GTG)5gagagagtttgtggtggccattgatggagtaagagagagaggagagacgccaggaagatggagaatgaagttggatagtttagagaagagt(GA)8	122	1430	1551			BrScaffold000003_730/	BrScaffold000003	1454800	1454921	(GTG)5gagagagtttgtggtggccattgatggagtaagagagagaggagagacgccaggaagatggagaatgaagttggatagtttagagaagagt(GA)8	c	122
CL2678.Contig2_All	CL2678.Contig2_All-1	p1	(A)13	13	1	13		Bra004528	BrScaffold000004_354/	BrScaffold000004	645689	645701	(T)13	p1	13
CL2678.Contig3_All	CL2678.Contig3_All-1	p2	(TC)6	12	319	330			BrScaffold000163_48/	BrScaffold000163	93376	93387	(AG)6	p2	12
CL2680.Contig1_All	CL2680.Contig1_All-1	p3	(AAC)6	18	197	214		Bra003698	BrScaffold000003_1589/UGBnM0674/	BrScaffold000003	3106527	3106544	(TGT)6	p3	18
CL2681.Contig3_All	CL2681.Contig3_All-1	p2	(TC)6	12	1842	1853			BrScaffold000147_21/	BrScaffold000147	69913	69924	(AG)6	p2	12
CL2682.Contig3_All	CL2682.Contig3_All-1	p2	(AG)6	12	23	34		Bra031439	BrScaffold000076_167/	BrScaffold000076	478470	478481	(AG)6	p2	12
CL2683.Contig1_All	CL2683.Contig1_All-1	p1	(T)13	13	437	449		Bra006530	BrScaffold000005_1980/	BrScaffold000005	3938639	3938652	(T)14	p1	14
CL2683.Contig1_All	CL2683.Contig1_All-2	p2	(AG)7	14	877	890			BrScaffold000107_61/ACMP00053/	BrScaffold000107	117760	117773	(TC)7	p2	14
CL2683.Contig2_All	CL2683.Contig2_All-1	p3	(GAT)5	15	773	787			BrScaffold000005_1981/	BrScaffold000005	3939055	3939069	(GAT)5	p3	15
CL2683.Contig3_All	CL2683.Contig3_All-1	p1	(T)13	13	437	449		Bra006530	BrScaffold000005_1980/	BrScaffold000005	3938639	3938652	(T)14	p1	14
CL2683.Contig3_All	CL2683.Contig3_All-2	p3	(GAT)5	15	852	866			BrScaffold000005_1981/	BrScaffold000005	3939055	3939069	(GAT)5	p3	15
CL2691.Contig1_All	CL2691.Contig1_All-1	p3	(GAT)7	21	725	745		Bra026001	BrScaffold000050_224/	BrScaffold000050	549872	549892	(ATC)7	p3	21
CL2691.Contig3_All	CL2691.Contig3_All-1	p3	(GAT)7	21	723	743		Bra026001	BrScaffold000050_224/	BrScaffold000050	549872	549892	(ATC)7	p3	21
CL2695.Contig2_All	CL2695.Contig2_All-1	p3	(TCA)5	15	282	296		Bra032441	BrScaffold000082_61/	BrScaffold000082	133800	133814	(TGA)5	p3	15
CL2696.Contig1_All	CL2696.Contig1_All-1	p2	(CA)9	18	71	88			BrScaffold000036_363/	BrScaffold000036	930186	930203	(GT)9	p2	18
CL2696.Contig2_All	CL2696.Contig2_All-1	p2	(CA)9	18	71	88			BrScaffold000036_363/	BrScaffold000036	930186	930203	(GT)9	p2	18
CL2696.Contig4_All	CL2696.Contig4_All-1	p2	(GT)9	18	1751	1768			BrScaffold000036_363/	BrScaffold000036	930186	930203	(GT)9	p2	18
CL2702.Contig1_All	CL2702.Contig1_All-1	p3	(GAA)5	15	1849	1863			BrScaffold000004_2616/	BrScaffold000004	5327987	5328001	(TTC)5	p3	15
CL2702.Contig2_All	CL2702.Contig2_All-1	p3	(GAA)5	15	1802	1816			BrScaffold000004_2616/	BrScaffold000004	5327987	5328001	(TTC)5	p3	15
CL2706.Contig1_All	CL2706.Contig1_All-1	p1	(A)13	13	29	41		Bra011139	BrScaffold000011_328/	BrScaffold000011	655343	655355	(A)13	p1	13
CL2708.Contig2_All	CL2708.Contig2_All-1	p1	(T)14	14	1	14		Bra037917	BrScaffold000135_162/	BrScaffold000135	404611	404622	(T)12	p1	12
CL2709.Contig1_All	CL2709.Contig1_All-1	p3	(TTC)5	15	126	140			BrScaffold000011_1012/ACMP00270/	BrScaffold000011	2062039	2062056	(TCT)6	p3	18
CL2709.Contig1_All	CL2709.Contig1_All-2	p3	(AAG)6	18	403	420		Bra011407	BrScaffold000011_1014/ACMP00271/	BrScaffold000011	2062623	2062640	(AAG)6	p3	18
CL2709.Contig2_All	CL2709.Contig2_All-1	p2	(CT)6	12	345	356		Bra037029	BrScaffold000124_142/	BrScaffold000124	388721	388736	(GA)8	p2	16
CL2709.Contig3_All	CL2709.Contig3_All-1	p2	(CT)6	12	406	417		Bra037029	BrScaffold000124_142/	BrScaffold000124	388721	388736	(GA)8	p2	16
CL2713.Contig1_All	CL2713.Contig1_All-1	p3	(TCA)5	15	548	562		Bra005849	BrScaffold000005_536/	BrScaffold000005	915012	915026	(GAT)5	p3	15
CL2713.Contig2_All	CL2713.Contig2_All-1	p3	(TCC)5	15	671	685		Bra028767	BrScaffold000063_294/UGBnM1486/	BrScaffold000063	623399	623485	(TCG)4atcttgacatagccatatgtaagatccttagcagcctcttccacatccagcttagcctta(TCC)5	c	87
CL2715.Contig1_All	CL2715.Contig1_All-1	c	(TCTCC)4tccttttgtttaatattttttttacttttgtttgcgattctcaatacttcttttttgtaggaaaaaaaaatatttaaaaatttggcgt(AG)6ataaaagggggagagagagtctctgtagggtggggtgt(GA)7	172	1497	1668			BrScaffold000026_135/	BrScaffold000026	253471	253693	(GAA)5ggggagtgcaatttatataagaaaaggcctctcgtccaca(TC)6acaccccaccctacagagactctctctccccctttta(TC)6tacgccaaatttttaaatatttttttttcctacaaaaaagaagtattgagaatcgcaaacaaaagtaaaaaaaatattaaacaaaag(GAGGA)4	c	223
CL2715.Contig3_All	CL2715.Contig3_All-1	c	(TG)8cctctctcctctctcgatctcctttcgttttgttttaaatttgtctctctgtattttcttttctttctcag(T)14aattcagatctttttttggcaattctcaataatactttttgggtgaaaatattaaaatacaaaatatgcgcat(AG)9	192	1535	1726		Bra031631	BrScaffold000077_220/BnEMS0337/	BrScaffold000077	465109	465126	(AC)9	p2	18
CL2715.Contig5_All	CL2715.Contig5_All-1	c	(TG)8cctctctcctctctcgatctcctttcgttttgttttaaatttgtctctctgtattttcttttctttctcag(T)14aattcagatctttttttggcaattctcaataatactttttgggtgaaaatattaaaatacaaaatatgcgcat(AG)9	192	1500	1691		Bra031631	BrScaffold000077_220/BnEMS0337/	BrScaffold000077	465109	465126	(AC)9	p2	18
CL2715.Contig7_All	CL2715.Contig7_All-1	c	(TCTCC)4tccttttgtttaatattttttttacttttgtttgcgattctcaatacttcttttttgtaggaaaaaaaaatatttaaaaatttggcgt(AG)6	120	1571	1690			BrScaffold000026_135/	BrScaffold000026	253471	253693	(GAA)5ggggagtgcaatttatataagaaaaggcctctcgtccaca(TC)6acaccccaccctacagagactctctctccccctttta(TC)6tacgccaaatttttaaatatttttttttcctacaaaaaagaagtattgagaatcgcaaacaaaagtaaaaaaaatattaaacaaaag(GAGGA)4	c	223
CL2716.Contig1_All	CL2716.Contig1_All-1	p2	(AG)10	20	1381	1400			BrScaffold000002_346/	BrScaffold000002	860620	860647	(CT)14	p2	28
CL272.Contig1_All	CL272.Contig1_All-1	p2	(AG)6	12	932	943			BrScaffold000005_2010/	BrScaffold000005	4015852	4015863	(AG)6	p2	12
CL272.Contig2_All	CL272.Contig2_All-1	p2	(AG)6	12	935	946			BrScaffold000005_2010/	BrScaffold000005	4015852	4015863	(AG)6	p2	12
CL2720.Contig1_All	CL2720.Contig1_All-1	p2	(GA)7	14	2596	2609			BrScaffold000032_819/	BrScaffold000032	1865795	1865808	(GA)7	p2	14
CL2720.Contig2_All	CL2720.Contig2_All-1	p2	(GA)7	14	1787	1800			BrScaffold000032_819/	BrScaffold000032	1865795	1865808	(GA)7	p2	14
CL2726.Contig1_All	CL2726.Contig1_All-1	p3	(AAG)5	15	423	437		Bra003194	BrScaffold000003_186/	BrScaffold000003	340655	340669	(AAG)5	p3	15
CL2726.Contig2_All	CL2726.Contig2_All-1	c	(AAG)6gccaaggttacttcttcctattcttcgtcggggattgatcttgaaaccaacggaag(CAA)5	89	434	522		Bra007099	BrScaffold000006_621/	BrScaffold000006	1406997	1407085	(AAG)6gccaaggttacttcttcctattcttcgtcggggattgatcttgaaaccaacggaag(CAA)5	c	89
CL2726.Contig3_All	CL2726.Contig3_All-1	p3	(AAG)5	15	413	427		Bra003194	BrScaffold000003_186/	BrScaffold000003	340655	340669	(AAG)5	p3	15
CL2727.Contig1_All	CL2727.Contig1_All-1	p3	(CTC)6	18	1218	1235		Bra018617	BrScaffold000026_127/	BrScaffold000026	242731	242748	(CTC)6	p3	18
CL2727.Contig1_All	CL2727.Contig1_All-2	p2	(AG)7	14	1891	1904			BrScaffold000072_511/	BrScaffold000072	989826	989839	(CT)7	p2	14
CL2727.Contig2_All	CL2727.Contig2_All-2	p2	(AG)6	12	1863	1874			BrScaffold000026_128/	BrScaffold000026	243714	243725	(AG)6	p2	12
CL2727.Contig3_All	CL2727.Contig3_All-1	p3	(CTC)6	18	1261	1278		Bra018617	BrScaffold000026_127/	BrScaffold000026	242731	242748	(CTC)6	p3	18
CL2727.Contig3_All	CL2727.Contig3_All-2	p2	(AG)6	12	1928	1939			BrScaffold000026_128/	BrScaffold000026	243714	243725	(AG)6	p2	12
CL2727.Contig4_All	CL2727.Contig4_All-2	p2	(AG)6	12	687	698			BrScaffold000026_128/	BrScaffold000026	243714	243725	(AG)6	p2	12
CL2730.Contig1_All	CL2730.Contig1_All-1	p3	(GAT)7	21	395	415			BrScaffold000050_129/	BrScaffold000050	366557	366622	(TCA)4a(CAT)4ctacctggcctccttcatcactgtttccg(TCA)4	c	66
CL2730.Contig2_All	CL2730.Contig2_All-1	p3	(GAT)7	21	331	351			BrScaffold000050_129/	BrScaffold000050	366557	366622	(TCA)4a(CAT)4ctacctggcctccttcatcactgtttccg(TCA)4	c	66
CL2731.Contig2_All	CL2731.Contig2_All-1	p1	(A)13	13	24	36		Bra000766	BrScaffold000001_2171/	BrScaffold000001	4174556	4174568	(T)13	p1	13
CL2732.Contig1_All	CL2732.Contig1_All-1	p6	(TTTGAG)4	24	664	687		Bra027125	BrScaffold000054_595/	BrScaffold000054	1254930	1254953	(CTCAAA)4	p6	24
CL2732.Contig2_All	CL2732.Contig2_All-1	p6	(TTTGAG)4	24	686	709		Bra027125	BrScaffold000054_595/	BrScaffold000054	1254930	1254953	(CTCAAA)4	p6	24
CL2738.Contig2_All	CL2738.Contig2_All-1	p2	(AG)6	12	91	102			BrScaffold000054_249/	BrScaffold000054	497854	497865	(TC)6	p2	12
CL2744.Contig2_All	CL2744.Contig2_All-1	p3	(ACC)6	18	303	320		Bra019962	BrScaffold000029_941/	BrScaffold000029	1998890	1998907	(GTG)6	p3	18
CL2748.Contig2_All	CL2748.Contig2_All-1	p6	(CACGGT)4	24	590	613		Bra002732	BrScaffold000002_2186/	BrScaffold000002	4831748	4831771	(CACGGT)4	p6	24
CL275.Contig2_All	CL275.Contig2_All-1	p1	(A)12	12	1891	1902			BrScaffold000017_32/	BrScaffold000017	78798	78809	(T)12	p1	12
CL2751.Contig1_All	CL2751.Contig1_All-1	p2	(AG)8	16	104	119			BrScaffold000013_537/UGBnM0770/	BrScaffold000013	1071885	1071900	(AG)8	p2	16
CL2751.Contig4_All	CL2751.Contig4_All-1	p1	(T)14	14	1313	1326			BrScaffold000036_781/	BrScaffold000036	1913368	1913382	(T)15	p1	15
CL2755.Contig1_All	CL2755.Contig1_All-1	p3	(AAC)5	15	207	221			BrScaffold000039_233/	BrScaffold000039	422409	422423	(TTG)5	p3	15
CL2758.Contig2_All	CL2758.Contig2_All-1	p3	(GCT)5	15	910	924		Bra010203	BrScaffold000009_1909/ACMP00138/UGBnM1133/	BrScaffold000009	4534114	4534128	(GCA)5	p3	15
CL2758.Contig3_All	CL2758.Contig3_All-1	p3	(GCT)5	15	282	296		Bra010203	BrScaffold000009_1909/ACMP00138/UGBnM1133/	BrScaffold000009	4534114	4534128	(GCA)5	p3	15
CL276.Contig1_All	CL276.Contig1_All-1	p3	(ACA)5	15	274	288		Bra025451	BrScaffold000048_91/	BrScaffold000048	174296	174313	(TTG)6	p3	18
CL2762.Contig1_All	CL2762.Contig1_All-1	p2	(AG)6	12	1266	1277			BrScaffold000089_508/	BrScaffold000089	873179	873190	(TC)6	p2	12
CL2762.Contig3_All	CL2762.Contig3_All-1	p2	(TC)6	12	81	92			BrScaffold000089_508/	BrScaffold000089	873179	873190	(TC)6	p2	12
CL2764.Contig1_All	CL2764.Contig1_All-1	p3	(TCA)6	18	498	515		Bra011299	BrScaffold000011_740/PUT243/	BrScaffold000011	1501358	1501387	(TCA)6(GCA)4	c	30
CL2764.Contig2_All	CL2764.Contig2_All-1	p3	(TCA)6	18	498	515		Bra011299	BrScaffold000011_740/PUT243/	BrScaffold000011	1501358	1501387	(TCA)6(GCA)4	c	30
CL2764.Contig3_All	CL2764.Contig3_All-1	p3	(TCA)6	18	403	420		Bra011299	BrScaffold000011_740/PUT243/	BrScaffold000011	1501358	1501387	(TCA)6(GCA)4	c	30
CL2764.Contig4_All	CL2764.Contig4_All-1	p3	(TCA)6	18	403	420		Bra011299	BrScaffold000011_740/PUT243/	BrScaffold000011	1501358	1501387	(TCA)6(GCA)4	c	30
CL2774.Contig3_All	CL2774.Contig3_All-1	p2	(TG)6	12	1912	1923			BrScaffold000006_266/	BrScaffold000006	656900	656911	(CA)6	p2	12
CL2774.Contig4_All	CL2774.Contig4_All-1	p2	(CA)6	12	40	51			BrScaffold000006_266/	BrScaffold000006	656900	656911	(CA)6	p2	12
CL2775.Contig1_All	CL2775.Contig1_All-1	p3	(GAG)5	15	1146	1160		Bra040010	BrScaffold000185_48/UGBnM2192/	BrScaffold000185	141643	141657	(GAG)5	p3	15
CL2775.Contig1_All	CL2775.Contig1_All-2	p3	(GGA)5	15	1679	1693		Bra040010	BrScaffold000185_49/	BrScaffold000185	142176	142190	(GGA)5	p3	15
CL2775.Contig2_All	CL2775.Contig2_All-1	p2	(GT)6	12	128	139			BrScaffold000185_51/	BrScaffold000185	143144	143155	(AC)6	p2	12
CL2775.Contig2_All	CL2775.Contig2_All-2	p3	(TCC)5	15	761	775		Bra036731	BrScaffold000120_8/BnGMS0141/	BrScaffold000120	12588	12685	(TCA)4gaccccattcccgaagccgtcgatgagctgtgagaagagaaggtacctccgggaaatgggggatctactga(AGG)5	c	98
CL2775.Contig2_All	CL2775.Contig2_All-3	p3	(ACA)5	15	1328	1342		Bra036731	BrScaffold000120_7/UGBnM2192/	BrScaffold000120	12104	12144	(TTG)5tggtggtggttgat(GAG)4	c	41
CL2775.Contig3_All	CL2775.Contig3_All-1	p3	(GAG)5	15	507	521		Bra040010	BrScaffold000185_48/UGBnM2192/	BrScaffold000185	141643	141657	(GAG)5	p3	15
CL2775.Contig3_All	CL2775.Contig3_All-2	p3	(GGA)5	15	1040	1054		Bra040010	BrScaffold000185_49/	BrScaffold000185	142176	142190	(GGA)5	p3	15
CL2775.Contig4_All	CL2775.Contig4_All-1	p3	(CCT)5	15	778	792		Bra040010	BrScaffold000185_49/	BrScaffold000185	142176	142190	(GGA)5	p3	15
CL2775.Contig4_All	CL2775.Contig4_All-2	p3	(TCC)5	15	1311	1325		Bra040010	BrScaffold000185_48/UGBnM2192/	BrScaffold000185	141643	141657	(GAG)5	p3	15
CL2775.Contig5_All	CL2775.Contig5_All-1	p3	(TTG)5	15	487	501		Bra036731	BrScaffold000120_7/UGBnM2192/	BrScaffold000120	12104	12144	(TTG)5tggtggtggttgat(GAG)4	c	41
CL2775.Contig5_All	CL2775.Contig5_All-2	p3	(AGG)5	15	1054	1068		Bra036731	BrScaffold000120_8/BnGMS0141/	BrScaffold000120	12588	12685	(TCA)4gaccccattcccgaagccgtcgatgagctgtgagaagagaaggtacctccgggaaatgggggatctactga(AGG)5	c	98
CL2775.Contig5_All	CL2775.Contig5_All-3	p2	(AC)6	12	1691	1702			BrScaffold000185_51/	BrScaffold000185	143144	143155	(AC)6	p2	12
CL278.Contig1_All	CL278.Contig1_All-1	p2	(TC)8	16	1044	1059			BrScaffold000001_4058/	BrScaffold000001	8146970	8146985	(AG)8	p2	16
CL278.Contig3_All	CL278.Contig3_All-1	p2	(TC)8	16	1150	1165			BrScaffold000001_4058/	BrScaffold000001	8146970	8146985	(AG)8	p2	16
CL278.Contig6_All	CL278.Contig6_All-1	p2	(TC)8	16	1029	1044			BrScaffold000001_4058/	BrScaffold000001	8146970	8146985	(AG)8	p2	16
CL278.Contig7_All	CL278.Contig7_All-1	p2	(TC)8	16	1135	1150			BrScaffold000001_4058/	BrScaffold000001	8146970	8146985	(AG)8	p2	16
CL2790.Contig1_All	CL2790.Contig1_All-1	p3	(GAA)5	15	944	958		Bra029101	BrScaffold000064_511/	BrScaffold000064	934965	934979	(TTC)5	p3	15
CL2790.Contig10_All	CL2790.Contig10_All-1	p2	(CT)7	14	283	296			BrScaffold000002_3492/	BrScaffold000002	7577215	7577228	(GA)7	p2	14
CL2790.Contig10_All	CL2790.Contig10_All-2	p3	(GAA)5	15	950	964		Bra029101	BrScaffold000064_511/	BrScaffold000064	934965	934979	(TTC)5	p3	15
CL2790.Contig11_All	CL2790.Contig11_All-1	p2	(CT)7	14	283	296			BrScaffold000002_3492/	BrScaffold000002	7577215	7577228	(GA)7	p2	14
CL2790.Contig11_All	CL2790.Contig11_All-2	p3	(GAA)5	15	950	964		Bra029101	BrScaffold000064_511/	BrScaffold000064	934965	934979	(TTC)5	p3	15
CL2790.Contig2_All	CL2790.Contig2_All-1	p3	(GAA)5	15	944	958		Bra029101	BrScaffold000064_511/	BrScaffold000064	934965	934979	(TTC)5	p3	15
CL2790.Contig3_All	CL2790.Contig3_All-1	p3	(GAA)5	15	929	943		Bra029101	BrScaffold000064_511/	BrScaffold000064	934965	934979	(TTC)5	p3	15
CL2790.Contig5_All	CL2790.Contig5_All-1	p3	(GAA)5	15	1018	1032		Bra029101	BrScaffold000064_511/	BrScaffold000064	934965	934979	(TTC)5	p3	15
CL2790.Contig7_All	CL2790.Contig7_All-1	p3	(GAA)5	15	1018	1032		Bra029101	BrScaffold000064_511/	BrScaffold000064	934965	934979	(TTC)5	p3	15
CL2790.Contig8_All	CL2790.Contig8_All-1	p3	(GAA)5	15	929	943		Bra029101	BrScaffold000064_511/	BrScaffold000064	934965	934979	(TTC)5	p3	15
CL2793.Contig1_All	CL2793.Contig1_All-1	p2	(TC)7	14	621	634			BrScaffold000006_978/UGBnM1504/	BrScaffold000006	2199349	2199362	(TC)7	p2	14
CL2793.Contig2_All	CL2793.Contig2_All-1	p2	(TC)7	14	317	330			BrScaffold000006_978/UGBnM1504/	BrScaffold000006	2199349	2199362	(TC)7	p2	14
CL2793.Contig3_All	CL2793.Contig3_All-1	p2	(TC)7	14	580	593			BrScaffold000006_978/UGBnM1504/	BrScaffold000006	2199349	2199362	(TC)7	p2	14
CL2793.Contig4_All	CL2793.Contig4_All-1	p2	(TC)7	14	568	581			BrScaffold000006_978/UGBnM1504/	BrScaffold000006	2199349	2199362	(TC)7	p2	14
CL2793.Contig5_All	CL2793.Contig5_All-1	p2	(TC)7	14	358	371			BrScaffold000006_978/UGBnM1504/	BrScaffold000006	2199349	2199362	(TC)7	p2	14
CL2793.Contig7_All	CL2793.Contig7_All-1	p2	(TC)7	14	609	622			BrScaffold000006_978/UGBnM1504/	BrScaffold000006	2199349	2199362	(TC)7	p2	14
CL2793.Contig8_All	CL2793.Contig8_All-1	p2	(AG)7	14	125	138			BrScaffold000006_978/UGBnM1504/	BrScaffold000006	2199349	2199362	(TC)7	p2	14
CL2798.Contig1_All	CL2798.Contig1_All-1	p2	(TA)6	12	83	94		Bra039455	BrScaffold000165_116/	BrScaffold000165	209911	209922	(TA)6	p2	12
CL2798.Contig2_All	CL2798.Contig2_All-1	p2	(TA)6	12	83	94		Bra039455	BrScaffold000165_116/	BrScaffold000165	209911	209922	(TA)6	p2	12
CL280.Contig5_All	CL280.Contig5_All-1	p2	(AG)10	20	1287	1306			BrScaffold000021_804/	BrScaffold000021	1593472	1593487	(AG)8	p2	16
CL280.Contig6_All	CL280.Contig6_All-1	p2	(AG)10	20	1368	1387			BrScaffold000021_804/	BrScaffold000021	1593472	1593487	(AG)8	p2	16
CL2807.Contig1_All	CL2807.Contig1_All-1	p3	(AAG)5	15	444	458			BrScaffold000027_177/	BrScaffold000027	350289	350303	(TCT)5	p3	15
CL2807.Contig3_All	CL2807.Contig3_All-1	p3	(AAG)5	15	577	591			BrScaffold000027_177/	BrScaffold000027	350289	350303	(TCT)5	p3	15
CL2809.Contig3_All	CL2809.Contig3_All-1	p2	(AG)6	12	2625	2636			BrScaffold000050_467/	BrScaffold000050	1099171	1099267	(AG)7atggagtgagaggaaatgaggcgtaactaggtgaggatatcgtgtcgttttataacactgactctcct(CTCTC)3	c	97
CL2813.Contig2_All	CL2813.Contig2_All-1	p3	(CAG)6	18	120	137		Bra036931	BrScaffold000123_30/	BrScaffold000123	73034	73051	(CAG)6	p3	18
CL2813.Contig2_All	CL2813.Contig2_All-2	p3	(CAG)7	21	315	335		Bra036931	BrScaffold000123_31/	BrScaffold000123	73229	73249	(CAG)7	p3	21
CL2813.Contig2_All	CL2813.Contig2_All-3	p3	(GCA)5	15	1367	1381		Bra036931	BrScaffold000123_34/	BrScaffold000123	75207	75221	(GCA)5	p3	15
CL2813.Contig4_All	CL2813.Contig4_All-1	p3	(CAG)6	18	121	138		Bra036931	BrScaffold000123_30/	BrScaffold000123	73034	73051	(CAG)6	p3	18
CL2813.Contig4_All	CL2813.Contig4_All-2	p3	(CAG)7	21	316	336		Bra036931	BrScaffold000123_31/	BrScaffold000123	73229	73249	(CAG)7	p3	21
CL2822.Contig2_All	CL2822.Contig2_All-1	c	(ATG)5cgtgaagatcagttcacaccacccaccgggtactgtttcttctctttatccttcaacgcagagaaaactc(T)18	103	341	443			BrScaffold000068_273/	BrScaffold000068	703202	703300	(ATG)5cgtgaagatcagttcacaccacccaccgggtactgtttcttctctttatccttcaacgcagagaaaactc(T)14	c	99
CL2823.Contig1_All	CL2823.Contig1_All-1	p1	(A)12	12	275	286			BrScaffold000077_138/	BrScaffold000077	278376	278387	(T)12	p1	12
CL2823.Contig3_All	CL2823.Contig3_All-1	p1	(A)12	12	253	264			BrScaffold000077_138/	BrScaffold000077	278376	278387	(T)12	p1	12
CL283.Contig1_All	CL283.Contig1_All-1	p2	(GA)8	16	8	23		Bra009908	BrScaffold000009_784/	BrScaffold000009	1630782	1630811	(CT)15	p2	30
CL283.Contig2_All	CL283.Contig2_All-1	p2	(GA)8	16	8	23		Bra009908	BrScaffold000009_784/	BrScaffold000009	1630782	1630811	(CT)15	p2	30
CL283.Contig3_All	CL283.Contig3_All-1	p2	(CT)8	16	481	496			BrScaffold000009_784/	BrScaffold000009	1630782	1630811	(CT)15	p2	30
CL2834.Contig1_All	CL2834.Contig1_All-1	p2	(CT)6	12	95	106			BrScaffold000009_133/	BrScaffold000009	251122	251135	(GA)7	p2	14
CL2834.Contig2_All	CL2834.Contig2_All-1	p2	(CT)6	12	95	106			BrScaffold000009_133/	BrScaffold000009	251122	251135	(GA)7	p2	14
CL2836.Contig1_All	CL2836.Contig1_All-1	p3	(ACT)6	18	1102	1119		Bra009349	BrScaffold000008_1778/	BrScaffold000008	3496181	3496198	(ACT)6	p3	18
CL2836.Contig2_All	CL2836.Contig2_All-1	p3	(ACT)6	18	1081	1098		Bra009349	BrScaffold000008_1778/	BrScaffold000008	3496181	3496198	(ACT)6	p3	18
CL2837.Contig1_All	CL2837.Contig1_All-1	p2	(GA)6	12	1888	1899			BrScaffold000087_308/	BrScaffold000087	565852	565863	(GA)6	p2	12
CL2837.Contig2_All	CL2837.Contig2_All-1	p3	(GAT)5	15	233	247		Bra032608	BrScaffold000082_408/UGBnM0310/	BrScaffold000082	865141	865152	(CAT)4	p3	12
CL2838.Contig3_All	CL2838.Contig3_All-1	p3	(TCT)6	18	133	150			BrScaffold000005_852/	BrScaffold000005	1515239	1515256	(TCT)6	p3	18
CL284.Contig1_All	CL284.Contig1_All-1	p3	(AAG)5	15	39	53			BrScaffold000050_6/	BrScaffold000050	22555	22569	(TTC)5	p3	15
CL284.Contig3_All	CL284.Contig3_All-1	p3	(AAG)5	15	39	53			BrScaffold000050_6/	BrScaffold000050	22555	22569	(TTC)5	p3	15
CL2841.Contig5_All	CL2841.Contig5_All-1	p3	(CCA)6	18	974	991		Bra006515	BrScaffold000005_1953/	BrScaffold000005	3868592	3868606	(GTG)5	p3	15
CL2845.Contig1_All	CL2845.Contig1_All-1	p3	(ATT)5	15	248	262			BrScaffold000041_702/	BrScaffold000041	1344113	1344127	(AAT)5	p3	15
CL2846.Contig3_All	CL2846.Contig3_All-1	p3	(CCA)6	18	356	373		Bra002209	BrScaffold000002_816/	BrScaffold000002	1916347	1916364	(TGG)6	p3	18
CL2847.Contig1_All	CL2847.Contig1_All-1	p2	(TC)8	16	3272	3287			BrScaffold000044_534/	BrScaffold000044	1171820	1171855	(GA)6aacgatgaagcc(TCT)4	c	36
CL285.Contig4_All	CL285.Contig4_All-1	p2	(GA)7	14	1556	1569			BrScaffold000035_16/	BrScaffold000035	44070	44083	(CT)7	p2	14
CL285.Contig5_All	CL285.Contig5_All-1	p2	(GA)7	14	1455	1468			BrScaffold000035_16/	BrScaffold000035	44070	44083	(CT)7	p2	14
CL2850.Contig2_All	CL2850.Contig2_All-1	p3	(TGA)5	15	1912	1926		Bra031868	BrScaffold000078_244/ACMP00865/	BrScaffold000078	459201	459215	(TCA)5	p3	15
CL2851.Contig1_All	CL2851.Contig1_All-1	p1	(A)13	13	941	953			BrScaffold000026_193/	BrScaffold000026	397487	397498	(A)12	p1	12
CL2852.Contig1_All	CL2852.Contig1_All-1	c	(CCT)5aaaaagc(AG)8	38	51	88			BrScaffold000010_81/BoGMS0890/	BrScaffold000010	183931	183969	(TC)8tgcttttt(AGG)5	c	39
CL2852.Contig2_All	CL2852.Contig2_All-1	c	(CCT)5aaaaagc(AG)8	38	51	88			BrScaffold000010_81/BoGMS0890/	BrScaffold000010	183931	183969	(TC)8tgcttttt(AGG)5	c	39
CL2857.Contig1_All	CL2857.Contig1_All-1	p2	(CT)6	12	85	96			BrScaffold000006_658/	BrScaffold000006	1523886	1523897	(AG)6	p2	12
CL2857.Contig2_All	CL2857.Contig2_All-1	p2	(CT)6	12	85	96			BrScaffold000006_658/	BrScaffold000006	1523886	1523897	(AG)6	p2	12
CL286.Contig1_All	CL286.Contig1_All-1	p3	(TGG)6	18	336	353		Bra013233	BrScaffold000013_2017/	BrScaffold000013	4174846	4174860	(CAC)5	p3	15
CL286.Contig2_All	CL286.Contig2_All-2	p3	(TGG)6	18	411	428		Bra013233	BrScaffold000013_2017/	BrScaffold000013	4174846	4174860	(CAC)5	p3	15
CL2865.Contig1_All	CL2865.Contig1_All-2	p3	(ACA)6	18	463	480		Bra031330	BrScaffold000075_386/	BrScaffold000075	867096	867113	(TTG)6	p3	18
CL287.Contig1_All	CL287.Contig1_All-2	p2	(CT)6	12	124	135			BrScaffold000024_36/	BrScaffold000024	68309	68320	(GA)6	p2	12
CL287.Contig1_All	CL287.Contig1_All-3	p3	(TTC)6	18	336	353		Bra012949	BrScaffold000013_1218/ACMP00320/	BrScaffold000013	2544314	2544331	(GAA)6	p3	18
CL287.Contig2_All	CL287.Contig2_All-2	p2	(CT)6	12	124	135			BrScaffold000024_36/	BrScaffold000024	68309	68320	(GA)6	p2	12
CL287.Contig2_All	CL287.Contig2_All-3	p3	(TTC)6	18	336	353		Bra012949	BrScaffold000013_1218/ACMP00320/	BrScaffold000013	2544314	2544331	(GAA)6	p3	18
CL287.Contig4_All	CL287.Contig4_All-2	p2	(CT)6	12	124	135			BrScaffold000024_36/	BrScaffold000024	68309	68320	(GA)6	p2	12
CL287.Contig4_All	CL287.Contig4_All-3	p3	(TTC)6	18	336	353		Bra012949	BrScaffold000013_1218/ACMP00320/	BrScaffold000013	2544314	2544331	(GAA)6	p3	18
CL287.Contig6_All	CL287.Contig6_All-1	p2	(CT)6	12	42	53			BrScaffold000024_36/	BrScaffold000024	68309	68320	(GA)6	p2	12
CL2871.Contig2_All	CL2871.Contig2_All-1	p3	(GAT)5	15	216	230		Bra017503	BrScaffold000022_637/	BrScaffold000022	1496179	1496193	(ATC)5	p3	15
CL2871.Contig3_All	CL2871.Contig3_All-1	p2	(TG)7	14	74	87			BrScaffold000046_545/sNRB69/BnEMS0110/	BrScaffold000046	1043520	1043533	(TG)7	p2	14
CL2871.Contig3_All	CL2871.Contig3_All-2	p3	(ATC)5	15	870	884		Bra017503	BrScaffold000022_637/	BrScaffold000022	1496179	1496193	(ATC)5	p3	15
CL2872.Contig1_All	CL2872.Contig1_All-1	p3	(TCC)6	18	45	62			BrScaffold000002_942/	BrScaffold000002	2184179	2184196	(TCC)6	p3	18
CL2874.Contig4_All	CL2874.Contig4_All-1	p2	(AT)7	14	59	72			BrScaffold000037_396/	BrScaffold000037	778803	778850	(ATT)4gtcaattgtgataataataaaa(AT)7	c	48
CL2874.Contig4_All	CL2874.Contig4_All-2	p3	(AAG)5	15	300	314		Bra022276	BrScaffold000037_397/	BrScaffold000037	779053	779092	(GAA)4gacgaagacgaca(AAG)5	c	40
CL2874.Contig5_All	CL2874.Contig5_All-1	p2	(AT)7	14	59	72			BrScaffold000037_396/	BrScaffold000037	778803	778850	(ATT)4gtcaattgtgataataataaaa(AT)7	c	48
CL2874.Contig5_All	CL2874.Contig5_All-2	p3	(AAG)5	15	300	314		Bra022276	BrScaffold000037_397/	BrScaffold000037	779053	779092	(GAA)4gacgaagacgaca(AAG)5	c	40
CL2874.Contig6_All	CL2874.Contig6_All-1	p3	(AAG)5	15	307	321		Bra022276	BrScaffold000037_397/	BrScaffold000037	779053	779092	(GAA)4gacgaagacgaca(AAG)5	c	40
CL2876.Contig2_All	CL2876.Contig2_All-1	p3	(TGG)5	15	1483	1497		Bra034288	BrScaffold000094_107/UGBnM0949/	BrScaffold000094	274831	274845	(ACC)5	p3	15
CL2876.Contig5_All	CL2876.Contig5_All-1	p3	(CTC)6	18	101	118		Bra034288	BrScaffold000094_108/BnEMS0910/	BrScaffold000094	278316	278333	(GGA)6	p3	18
CL2876.Contig6_All	CL2876.Contig6_All-1	p3	(TGG)5	15	1058	1072		Bra034288	BrScaffold000094_107/UGBnM0949/	BrScaffold000094	274831	274845	(ACC)5	p3	15
CL2876.Contig7_All	CL2876.Contig7_All-1	p3	(TGG)5	15	1517	1531		Bra034288	BrScaffold000094_107/UGBnM0949/	BrScaffold000094	274831	274845	(ACC)5	p3	15
CL2876.Contig8_All	CL2876.Contig8_All-1	p3	(CTC)6	18	101	118		Bra034288	BrScaffold000094_108/BnEMS0910/	BrScaffold000094	278316	278333	(GGA)6	p3	18
CL2876.Contig8_All	CL2876.Contig8_All-2	p3	(TGG)5	15	1773	1787		Bra034288	BrScaffold000094_107/UGBnM0949/	BrScaffold000094	274831	274845	(ACC)5	p3	15
CL2877.Contig1_All	CL2877.Contig1_All-1	p3	(ATT)6	18	636	653		Bra023549	BrScaffold000041_574/	BrScaffold000041	1124104	1124121	(AAT)6	p3	18
CL2877.Contig10_All	CL2877.Contig10_All-1	p2	(TC)8	16	28	43		Bra008654	BrScaffold000008_220/	BrScaffold000008	449894	449909	(TC)8	p2	16
CL2877.Contig10_All	CL2877.Contig10_All-2	p3	(TTC)5	15	1611	1625		Bra008655	BrScaffold000008_221/	BrScaffold000008	452823	452846	(TTC)8	p3	24
CL2877.Contig10_All	CL2877.Contig10_All-3	p3	(ATT)6	18	2034	2051		Bra023549	BrScaffold000041_574/	BrScaffold000041	1124104	1124121	(AAT)6	p3	18
CL2877.Contig2_All	CL2877.Contig2_All-1	p2	(TC)8	16	30	45		Bra008654	BrScaffold000008_220/	BrScaffold000008	449894	449909	(TC)8	p2	16
CL2877.Contig2_All	CL2877.Contig2_All-2	p3	(TTC)5	15	1613	1627		Bra008655	BrScaffold000008_221/	BrScaffold000008	452823	452846	(TTC)8	p3	24
CL2877.Contig2_All	CL2877.Contig2_All-3	p3	(ATT)6	18	2036	2053		Bra023549	BrScaffold000041_574/	BrScaffold000041	1124104	1124121	(AAT)6	p3	18
CL2877.Contig2_All	CL2877.Contig2_All-4	p1	(T)12	12	2572	2583			BrScaffold000041_573/	BrScaffold000041	1123397	1123412	(A)16	p1	16
CL2877.Contig7_All	CL2877.Contig7_All-1	p2	(TC)8	16	28	43		Bra008654	BrScaffold000008_220/	BrScaffold000008	449894	449909	(TC)8	p2	16
CL2877.Contig7_All	CL2877.Contig7_All-2	p3	(TTC)5	15	1611	1625		Bra008655	BrScaffold000008_221/	BrScaffold000008	452823	452846	(TTC)8	p3	24
CL2877.Contig8_All	CL2877.Contig8_All-1	p3	(ATT)6	18	623	640		Bra023549	BrScaffold000041_574/	BrScaffold000041	1124104	1124121	(AAT)6	p3	18
CL2877.Contig9_All	CL2877.Contig9_All-1	p3	(ATT)6	18	623	640		Bra023549	BrScaffold000041_574/	BrScaffold000041	1124104	1124121	(AAT)6	p3	18
CL288.Contig4_All	CL288.Contig4_All-1	p3	(CCA)5	15	836	850		Bra015471	BrScaffold000018_900/	BrScaffold000018	2180951	2180965	(CCA)5	p3	15
CL2880.Contig1_All	CL2880.Contig1_All-1	p2	(TA)7	14	961	974			BrScaffold000014_1748/BnEMS0840/	BrScaffold000014	3831979	3831992	(TA)7	p2	14
CL2892.Contig3_All	CL2892.Contig3_All-1	p3	(GAA)5	15	73	87		Bra027225	BrScaffold000055_140/	BrScaffold000055	319710	319724	(GAA)5	p3	15
CL290.Contig2_All	CL290.Contig2_All-1	p2	(GA)6	12	1188	1199			BrScaffold000018_977/	BrScaffold000018	2351527	2351695	(GAA)4gagatcttctctgtcaacgctgattttggctgaatttggtctgagaaggagagattctctgcgggaaag(GA)6caaagagtgtgagcaagaggtggttcttccgtagggtttccaggaaccagcctcttaagataaa(T)12	c	169
CL2903.Contig2_All	CL2903.Contig2_All-1	p2	(AG)6	12	69	80			BrScaffold000032_852/	BrScaffold000032	1910269	1910280	(AG)6	p2	12
CL2904.Contig1_All	CL2904.Contig1_All-1	p2	(TC)8	16	1527	1542			BrScaffold000015_1438/	BrScaffold000015	3591648	3591854	(AAAT)3attgcatgagactaagaagaaacatgttcagatgagacatatatgttcgaaaatgagacgagaggtatcgatgagt(AG)8aaacagacaaagatgggtcaaaaatcaaaataagaagcttgcaaaacaagtaaccttttcttcttcaacggcgaacaacagtggttttctt(TTC)4	c	207
CL2904.Contig5_All	CL2904.Contig5_All-1	p2	(TC)8	16	1152	1167			BrScaffold000015_1438/	BrScaffold000015	3591648	3591854	(AAAT)3attgcatgagactaagaagaaacatgttcagatgagacatatatgttcgaaaatgagacgagaggtatcgatgagt(AG)8aaacagacaaagatgggtcaaaaatcaaaataagaagcttgcaaaacaagtaaccttttcttcttcaacggcgaacaacagtggttttctt(TTC)4	c	207
CL2904.Contig6_All	CL2904.Contig6_All-1	p1	(A)13	13	113	125		Bra027225	BrScaffold000055_139/	BrScaffold000055	316845	316859	(A)15	p1	15
CL2907.Contig1_All	CL2907.Contig1_All-1	p1	(A)15	15	1388	1402			BrScaffold000002_2774/	BrScaffold000002	6043368	6043380	(T)13	p1	13
CL2909.Contig1_All	CL2909.Contig1_All-1	p2	(TC)7	14	1955	1968			BrScaffold000004_1472/	BrScaffold000004	2852895	2853003	(TGTC)4tgttgtggaggggagtagattggaagttaagttaggtttttttttagtcatctcttgatttgtaagtttggttgagt(AG)8	c	109
CL2909.Contig2_All	CL2909.Contig2_All-1	p2	(TC)7	14	1851	1864			BrScaffold000004_1472/	BrScaffold000004	2852895	2853003	(TGTC)4tgttgtggaggggagtagattggaagttaagttaggtttttttttagtcatctcttgatttgtaagtttggttgagt(AG)8	c	109
CL2915.Contig1_All	CL2915.Contig1_All-1	p3	(CCT)5	15	387	401		Bra002647	BrScaffold000002_1967/	BrScaffold000002	4396353	4396389	(GAG)6gtggcta(TGG)4	c	37
CL2915.Contig1_All	CL2915.Contig1_All-2	p3	(ACC)5	15	1157	1171		Bra002647	BrScaffold000002_1966/	BrScaffold000002	4394899	4394993	(GTG)5gtcgtgatagtggccgtgatagtggtaggagctacgagagtagtagatatgatggtggcagtaggagc(GGT)4	c	95
CL2915.Contig1_All	CL2915.Contig1_All-3	p3	(CCG)7	21	1341	1361		Bra002647	BrScaffold000002_1965/	BrScaffold000002	4394541	4394638	(GATTC)5aggcggtggtggtggatatggtgatcgcggtggaagagga(GGC)5gggaga(GGT)4	c	98
CL2915.Contig3_All	CL2915.Contig3_All-1	p3	(GTG)5	15	242	256		Bra002647	BrScaffold000002_1966/	BrScaffold000002	4394899	4394993	(GTG)5gtcgtgatagtggccgtgatagtggtaggagctacgagagtagtagatatgatggtggcagtaggagc(GGT)4	c	95
CL2915.Contig3_All	CL2915.Contig3_All-2	p3	(GAG)5	15	1013	1027		Bra002647	BrScaffold000002_1967/	BrScaffold000002	4396353	4396389	(GAG)6gtggcta(TGG)4	c	37
CL2918.Contig2_All	CL2918.Contig2_All-1	p3	(AGA)5	15	962	976			BrScaffold000067_173/	BrScaffold000067	402645	402659	(GAA)5	p3	15
CL2919.Contig1_All	CL2919.Contig1_All-1	p2	(GA)9	18	1173	1190			BrScaffold000014_1534/	BrScaffold000014	3328258	3328275	(GA)9	p2	18
CL2919.Contig2_All	CL2919.Contig2_All-1	p2	(AG)8	16	1164	1179			BrScaffold000070_182/	BrScaffold000070	338833	338848	(AG)8	p2	16
CL2922.Contig3_All	CL2922.Contig3_All-1	p3	(CTA)5	15	1984	1998		Bra024854	BrScaffold000046_264/	BrScaffold000046	475209	475223	(CTA)5	p3	15
CL2924.Contig1_All	CL2924.Contig1_All-1	p1	(A)12	12	42	53		Bra012422	BrScaffold000012_1670/	BrScaffold000012	3661909	3661923	(T)15	p1	15
CL2925.Contig1_All	CL2925.Contig1_All-1	p3	(AAG)5	15	1599	1613			BrScaffold000024_16/	BrScaffold000024	29615	29663	(TTC)5attactcttcaccattttcttc(TCT)4	c	49
CL2926.Contig1_All	CL2926.Contig1_All-1	p1	(A)14	14	995	1008		Bra024895	BrScaffold000046_414/	BrScaffold000046	773647	773659	(A)13	p1	13
CL2926.Contig3_All	CL2926.Contig3_All-1	p1	(A)14	14	974	987		Bra014334	BrScaffold000015_1378/	BrScaffold000015	3442892	3442903	(T)12	p1	12
CL2926.Contig4_All	CL2926.Contig4_All-1	p1	(A)14	14	937	950		Bra014334	BrScaffold000015_1378/	BrScaffold000015	3442892	3442903	(T)12	p1	12
CL293.Contig3_All	CL293.Contig3_All-1	p3	(GAG)5	15	474	488		Bra009357	BrScaffold000008_1788/	BrScaffold000008	3523708	3523722	(CTC)5	p3	15
CL293.Contig4_All	CL293.Contig4_All-1	p3	(GAG)5	15	474	488		Bra009357	BrScaffold000008_1788/	BrScaffold000008	3523708	3523722	(CTC)5	p3	15
CL293.Contig6_All	CL293.Contig6_All-1	p3	(GAG)5	15	698	712		Bra009357	BrScaffold000008_1788/	BrScaffold000008	3523708	3523722	(CTC)5	p3	15
CL2930.Contig1_All	CL2930.Contig1_All-1	p2	(TG)6	12	301	312			BrScaffold000039_737/	BrScaffold000039	1482401	1482412	(CA)6	p2	12
CL2930.Contig4_All	CL2930.Contig4_All-1	p2	(CT)11	22	2	23		Bra017303	BrScaffold000021_1203/	BrScaffold000021	2444817	2444838	(CT)11	p2	22
CL2930.Contig4_All	CL2930.Contig4_All-2	p3	(TGA)6	18	1323	1340			BrScaffold000021_1206/BnEMS1186/	BrScaffold000021	2446524	2446541	(TGA)6	p3	18
CL2934.Contig2_All	CL2934.Contig2_All-1	p1	(T)12	12	72	83		Bra018381	BrScaffold000025_480/	BrScaffold000025	1032021	1032032	(T)12	p1	12
CL2937.Contig1_All	CL2937.Contig1_All-1	p1	(A)12	12	39	50			BrScaffold000014_1029/	BrScaffold000014	2130505	2130516	(A)12	p1	12
CL2937.Contig3_All	CL2937.Contig3_All-1	p1	(A)12	12	175	186			BrScaffold000014_1029/	BrScaffold000014	2130505	2130516	(A)12	p1	12
CL2937.Contig3_All	CL2937.Contig3_All-2	p2	(AG)9	18	2803	2820			BrScaffold000014_1034/	BrScaffold000014	2135284	2135309	(AG)13	p2	26
CL2937.Contig6_All	CL2937.Contig6_All-1	p2	(TC)6	12	28	39		Bra013624	BrScaffold000014_1034/	BrScaffold000014	2135284	2135309	(AG)13	p2	26
CL2938.Contig2_All	CL2938.Contig2_All-1	p1	(A)12	12	70	81			BrScaffold000002_3135/	BrScaffold000002	6767330	6767341	(A)12	p1	12
CL2939.Contig1_All	CL2939.Contig1_All-1	p3	(GAG)5	15	687	701		Bra023877	BrScaffold000042_612/	BrScaffold000042	1420524	1420553	(GAG)10	p3	30
CL2939.Contig1_All	CL2939.Contig1_All-2	p2	(TC)9	18	916	933			BrScaffold000013_2044/	BrScaffold000013	4219534	4219549	(AG)8	p2	16
CL2939.Contig1_All	CL2939.Contig1_All-3	p3	(TGA)6	18	2081	2098			BrScaffold000013_2041/	BrScaffold000013	4217708	4217722	(ATC)5	p3	15
CL2940.Contig3_All	CL2940.Contig3_All-1	p3	(GTA)5	15	929	943		Bra021950	BrScaffold000036_12/GOL19/	BrScaffold000036	25215	25229	(ACT)5	p3	15
CL2943.Contig1_All	CL2943.Contig1_All-1	p6	(CCTGAT)4	24	484	507		Bra000557	BrScaffold000001_1626/	BrScaffold000001	2991472	2991495	(AGGATC)4	p6	24
CL2945.Contig2_All	CL2945.Contig2_All-1	p3	(GAG)5	15	1294	1308		Bra020993	BrScaffold000032_583/	BrScaffold000032	1343180	1343197	(CTC)6	p3	18
CL2945.Contig3_All	CL2945.Contig3_All-1	p3	(GAG)5	15	1302	1316		Bra020993	BrScaffold000032_583/	BrScaffold000032	1343180	1343197	(CTC)6	p3	18
CL2947.Contig2_All	CL2947.Contig2_All-1	p2	(GA)6	12	99	110			BrScaffold000008_2407/	BrScaffold000008	4707087	4707176	(TCT)4ttctctgttttattagggttggtttgattgattaatgtaaaacgatattgaatttggcagcgaagc(GA)6	c	90
CL2952.Contig1_All	CL2952.Contig1_All-1	p1	(A)17	17	138	154			BrScaffold000019_974/	BrScaffold000019	1887474	1887512	(CAAA)4catcaa(T)17	c	39
CL2952.Contig2_All	CL2952.Contig2_All-1	p1	(A)17	17	138	154			BrScaffold000019_974/	BrScaffold000019	1887474	1887512	(CAAA)4catcaa(T)17	c	39
CL2952.Contig2_All	CL2952.Contig2_All-2	p1	(T)12	12	1506	1517			BrScaffold000019_973/	BrScaffold000019	1885064	1885188	(T)18gctttcaaaggacataactttataatcaaaatcctttcaacaaatggctcttcttctttaaaatcctatcttgagttgaaaacaaaattac(A)16	c	125
CL2959.Contig1_All	CL2959.Contig1_All-1	p2	(TC)9	18	1	18		Bra001226	BrScaffold000001_3363/BrGMS0097/	BrScaffold000001	6651349	6651372	(GA)12	p2	24
CL2961.Contig1_All	CL2961.Contig1_All-1	p2	(AG)10	20	1055	1074			BrScaffold000014_1307/BoGMS0492/	BrScaffold000014	2811400	2811423	(AG)12	p2	24
CL2962.Contig1_All	CL2962.Contig1_All-1	p3	(AGT)5	15	128	142		Bra015835	BrScaffold000019_560/	BrScaffold000019	1091981	1091995	(AGT)5	p3	15
CL2966.Contig1_All	CL2966.Contig1_All-1	c	(ATT)5atcagtatcttcccctgt(AGC)6	51	2543	2593		Bra041037	BrScaffold000403_9/	BrScaffold000403	12327	12374	(ATT)5atcagtatcttcccctgt(AGC)5	c	48
CL2966.Contig2_All	CL2966.Contig2_All-1	c	(ATT)5atcagtatcttcccctgt(AGC)6	51	2543	2593		Bra041037	BrScaffold000403_9/	BrScaffold000403	12327	12374	(ATT)5atcagtatcttcccctgt(AGC)5	c	48
CL2966.Contig3_All	CL2966.Contig3_All-1	p3	(GCT)6	18	475	492		Bra041037	BrScaffold000403_9/	BrScaffold000403	12327	12374	(ATT)5atcagtatcttcccctgt(AGC)5	c	48
CL2966.Contig4_All	CL2966.Contig4_All-1	p3	(GCT)6	18	432	449		Bra041037	BrScaffold000403_9/	BrScaffold000403	12327	12374	(ATT)5atcagtatcttcccctgt(AGC)5	c	48
CL2966.Contig5_All	CL2966.Contig5_All-1	p3	(GCT)6	18	475	492		Bra041037	BrScaffold000403_9/	BrScaffold000403	12327	12374	(ATT)5atcagtatcttcccctgt(AGC)5	c	48
CL2966.Contig5_All	CL2966.Contig5_All-2	p1	(T)13	13	1611	1623		Bra041037	BrScaffold000403_6/	BrScaffold000403	10898	10912	(A)15	p1	15
CL2966.Contig6_All	CL2966.Contig6_All-1	p3	(GCT)6	18	432	449		Bra041037	BrScaffold000403_9/	BrScaffold000403	12327	12374	(ATT)5atcagtatcttcccctgt(AGC)5	c	48
CL2966.Contig6_All	CL2966.Contig6_All-2	p1	(T)13	13	1568	1580		Bra041037	BrScaffold000403_6/	BrScaffold000403	10898	10912	(A)15	p1	15
CL2967.Contig3_All	CL2967.Contig3_All-1	p3	(GAG)5	15	833	847		Bra011803	BrScaffold000011_1982/UGBnM1383/	BrScaffold000011	3932749	3932763	(TCC)5	p3	15
CL2968.Contig2_All	CL2968.Contig2_All-1	p3	(TAG)7	21	307	327		Bra019880	BrScaffold000029_745/	BrScaffold000029	1590761	1590781	(TAG)7	p3	21
CL2969.Contig2_All	CL2969.Contig2_All-1	p3	(CAC)5	15	807	821		Bra041095	BrScaffold000515_6/ACMP00682/BoGMS0598/	BrScaffold000515	3609	3623	(CAC)5	p3	15
CL297.Contig1_All	CL297.Contig1_All-1	p6	(GAATCC)4	24	257	280		Bra030265	BrScaffold000070_337/	BrScaffold000070	661159	661182	(GAATCC)4	p6	24
CL2970.Contig2_All	CL2970.Contig2_All-1	p3	(TGA)5	15	385	399		Bra007520	BrScaffold000006_1700/	BrScaffold000006	3696288	3696302	(ATC)5	p3	15
CL2976.Contig1_All	CL2976.Contig1_All-1	p3	(AGA)5	15	1060	1074		Bra026938	BrScaffold000053_613/	BrScaffold000053	1257832	1257846	(AGA)5	p3	15
CL2976.Contig2_All	CL2976.Contig2_All-1	p3	(AGA)5	15	1027	1041		Bra026938	BrScaffold000053_613/	BrScaffold000053	1257832	1257846	(AGA)5	p3	15
CL298.Contig1_All	CL298.Contig1_All-1	p2	(AG)8	16	304	319			BrScaffold000001_5190/	BrScaffold000001	10597000	10597015	(TC)8	p2	16
CL298.Contig1_All	CL298.Contig1_All-2	p3	(GGA)5	15	1440	1454		Bra028348	BrScaffold000061_444/	BrScaffold000061	967677	967691	(TCC)5	p3	15
CL298.Contig10_All	CL298.Contig10_All-1	p2	(AG)8	16	311	326			BrScaffold000001_5190/	BrScaffold000001	10597000	10597015	(TC)8	p2	16
CL298.Contig2_All	CL298.Contig2_All-1	p2	(AG)8	16	304	319			BrScaffold000001_5190/	BrScaffold000001	10597000	10597015	(TC)8	p2	16
CL298.Contig9_All	CL298.Contig9_All-1	p1	(T)18	18	1580	1597		Bra011194	BrScaffold000011_471/	BrScaffold000011	978818	978835	(T)18	p1	18
CL2989.Contig1_All	CL2989.Contig1_All-1	p3	(TTC)5	15	130	144		Bra031375	BrScaffold000075_546/	BrScaffold000075	1187741	1187758	(TTC)6	p3	18
CL2989.Contig2_All	CL2989.Contig2_All-1	p3	(TTC)5	15	176	190		Bra031375	BrScaffold000075_546/	BrScaffold000075	1187741	1187758	(TTC)6	p3	18
CL2993.Contig1_All	CL2993.Contig1_All-1	p3	(GAA)5	15	1134	1148		Bra012978	BrScaffold000013_1291/	BrScaffold000013	2677995	2678096	(GAA)5gtggagtcgatgagaaagaagaagattgggttcttaatggcacgaaacaatgaccaaatcaatgcgacgacgaaa(AAG)4	c	102
CL2994.Contig2_All	CL2994.Contig2_All-1	c	(TC)8tatccatcttatctctccttctgatctctctctttagatatcgttga(TC)10	83	40	122			BrScaffold000020_208/BnEMS0412/	BrScaffold000020	391698	391780	(TC)8tatccatcttatctctccttctgatctctctctttagatatcgttga(TC)10	c	83
CL2994.Contig3_All	CL2994.Contig3_All-1	p2	(CT)9	18	21	38		Bra024574	BrScaffold000045_155/	BrScaffold000045	401899	401916	(AG)9	p2	18
CL2994.Contig3_All	CL2994.Contig3_All-2	p2	(TA)8	16	652	667			BrScaffold000045_153/	BrScaffold000045	400419	400434	(AT)8	p2	16
CL2996.Contig3_All	CL2996.Contig3_All-1	p2	(CT)8	16	96	111			BrScaffold000150_181/UGBnM1747/	BrScaffold000150	393056	393067	(CT)6	p2	12
CL3.Contig3_All	CL3.Contig3_All-1	p2	(CT)6	12	3214	3225			BrScaffold000151_137/	BrScaffold000151	247702	247713	(CT)6	p2	12
CL301.Contig3_All	CL301.Contig3_All-1	p2	(AG)6	12	696	707		Bra004568	BrScaffold000004_440/	BrScaffold000004	829694	829705	(CT)6	p2	12
CL301.Contig7_All	CL301.Contig7_All-1	p2	(AG)6	12	327	338		Bra004568	BrScaffold000004_440/	BrScaffold000004	829694	829705	(CT)6	p2	12
CL3011.Contig1_All	CL3011.Contig1_All-1	p3	(CTC)5	15	181	195		Bra029164	BrScaffold000064_645/UGBnM1015/	BrScaffold000064	1237590	1237697	(CTC)5cta(GTG)4tctaccaaatggacccaccacggtcggaaaaccctaacccttttccggcgggactacccaacacca(CCG)4	c	108
CL3011.Contig2_All	CL3011.Contig2_All-1	p3	(CTC)5	15	149	163		Bra029164	BrScaffold000064_645/UGBnM1015/	BrScaffold000064	1237590	1237697	(CTC)5cta(GTG)4tctaccaaatggacccaccacggtcggaaaaccctaacccttttccggcgggactacccaacacca(CCG)4	c	108
CL3013.Contig2_All	CL3013.Contig2_All-1	p2	(TC)8	16	552	567		Bra009942	BrScaffold000009_895/	BrScaffold000009	1859092	1859107	(TC)8	p2	16
CL3015.Contig1_All	CL3015.Contig1_All-1	p3	(CGG)5	15	3283	3297			BrScaffold000064_413/	BrScaffold000064	757459	757473	(CGC)5	p3	15
CL3018.Contig4_All	CL3018.Contig4_All-1	p1	(T)13	13	675	687		Bra007766	BrScaffold000006_2369/	BrScaffold000006	4885969	4885981	(T)13	p1	13
CL3020.Contig1_All	CL3020.Contig1_All-1	p5	(TTTTC)4	20	986	1005			BrScaffold000026_1073/BrGMS0747/	BrScaffold000026	2316379	2316436	(TTTTC)4atcatgtccttatttattttgcgtta(TTG)4	c	58
CL3027.Contig1_All	CL3027.Contig1_All-1	p2	(AG)8	16	399	414			BrScaffold000011_1282/	BrScaffold000011	2620866	2620881	(AG)8	p2	16
CL3027.Contig3_All	CL3027.Contig3_All-1	p2	(AG)8	16	1902	1917			BrScaffold000011_1282/	BrScaffold000011	2620866	2620881	(AG)8	p2	16
CL3032.Contig2_All	CL3032.Contig2_All-1	p3	(TCT)5	15	277	291		Bra003949	BrScaffold000003_2276/UGBnM0697/	BrScaffold000003	4474755	4474769	(TCT)5	p3	15
CL3034.Contig1_All	CL3034.Contig1_All-1	p3	(TGT)5	15	572	586		Bra038410	BrScaffold000146_33/	BrScaffold000146	70216	70230	(ACA)5	p3	15
CL3035.Contig1_All	CL3035.Contig1_All-1	p3	(GGA)6	18	318	335		Bra009625	BrScaffold000008_2386/BnEMS0600/	BrScaffold000008	4688952	4688969	(GGA)6	p3	18
CL3039.Contig1_All	CL3039.Contig1_All-1	p1	(T)22	22	1	22		Bra018669	BrScaffold000026_235/	BrScaffold000026	494733	494744	(A)12	p1	12
CL3040.Contig1_All	CL3040.Contig1_All-1	p1	(T)15	15	1842	1856			BrScaffold000011_1225/	BrScaffold000011	2490948	2490975	(A)16(CAG)4	c	28
CL3045.Contig1_All	CL3045.Contig1_All-1	p3	(ACA)7	21	1674	1694		Bra037489	BrScaffold000129_172/	BrScaffold000129	364610	364624	(TTG)5	p3	15
CL3045.Contig1_All	CL3045.Contig1_All-2	p3	(CCT)5	15	1808	1822		Bra036176	BrScaffold000113_206/	BrScaffold000113	394566	394663	(AGG)4agcctggtactgatagcagttcccgtagaagttcccgtg(AGC)4aggactgaaagtgtaagtct(GAG)5	c	98
CL3045.Contig1_All	CL3045.Contig1_All-3	p3	(TGT)5	15	2020	2034			BrScaffold000129_171/	BrScaffold000129	364273	364287	(ACA)5	p3	15
CL3045.Contig3_All	CL3045.Contig3_All-1	p3	(ACA)5	15	201	215		Bra036176	BrScaffold000113_207/BnEMS0556/	BrScaffold000113	394768	394782	(TTG)5	p3	15
CL3046.Contig5_All	CL3046.Contig5_All-1	p3	(TCT)5	15	183	197			BrScaffold000044_474/	BrScaffold000044	1053121	1053135	(TCT)5	p3	15
CL3047.Contig1_All	CL3047.Contig1_All-1	p2	(TA)6	12	381	392		Bra008630	BrScaffold000008_176/	BrScaffold000008	362312	362323	(AT)6	p2	12
CL3047.Contig3_All	CL3047.Contig3_All-1	p2	(TA)6	12	17	28		Bra008630	BrScaffold000008_176/	BrScaffold000008	362312	362323	(AT)6	p2	12
CL3049.Contig1_All	CL3049.Contig1_All-1	p2	(AG)8	16	1	16		Bra007255	BrScaffold000006_1035/	BrScaffold000006	2314518	2314568	(AG)9aagggaagaaaaaagagg(TTCCT)3	c	51
CL3049.Contig2_All	CL3049.Contig2_All-2	p2	(TC)10	20	1419	1438			BrScaffold000016_904/	BrScaffold000016	2003516	2003561	(AGGA)3gtgaagtagctt(TC)11	c	46
CL3049.Contig3_All	CL3049.Contig3_All-1	c	(A)12tctctgtaaagtctctttcccacacccataact(TCA)6	63	250	312		Bra007255	BrScaffold000006_1039/BnGMS0178/	BrScaffold000006	2320801	2320812	(A)12	p1	12
CL3049.Contig4_All	CL3049.Contig4_All-1	p2	(TC)10	20	1918	1937		Bra007255	BrScaffold000006_1035/	BrScaffold000006	2314518	2314568	(AG)9aagggaagaaaaaagagg(TTCCT)3	c	51
CL3053.Contig2_All	CL3053.Contig2_All-1	p2	(GA)6	12	157	168			BrScaffold000029_451/	BrScaffold000029	952925	952962	(CT)6ccagaacaaagaag(CTT)4	c	38
CL3053.Contig3_All	CL3053.Contig3_All-1	p2	(GA)6	12	157	168			BrScaffold000029_451/	BrScaffold000029	952925	952962	(CT)6ccagaacaaagaag(CTT)4	c	38
CL3053.Contig4_All	CL3053.Contig4_All-1	p2	(GA)6	12	157	168			BrScaffold000029_451/	BrScaffold000029	952925	952962	(CT)6ccagaacaaagaag(CTT)4	c	38
CL3054.Contig1_All	CL3054.Contig1_All-1	p2	(AG)6	12	164	175			BrScaffold000008_468/	BrScaffold000008	942368	942379	(AG)6	p2	12
CL3055.Contig1_All	CL3055.Contig1_All-1	p3	(CGG)5	15	121	135		Bra028259	BrScaffold000061_28/	BrScaffold000061	75090	75104	(CGG)5	p3	15
CL3055.Contig2_All	CL3055.Contig2_All-1	p3	(CCG)5	15	669	683		Bra028259	BrScaffold000061_28/	BrScaffold000061	75090	75104	(CGG)5	p3	15
CL3057.Contig2_All	CL3057.Contig2_All-1	p2	(AG)7	14	71	84			BrScaffold000001_2906/	BrScaffold000001	5665312	5665325	(TC)7	p2	14
CL306.Contig4_All	CL306.Contig4_All-1	p1	(T)12	12	886	897		Bra001768	BrScaffold000001_4733/	BrScaffold000001	9574072	9574088	(T)17	p1	17
CL3061.Contig2_All	CL3061.Contig2_All-1	p5	(GATGC)4	20	572	591		Bra020084	BrScaffold000030_115/	BrScaffold000030	247318	247337	(GATGC)4	p5	20
CL3061.Contig3_All	CL3061.Contig3_All-1	p5	(GATGC)4	20	464	483		Bra020084	BrScaffold000030_115/	BrScaffold000030	247318	247337	(GATGC)4	p5	20
CL3070.Contig1_All	CL3070.Contig1_All-1	p2	(TC)9	18	2	19		Bra019219	BrScaffold000027_535/	BrScaffold000027	1091664	1091687	(CT)12	p2	24
CL3070.Contig1_All	CL3070.Contig1_All-2	p2	(TC)10	20	172	191		Bra019219	BrScaffold000027_535/	BrScaffold000027	1091664	1091687	(CT)12	p2	24
CL3075.Contig2_All	CL3075.Contig2_All-1	p3	(ATG)5	15	1931	1945			BrScaffold000001_430/UGBnM0300/	BrScaffold000001	834808	834822	(TCA)5	p3	15
CL3078.Contig1_All	CL3078.Contig1_All-1	p2	(AG)8	16	274	289		Bra032258	BrScaffold000080_211/	BrScaffold000080	820402	820417	(TC)8	p2	16
CL3079.Contig1_All	CL3079.Contig1_All-2	p3	(GTC)5	15	288	302		Bra035277	BrScaffold000102_234/	BrScaffold000102	693901	693918	(GTC)6	p3	18
CL3088.Contig1_All	CL3088.Contig1_All-1	p3	(GGA)5	15	232	246		Bra028882	BrScaffold000063_568/UGBnM0939/	BrScaffold000063	1160175	1160189	(TCC)5	p3	15
CL3088.Contig3_All	CL3088.Contig3_All-1	p2	(GA)6	12	1	12		Bra009615	BrScaffold000008_2360/	BrScaffold000008	4644065	4644078	(AG)7	p2	14
CL3089.Contig1_All	CL3089.Contig1_All-1	p2	(CT)10	20	2038	2057		Bra025932	BrScaffold000050_73/	BrScaffold000050	212989	213002	(AG)7	p2	14
CL309.Contig5_All	CL309.Contig5_All-1	p3	(TTG)5	15	192	206		Bra026258	BrScaffold000051_88/	BrScaffold000051	225518	225532	(TTG)5	p3	15
CL3093.Contig1_All	CL3093.Contig1_All-1	p3	(GTG)5	15	158	172		Bra012653	BrScaffold000013_494/	BrScaffold000013	1006522	1006536	(GTG)5	p3	15
CL3093.Contig2_All	CL3093.Contig2_All-1	p3	(GTG)5	15	158	172		Bra012653	BrScaffold000013_494/	BrScaffold000013	1006522	1006536	(GTG)5	p3	15
CL3097.Contig1_All	CL3097.Contig1_All-1	p2	(GA)6	12	1511	1522		Bra002743	BrScaffold000002_2225/	BrScaffold000002	4891603	4891614	(GA)6	p2	12
CL3097.Contig3_All	CL3097.Contig3_All-1	p2	(GA)6	12	1387	1398		Bra002743	BrScaffold000002_2225/	BrScaffold000002	4891603	4891614	(GA)6	p2	12
CL3099.Contig1_All	CL3099.Contig1_All-2	p3	(CAG)6	18	547	564		Bra009350	BrScaffold000008_1779/	BrScaffold000008	3500197	3500208	(CTG)4	p3	12
CL3101.Contig1_All	CL3101.Contig1_All-1	p2	(CT)8	16	17	32		Bra006949	BrScaffold000006_219/	BrScaffold000006	533233	533248	(CT)8	p2	16
CL3101.Contig1_All	CL3101.Contig1_All-2	p1	(T)15	15	966	980			BrScaffold000006_221/	BrScaffold000006	535077	535092	(T)16	p1	16
CL3101.Contig10_All	CL3101.Contig10_All-1	p2	(CT)8	16	17	32		Bra005282	BrScaffold000004_2264/	BrScaffold000004	4536346	4536363	(CT)9	p2	18
CL3101.Contig2_All	CL3101.Contig2_All-1	p1	(T)15	15	1001	1015			BrScaffold000006_221/	BrScaffold000006	535077	535092	(T)16	p1	16
CL3101.Contig3_All	CL3101.Contig3_All-1	p2	(CT)8	16	7	22		Bra005282	BrScaffold000004_2264/	BrScaffold000004	4536346	4536363	(CT)9	p2	18
CL3101.Contig5_All	CL3101.Contig5_All-1	p2	(CT)8	16	7	22		Bra005282	BrScaffold000004_2264/	BrScaffold000004	4536346	4536363	(CT)9	p2	18
CL3101.Contig6_All	CL3101.Contig6_All-1	p2	(CT)8	16	7	22		Bra006949	BrScaffold000006_219/	BrScaffold000006	533233	533248	(CT)8	p2	16
CL3101.Contig6_All	CL3101.Contig6_All-2	p1	(T)15	15	998	1012			BrScaffold000006_221/	BrScaffold000006	535077	535092	(T)16	p1	16
CL3101.Contig7_All	CL3101.Contig7_All-1	p1	(T)15	15	1276	1290			BrScaffold000006_221/	BrScaffold000006	535077	535092	(T)16	p1	16
CL3102.Contig2_All	CL3102.Contig2_All-1	p3	(GTT)7	21	1633	1653		Bra037846	BrScaffold000133_264/BrGMS0120/	BrScaffold000133	487624	487644	(AAC)7	p3	21
CL3103.Contig2_All	CL3103.Contig2_All-1	p6	(TTTTTG)4	24	1636	1659			BrScaffold000025_995/	BrScaffold000025	2291002	2291025	(AAAACA)4	p6	24
CL3104.Contig1_All	CL3104.Contig1_All-1	p2	(AG)10	20	1	20		Bra008384	BrScaffold000007_1778/	BrScaffold000007	3834103	3834118	(GA)8	p2	16
CL3104.Contig2_All	CL3104.Contig2_All-1	c	(TC)8ctcttcccttta(CT)6	40	805	844			BrScaffold000050_262/	BrScaffold000050	657027	657066	(TC)8ctcttcccttta(CT)6	c	40
CL3106.Contig1_All	CL3106.Contig1_All-1	p3	(GCA)5	15	1291	1305		Bra003456	BrScaffold000003_916/	BrScaffold000003	1835787	1835840	(GTCTT)3ctctgaatcttgcttagctttggt(TGC)5	c	54
CL3107.Contig1_All	CL3107.Contig1_All-1	c	(GAA)5agagagggtatgaacataaattagtgagccattaatgaaagattg(T)12	72	2047	2118			BrScaffold000012_1637/	BrScaffold000012	3578105	3578176	(A)12caatctttcattaatggctcactaatttatgttcataccctctct(TTC)5	c	72
CL3109.Contig1_All	CL3109.Contig1_All-2	p3	(GAT)5	15	868	882		Bra020774	BrScaffold000031_974/	BrScaffold000031	2045899	2045913	(GAT)5	p3	15
CL3109.Contig2_All	CL3109.Contig2_All-1	p2	(TC)7	14	36	49			BrScaffold000041_937/	BrScaffold000041	1868022	1868121	(TC)6cctccctttcattctgaaacagatgaagtagagaagttaatgttcaccaaacttactgtaaggcctgaaactttct(TTC)4	c	100
CL3109.Contig4_All	CL3109.Contig4_All-1	p2	(GA)6	12	536	547			BrScaffold000041_937/	BrScaffold000041	1868022	1868121	(TC)6cctccctttcattctgaaacagatgaagtagagaagttaatgttcaccaaacttactgtaaggcctgaaactttct(TTC)4	c	100
CL3117.Contig1_All	CL3117.Contig1_All-1	p2	(CT)7	14	44	57			BrScaffold000037_76/	BrScaffold000037	152348	152361	(AG)7	p2	14
CL3117.Contig2_All	CL3117.Contig2_All-1	p2	(CT)7	14	44	57			BrScaffold000037_76/	BrScaffold000037	152348	152361	(AG)7	p2	14
CL3118.Contig2_All	CL3118.Contig2_All-1	c	(ACG)6gtggacggtagcggaactacgacgatgagagctaccacagctgctact(ACG)5	81	133	213		Bra001700	BrScaffold000001_4544/	BrScaffold000001	9155968	9156048	(CGT)5agtagcagctgtggtagctctcatcgtcgtagttccgctaccgtccac(CGT)6	c	81
CL3121.Contig1_All	CL3121.Contig1_All-1	p2	(CT)6	12	1	12		Bra022193	BrScaffold000037_151/	BrScaffold000037	287479	287492	(CT)7	p2	14
CL3122.Contig2_All	CL3122.Contig2_All-1	p2	(GA)9	18	1532	1549			BrScaffold000015_201/	BrScaffold000015	497887	497910	(GA)12	p2	24
CL3128.Contig1_All	CL3128.Contig1_All-1	p2	(AG)10	20	1431	1450			BrScaffold000082_435/ACMP00135/UGBnM0001/BnEMS0761/	BrScaffold000082	921162	921181	(CT)10	p2	20
CL3128.Contig2_All	CL3128.Contig2_All-1	p2	(AG)10	20	1388	1407			BrScaffold000082_435/ACMP00135/UGBnM0001/BnEMS0761/	BrScaffold000082	921162	921181	(CT)10	p2	20
CL3129.Contig1_All	CL3129.Contig1_All-1	p3	(CTT)6	18	647	664		Bra014092	BrScaffold000015_520/	BrScaffold000015	1388040	1388108	(GAA)6ggggaggtgaggacaacataggctgggcaattgaatttg(T)12	c	69
CL3129.Contig3_All	CL3129.Contig3_All-1	p3	(CTT)6	18	412	429			BrScaffold000168_7/	BrScaffold000168	24401	24418	(CTT)6	p3	18
CL313.Contig2_All	CL313.Contig2_All-1	p2	(AG)6	12	188	199			BrScaffold000034_375/	BrScaffold000034	1066252	1066263	(AG)6	p2	12
CL3136.Contig1_All	CL3136.Contig1_All-1	p2	(TC)6	12	59	70			BrScaffold000011_590/	BrScaffold000011	1212773	1212784	(TC)6	p2	12
CL3136.Contig2_All	CL3136.Contig2_All-1	p2	(TC)6	12	59	70			BrScaffold000011_590/	BrScaffold000011	1212773	1212784	(TC)6	p2	12
CL3136.Contig4_All	CL3136.Contig4_All-1	p2	(TC)6	12	59	70			BrScaffold000011_590/	BrScaffold000011	1212773	1212784	(TC)6	p2	12
CL3136.Contig5_All	CL3136.Contig5_All-1	p2	(TG)6	12	1600	1611			BrScaffold000010_126/	BrScaffold000010	289424	289435	(AC)6	p2	12
CL3139.Contig1_All	CL3139.Contig1_All-1	c	(CT)8c(CA)12	41	146	186			BrScaffold000020_81/BRMS063/BnEMS0272/PUT172/cnu559/BrGMS0259/	BrScaffold000020	142880	142922	(CT)7c(CA)14	c	43
CL3139.Contig2_All	CL3139.Contig2_All-1	c	(CT)8c(CA)15	47	232	278			BrScaffold000020_81/BRMS063/BnEMS0272/PUT172/cnu559/BrGMS0259/	BrScaffold000020	142880	142922	(CT)7c(CA)14	c	43
CL3142.Contig1_All	CL3142.Contig1_All-1	p3	(TCA)5	15	229	243		Bra009082	BrScaffold000008_1214/	BrScaffold000008	2370203	2370214	(ATC)4	p3	12
CL3142.Contig2_All	CL3142.Contig2_All-1	p3	(TCA)5	15	292	306			BrScaffold000005_928/	BrScaffold000005	1686843	1686857	(TCA)5	p3	15
CL3143.Contig1_All	CL3143.Contig1_All-1	p3	(AGA)5	15	976	990			BrScaffold000067_276/	BrScaffold000067	591224	591337	(AGA)5ggatgatgaaagcaagtcagaataattt(TTTG)3tattcaattagaaattatcttattttcttgtgaatatttaatgaaat(AATC)3	c	114
CL3147.Contig2_All	CL3147.Contig2_All-1	c	(TCT)5tcctcgtgaagattcatttcatcttcttcttc(GTT)6	65	529	593		Bra024382	BrScaffold000044_402/UGBnM0559/	BrScaffold000044	933017	933081	(ACA)6acgaagaagaagatgaaatgaatcttcacgag(GAA)5	c	65
CL3147.Contig3_All	CL3147.Contig3_All-1	p3	(GCG)5	15	546	560		Bra037816	BrScaffold000133_183/	BrScaffold000133	344085	344102	(CGC)6	p3	18
CL3147.Contig3_All	CL3147.Contig3_All-2	c	(TCT)5tcctcgtgaagattcatttcatcttcttcttc(GTT)6	65	893	957		Bra024382	BrScaffold000044_402/UGBnM0559/	BrScaffold000044	933017	933081	(ACA)6acgaagaagaagatgaaatgaatcttcacgag(GAA)5	c	65
CL3148.Contig2_All	CL3148.Contig2_All-1	p2	(GA)7	14	113	126			BrScaffold000002_340/UGBnM1021/	BrScaffold000002	849102	849115	(GA)7	p2	14
CL3148.Contig7_All	CL3148.Contig7_All-1	p2	(GA)7	14	129	142			BrScaffold000002_340/UGBnM1021/	BrScaffold000002	849102	849115	(GA)7	p2	14
CL3153.Contig1_All	CL3153.Contig1_All-1	p3	(AGA)6	18	982	999		Bra007898	BrScaffold000007_148/ACMP00190/ACMP00189/	BrScaffold000007	329791	329805	(TCT)5	p3	15
CL3153.Contig1_All	CL3153.Contig1_All-2	p2	(TC)6	12	1165	1176			BrScaffold000019_1510/	BrScaffold000019	2989230	2989335	(TC)6tgttgtttctgagaattggactttggggaggttaagagattaaagctgagctgggatgatgatgaaatagtcttttcttag(T)13	c	106
CL3153.Contig2_All	CL3153.Contig2_All-1	p2	(TC)6	12	1701	1712			BrScaffold000019_1510/	BrScaffold000019	2989230	2989335	(TC)6tgttgtttctgagaattggactttggggaggttaagagattaaagctgagctgggatgatgatgaaatagtcttttcttag(T)13	c	106
CL3156.Contig1_All	CL3156.Contig1_All-1	p2	(AG)8	16	796	811			BrScaffold000021_11/	BrScaffold000021	18598	18611	(CT)7	p2	14
CL3156.Contig2_All	CL3156.Contig2_All-1	p2	(AG)10	20	579	598			BrScaffold000004_751/BrGMS0068/	BrScaffold000004	1480182	1480205	(CT)12	p2	24
CL3156.Contig3_All	CL3156.Contig3_All-1	p2	(GA)8	16	178	193			BrScaffold000001_788/	BrScaffold000001	1518920	1518935	(GA)8	p2	16
CL316.Contig1_All	CL316.Contig1_All-1	p2	(TC)8	16	24	39		Bra021142	BrScaffold000033_178/	BrScaffold000033	514533	514546	(AG)7	p2	14
CL3165.Contig1_All	CL3165.Contig1_All-1	p3	(AAC)7	21	334	354		Bra003793	BrScaffold000003_1886/BrGMS0508/	BrScaffold000003	3639799	3639819	(TGT)7	p3	21
CL3165.Contig2_All	CL3165.Contig2_All-1	p3	(GTT)5	15	193	207		Bra015899	BrScaffold000019_736/BrGMS0508/	BrScaffold000019	1399528	1399542	(GTT)5	p3	15
CL3168.Contig5_All	CL3168.Contig5_All-1	p2	(TC)9	18	93	110		Bra001461	BrScaffold000001_3857/	BrScaffold000001	7705180	7705193	(AG)7	p2	14
CL3170.Contig1_All	CL3170.Contig1_All-1	p2	(TA)6	12	581	592			BrScaffold000139_140/	BrScaffold000139	286605	286616	(AT)6	p2	12
CL3170.Contig2_All	CL3170.Contig2_All-1	p2	(TA)6	12	672	683			BrScaffold000139_140/	BrScaffold000139	286605	286616	(AT)6	p2	12
CL3173.Contig1_All	CL3173.Contig1_All-1	p2	(CT)7	14	22	35		Bra024946	BrScaffold000046_493/	BrScaffold000046	951125	951136	(CT)6	p2	12
CL3179.Contig1_All	CL3179.Contig1_All-1	p2	(CT)7	14	310	323		Bra017736	BrScaffold000023_442/	BrScaffold000023	899999	900014	(CT)8	p2	16
CL3179.Contig2_All	CL3179.Contig2_All-1	p2	(GA)8	16	27	42		Bra017736	BrScaffold000023_439/	BrScaffold000023	890811	890826	(AG)8	p2	16
CL3180.Contig1_All	CL3180.Contig1_All-1	p3	(CAC)5	15	237	251		Bra037408	BrScaffold000128_253/UGBnM1286/	BrScaffold000128	468939	468953	(GTG)5	p3	15
CL3180.Contig2_All	CL3180.Contig2_All-1	p2	(TC)6	12	103	114			BrScaffold000128_256/PUT232/	BrScaffold000128	471550	471561	(GA)6	p2	12
CL3180.Contig4_All	CL3180.Contig4_All-2	p2	(GA)6	12	1695	1706			BrScaffold000128_256/PUT232/	BrScaffold000128	471550	471561	(GA)6	p2	12
CL3182.Contig2_All	CL3182.Contig2_All-1	p2	(CT)6	12	2273	2284		Bra021750	BrScaffold000035_437/	BrScaffold000035	960561	960576	(CT)8	p2	16
CL3186.Contig1_All	CL3186.Contig1_All-1	p3	(TTG)6	18	68	85		Bra034185	BrScaffold000093_351/	BrScaffold000093	680654	680671	(TTG)6	p3	18
CL3186.Contig1_All	CL3186.Contig1_All-2	p2	(TC)6	12	1408	1419			BrScaffold000093_353/	BrScaffold000093	682957	682968	(TC)6	p2	12
CL3186.Contig2_All	CL3186.Contig2_All-1	p3	(TTG)6	18	68	85		Bra034185	BrScaffold000093_351/	BrScaffold000093	680654	680671	(TTG)6	p3	18
CL3186.Contig2_All	CL3186.Contig2_All-2	p2	(TC)6	12	1344	1355			BrScaffold000025_890/	BrScaffold000025	2064166	2064248	(AG)6aagaaggagaagacggagacaacaatggcggaagaaaatagggagaagaatgaaggagg(AGA)4	c	83
CL3186.Contig3_All	CL3186.Contig3_All-2	p2	(TC)6	12	1317	1328			BrScaffold000025_890/	BrScaffold000025	2064166	2064248	(AG)6aagaaggagaagacggagacaacaatggcggaagaaaatagggagaagaatgaaggagg(AGA)4	c	83
CL3186.Contig4_All	CL3186.Contig4_All-2	p2	(TC)6	12	1296	1307			BrScaffold000025_890/	BrScaffold000025	2064166	2064248	(AG)6aagaaggagaagacggagacaacaatggcggaagaaaatagggagaagaatgaaggagg(AGA)4	c	83
CL3186.Contig5_All	CL3186.Contig5_All-2	p2	(TC)6	12	1254	1265			BrScaffold000025_890/	BrScaffold000025	2064166	2064248	(AG)6aagaaggagaagacggagacaacaatggcggaagaaaatagggagaagaatgaaggagg(AGA)4	c	83
CL3187.Contig1_All	CL3187.Contig1_All-1	p3	(TGC)5	15	1808	1822		Bra028208	BrScaffold000060_418/	BrScaffold000060	960615	960629	(TGC)5	p3	15
CL3187.Contig2_All	CL3187.Contig2_All-1	p3	(TGC)5	15	1021	1035		Bra028208	BrScaffold000060_418/	BrScaffold000060	960615	960629	(TGC)5	p3	15
CL3188.Contig1_All	CL3188.Contig1_All-1	p3	(CTC)6	18	1387	1404		Bra009853	BrScaffold000009_615/	BrScaffold000009	1308291	1308426	(CTC)6ttcttcttcaactttctccggtgtctttggctccatttcctcaacaccaatgtgacctgagttcttacggaacatgccagctttt(TCC)4ttctcctcc(TCT)4	c	136
CL319.Contig1_All	CL319.Contig1_All-1	p2	(CT)7	14	195	208			BrScaffold000001_9/	BrScaffold000001	20669	20682	(CT)7	p2	14
CL319.Contig2_All	CL319.Contig2_All-1	p2	(CT)8	16	1	16		Bra017183	BrScaffold000021_882/UGBnM1175/ACMP00242/	BrScaffold000021	1740440	1740461	(AG)11	p2	22
CL319.Contig3_All	CL319.Contig3_All-1	p2	(CT)7	14	149	162			BrScaffold000001_9/	BrScaffold000001	20669	20682	(CT)7	p2	14
CL319.Contig5_All	CL319.Contig5_All-1	p2	(CT)7	14	149	162			BrScaffold000001_9/	BrScaffold000001	20669	20682	(CT)7	p2	14
CL3190.Contig2_All	CL3190.Contig2_All-1	p3	(CAC)5	15	584	598		Bra017201	BrScaffold000021_923/	BrScaffold000021	1832575	1832589	(GGT)5	p3	15
CL3190.Contig3_All	CL3190.Contig3_All-1	p6	(CCTGAC)4	24	495	518		Bra007002	BrScaffold000006_352/	BrScaffold000006	857743	857766	(CCTGAC)4	p6	24
CL3190.Contig6_All	CL3190.Contig6_All-1	p3	(CAC)5	15	597	611		Bra017201	BrScaffold000021_923/	BrScaffold000021	1832575	1832589	(GGT)5	p3	15
CL3195.Contig1_All	CL3195.Contig1_All-1	p3	(CAG)6	18	573	590		Bra026635	BrScaffold000052_583/ACMP00644/	BrScaffold000052	1271853	1271870	(GCT)6	p3	18
CL3195.Contig2_All	CL3195.Contig2_All-1	p3	(GCT)6	18	42	59		Bra026635	BrScaffold000052_583/ACMP00644/	BrScaffold000052	1271853	1271870	(GCT)6	p3	18
CL3203.Contig2_All	CL3203.Contig2_All-1	p3	(AGA)5	15	279	293		Bra026718	BrScaffold000053_98/	BrScaffold000053	226551	226565	(AGA)5	p3	15
CL3203.Contig2_All	CL3203.Contig2_All-2	p2	(AG)6	12	737	748			BrScaffold000053_99/	BrScaffold000053	227158	227171	(AG)7	p2	14
CL3213.Contig1_All	CL3213.Contig1_All-1	p3	(ACA)5	15	2660	2674		Bra035049	BrScaffold000101_90/	BrScaffold000101	235675	235689	(TGT)5	p3	15
CL3216.Contig1_All	CL3216.Contig1_All-1	p3	(GAG)5	15	399	413		Bra030317	BrScaffold000070_516/	BrScaffold000070	1018510	1018524	(GAG)5	p3	15
CL3216.Contig2_All	CL3216.Contig2_All-1	p3	(CTC)5	15	670	684		Bra030317	BrScaffold000070_516/	BrScaffold000070	1018510	1018524	(GAG)5	p3	15
CL3216.Contig3_All	CL3216.Contig3_All-1	p3	(CTC)5	15	689	703		Bra030317	BrScaffold000070_516/	BrScaffold000070	1018510	1018524	(GAG)5	p3	15
CL3216.Contig4_All	CL3216.Contig4_All-2	p3	(CTC)5	15	350	364		Bra030317	BrScaffold000070_516/	BrScaffold000070	1018510	1018524	(GAG)5	p3	15
CL3218.Contig1_All	CL3218.Contig1_All-1	p3	(CTC)6	18	433	450		Bra037320	BrScaffold000128_32/PUT005/	BrScaffold000128	56750	56770	(GGA)7	p3	21
CL3218.Contig2_All	CL3218.Contig2_All-1	p3	(CTC)6	18	381	398		Bra037320	BrScaffold000128_32/PUT005/	BrScaffold000128	56750	56770	(GGA)7	p3	21
CL3218.Contig3_All	CL3218.Contig3_All-1	p3	(CTC)7	21	411	431		Bra037320	BrScaffold000128_32/PUT005/	BrScaffold000128	56750	56770	(GGA)7	p3	21
CL3220.Contig3_All	CL3220.Contig3_All-1	p1	(A)17	17	36	52		Bra002272	BrScaffold000002_962/	BrScaffold000002	2239374	2239390	(T)17	p1	17
CL3220.Contig3_All	CL3220.Contig3_All-2	p3	(CCG)5	15	360	374		Bra002272	BrScaffold000002_961/	BrScaffold000002	2239038	2239052	(CGG)5	p3	15
CL3220.Contig4_All	CL3220.Contig4_All-1	p3	(CGG)5	15	484	498		Bra002272	BrScaffold000002_961/	BrScaffold000002	2239038	2239052	(CGG)5	p3	15
CL3220.Contig4_All	CL3220.Contig4_All-2	p1	(T)17	17	819	835			BrScaffold000002_962/	BrScaffold000002	2239374	2239390	(T)17	p1	17
CL3232.Contig3_All	CL3232.Contig3_All-1	p2	(TC)7	14	77	90			BrScaffold000042_785/	BrScaffold000042	1801964	1801977	(TC)7	p2	14
CL3239.Contig1_All	CL3239.Contig1_All-1	p2	(TA)7	14	1181	1194			BrScaffold000040_723/UGBnM0058/BnEMS0629/UGBnM0464/	BrScaffold000040	1769605	1769618	(AT)7	p2	14
CL3244.Contig2_All	CL3244.Contig2_All-1	p3	(ACC)5	15	159	173		Bra011715	BrScaffold000011_1732/UGBnM0930/	BrScaffold000011	3458793	3458807	(ACC)5	p3	15
CL3245.Contig1_All	CL3245.Contig1_All-1	p3	(CTT)6	18	75	92			BrScaffold000001_5039/ACMP00323/	BrScaffold000001	10267754	10267771	(CTT)6	p3	18
CL3245.Contig1_All	CL3245.Contig1_All-2	p3	(TCA)5	15	1458	1472			BrScaffold000075_447/	BrScaffold000075	979491	979505	(TCA)5	p3	15
CL3245.Contig2_All	CL3245.Contig2_All-1	p3	(TCA)5	15	1332	1346			BrScaffold000075_447/	BrScaffold000075	979491	979505	(TCA)5	p3	15
CL3245.Contig3_All	CL3245.Contig3_All-1	p3	(TCA)5	15	1382	1396			BrScaffold000075_447/	BrScaffold000075	979491	979505	(TCA)5	p3	15
CL3246.Contig1_All	CL3246.Contig1_All-1	p3	(TGA)6	18	75	92		Bra012600	BrScaffold000013_293/	BrScaffold000013	620733	620750	(CAT)6	p3	18
CL3246.Contig2_All	CL3246.Contig2_All-1	p3	(TGA)6	18	40	57		Bra012600	BrScaffold000013_293/	BrScaffold000013	620733	620750	(CAT)6	p3	18
CL3246.Contig3_All	CL3246.Contig3_All-1	p3	(TTG)5	15	232	246		Bra012600	BrScaffold000013_295/	BrScaffold000013	621031	621045	(ACA)5	p3	15
CL3262.Contig1_All	CL3262.Contig1_All-1	p1	(T)12	12	1	12		Bra029928	BrScaffold000068_160/	BrScaffold000068	430695	430707	(A)13	p1	13
CL3268.Contig1_All	CL3268.Contig1_All-1	p5	(TGTTG)7	35	947	981			BrScaffold000026_819/	BrScaffold000026	1786724	1786840	(GAT)4gagattgtgaagatgttagtgatgggtaagattggtgctgcagagtagggtttgtggaacaagaccaccgagaaactcat(TGTTG)5	c	117
CL3268.Contig2_All	CL3268.Contig2_All-1	p5	(TGTTG)5	25	858	882			BrScaffold000026_819/	BrScaffold000026	1786724	1786840	(GAT)4gagattgtgaagatgttagtgatgggtaagattggtgctgcagagtagggtttgtggaacaagaccaccgagaaactcat(TGTTG)5	c	117
CL3272.Contig1_All	CL3272.Contig1_All-1	p1	(T)12	12	1001	1012			BrScaffold000015_492/	BrScaffold000015	1336984	1336995	(A)12	p1	12
CL3273.Contig2_All	CL3273.Contig2_All-1	p2	(TC)6	12	19	30		Bra010715	BrScaffold000010_1412/	BrScaffold000010	2871954	2871965	(TC)6	p2	12
CL3279.Contig1_All	CL3279.Contig1_All-2	p3	(GGT)5	15	973	987		Bra034322	BrScaffold000094_218/UGBnM1039/	BrScaffold000094	504019	504033	(CCA)5	p3	15
CL3279.Contig1_All	CL3279.Contig1_All-3	p2	(GA)6	12	2221	2232			BrScaffold000012_453/	BrScaffold000012	956732	956753	(CT)11	p2	22
CL3279.Contig2_All	CL3279.Contig2_All-1	p2	(GA)6	12	2282	2293			BrScaffold000012_453/	BrScaffold000012	956732	956753	(CT)11	p2	22
CL3279.Contig4_All	CL3279.Contig4_All-2	p3	(GGT)5	15	973	987		Bra034322	BrScaffold000094_218/UGBnM1039/	BrScaffold000094	504019	504033	(CCA)5	p3	15
CL3279.Contig7_All	CL3279.Contig7_All-1	p2	(GA)6	12	2239	2250			BrScaffold000012_453/	BrScaffold000012	956732	956753	(CT)11	p2	22
CL3279.Contig8_All	CL3279.Contig8_All-1	p2	(GA)6	12	437	448			BrScaffold000012_453/	BrScaffold000012	956732	956753	(CT)11	p2	22
CL3284.Contig1_All	CL3284.Contig1_All-1	p3	(CAA)5	15	722	736		Bra007625	BrScaffold000006_1954/	BrScaffold000006	4195210	4195224	(CAA)5	p3	15
CL3284.Contig2_All	CL3284.Contig2_All-1	p3	(CAA)5	15	595	609		Bra007625	BrScaffold000006_1954/	BrScaffold000006	4195210	4195224	(CAA)5	p3	15
CL3284.Contig3_All	CL3284.Contig3_All-1	p3	(CAA)5	15	565	579		Bra007625	BrScaffold000006_1954/	BrScaffold000006	4195210	4195224	(CAA)5	p3	15
CL3285.Contig1_All	CL3285.Contig1_All-1	p1	(T)12	12	416	427			BrScaffold000118_135/	BrScaffold000118	255061	255072	(T)12	p1	12
CL3286.Contig1_All	CL3286.Contig1_All-1	c	(TTCGA)4tcggataattctccaggagcc(CT)11	63	1284	1346			BrScaffold000011_2035/BrGMS0354/	BrScaffold000011	4009955	4010021	(GA)13gggctcctggagaattatccg(ATCGA)4	c	67
CL3286.Contig2_All	CL3286.Contig2_All-1	c	(TTCGA)4tcggataattctccaggagcc(CT)11	63	1328	1390			BrScaffold000011_2035/BrGMS0354/	BrScaffold000011	4009955	4010021	(GA)13gggctcctggagaattatccg(ATCGA)4	c	67
CL3288.Contig3_All	CL3288.Contig3_All-1	p2	(TC)7	14	1	14		Bra000662	BrScaffold000001_1937/	BrScaffold000001	3591071	3591084	(GA)7	p2	14
CL329.Contig1_All	CL329.Contig1_All-1	p2	(AG)9	18	69	86			BrScaffold000011_2101/PUT181/PUT180/BnEMS0531/	BrScaffold000011	4103926	4103943	(AG)9	p2	18
CL329.Contig2_All	CL329.Contig2_All-1	p2	(AG)9	18	69	86			BrScaffold000011_2101/PUT181/PUT180/BnEMS0531/	BrScaffold000011	4103926	4103943	(AG)9	p2	18
CL3319.Contig1_All	CL3319.Contig1_All-1	p2	(GA)10	20	914	933		Bra018028	BrScaffold000024_387/PUT285/BnEMS0017/	BrScaffold000024	841421	841450	(GA)15	p2	30
CL3319.Contig2_All	CL3319.Contig2_All-1	p2	(GA)10	20	914	933		Bra018028	BrScaffold000024_387/PUT285/BnEMS0017/	BrScaffold000024	841421	841450	(GA)15	p2	30
CL3319.Contig3_All	CL3319.Contig3_All-1	p2	(TC)10	20	1	20		Bra031905	BrScaffold000078_352/	BrScaffold000078	661419	661434	(TC)8	p2	16
CL332.Contig4_All	CL332.Contig4_All-1	p1	(T)12	12	10	21		Bra019686	BrScaffold000029_211/	BrScaffold000029	490264	490278	(T)15	p1	15
CL332.Contig5_All	CL332.Contig5_All-1	p1	(T)12	12	10	21		Bra019686	BrScaffold000029_211/	BrScaffold000029	490264	490278	(T)15	p1	15
CL3320.Contig1_All	CL3320.Contig1_All-1	p2	(AG)7	14	480	493			BrScaffold000005_2472/	BrScaffold000005	4991804	4991912	(CTTC)3ctctcttagtttgcttgaaggcaatgaggagagagaaagaaacagaagttgacaaagaaaga(AG)7gtgaggagg(GAAA)3	c	109
CL3320.Contig2_All	CL3320.Contig2_All-1	p2	(AG)6	12	184	195		Bra002655	BrScaffold000002_1985/BnEMS1185/	BrScaffold000002	4429897	4429908	(AG)6	p2	12
CL3320.Contig2_All	CL3320.Contig2_All-2	p2	(AG)6	12	564	575			BrScaffold000002_1985/BnEMS1185/	BrScaffold000002	4429897	4429908	(AG)6	p2	12
CL3322.Contig4_All	CL3322.Contig4_All-1	p3	(TTG)5	15	94	108		Bra024043	BrScaffold000043_283/	BrScaffold000043	664976	664996	(AAC)7	p3	21
CL3326.Contig1_All	CL3326.Contig1_All-1	p3	(GAA)5	15	100	114		Bra037020	BrScaffold000124_121/	BrScaffold000124	340231	340245	(GAA)5	p3	15
CL3326.Contig2_All	CL3326.Contig2_All-1	p3	(GAA)5	15	100	114		Bra037020	BrScaffold000124_121/	BrScaffold000124	340231	340245	(GAA)5	p3	15
CL3327.Contig2_All	CL3327.Contig2_All-1	p1	(T)13	13	173	185		Bra019193	BrScaffold000027_472/	BrScaffold000027	949149	949161	(T)13	p1	13
CL3328.Contig4_All	CL3328.Contig4_All-1	p2	(GA)10	20	2532	2551			BrScaffold000064_163/BrGMS0103/	BrScaffold000064	281580	281603	(CT)12	p2	24
CL3329.Contig1_All	CL3329.Contig1_All-1	p3	(TCT)7	21	1673	1693		Bra021465	BrScaffold000034_451/	BrScaffold000034	1204765	1204776	(TCT)4	p3	12
CL3330.Contig2_All	CL3330.Contig2_All-1	p2	(AC)10	20	124	143			BrScaffold000021_359/cnu470/BnEMS0607/	BrScaffold000021	670570	670611	(GTTT)3cttttttttt(TG)10	c	42
CL3331.Contig2_All	CL3331.Contig2_All-1	p2	(GT)6	12	1208	1219			BrScaffold000052_542/	BrScaffold000052	1172756	1172767	(GT)6	p2	12
CL3336.Contig1_All	CL3336.Contig1_All-1	p3	(GAA)5	15	1461	1475			BrScaffold000003_1179/cnu086/	BrScaffold000003	2317950	2317972	(GAAG)3(GAA)5*	c*	23
CL334.Contig1_All	CL334.Contig1_All-1	p1	(A)14	14	1854	1867			BrScaffold000041_94/	BrScaffold000041	181799	181812	(T)14	p1	14
CL334.Contig2_All	CL334.Contig2_All-1	p1	(A)14	14	2976	2989			BrScaffold000041_94/	BrScaffold000041	181799	181812	(T)14	p1	14
CL334.Contig6_All	CL334.Contig6_All-1	p1	(A)14	14	945	958			BrScaffold000041_94/	BrScaffold000041	181799	181812	(T)14	p1	14
CL3344.Contig1_All	CL3344.Contig1_All-1	p2	(GA)6	12	1078	1089			BrScaffold000014_1760/	BrScaffold000014	3852691	3852702	(GA)6	p2	12
CL3344.Contig2_All	CL3344.Contig2_All-1	p2	(GA)6	12	839	850			BrScaffold000014_1760/	BrScaffold000014	3852691	3852702	(GA)6	p2	12
CL3345.Contig1_All	CL3345.Contig1_All-1	p3	(TGA)6	18	1466	1483		Bra010401	BrScaffold000010_578/	BrScaffold000010	1125219	1125260	(CTT)5(CAT)5(CAA)4	c	42
CL3345.Contig9_All	CL3345.Contig9_All-1	p3	(TGA)6	18	1498	1515		Bra010401	BrScaffold000010_578/	BrScaffold000010	1125219	1125260	(CTT)5(CAT)5(CAA)4	c	42
CL3352.Contig1_All	CL3352.Contig1_All-1	c	(AG)7aagcgtcttgttaagattaattattggca(TTG)5ttacattaatatcatttctacagagtttagaaaaatagaacgagattttctattgagattga(T)12	132	1155	1286			BrScaffold000002_564/	BrScaffold000002	1350177	1350307	(A)12tcaatctcaatagaaaatctcgttctatttttctaaactctgtagaaatgatattaatgt(AAC)5aatgccaataattaatcttaacaagacgct(TC)7	c	131
CL3352.Contig2_All	CL3352.Contig2_All-1	c	(AG)7aagcgtcttgttaagattaattattggca(TTG)5ttacattaatatcatttctacagagtttagaaaaatagaacgagattttctattgagattga(T)12	132	1167	1298			BrScaffold000002_564/	BrScaffold000002	1350177	1350307	(A)12tcaatctcaatagaaaatctcgttctatttttctaaactctgtagaaatgatattaatgt(AAC)5aatgccaataattaatcttaacaagacgct(TC)7	c	131
CL3352.Contig3_All	CL3352.Contig3_All-1	p2	(TG)6	12	1085	1096			BrScaffold000041_788/	BrScaffold000041	1529016	1529027	(CA)6	p2	12
CL3359.Contig2_All	CL3359.Contig2_All-1	p3	(ATC)5	15	144	158		Bra024069	BrScaffold000043_371/ACMP00278/ACMP00278/	BrScaffold000043	818133	818147	(GAT)5	p3	15
CL3363.Contig2_All	CL3363.Contig2_All-1	p3	(TTC)7	21	1141	1161			BrScaffold000008_2056/PUT263/UGBnM1002/BoGMS1250/	BrScaffold000008	4063227	4063247	(GAA)7	p3	21
CL3374.Contig2_All	CL3374.Contig2_All-1	p3	(GTA)6	18	1176	1193		Bra023721	BrScaffold000042_9/	BrScaffold000042	21320	21337	(TAC)6	p3	18
CL3377.Contig2_All	CL3377.Contig2_All-1	p5	(TGTTT)4	20	29	48		Bra008924	BrScaffold000008_825/	BrScaffold000008	1632821	1632835	(AAACA)3	p5	15
CL3379.Contig1_All	CL3379.Contig1_All-1	p5	(GGTTT)4	20	1438	1457			BrScaffold000119_249/	BrScaffold000119	529066	529090	(CAAAC)5	p5	25
CL3379.Contig2_All	CL3379.Contig2_All-1	p5	(GGTTT)4	20	1426	1445			BrScaffold000119_249/	BrScaffold000119	529066	529090	(CAAAC)5	p5	25
CL338.Contig2_All	CL338.Contig2_All-1	p2	(GA)9	18	1417	1434			BrScaffold000148_65/	BrScaffold000148	97652	97669	(TC)9	p2	18
CL338.Contig3_All	CL338.Contig3_All-1	p2	(GA)9	18	1426	1443			BrScaffold000148_65/	BrScaffold000148	97652	97669	(TC)9	p2	18
CL3382.Contig1_All	CL3382.Contig1_All-1	p2	(CT)6	12	17	28		Bra038690	BrScaffold000151_72/	BrScaffold000151	121985	121996	(GA)6	p2	12
CL3382.Contig3_All	CL3382.Contig3_All-1	p2	(GA)6	12	180	191			BrScaffold000088_432/	BrScaffold000088	1055441	1055540	(T)12aaaataccctttgtgctttgtattctcagctttattcaagaagttccttggaatatgaaaacctggtggtgatgag(GA)6	c	100
CL3390.Contig1_All	CL3390.Contig1_All-1	p2	(TC)8	16	46	61			BrScaffold000014_1539/	BrScaffold000014	3343946	3344056	(AG)8attcttcggtacaaggaggaagaaattagcaagaatctttactttttccaaaacgaagac(GTTT)3accacgaa(TTTTC)3	c	111
CL3390.Contig1_All	CL3390.Contig1_All-2	p2	(CT)10	20	233	252			BrScaffold000034_470/	BrScaffold000034	1234352	1234367	(GA)8	p2	16
CL3390.Contig1_All	CL3390.Contig1_All-3	p1	(T)13	13	680	692		Bra011696	BrScaffold000011_1684/	BrScaffold000011	3368337	3368349	(T)13	p1	13
CL3390.Contig2_All	CL3390.Contig2_All-1	p1	(T)14	14	2246	2259			BrScaffold000001_2953/	BrScaffold000001	5716367	5716381	(T)15	p1	15
CL3390.Contig3_All	CL3390.Contig3_All-1	p2	(CT)6	12	1	12			BrScaffold000034_471/	BrScaffold000034	1234530	1234547	(AG)9	p2	18
CL3390.Contig3_All	CL3390.Contig3_All-2	p2	(CT)10	20	174	193			BrScaffold000034_470/	BrScaffold000034	1234352	1234367	(GA)8	p2	16
CL3390.Contig3_All	CL3390.Contig3_All-3	p1	(T)13	13	621	633		Bra011696	BrScaffold000011_1684/	BrScaffold000011	3368337	3368349	(T)13	p1	13
CL3393.Contig2_All	CL3393.Contig2_All-1	p2	(GA)6	12	1223	1234		Bra027080	BrScaffold000054_440/	BrScaffold000054	895434	895445	(TC)6	p2	12
CL3393.Contig7_All	CL3393.Contig7_All-1	p2	(GA)6	12	1109	1120		Bra027080	BrScaffold000054_440/	BrScaffold000054	895434	895445	(TC)6	p2	12
CL3393.Contig8_All	CL3393.Contig8_All-1	p2	(GA)6	12	266	277		Bra027080	BrScaffold000054_440/	BrScaffold000054	895434	895445	(TC)6	p2	12
CL3405.Contig2_All	CL3405.Contig2_All-1	p2	(AG)8	16	43	58			BrScaffold000189_4/	BrScaffold000189	14907	15022	(AAAAC)3cctacggacctttactatataaacgctaaaacttgctgtccgcgtctctttcttccacgctagccggcgacgaactcaaacctttgc(AG)7	c	116
CL3405.Contig4_All	CL3405.Contig4_All-2	p1	(T)13	13	580	592			BrScaffold000189_5/	BrScaffold000189	16006	16018	(T)13	p1	13
CL3407.Contig1_All	CL3407.Contig1_All-1	p2	(AG)6	12	241	252		Bra007284	BrScaffold000006_1103/	BrScaffold000006	2462767	2462778	(CT)6	p2	12
CL341.Contig1_All	CL341.Contig1_All-1	p3	(CCT)6	18	437	454		Bra007399	BrScaffold000006_1383/ACMP00468/	BrScaffold000006	3099414	3099428	(GGA)5	p3	15
CL3412.Contig1_All	CL3412.Contig1_All-1	p2	(GA)6	12	1766	1777			BrScaffold000114_108/	BrScaffold000114	187862	187873	(GA)6	p2	12
CL3416.Contig1_All	CL3416.Contig1_All-1	p2	(TA)6	12	46	57			BrScaffold000097_108/	BrScaffold000097	210426	210437	(TA)6	p2	12
CL342.Contig2_All	CL342.Contig2_All-1	p2	(GA)6	12	968	979			BrScaffold000049_451/	BrScaffold000049	912299	912310	(GA)6	p2	12
CL3421.Contig2_All	CL3421.Contig2_All-1	p2	(CT)7	14	56	69		Bra007632	BrScaffold000006_1993/ACMP00726/	BrScaffold000006	4259585	4259598	(CT)7	p2	14
CL3422.Contig2_All	CL3422.Contig2_All-1	p3	(GGA)7	21	1173	1193		Bra020619	BrScaffold000031_514/	BrScaffold000031	1056174	1056194	(GGA)7	p3	21
CL3432.Contig1_All	CL3432.Contig1_All-1	p3	(GGA)5	15	1021	1035		Bra028898	BrScaffold000063_609/UGBnM1456/	BrScaffold000063	1247233	1247247	(CTC)5	p3	15
CL3433.Contig1_All	CL3433.Contig1_All-1	p3	(TTC)6	18	1319	1336			BrScaffold000046_107/UGBnM1473/	BrScaffold000046	190994	191011	(AGA)6	p3	18
CL3433.Contig1_All	CL3433.Contig1_All-2	p3	(GAA)5	15	1513	1527			BrScaffold000046_106/UGBnM1472/	BrScaffold000046	190802	190816	(TCT)5	p3	15
CL3433.Contig2_All	CL3433.Contig2_All-1	p3	(TCT)5	15	110	124			BrScaffold000046_106/UGBnM1472/	BrScaffold000046	190802	190816	(TCT)5	p3	15
CL3433.Contig2_All	CL3433.Contig2_All-2	p3	(AGA)6	18	302	319			BrScaffold000046_107/UGBnM1473/	BrScaffold000046	190994	191011	(AGA)6	p3	18
CL3433.Contig3_All	CL3433.Contig3_All-1	p3	(TCT)5	15	110	124			BrScaffold000046_106/UGBnM1472/	BrScaffold000046	190802	190816	(TCT)5	p3	15
CL3433.Contig3_All	CL3433.Contig3_All-2	p3	(AGA)6	18	302	319			BrScaffold000046_107/UGBnM1473/	BrScaffold000046	190994	191011	(AGA)6	p3	18
CL3436.Contig1_All	CL3436.Contig1_All-1	p3	(CTT)5	15	1807	1821			BrScaffold000002_1247/	BrScaffold000002	2868266	2868280	(GAA)5	p3	15
CL3441.Contig3_All	CL3441.Contig3_All-1	p3	(CTC)5	15	657	671		Bra034252	BrScaffold000094_16/	BrScaffold000094	28910	29008	(CTC)6cgccggtagcggaagaagaggagcctgatatgaacgagatcaaagcgcttcctcctccggagagctaca(CTC)4	c	99
CL3442.Contig1_All	CL3442.Contig1_All-1	p6	(TGAGAT)4	24	562	585		Bra012758	BrScaffold000013_730/	BrScaffold000013	1516565	1516605	(GAA)4gagcc(TGAGAT)4	c	41
CL3444.Contig1_All	CL3444.Contig1_All-1	p2	(AG)7	14	2571	2584			BrScaffold000002_929/	BrScaffold000002	2152756	2152791	(TCC)4ttcaaagtcg(TC)7	c	36
CL3446.Contig3_All	CL3446.Contig3_All-1	c	(GTT)5gtccatgtggcatcatagtgccggatgatgcaaa(CTG)5	64	1594	1657		Bra015091	BrScaffold000017_960/	BrScaffold000017	2202261	2202324	(GTT)5gtccatgtggcatcatagtgccggatgatgcaaa(CTG)5	c	64
CL3449.Contig3_All	CL3449.Contig3_All-1	p2	(AG)7	14	86	99			BrScaffold000049_23/	BrScaffold000049	64939	64954	(AG)8	p2	16
CL3453.Contig1_All	CL3453.Contig1_All-1	p2	(AT)8	16	136	151		Bra002734	BrScaffold000002_2199/	BrScaffold000002	4852026	4852041	(AT)8	p2	16
CL3453.Contig2_All	CL3453.Contig2_All-1	p2	(AT)8	16	329	344		Bra002734	BrScaffold000002_2199/	BrScaffold000002	4852026	4852041	(AT)8	p2	16
CL3455.Contig1_All	CL3455.Contig1_All-1	p4	(CTCC)5	20	80	99			BrScaffold000009_476/	BrScaffold000009	1030795	1030810	(GGAG)4	p4	16
CL3455.Contig1_All	CL3455.Contig1_All-2	p2	(TC)11	22	205	226			BrScaffold000009_475/	BrScaffold000009	1030668	1030689	(GA)11	p2	22
CL3455.Contig2_All	CL3455.Contig2_All-1	p3	(CCT)6	18	872	889		Bra036528	BrScaffold000118_51/	BrScaffold000118	95348	95365	(GAG)6	p3	18
CL3458.Contig1_All	CL3458.Contig1_All-1	p2	(CA)6	12	129	140			BrScaffold000053_514/	BrScaffold000053	1057607	1057618	(TG)6	p2	12
CL346.Contig1_All	CL346.Contig1_All-1	p2	(AG)7	14	35	48		Bra002354	BrScaffold000002_1164/BoE425/	BrScaffold000002	2671889	2671900	(AG)6	p2	12
CL346.Contig1_All	CL346.Contig1_All-2	p1	(A)12	12	880	891			BrScaffold000002_1167/	BrScaffold000002	2674328	2674340	(A)13	p1	13
CL346.Contig2_All	CL346.Contig2_All-1	p2	(AG)6	12	94	105			BrScaffold000002_1164/BoE425/	BrScaffold000002	2671889	2671900	(AG)6	p2	12
CL346.Contig2_All	CL346.Contig2_All-2	p1	(A)12	12	967	978			BrScaffold000002_1167/	BrScaffold000002	2674328	2674340	(A)13	p1	13
CL3461.Contig1_All	CL3461.Contig1_All-1	p1	(T)13	13	48	60			BrScaffold000053_404/	BrScaffold000053	843300	843312	(A)13	p1	13
CL3461.Contig2_All	CL3461.Contig2_All-1	p1	(T)13	13	48	60			BrScaffold000053_404/	BrScaffold000053	843300	843312	(A)13	p1	13
CL3462.Contig4_All	CL3462.Contig4_All-1	p5	(AATCG)4	20	3292	3311			BrScaffold000004_661/	BrScaffold000004	1291947	1292079	(AGA)5aggaccttgtcgagctgcttgtagctgacaccatcgacgtcactggaccaaaacccagacgaggagtgatcatccttgtgtgataaacccagcatcta(AATCG)4	c	133
CL3462.Contig4_All	CL3462.Contig4_All-2	p2	(AG)9	18	3505	3522			BrScaffold000004_662/BoGMS1144/	BrScaffold000004	1292228	1292290	(GACGAT)3gagattcgcggagctaaatataatctt(AG)9	c	63
CL3470.Contig6_All	CL3470.Contig6_All-1	p3	(AGG)5	15	1863	1877		Bra034338	BrScaffold000094_276/ACMP00537/	BrScaffold000094	613424	613438	(AGG)5	p3	15
CL3472.Contig3_All	CL3472.Contig3_All-1	p2	(AG)6	12	1597	1608			BrScaffold000020_455/	BrScaffold000020	862506	862517	(CT)6	p2	12
CL3472.Contig6_All	CL3472.Contig6_All-1	p2	(AG)6	12	1543	1554			BrScaffold000020_455/	BrScaffold000020	862506	862517	(CT)6	p2	12
CL3472.Contig7_All	CL3472.Contig7_All-1	p2	(AG)6	12	1074	1085			BrScaffold000020_455/	BrScaffold000020	862506	862517	(CT)6	p2	12
CL3476.Contig2_All	CL3476.Contig2_All-1	p3	(TCT)6	18	282	299			BrScaffold000072_445/	BrScaffold000072	867850	867864	(TCT)5	p3	15
CL3477.Contig2_All	CL3477.Contig2_All-1	p2	(CT)6	12	43	54			BrScaffold000029_1018/	BrScaffold000029	2145609	2145620	(GA)6	p2	12
CL348.Contig1_All	CL348.Contig1_All-1	p3	(GAG)5	15	256	270		Bra026705	BrScaffold000053_69/UGBnM0397/UGBnM0398/BnEMS0385/	BrScaffold000053	157021	157032	(TCT)4	p3	12
CL3485.Contig1_All	CL3485.Contig1_All-1	p3	(TTC)5	15	1619	1633		Bra001061	BrScaffold000001_2985/	BrScaffold000001	5796050	5796064	(TTC)5	p3	15
CL3486.Contig1_All	CL3486.Contig1_All-1	p2	(GA)6	12	2295	2306			BrScaffold000003_1363/	BrScaffold000003	2715501	2715561	(GA)6tggagatactaaccaaggaagagtagtggtcacaaga(AG)6	c	61
CL3486.Contig5_All	CL3486.Contig5_All-1	p2	(GA)6	12	2306	2317			BrScaffold000003_1363/	BrScaffold000003	2715501	2715561	(GA)6tggagatactaaccaaggaagagtagtggtcacaaga(AG)6	c	61
CL3486.Contig7_All	CL3486.Contig7_All-1	c	(CT)6tcttgtgaccactactcttccttggttagtatctcca(TC)6	61	29	89		Bra003633	BrScaffold000003_1363/	BrScaffold000003	2715501	2715561	(GA)6tggagatactaaccaaggaagagtagtggtcacaaga(AG)6	c	61
CL3488.Contig3_All	CL3488.Contig3_All-1	p3	(TCT)5	15	281	295		Bra017016	BrScaffold000021_417/	BrScaffold000021	779918	780036	(GCTA)3gaagagagcacatattaatctgaaatgcaaacctgtatcatagcagcttcttgatccttcttatcagatctctccggtgg(AGT)4(AAG)5	c	119
CL3489.Contig2_All	CL3489.Contig2_All-1	p3	(GAG)5	15	64	78		Bra019706	BrScaffold000029_271/	BrScaffold000029	610589	610603	(CCT)5	p3	15
CL3492.Contig1_All	CL3492.Contig1_All-1	p2	(AG)6	12	178	189			BrScaffold000002_2874/	BrScaffold000002	6269365	6269376	(AG)6	p2	12
CL3495.Contig1_All	CL3495.Contig1_All-1	p2	(GT)6	12	740	751			BrScaffold000015_1421/	BrScaffold000015	3542500	3542511	(GT)6	p2	12
CL3495.Contig2_All	CL3495.Contig2_All-1	p1	(T)14	14	553	566			BrScaffold000073_225/	BrScaffold000073	462119	462133	(A)15	p1	15
CL3498.Contig2_All	CL3498.Contig2_All-1	p2	(AG)10	20	835	854		Bra025505	BrScaffold000048_279/	BrScaffold000048	556718	556733	(CT)8	p2	16
CL35.Contig1_All	CL35.Contig1_All-1	c	(AG)9(GA)7	32	1772	1803		Bra000900	BrScaffold000001_2567/	BrScaffold000001	5037076	5037107	(TC)7(CT)9	c	32
CL3503.Contig1_All	CL3503.Contig1_All-1	p3	(AAG)5	15	138	152			BrScaffold000126_195/	BrScaffold000126	324192	324203	(TTC)4	p3	12
CL3529.Contig2_All	CL3529.Contig2_All-1	p3	(TGT)6	18	454	471		Bra020213	BrScaffold000030_446/	BrScaffold000030	871651	871668	(ACA)6	p3	18
CL3529.Contig3_All	CL3529.Contig3_All-1	p3	(TGT)6	18	423	440		Bra020213	BrScaffold000030_446/	BrScaffold000030	871651	871668	(ACA)6	p3	18
CL3529.Contig4_All	CL3529.Contig4_All-1	p3	(GTT)6	18	79	96		Bra006635	BrScaffold000005_2202/	BrScaffold000005	4401630	4401644	(CAA)5	p3	15
CL3532.Contig1_All	CL3532.Contig1_All-1	p2	(TC)7	14	30	43		Bra007534	BrScaffold000006_1734/	BrScaffold000006	3760273	3760286	(TC)7	p2	14
CL3532.Contig1_All	CL3532.Contig1_All-2	p3	(CGC)5	15	156	170		Bra007534	BrScaffold000006_1735/UGBnM1138/	BrScaffold000006	3760399	3760410	(CGC)4	p3	12
CL3532.Contig1_All	CL3532.Contig1_All-3	p3	(TGG)5	15	688	702		Bra007534	BrScaffold000006_1736/UGBnM1139/	BrScaffold000006	3760928	3760942	(TGG)5	p3	15
CL3532.Contig2_All	CL3532.Contig2_All-1	p2	(TC)7	14	30	43		Bra007534	BrScaffold000006_1734/	BrScaffold000006	3760273	3760286	(TC)7	p2	14
CL3532.Contig2_All	CL3532.Contig2_All-2	p3	(CGC)5	15	156	170		Bra007534	BrScaffold000006_1735/UGBnM1138/	BrScaffold000006	3760399	3760410	(CGC)4	p3	12
CL3532.Contig2_All	CL3532.Contig2_All-3	p3	(TGG)5	15	688	702		Bra007534	BrScaffold000006_1736/UGBnM1139/	BrScaffold000006	3760928	3760942	(TGG)5	p3	15
CL3535.Contig1_All	CL3535.Contig1_All-1	p3	(TCT)5	15	1888	1902			BrScaffold000017_1130/	BrScaffold000017	2565421	2565435	(TCT)5	p3	15
CL3535.Contig2_All	CL3535.Contig2_All-1	p2	(AG)7	14	104	117			BrScaffold000129_197/	BrScaffold000129	395620	395633	(TC)7	p2	14
CL3538.Contig1_All	CL3538.Contig1_All-1	p2	(TC)7	14	45	58			BrScaffold000111_158/	BrScaffold000111	415107	415120	(AG)7	p2	14
CL3541.Contig1_All	CL3541.Contig1_All-1	p2	(GA)11	22	1158	1179			BrScaffold000092_238/	BrScaffold000092	499073	499189	(GA)13tgggaggaaggagacgaagatgggtgagcagaaacccaccggaattaactactctctcacctcacttattaattatttg(T)12	c	117
CL3541.Contig2_All	CL3541.Contig2_All-1	p2	(GA)11	22	739	760			BrScaffold000092_238/	BrScaffold000092	499073	499189	(GA)13tgggaggaaggagacgaagatgggtgagcagaaacccaccggaattaactactctctcacctcacttattaattatttg(T)12	c	117
CL3549.Contig1_All	CL3549.Contig1_All-1	p2	(AG)10	20	2352	2371			BrScaffold000055_206/	BrScaffold000055	471074	471097	(AG)12	p2	24
CL3551.Contig1_All	CL3551.Contig1_All-1	p3	(AGA)6	18	126	143		Bra003094	BrScaffold000002_3475/	BrScaffold000002	7539276	7539293	(GAA)6	p3	18
CL3551.Contig2_All	CL3551.Contig2_All-1	p3	(TCT)6	18	219	236		Bra003094	BrScaffold000002_3475/	BrScaffold000002	7539276	7539293	(GAA)6	p3	18
CL3553.Contig1_All	CL3553.Contig1_All-1	p3	(ATG)5	15	1543	1557			BrScaffold000001_1758/CB10423/	BrScaffold000001	3239657	3239671	(ATC)5	p3	15
CL3554.Contig1_All	CL3554.Contig1_All-1	p3	(GTG)6	18	1296	1313		Bra001200	BrScaffold000001_3309/	BrScaffold000001	6499316	6499333	(ACC)6	p3	18
CL3554.Contig1_All	CL3554.Contig1_All-2	p3	(GTG)6	18	1572	1589		Bra001200	BrScaffold000001_3308/	BrScaffold000001	6499040	6499057	(ACC)6	p3	18
CL3554.Contig2_All	CL3554.Contig2_All-1	p3	(GCA)5	15	467	481		Bra001200	BrScaffold000001_3311/	BrScaffold000001	6502122	6502136	(TGC)5	p3	15
CL3554.Contig2_All	CL3554.Contig2_All-2	p3	(CAG)6	18	597	614		Bra001200	BrScaffold000001_3310/cnu475/	BrScaffold000001	6501987	6502004	(TGC)6	p3	18
CL3554.Contig2_All	CL3554.Contig2_All-3	p3	(GTG)6	18	2578	2595		Bra001200	BrScaffold000001_3309/	BrScaffold000001	6499316	6499333	(ACC)6	p3	18
CL3554.Contig2_All	CL3554.Contig2_All-4	p3	(GTG)6	18	2854	2871		Bra001200	BrScaffold000001_3308/	BrScaffold000001	6499040	6499057	(ACC)6	p3	18
CL3555.Contig1_All	CL3555.Contig1_All-1	p2	(AG)7	14	118	131			BrScaffold000006_1069/	BrScaffold000006	2388710	2388723	(AG)7	p2	14
CL3556.Contig2_All	CL3556.Contig2_All-1	c	(TC)8actttctcaacactcaagaagcgagacagagaggagac(TCT)5	69	115	183			BrScaffold000006_2615/	BrScaffold000006	5387142	5387210	(TC)8actttctcaacactcaagaagcgagacagagaggagac(TCT)5	c	69
CL3557.Contig1_All	CL3557.Contig1_All-1	p3	(AGA)5	15	404	418		Bra038315	BrScaffold000144_29/	BrScaffold000144	47733	47747	(TCT)5	p3	15
CL356.Contig1_All	CL356.Contig1_All-1	p1	(A)15	15	1	15		Bra034851	BrScaffold000098_370/	BrScaffold000098	791361	791377	(T)17	p1	17
CL3560.Contig2_All	CL3560.Contig2_All-1	p3	(GGA)5	15	1447	1461		Bra013851	BrScaffold000014_1620/	BrScaffold000014	3512419	3512433	(CTC)5	p3	15
CL3570.Contig2_All	CL3570.Contig2_All-1	p2	(AG)6	12	210	221			BrScaffold000008_1959/ACMP00259/	BrScaffold000008	3883518	3883529	(CT)6	p2	12
CL3580.Contig1_All	CL3580.Contig1_All-1	c	(AT)8aaacacataacgcctcaagtac(CTT)5	53	135	187			BrScaffold000028_659/	BrScaffold000028	2170751	2170865	(GGCA)3gggctctgcgactccgaagcaaacttaaatttaaaaagacttaaaaacattttg(AT)6aaacacataacgcctcaagtac(CTT)5	c	115
CL3587.Contig2_All	CL3587.Contig2_All-1	p1	(A)13	13	1	13		Bra007057	BrScaffold000006_499/	BrScaffold000006	1167255	1167270	(A)16	p1	16
CL3588.Contig1_All	CL3588.Contig1_All-1	p3	(GAA)5	15	1599	1613		Bra011688	BrScaffold000011_1651/	BrScaffold000011	3315930	3315944	(CTT)5	p3	15
CL3588.Contig2_All	CL3588.Contig2_All-1	p3	(GAA)5	15	831	845		Bra011688	BrScaffold000011_1651/	BrScaffold000011	3315930	3315944	(CTT)5	p3	15
CL359.Contig1_All	CL359.Contig1_All-1	p3	(AGA)7	21	437	457		Bra006123	BrScaffold000005_1161/ACMP00492/	BrScaffold000005	2116047	2116067	(AGA)7	p3	21
CL359.Contig2_All	CL359.Contig2_All-1	p2	(GA)10	20	1	20		Bra006123	BrScaffold000005_1162/	BrScaffold000005	2117091	2117116	(TC)13	p2	26
CL3592.Contig2_All	CL3592.Contig2_All-1	p3	(AAG)5	15	211	225		Bra033497	BrScaffold000088_274/	BrScaffold000088	681138	681152	(AAG)5	p3	15
CL3594.Contig1_All	CL3594.Contig1_All-1	p2	(GA)6	12	85	96			BrScaffold000026_436/	BrScaffold000026	962152	962163	(GA)6	p2	12
CL3596.Contig2_All	CL3596.Contig2_All-1	p2	(CT)9	18	1	18			BrScaffold000048_295/	BrScaffold000048	606792	607000	(TTCAG)3agaatgctttaactcaaaagcgctcttcaattttcaaaatgtatttttaattttaatacata(CT)11tctgtcatcttctccctttttctcccctctgatgtacattgcgatttacatctcagaaaccctagatttcgaaatctagggtgtgttctgtcttg(TCTTT)3	c	209
CL36.Contig1_All	CL36.Contig1_All-1	p3	(CAG)8	24	105	128			BrScaffold000009_1061/	BrScaffold000009	2185251	2185364	(TGC)8tggtggtggtgcctttcgttaggttccattgcttttttagataagagaggaagaaaaaaataaaaattgtatttt(TTTTC)3	c	114
CL360.Contig1_All	CL360.Contig1_All-1	p3	(AGG)5	15	1362	1376		Bra016093	BrScaffold000019_1157/UGBnM1713/	BrScaffold000019	2252156	2252170	(AGG)5	p3	15
CL360.Contig2_All	CL360.Contig2_All-1	p3	(AGG)5	15	1362	1376		Bra016093	BrScaffold000019_1157/UGBnM1713/	BrScaffold000019	2252156	2252170	(AGG)5	p3	15
CL3604.Contig1_All	CL3604.Contig1_All-1	p1	(A)18	18	27	44			BrScaffold000004_1113/	BrScaffold000004	2153627	2153696	(A)15caacaacacaagaggaaagctatgccaccaaaggttgtcaaga(GAG)4	c	70
CL3604.Contig2_All	CL3604.Contig2_All-1	p1	(A)18	18	27	44			BrScaffold000004_1113/	BrScaffold000004	2153627	2153696	(A)15caacaacacaagaggaaagctatgccaccaaaggttgtcaaga(GAG)4	c	70
CL3605.Contig6_All	CL3605.Contig6_All-1	p2	(CT)6	12	165	176			BrScaffold000025_642/	BrScaffold000025	1418706	1418717	(CT)6	p2	12
CL3607.Contig1_All	CL3607.Contig1_All-1	p3	(GGA)5	15	1028	1042		Bra034103	BrScaffold000093_127/BnEMS1194/	BrScaffold000093	277883	277900	(CTC)6	p3	18
CL3611.Contig3_All	CL3611.Contig3_All-1	p2	(GA)6	12	51	62			BrScaffold000101_310/	BrScaffold000101	637706	637717	(GA)6	p2	12
CL3615.Contig1_All	CL3615.Contig1_All-1	p2	(TC)6	12	941	952			BrScaffold000003_1139/	BrScaffold000003	2230460	2230471	(AG)6	p2	12
CL3615.Contig3_All	CL3615.Contig3_All-1	p2	(AG)6	12	154	165		Bra003537	BrScaffold000003_1140/	BrScaffold000003	2230901	2230912	(CT)6	p2	12
CL3615.Contig3_All	CL3615.Contig3_All-2	p2	(TC)6	12	594	605			BrScaffold000003_1139/	BrScaffold000003	2230460	2230471	(AG)6	p2	12
CL362.Contig1_All	CL362.Contig1_All-1	p1	(T)12	12	1527	1538			BrScaffold000121_168/	BrScaffold000121	354113	354124	(A)12	p1	12
CL3620.Contig1_All	CL3620.Contig1_All-1	p3	(CTT)6	18	169	186			BrScaffold000055_643/	BrScaffold000055	1411362	1411560	(AGC)5actagtcaaaggcagagcaccggagagcgagagatggaggccctgaaagtatggagtctaacggcgtctccgctgaggcaactactccgtcta(TCT)4accgcaatatacggaagaagatcccaccactcatcactgatgctccgatgcgcctccgccg(CTT)6	c	199
CL3620.Contig2_All	CL3620.Contig2_All-1	p3	(CTT)6	18	172	189			BrScaffold000055_643/	BrScaffold000055	1411362	1411560	(AGC)5actagtcaaaggcagagcaccggagagcgagagatggaggccctgaaagtatggagtctaacggcgtctccgctgaggcaactactccgtcta(TCT)4accgcaatatacggaagaagatcccaccactcatcactgatgctccgatgcgcctccgccg(CTT)6	c	199
CL3621.Contig1_All	CL3621.Contig1_All-1	p3	(GAG)6	18	1324	1341		Bra009554	BrScaffold000008_2241/	BrScaffold000008	4409294	4409308	(CTC)5	p3	15
CL3621.Contig1_All	CL3621.Contig1_All-2	p2	(GA)6	12	1688	1699			BrScaffold000008_2240/	BrScaffold000008	4408668	4408689	(CT)11	p2	22
CL3621.Contig5_All	CL3621.Contig5_All-1	p2	(CT)6	12	44	55		Bra009554	BrScaffold000008_2240/	BrScaffold000008	4408668	4408689	(CT)11	p2	22
CL3621.Contig5_All	CL3621.Contig5_All-2	p3	(CTC)6	18	388	405		Bra009554	BrScaffold000008_2241/	BrScaffold000008	4409294	4409308	(CTC)5	p3	15
CL3623.Contig3_All	CL3623.Contig3_All-1	p2	(CA)6	12	12	23		Bra039457	BrScaffold000165_119/	BrScaffold000165	216286	216297	(CA)6	p2	12
CL3623.Contig5_All	CL3623.Contig5_All-1	p2	(CA)6	12	12	23		Bra039457	BrScaffold000165_119/	BrScaffold000165	216286	216297	(CA)6	p2	12
CL3623.Contig6_All	CL3623.Contig6_All-1	p2	(CA)6	12	2	13		Bra039457	BrScaffold000165_119/	BrScaffold000165	216286	216297	(CA)6	p2	12
CL3631.Contig1_All	CL3631.Contig1_All-1	c	(GAA)5ccgtagtatccgggtccgggtccggtatttgagtaaccgaaatacgaattattaggaggataaggattgt(AAG)5	100	98	197		Bra011597	BrScaffold000011_1431/	BrScaffold000011	2883272	2883359	(GAA)5ccgtagtaaccgggtccggtatttgagtaaccgaaataattaggaggataaggattgt(AAG)5	c	88
CL3631.Contig2_All	CL3631.Contig2_All-1	p2	(AG)8	16	417	432		Bra020807	BrScaffold000032_21/	BrScaffold000032	37720	37731	(CT)6	p2	12
CL3636.Contig2_All	CL3636.Contig2_All-1	p2	(TC)8	16	1329	1344			BrScaffold000004_2638/	BrScaffold000004	5369428	5369474	(AGAGA)3ggacaagaagcaaata(TC)8	c	47
CL3650.Contig1_All	CL3650.Contig1_All-1	p2	(TC)6	12	997	1008			BrScaffold000055_73/	BrScaffold000055	146908	147097	(CTAT)3ctgaaccttt(TC)6cacacaaagttaagttcaaattaaagcgcagagaagcattggtcgctgta(TCTTTC)3tctctctttgaaacgctcccttaaatgtcgttctggttcatataatataattaataaatgagatttgtggaccaa(T)13	c	190
CL3650.Contig2_All	CL3650.Contig2_All-1	p2	(TC)6	12	2474	2485			BrScaffold000055_73/	BrScaffold000055	146908	147097	(CTAT)3ctgaaccttt(TC)6cacacaaagttaagttcaaattaaagcgcagagaagcattggtcgctgta(TCTTTC)3tctctctttgaaacgctcccttaaatgtcgttctggttcatataatataattaataaatgagatttgtggaccaa(T)13	c	190
CL3653.Contig1_All	CL3653.Contig1_All-1	p1	(T)12	12	142	153			BrScaffold000041_310/	BrScaffold000041	575296	575464	(TGTGCA)4tgtgactcagtaacagagtgcagcagcacgtgacacaataagaaccatccaaaataagtttggtgacaagg(T)12agaaaataaaagacatatgaaaaacactgcaacaaaaggacatgaactag(AACA)3	c	169
CL3653.Contig3_All	CL3653.Contig3_All-1	c	(GCATGT)4gactcagtaacagagtgcagcagcacgtgacacaataagaaccatccaaaataagtttggtgacaagg(T)12	104	1	104			BrScaffold000041_310/	BrScaffold000041	575296	575464	(TGTGCA)4tgtgactcagtaacagagtgcagcagcacgtgacacaataagaaccatccaaaataagtttggtgacaagg(T)12agaaaataaaagacatatgaaaaacactgcaacaaaaggacatgaactag(AACA)3	c	169
CL3655.Contig1_All	CL3655.Contig1_All-1	p3	(GAT)5	15	257	271		Bra000037	BrScaffold000001_115/ACMP00545/BnEMS0735/	BrScaffold000001	180181	180198	(GAT)6	p3	18
CL3666.Contig1_All	CL3666.Contig1_All-1	p3	(TTG)5	15	1253	1267		Bra025450	BrScaffold000048_83/ACMP00072/BnEMS0931/	BrScaffold000048	167415	167432	(TTG)6	p3	18
CL3666.Contig1_All	CL3666.Contig1_All-2	p2	(TC)7	14	1443	1456			BrScaffold000048_84/BnEMS0931/	BrScaffold000048	167608	167619	(TC)6	p2	12
CL3666.Contig2_All	CL3666.Contig2_All-1	p3	(TTG)5	15	1181	1195		Bra025450	BrScaffold000048_83/ACMP00072/BnEMS0931/	BrScaffold000048	167415	167432	(TTG)6	p3	18
CL3666.Contig2_All	CL3666.Contig2_All-2	p2	(TC)7	14	1371	1384			BrScaffold000048_84/BnEMS0931/	BrScaffold000048	167608	167619	(TC)6	p2	12
CL3666.Contig3_All	CL3666.Contig3_All-1	p3	(TTG)5	15	1156	1170		Bra025450	BrScaffold000048_83/ACMP00072/BnEMS0931/	BrScaffold000048	167415	167432	(TTG)6	p3	18
CL3666.Contig3_All	CL3666.Contig3_All-2	p2	(TC)7	14	1346	1359			BrScaffold000048_84/BnEMS0931/	BrScaffold000048	167608	167619	(TC)6	p2	12
CL3666.Contig4_All	CL3666.Contig4_All-1	p3	(GTT)6	18	1198	1215		Bra028523	BrScaffold000062_428/ACMP00071/	BrScaffold000062	862605	862647	(AAC)5aaggctacttccg(ACA)5	c	43
CL3667.Contig2_All	CL3667.Contig2_All-1	p3	(GAC)5	15	1369	1383			BrScaffold000036_471/	BrScaffold000036	1172051	1172065	(TCG)5	p3	15
CL3678.Contig2_All	CL3678.Contig2_All-1	p1	(T)14	14	695	708			BrScaffold000129_158/	BrScaffold000129	335675	335686	(A)12	p1	12
CL3680.Contig2_All	CL3680.Contig2_All-2	p2	(GA)7	14	3328	3341			BrScaffold000013_1871/BnEMS0991/	BrScaffold000013	3852563	3852649	(GGAA)4ggatgattgatgatgaatcagatggaaaggaacatggaggcgaggtctgacgagtgaag(GA)6	c	87
CL3685.Contig5_All	CL3685.Contig5_All-1	p2	(CT)6	12	1226	1237			BrScaffold000016_52/	BrScaffold000016	105498	105546	(AGA)4tcaaacaagtcttggcttagtactc(CT)6	c	49
CL3685.Contig6_All	CL3685.Contig6_All-1	p2	(CT)6	12	1188	1199			BrScaffold000016_52/	BrScaffold000016	105498	105546	(AGA)4tcaaacaagtcttggcttagtactc(CT)6	c	49
CL3685.Contig7_All	CL3685.Contig7_All-1	p2	(CT)6	12	1151	1162			BrScaffold000016_52/	BrScaffold000016	105498	105546	(AGA)4tcaaacaagtcttggcttagtactc(CT)6	c	49
CL3689.Contig1_All	CL3689.Contig1_All-1	p2	(AG)8	16	934	949		Bra007016	BrScaffold000006_392/	BrScaffold000006	940108	940123	(AG)8	p2	16
CL3692.Contig2_All	CL3692.Contig2_All-1	p3	(ACA)5	15	509	523			BrScaffold000004_2880/	BrScaffold000004	5877312	5877323	(TTG)4	p3	12
CL3692.Contig3_All	CL3692.Contig3_All-1	p3	(ACA)5	15	409	423			BrScaffold000004_2880/	BrScaffold000004	5877312	5877323	(TTG)4	p3	12
CL3694.Contig1_All	CL3694.Contig1_All-1	p1	(T)12	12	470	481			BrScaffold000141_9/	BrScaffold000141	42129	42140	(A)12	p1	12
CL3694.Contig2_All	CL3694.Contig2_All-1	p1	(T)12	12	360	371		Bra018480	BrScaffold000025_750/	BrScaffold000025	1693742	1693755	(A)14	p1	14
CL3694.Contig3_All	CL3694.Contig3_All-1	p1	(T)12	12	246	257		Bra018480	BrScaffold000025_750/	BrScaffold000025	1693742	1693755	(A)14	p1	14
CL3694.Contig5_All	CL3694.Contig5_All-1	p1	(T)12	12	356	367			BrScaffold000141_9/	BrScaffold000141	42129	42140	(A)12	p1	12
CL3694.Contig6_All	CL3694.Contig6_All-1	p1	(T)12	12	260	271		Bra018480	BrScaffold000025_750/	BrScaffold000025	1693742	1693755	(A)14	p1	14
CL3694.Contig7_All	CL3694.Contig7_All-1	p1	(T)12	12	245	256		Bra018480	BrScaffold000025_750/	BrScaffold000025	1693742	1693755	(A)14	p1	14
CL3694.Contig8_All	CL3694.Contig8_All-1	p1	(T)12	12	246	257		Bra018480	BrScaffold000025_750/	BrScaffold000025	1693742	1693755	(A)14	p1	14
CL3694.Contig9_All	CL3694.Contig9_All-1	p1	(T)12	12	360	371		Bra018480	BrScaffold000025_750/	BrScaffold000025	1693742	1693755	(A)14	p1	14
CL3707.Contig2_All	CL3707.Contig2_All-1	p3	(AAG)5	15	265	279		Bra034034	BrScaffold000092_434/	BrScaffold000092	922354	922368	(AAG)5	p3	15
CL3713.Contig1_All	CL3713.Contig1_All-1	p3	(GGA)6	18	874	891		Bra018923	BrScaffold000026_908/	BrScaffold000026	1948440	1948457	(CTC)6	p3	18
CL3713.Contig1_All	CL3713.Contig1_All-2	p3	(TGT)5	15	1102	1116			BrScaffold000011_631/	BrScaffold000011	1293628	1293691	(TGG)4atactgttgatgctgaggatggaatccaaattgctgc(TGT)5	c	64
CL3713.Contig2_All	CL3713.Contig2_All-1	p3	(GGA)6	18	247	264		Bra018923	BrScaffold000026_908/	BrScaffold000026	1948440	1948457	(CTC)6	p3	18
CL3714.Contig1_All	CL3714.Contig1_All-1	p3	(TCT)5	15	178	192			BrScaffold000219_14/	BrScaffold000219	26321	26335	(AGA)5	p3	15
CL3714.Contig2_All	CL3714.Contig2_All-1	p3	(TCT)5	15	178	192			BrScaffold000219_14/	BrScaffold000219	26321	26335	(AGA)5	p3	15
CL3716.Contig1_All	CL3716.Contig1_All-1	p1	(A)13	13	33	45		Bra040484	BrScaffold000210_29/	BrScaffold000210	56777	56790	(T)14	p1	14
CL3717.Contig1_All	CL3717.Contig1_All-1	p2	(CT)6	12	88	99			BrScaffold000011_2117/	BrScaffold000011	4158141	4158152	(CT)6	p2	12
CL3717.Contig2_All	CL3717.Contig2_All-1	p2	(AG)6	12	1355	1366			BrScaffold000011_2117/	BrScaffold000011	4158141	4158152	(CT)6	p2	12
CL3718.Contig1_All	CL3718.Contig1_All-1	p1	(A)14	14	277	290			BrScaffold000086_355/	BrScaffold000086	1074534	1074545	(A)12	p1	12
CL3718.Contig2_All	CL3718.Contig2_All-1	p1	(A)12	12	277	288			BrScaffold000086_355/	BrScaffold000086	1074534	1074545	(A)12	p1	12
CL3719.Contig3_All	CL3719.Contig3_All-1	p3	(CAT)7	21	707	727		Bra032587	BrScaffold000082_354/UGBnM0105/	BrScaffold000082	784102	784122	(CAT)7	p3	21
CL372.Contig1_All	CL372.Contig1_All-2	p3	(AGC)5	15	672	686		Bra002703	BrScaffold000002_2084/UGBnM0942/	BrScaffold000002	4651088	4651102	(GCT)5	p3	15
CL372.Contig2_All	CL372.Contig2_All-1	p1	(A)12	12	75	86			BrScaffold000006_2402/	BrScaffold000006	4936190	4936201	(A)12	p1	12
CL372.Contig2_All	CL372.Contig2_All-3	p3	(AGC)5	15	677	691		Bra002703	BrScaffold000002_2084/UGBnM0942/	BrScaffold000002	4651088	4651102	(GCT)5	p3	15
CL3724.Contig1_All	CL3724.Contig1_All-1	c	(AG)9ctgaaaagggctttcaggt(GA)6	49	1816	1864			BrScaffold000003_927/	BrScaffold000003	1854779	1854827	(TC)6acctgaaagcccttttcag(CT)9	c	49
CL3724.Contig2_All	CL3724.Contig2_All-1	c	(AG)9ctgaaaagggctttcaggt(GA)6	49	1786	1834			BrScaffold000003_927/	BrScaffold000003	1854779	1854827	(TC)6acctgaaagcccttttcag(CT)9	c	49
CL3724.Contig3_All	CL3724.Contig3_All-1	c	(AG)9ctgaaaagggctttcaggt(GA)6	49	1954	2002			BrScaffold000003_927/	BrScaffold000003	1854779	1854827	(TC)6acctgaaagcccttttcag(CT)9	c	49
CL3724.Contig4_All	CL3724.Contig4_All-1	c	(AG)9ctgaaaagggctttcaggt(GA)6	49	1924	1972			BrScaffold000003_927/	BrScaffold000003	1854779	1854827	(TC)6acctgaaagcccttttcag(CT)9	c	49
CL3724.Contig5_All	CL3724.Contig5_All-1	p1	(T)14	14	1543	1556			BrScaffold000001_1220/sN8586/	BrScaffold000001	2234526	2234539	(A)14	p1	14
CL3724.Contig8_All	CL3724.Contig8_All-1	p3	(GGA)5	15	1810	1824		Bra004551	BrScaffold000004_413/	BrScaffold000004	777959	777973	(GGA)5	p3	15
CL3724.Contig8_All	CL3724.Contig8_All-2	c	(CT)6ccgtcttctcttccggcgaagaatcgaacagatttgaatcgggaagaagaagaaggggtcaaattcgaaaatgaggaacaaaccctagaaatgtg(T)13	120	1928	2047			BrScaffold000004_414/	BrScaffold000004	778077	778198	(CT)6ccgtcttctcttccggcgaagaatcgaacagatttgaatcgg(GAA)5ggggtcaaattcgaaaatgaggaacaaaccctagaaatgtg(T)12	c	122
CL3729.Contig1_All	CL3729.Contig1_All-1	p3	(AAC)6	18	1935	1952		Bra009565	BrScaffold000008_2257/BnEMS1016/	BrScaffold000008	4442028	4442045	(AAC)6	p3	18
CL3729.Contig2_All	CL3729.Contig2_All-1	p3	(AAC)6	18	2026	2043		Bra009565	BrScaffold000008_2257/BnEMS1016/	BrScaffold000008	4442028	4442045	(AAC)6	p3	18
CL3729.Contig3_All	CL3729.Contig3_All-1	p3	(TGT)6	18	709	726		Bra009565	BrScaffold000008_2257/BnEMS1016/	BrScaffold000008	4442028	4442045	(AAC)6	p3	18
CL3729.Contig4_All	CL3729.Contig4_All-1	p3	(TGT)6	18	709	726		Bra009565	BrScaffold000008_2257/BnEMS1016/	BrScaffold000008	4442028	4442045	(AAC)6	p3	18
CL3729.Contig5_All	CL3729.Contig5_All-1	p3	(TGT)6	18	710	727		Bra009565	BrScaffold000008_2257/BnEMS1016/	BrScaffold000008	4442028	4442045	(AAC)6	p3	18
CL3731.Contig1_All	CL3731.Contig1_All-1	p2	(CA)6	12	42	53			BrScaffold000045_37/	BrScaffold000045	126272	126283	(TG)6	p2	12
CL3733.Contig3_All	CL3733.Contig3_All-1	p2	(TC)9	18	3	20		Bra022171	BrScaffold000037_76/	BrScaffold000037	152348	152361	(AG)7	p2	14
CL3734.Contig1_All	CL3734.Contig1_All-1	p3	(ATC)6	18	82	99			BrScaffold000004_399/	BrScaffold000004	743399	743457	(ATG)6attttcggggattgaatcaatcata(TTGT)4	c	59
CL3734.Contig1_All	CL3734.Contig1_All-2	p2	(GA)6	12	450	461			BrScaffold000004_398/	BrScaffold000004	742886	742897	(CT)6	p2	12
CL3734.Contig1_All	CL3734.Contig1_All-3	p1	(T)13	13	655	667			BrScaffold000004_397/	BrScaffold000004	742681	742693	(A)13	p1	13
CL3734.Contig2_All	CL3734.Contig2_All-1	p3	(ATC)6	18	82	99			BrScaffold000004_399/	BrScaffold000004	743399	743457	(ATG)6attttcggggattgaatcaatcata(TTGT)4	c	59
CL3734.Contig2_All	CL3734.Contig2_All-2	p2	(GA)6	12	601	612			BrScaffold000004_398/	BrScaffold000004	742886	742897	(CT)6	p2	12
CL3734.Contig2_All	CL3734.Contig2_All-3	p1	(T)13	13	806	818			BrScaffold000004_397/	BrScaffold000004	742681	742693	(A)13	p1	13
CL3735.Contig2_All	CL3735.Contig2_All-1	p2	(AG)6	12	270	281		Bra033269	BrScaffold000087_146/ACMP00332/	BrScaffold000087	292250	292261	(TC)6	p2	12
CL3736.Contig2_All	CL3736.Contig2_All-1	p2	(CT)9	18	26	43		Bra035410	BrScaffold000105_23/	BrScaffold000105	57201	57220	(CT)10	p2	20
CL3740.Contig1_All	CL3740.Contig1_All-1	p2	(CT)6	12	59	70			BrScaffold000318_1/ACMP00083/	BrScaffold000318	1595	1606	(CT)6	p2	12
CL3741.Contig2_All	CL3741.Contig2_All-1	p1	(T)13	13	557	569			BrScaffold000011_1351/	BrScaffold000011	2745119	2745138	(T)20	p1	20
CL3743.Contig3_All	CL3743.Contig3_All-1	p3	(ATC)5	15	2219	2233		Bra026329	BrScaffold000051_252/	BrScaffold000051	587130	587144	(GAT)5	p3	15
CL3753.Contig1_All	CL3753.Contig1_All-1	p3	(GCA)6	18	821	838			BrScaffold000010_113/	BrScaffold000010	267647	267664	(GCA)6	p3	18
CL3753.Contig3_All	CL3753.Contig3_All-1	p3	(GCA)6	18	460	477			BrScaffold000010_113/	BrScaffold000010	267647	267664	(GCA)6	p3	18
CL3755.Contig2_All	CL3755.Contig2_All-1	p2	(TC)6	12	43	54			BrScaffold000018_177/	BrScaffold000018	541926	541937	(TC)6	p2	12
CL3755.Contig5_All	CL3755.Contig5_All-1	p2	(GA)7	14	976	989			BrScaffold000013_1672/BnEMS0231/	BrScaffold000013	3441989	3442002	(GA)7	p2	14
CL3755.Contig6_All	CL3755.Contig6_All-1	p2	(GA)7	14	827	840			BrScaffold000013_1672/BnEMS0231/	BrScaffold000013	3441989	3442002	(GA)7	p2	14
CL3755.Contig8_All	CL3755.Contig8_All-1	p2	(GA)7	14	573	586			BrScaffold000013_1672/BnEMS0231/	BrScaffold000013	3441989	3442002	(GA)7	p2	14
CL3756.Contig1_All	CL3756.Contig1_All-1	p3	(CCG)5	15	405	419		Bra002423	BrScaffold000002_1381/	BrScaffold000002	3135777	3135791	(CGG)5	p3	15
CL3760.Contig1_All	CL3760.Contig1_All-1	p2	(TG)6	12	1016	1027			BrScaffold000032_289/	BrScaffold000032	697251	697262	(AC)6	p2	12
CL3760.Contig2_All	CL3760.Contig2_All-1	p2	(TC)8	16	295	310			BrScaffold000032_290/	BrScaffold000032	698195	698210	(GA)8	p2	16
CL3760.Contig2_All	CL3760.Contig2_All-2	p2	(TG)6	12	1242	1253			BrScaffold000032_289/	BrScaffold000032	697251	697262	(AC)6	p2	12
CL3763.Contig2_All	CL3763.Contig2_All-1	p3	(ATG)5	15	266	280		Bra002890	BrScaffold000002_2686/	BrScaffold000002	5849888	5849902	(ATG)5	p3	15
CL3774.Contig2_All	CL3774.Contig2_All-2	p6	(TCGCCG)4	24	360	383		Bra034692	BrScaffold000098_40/	BrScaffold000098	86366	86492	(CGGCGA)4atggaggagattcagaggcggcgaggggaaagggagtgatctctgttgttggaggaggctactcgaagaggaaggcgcggcttcttgttgc(GGA)4	c	127
CL3774.Contig4_All	CL3774.Contig4_All-2	p6	(TCGCCG)4	24	440	463		Bra034692	BrScaffold000098_40/	BrScaffold000098	86366	86492	(CGGCGA)4atggaggagattcagaggcggcgaggggaaagggagtgatctctgttgttggaggaggctactcgaagaggaaggcgcggcttcttgttgc(GGA)4	c	127
CL3774.Contig4_All	CL3774.Contig4_All-3	p2	(TC)10	20	4189	4208			BrScaffold000098_38/PUT287/	BrScaffold000098	80911	80932	(AG)11	p2	22
CL3774.Contig5_All	CL3774.Contig5_All-1	p1	(A)12	12	1	12		Bra034692	BrScaffold000098_36/	BrScaffold000098	78949	78960	(T)12	p1	12
CL3781.Contig1_All	CL3781.Contig1_All-1	p2	(TG)6	12	753	764			BrScaffold000002_480/UGBnM1596/	BrScaffold000002	1162388	1162399	(TG)6	p2	12
CL3781.Contig2_All	CL3781.Contig2_All-1	p2	(TG)6	12	678	689			BrScaffold000002_480/UGBnM1596/	BrScaffold000002	1162388	1162399	(TG)6	p2	12
CL3781.Contig3_All	CL3781.Contig3_All-1	p2	(TG)6	12	895	906			BrScaffold000002_480/UGBnM1596/	BrScaffold000002	1162388	1162399	(TG)6	p2	12
CL3781.Contig4_All	CL3781.Contig4_All-1	p2	(TG)6	12	820	831			BrScaffold000002_480/UGBnM1596/	BrScaffold000002	1162388	1162399	(TG)6	p2	12
CL3782.Contig3_All	CL3782.Contig3_All-2	p3	(CCT)5	15	635	649		Bra012496	BrScaffold000012_1937/	BrScaffold000012	4257466	4257480	(CCT)5	p3	15
CL3782.Contig4_All	CL3782.Contig4_All-1	p2	(GA)9	18	762	779			BrScaffold000012_1935/	BrScaffold000012	4256522	4256553	(CT)16	p2	32
CL3783.Contig1_All	CL3783.Contig1_All-1	p1	(T)15	15	1043	1057			BrScaffold000079_40/	BrScaffold000079	63509	63526	(A)18	p1	18
CL3785.Contig1_All	CL3785.Contig1_All-1	p3	(CCA)6	18	334	351		Bra038697	BrScaffold000151_98/BRMS317/BRMS307/	BrScaffold000151	190069	190086	(CCA)6	p3	18
CL3785.Contig2_All	CL3785.Contig2_All-1	p3	(CCA)6	18	388	405		Bra038697	BrScaffold000151_98/BRMS317/BRMS307/	BrScaffold000151	190069	190086	(CCA)6	p3	18
CL3785.Contig3_All	CL3785.Contig3_All-1	p3	(CCA)6	18	697	714		Bra034776	BrScaffold000098_206/BoGMS1443/	BrScaffold000098	441196	441213	(TGG)6	p3	18
CL3785.Contig4_All	CL3785.Contig4_All-1	p3	(CCA)6	18	412	429		Bra038697	BrScaffold000151_98/BRMS317/BRMS307/	BrScaffold000151	190069	190086	(CCA)6	p3	18
CL3795.Contig1_All	CL3795.Contig1_All-1	p3	(TCT)5	15	1893	1907		Bra003525	BrScaffold000003_1093/ACMP00553/	BrScaffold000003	2167064	2167078	(TCT)5	p3	15
CL3795.Contig2_All	CL3795.Contig2_All-1	p3	(TCT)5	15	1870	1884		Bra003525	BrScaffold000003_1093/ACMP00553/	BrScaffold000003	2167064	2167078	(TCT)5	p3	15
CL3795.Contig3_All	CL3795.Contig3_All-1	p3	(TCT)5	15	1779	1793		Bra003525	BrScaffold000003_1093/ACMP00553/	BrScaffold000003	2167064	2167078	(TCT)5	p3	15
CL3806.Contig1_All	CL3806.Contig1_All-1	c	(AAG)6taactctgcatcaagaaagtgaagagatagtaacagttccagaaagtagtgagcttgaagtacaagccaag(GAA)6	107	3605	3711		Bra028459	BrScaffold000062_212/	BrScaffold000062	453902	454008	(TTC)6cttggcttgtacttcaagctcactactttctggaactgttactatctcttcactttcttgatgcagagtta(CTT)6	c	107
CL3806.Contig1_All	CL3806.Contig1_All-2	p3	(GAA)5	15	4666	4680		Bra028459	BrScaffold000062_210/	BrScaffold000062	452933	452947	(TTC)5	p3	15
CL3806.Contig2_All	CL3806.Contig2_All-1	c	(AAG)6taactctgcatcaagaaagtgaagagatagtaacagttccagaaagtagtgagcttgaagtacaagccaag(GAA)6	107	3560	3666		Bra028459	BrScaffold000062_212/	BrScaffold000062	453902	454008	(TTC)6cttggcttgtacttcaagctcactactttctggaactgttactatctcttcactttcttgatgcagagtta(CTT)6	c	107
CL3806.Contig2_All	CL3806.Contig2_All-2	p3	(GAA)5	15	4621	4635		Bra028459	BrScaffold000062_210/	BrScaffold000062	452933	452947	(TTC)5	p3	15
CL3808.Contig1_All	CL3808.Contig1_All-1	p3	(CAG)5	15	461	475		Bra039312	BrScaffold000163_105/	BrScaffold000163	221907	221921	(CTG)5	p3	15
CL3808.Contig2_All	CL3808.Contig2_All-1	p2	(TC)7	14	164	177			BrScaffold000001_2735/	BrScaffold000001	5388303	5388316	(GA)7	p2	14
CL3808.Contig2_All	CL3808.Contig2_All-3	p3	(AAC)5	15	476	490		Bra000965	BrScaffold000001_2733/	BrScaffold000001	5387969	5388002	(TCC)4acggtta(TTG)5	c	34
CL3808.Contig3_All	CL3808.Contig3_All-1	p3	(AAC)6	18	320	337		Bra037351	BrScaffold000128_123/BnEMS1064/	BrScaffold000128	209907	209924	(AAC)6	p3	18
CL3808.Contig5_All	CL3808.Contig5_All-1	p2	(TC)7	14	173	186			BrScaffold000001_2735/	BrScaffold000001	5388303	5388316	(GA)7	p2	14
CL3808.Contig5_All	CL3808.Contig5_All-3	p3	(AAC)5	15	485	499		Bra000965	BrScaffold000001_2733/	BrScaffold000001	5387969	5388002	(TCC)4acggtta(TTG)5	c	34
CL3808.Contig6_All	CL3808.Contig6_All-1	p3	(AAC)6	18	336	353		Bra037351	BrScaffold000128_123/BnEMS1064/	BrScaffold000128	209907	209924	(AAC)6	p3	18
CL3810.Contig1_All	CL3810.Contig1_All-1	c	(TCT)7ccttctccatcgtcgtcg(TCT)5	54	181	234		Bra003073	BrScaffold000002_3402/	BrScaffold000002	7369467	7369521	(AAG)5acgacgacgatggagaagg(AGA)7	c	55
CL3814.Contig2_All	CL3814.Contig2_All-1	p3	(TTG)5	15	345	359		Bra002220	BrScaffold000002_844/	BrScaffold000002	1984861	1984875	(ACA)5	p3	15
CL3817.Contig1_All	CL3817.Contig1_All-1	p2	(CT)8	16	963	978		Bra019206	BrScaffold000027_502/sN3521b/	BrScaffold000027	1032078	1032093	(TC)8	p2	16
CL3819.Contig4_All	CL3819.Contig4_All-1	p2	(TC)10	20	227	246			BrScaffold000168_9/	BrScaffold000168	25102	25121	(TC)10	p2	20
CL382.Contig14_All	CL382.Contig14_All-1	p3	(CAA)6	18	304	321		Bra039618	BrScaffold000171_59/	BrScaffold000171	176825	176842	(CAA)6	p3	18
CL382.Contig19_All	CL382.Contig19_All-1	p2	(AG)6	12	1455	1466			BrScaffold000171_60/	BrScaffold000171	178411	178422	(AG)6	p2	12
CL382.Contig20_All	CL382.Contig20_All-1	p2	(AG)6	12	1437	1448			BrScaffold000171_60/	BrScaffold000171	178411	178422	(AG)6	p2	12
CL382.Contig8_All	CL382.Contig8_All-1	p2	(AG)6	12	1593	1604			BrScaffold000171_60/	BrScaffold000171	178411	178422	(AG)6	p2	12
CL382.Contig9_All	CL382.Contig9_All-1	p2	(AG)6	12	1611	1622			BrScaffold000171_60/	BrScaffold000171	178411	178422	(AG)6	p2	12
CL3826.Contig2_All	CL3826.Contig2_All-1	p2	(TC)6	12	165	176			BrScaffold000039_935/	BrScaffold000039	1872475	1872486	(AG)6	p2	12
CL3826.Contig5_All	CL3826.Contig5_All-1	p3	(TCA)5	15	829	843		Bra006992	BrScaffold000006_328/	BrScaffold000006	806775	806789	(TGA)5	p3	15
CL3826.Contig6_All	CL3826.Contig6_All-1	p3	(TTG)5	15	1939	1953			BrScaffold000039_931/	BrScaffold000039	1869588	1869602	(CAA)5	p3	15
CL3826.Contig7_All	CL3826.Contig7_All-1	p2	(TC)6	12	168	179			BrScaffold000039_935/	BrScaffold000039	1872475	1872486	(AG)6	p2	12
CL3826.Contig7_All	CL3826.Contig7_All-2	p3	(TTG)5	15	1951	1965			BrScaffold000039_931/	BrScaffold000039	1869588	1869602	(CAA)5	p3	15
CL3827.Contig1_All	CL3827.Contig1_All-1	p2	(AG)9	18	2396	2413			BrScaffold000159_86/BoGMS1484/	BrScaffold000159	173256	173273	(AG)9	p2	18
CL3827.Contig2_All	CL3827.Contig2_All-1	p2	(GA)8	16	1190	1205			BrScaffold000047_612/	BrScaffold000047	1211621	1211634	(TC)7	p2	14
CL3830.Contig2_All	CL3830.Contig2_All-1	p1	(T)16	16	1291	1306		Bra025383	BrScaffold000047_779/	BrScaffold000047	1521245	1521258	(A)14	p1	14
CL3836.Contig1_All	CL3836.Contig1_All-1	p2	(GA)11	22	474	495			BrScaffold000006_1419/BoGMS0971/BrGMS0963/	BrScaffold000006	3170079	3170098	(GA)10	p2	20
CL3837.Contig1_All	CL3837.Contig1_All-1	p3	(TAG)5	15	143	157			BrScaffold000017_434/	BrScaffold000017	956000	956011	(CTA)4	p3	12
CL3837.Contig2_All	CL3837.Contig2_All-1	p3	(TAG)5	15	143	157			BrScaffold000017_434/	BrScaffold000017	956000	956011	(CTA)4	p3	12
CL3837.Contig3_All	CL3837.Contig3_All-1	p3	(TAG)5	15	143	157			BrScaffold000017_434/	BrScaffold000017	956000	956011	(CTA)4	p3	12
CL3839.Contig1_All	CL3839.Contig1_All-1	p3	(CAA)5	15	902	916		Bra015036	BrScaffold000017_743/	BrScaffold000017	1697573	1697587	(CAA)5	p3	15
CL3839.Contig2_All	CL3839.Contig2_All-1	p3	(CAA)5	15	859	873		Bra015036	BrScaffold000017_743/	BrScaffold000017	1697573	1697587	(CAA)5	p3	15
CL384.Contig1_All	CL384.Contig1_All-1	p1	(T)13	13	101	113			BrScaffold000001_2160/	BrScaffold000001	4140267	4140279	(A)13	p1	13
CL384.Contig2_All	CL384.Contig2_All-1	p1	(T)13	13	101	113			BrScaffold000001_2160/	BrScaffold000001	4140267	4140279	(A)13	p1	13
CL3845.Contig1_All	CL3845.Contig1_All-1	p2	(CT)7	14	72	85			BrScaffold000010_1250/BoGMS0782/	BrScaffold000010	2553643	2553666	(CT)12	p2	24
CL3848.Contig2_All	CL3848.Contig2_All-1	p3	(AAG)7	21	828	848		Bra011898	BrScaffold000011_2243/	BrScaffold000011	4348247	4348267	(TCT)7	p3	21
CL385.Contig1_All	CL385.Contig1_All-1	p2	(TC)6	12	28	39		Bra003542	BrScaffold000003_1150/	BrScaffold000003	2249678	2249691	(TC)7	p2	14
CL3852.Contig2_All	CL3852.Contig2_All-1	p2	(AG)7	14	918	931			BrScaffold000064_698/	BrScaffold000064	1340026	1340039	(CT)7	p2	14
CL3852.Contig3_All	CL3852.Contig3_All-1	p2	(AG)9	18	977	994		Bra000853	BrScaffold000001_2454/	BrScaffold000001	4738682	4738699	(CT)9	p2	18
CL3852.Contig4_All	CL3852.Contig4_All-2	p2	(AG)7	14	2463	2476			BrScaffold000064_698/	BrScaffold000064	1340026	1340039	(CT)7	p2	14
CL3852.Contig5_All	CL3852.Contig5_All-1	p2	(AG)7	14	881	894			BrScaffold000064_698/	BrScaffold000064	1340026	1340039	(CT)7	p2	14
CL3853.Contig1_All	CL3853.Contig1_All-1	p2	(TG)6	12	1531	1542			BrScaffold000014_1481/UGBnM0741/	BrScaffold000014	3209360	3209371	(TG)6	p2	12
CL3853.Contig2_All	CL3853.Contig2_All-1	p2	(CA)8	16	108	123			BrScaffold000010_791/	BrScaffold000010	1594657	1594672	(CA)8	p2	16
CL3854.Contig1_All	CL3854.Contig1_All-1	p2	(GA)8	16	127	142		Bra026453	BrScaffold000051_580/	BrScaffold000051	1341145	1341158	(CT)7	p2	14
CL3860.Contig3_All	CL3860.Contig3_All-1	p3	(TGG)6	18	650	667		Bra000647	BrScaffold000001_1884/BnGMS0020/	BrScaffold000001	3483781	3483798	(ACC)6	p3	18
CL3860.Contig3_All	CL3860.Contig3_All-2	p3	(TCT)6	18	801	818		Bra000647	BrScaffold000001_1883/	BrScaffold000001	3483629	3483646	(GAA)6	p3	18
CL3860.Contig4_All	CL3860.Contig4_All-1	p3	(TGG)6	18	157	174		Bra000647	BrScaffold000001_1884/BnGMS0020/	BrScaffold000001	3483781	3483798	(ACC)6	p3	18
CL3860.Contig4_All	CL3860.Contig4_All-2	p3	(TCT)6	18	308	325		Bra000647	BrScaffold000001_1883/	BrScaffold000001	3483629	3483646	(GAA)6	p3	18
CL3862.Contig2_All	CL3862.Contig2_All-1	p3	(AAC)7	21	419	439		Bra024818	BrScaffold000046_125/	BrScaffold000046	228691	228720	(TGT)10	p3	30
CL3866.Contig1_All	CL3866.Contig1_All-1	p2	(CT)6	12	1990	2001			BrScaffold000018_153/	BrScaffold000018	467547	467558	(AG)6	p2	12
CL3867.Contig2_All	CL3867.Contig2_All-1	p2	(AG)9	18	633	650			BrScaffold000077_261/BnEMS0943/	BrScaffold000077	524382	524399	(AG)9	p2	18
CL3868.Contig1_All	CL3868.Contig1_All-1	c	(CT)6ccctccccgattctaaagagctgattaggatttctcgatttgattcaaaccgtacctcaccggataagagacgaagataacagataaa(AGG)5	115	212	326			BrScaffold000152_21/	BrScaffold000152	52727	52841	(TCC)5ttttatctgttatcttcgtctcttatccggtgaggtacggtttgaatcaaatcgagaaatcctaatcagctctttagaatcggggagg(GA)6	c	115
CL388.Contig3_All	CL388.Contig3_All-1	p2	(CT)7	14	21	34			BrScaffold000159_81/	BrScaffold000159	165381	165460	(GAG)4aaggagggagagggaggagagaggtttgagtggcgactgttcccccattgttgt(AG)7	c	80
CL3880.Contig2_All	CL3880.Contig2_All-1	p1	(A)13	13	1266	1278			BrScaffold000001_3862/	BrScaffold000001	7711216	7711228	(A)13	p1	13
CL3881.Contig1_All	CL3881.Contig1_All-1	p2	(GA)6	12	825	836			BrScaffold000013_1767/	BrScaffold000013	3670644	3670655	(TCT)4	p3	12
CL3881.Contig2_All	CL3881.Contig2_All-1	p3	(TTC)5	15	432	446		Bra027269	BrScaffold000055_248/BoGMS0864/	BrScaffold000055	562908	562922	(GAA)5	p3	15
CL3885.Contig1_All	CL3885.Contig1_All-1	p1	(A)14	14	112	125			BrScaffold000012_656/	BrScaffold000012	1366612	1366626	(A)15	p1	15
CL3888.Contig2_All	CL3888.Contig2_All-2	p3	(TTC)5	15	433	447		Bra033077	BrScaffold000085_432/ACMP00684/	BrScaffold000085	947254	947268	(AGA)5	p3	15
CL3889.Contig1_All	CL3889.Contig1_All-1	p2	(CT)9	18	8	25		Bra001449	BrScaffold000001_3830/	BrScaffold000001	7645597	7645620	(CT)12	p2	24
CL3889.Contig1_All	CL3889.Contig1_All-2	p3	(GAA)5	15	276	290		Bra001449	BrScaffold000001_3831/UGBnM1540/	BrScaffold000001	7645965	7645979	(GAA)5	p3	15
CL389.Contig19_All	CL389.Contig19_All-1	p2	(TC)9	18	613	630		Bra026569	BrScaffold000052_277/	BrScaffold000052	605050	605067	(GA)9	p2	18
CL389.Contig20_All	CL389.Contig20_All-1	p2	(TC)9	18	497	514		Bra026569	BrScaffold000052_277/	BrScaffold000052	605050	605067	(GA)9	p2	18
CL3891.Contig2_All	CL3891.Contig2_All-1	p3	(TCT)6	18	5	22		Bra002678	BrScaffold000002_2020/	BrScaffold000002	4513187	4513204	(AGA)6	p3	18
CL3898.Contig2_All	CL3898.Contig2_All-1	p3	(AAC)6	18	1013	1030		Bra013080	BrScaffold000013_1607/ACMP00410/	BrScaffold000013	3326456	3326473	(GTT)6	p3	18
CL3899.Contig2_All	CL3899.Contig2_All-1	p2	(AC)6	12	223	234			BrScaffold000008_495/	BrScaffold000008	991636	991647	(AC)6	p2	12
CL3899.Contig3_All	CL3899.Contig3_All-1	p2	(TG)6	12	2716	2727			BrScaffold000008_495/	BrScaffold000008	991636	991647	(AC)6	p2	12
CL39.Contig1_All	CL39.Contig1_All-1	p3	(AAC)6	18	1369	1386		Bra011923	BrScaffold000012_62/ACMP00413/	BrScaffold000012	149104	149121	(GTT)6	p3	18
CL39.Contig3_All	CL39.Contig3_All-1	p2	(AG)6	12	109	120		Bra000480	BrScaffold000001_1409/	BrScaffold000001	2542772	2542783	(CT)6	p2	12
CL39.Contig3_All	CL39.Contig3_All-2	p3	(AAC)5	15	400	414		Bra011923	BrScaffold000012_62/ACMP00413/	BrScaffold000012	149104	149121	(GTT)6	p3	18
CL390.Contig1_All	CL390.Contig1_All-1	p1	(T)14	14	2508	2521			BrScaffold000020_57/cnu429/	BrScaffold000020	96074	96086	(A)13	p1	13
CL390.Contig2_All	CL390.Contig2_All-1	p1	(T)14	14	2569	2582			BrScaffold000020_57/cnu429/	BrScaffold000020	96074	96086	(A)13	p1	13
CL390.Contig3_All	CL390.Contig3_All-1	p1	(T)14	14	2490	2503			BrScaffold000020_57/cnu429/	BrScaffold000020	96074	96086	(A)13	p1	13
CL390.Contig4_All	CL390.Contig4_All-1	p1	(T)14	14	2570	2583			BrScaffold000020_57/cnu429/	BrScaffold000020	96074	96086	(A)13	p1	13
CL390.Contig5_All	CL390.Contig5_All-1	p1	(T)14	14	2509	2522			BrScaffold000020_57/cnu429/	BrScaffold000020	96074	96086	(A)13	p1	13
CL390.Contig6_All	CL390.Contig6_All-1	p1	(T)14	14	2491	2504			BrScaffold000020_57/cnu429/	BrScaffold000020	96074	96086	(A)13	p1	13
CL3900.Contig2_All	CL3900.Contig2_All-1	p2	(CT)8	16	58	73			BrScaffold000119_128/	BrScaffold000119	276056	276071	(AG)8	p2	16
CL3905.Contig1_All	CL3905.Contig1_All-1	p2	(TC)7	14	17	30		Bra005558	BrScaffold000004_3020/	BrScaffold000004	6216614	6216627	(GA)7	p2	14
CL3905.Contig2_All	CL3905.Contig2_All-1	p2	(CT)6	12	6	17		Bra021812	BrScaffold000035_604/	BrScaffold000035	1353070	1353081	(CT)6	p2	12
CL3906.Contig1_All	CL3906.Contig1_All-1	p3	(GTG)6	18	628	645		Bra024211	BrScaffold000043_845/	BrScaffold000043	1813182	1813199	(GTG)6	p3	18
CL3906.Contig3_All	CL3906.Contig3_All-1	p3	(GTG)6	18	577	594		Bra024211	BrScaffold000043_845/	BrScaffold000043	1813182	1813199	(GTG)6	p3	18
CL3909.Contig3_All	CL3909.Contig3_All-1	p3	(CGG)6	18	241	258		Bra031103	BrScaffold000074_324/ACMP00651/	BrScaffold000074	658559	658576	(CCG)6	p3	18
CL3913.Contig1_All	CL3913.Contig1_All-1	p3	(AGA)5	15	947	961		Bra004414	BrScaffold000004_16/	BrScaffold000004	18485	18499	(CTT)5	p3	15
CL3913.Contig2_All	CL3913.Contig2_All-2	p3	(AGA)5	15	878	892		Bra004414	BrScaffold000004_16/	BrScaffold000004	18485	18499	(CTT)5	p3	15
CL3914.Contig1_All	CL3914.Contig1_All-1	p3	(AAG)5	15	247	261		Bra038464	BrScaffold000147_48/	BrScaffold000147	135552	135599	(CTT)4tcttccaccatcttcttgttcttg(TTC)4	c	48
CL3925.Contig8_All	CL3925.Contig8_All-1	p2	(TC)10	20	1	20			BrScaffold000021_1141/	BrScaffold000021	2312795	2312810	(CA)8	p2	16
CL3925.Contig8_All	CL3925.Contig8_All-2	p2	(CA)8	16	141	156		Bra005310	BrScaffold000004_2362/	BrScaffold000004	4722036	4722051	(AT)8	p2	16
CL3928.Contig4_All	CL3928.Contig4_All-1	p3	(AAG)5	15	342	356		Bra025203	BrScaffold000047_295/	BrScaffold000047	578520	578534	(AAG)5	p3	15
CL3928.Contig4_All	CL3928.Contig4_All-2	p3	(GGT)6	18	567	584		Bra025203	BrScaffold000047_296/	BrScaffold000047	578745	578762	(GGT)6	p3	18
CL393.Contig1_All	CL393.Contig1_All-1	p3	(AAG)5	15	246	260			BrScaffold000144_184/	BrScaffold000144	381627	381641	(AAG)5	p3	15
CL3930.Contig1_All	CL3930.Contig1_All-1	c	(TC)9ttctacttttgctcgatggcaccgaaggacaagatcgcgaaccctcccgttgcatcttccagcgaagag(GAA)6	105	1	105		Bra005093	BrScaffold000004_1757/	BrScaffold000004	3393634	3393838	(TC)80tattgtatacgcttctagagggaagaggag(GAA)5	c	205
CL3931.Contig1_All	CL3931.Contig1_All-1	p3	(CTA)5	15	65	79		Bra014224	BrScaffold000015_1030/	BrScaffold000015	2594920	2594986	(GGT)4gctgctgctattcgctctgcttcaccgagtaagctttggg(CTA)5	c	67
CL3936.Contig1_All	CL3936.Contig1_All-1	p3	(AGA)5	15	733	747		Bra025174	BrScaffold000047_212/	BrScaffold000047	433962	433976	(AGA)5	p3	15
CL3939.Contig1_All	CL3939.Contig1_All-1	p3	(TCC)5	15	557	571		Bra006724	BrScaffold000005_2363/	BrScaffold000005	4801583	4801618	(CAT)4ctcttgatt(TCC)5	c	36
CL3939.Contig2_All	CL3939.Contig2_All-1	p3	(TCC)5	15	495	509		Bra006724	BrScaffold000005_2363/	BrScaffold000005	4801583	4801618	(CAT)4ctcttgatt(TCC)5	c	36
CL3941.Contig2_All	CL3941.Contig2_All-1	p2	(CT)9	18	1600	1617			BrScaffold000067_210/	BrScaffold000067	474134	474151	(CT)9	p2	18
CL3943.Contig1_All	CL3943.Contig1_All-1	c	(GAT)5gac(GAT)6	36	389	424		Bra004209	BrScaffold000003_3021/BnEMS0018/	BrScaffold000003	5980311	5980346	(GAT)5gac(GAT)6	c	36
CL3943.Contig2_All	CL3943.Contig2_All-1	p3	(GAT)6	18	462	479			BrScaffold000092_375/UGBnM1231/UGBnM1232/	BrScaffold000092	757778	757823	(ATC)6ttcctcttcctcaact(TCA)4	c	46
CL3947.Contig2_All	CL3947.Contig2_All-1	p3	(TTC)5	15	298	312		Bra038012	BrScaffold000137_188/	BrScaffold000137	334506	334517	(T)12	p1	12
CL3948.Contig2_All	CL3948.Contig2_All-1	p3	(AGG)5	15	130	144		Bra008360	BrScaffold000007_1722/	BrScaffold000007	3664483	3664497	(TCC)5	p3	15
CL3948.Contig3_All	CL3948.Contig3_All-1	p3	(AGG)5	15	63	77		Bra008360	BrScaffold000007_1722/	BrScaffold000007	3664483	3664497	(TCC)5	p3	15
CL3953.Contig1_All	CL3953.Contig1_All-2	p5	(AGGAC)4	20	2158	2177			BrScaffold000034_419/	BrScaffold000034	1139237	1139274	(AGA)4gtggtg(AGGAC)4	c	38
CL3953.Contig2_All	CL3953.Contig2_All-1	p3	(AAG)5	15	1657	1671		Bra021450	BrScaffold000034_414/	BrScaffold000034	1138352	1138366	(AAG)5	p3	15
CL3953.Contig2_All	CL3953.Contig2_All-3	p5	(AGGAC)4	20	2220	2239			BrScaffold000034_419/	BrScaffold000034	1139237	1139274	(AGA)4gtggtg(AGGAC)4	c	38
CL3953.Contig3_All	CL3953.Contig3_All-2	p5	(AGGAC)4	20	2269	2288			BrScaffold000034_419/	BrScaffold000034	1139237	1139274	(AGA)4gtggtg(AGGAC)4	c	38
CL3961.Contig2_All	CL3961.Contig2_All-1	p2	(AG)10	20	997	1016			BrScaffold000073_479/UGBnM0212/	BrScaffold000073	957293	957326	(CT)17	p2	34
CL3966.Contig1_All	CL3966.Contig1_All-1	p1	(T)14	14	1508	1521			BrScaffold000047_664/	BrScaffold000047	1316731	1316744	(T)14	p1	14
CL3966.Contig2_All	CL3966.Contig2_All-1	p1	(T)14	14	224	237			BrScaffold000047_664/	BrScaffold000047	1316731	1316744	(T)14	p1	14
CL3969.Contig4_All	CL3969.Contig4_All-1	p1	(T)12	12	51	62			BrScaffold000067_19/	BrScaffold000067	51732	51743	(T)12	p1	12
CL397.Contig1_All	CL397.Contig1_All-1	p1	(A)15	15	592	606		Bra037380	BrScaffold000128_189/	BrScaffold000128	347273	347286	(T)14	p1	14
CL397.Contig2_All	CL397.Contig2_All-1	c	(A)12caaagcacattcatatgtttgatacaacaaatctaagtgagcaaaaagttttgagaggacgtggaggaagaaagctaatggtgggag(GAA)5	114	120	233		Bra037380	BrScaffold000128_190/	BrScaffold000128	347759	347771	(T)13	p1	13
CL397.Contig2_All	CL397.Contig2_All-2	p1	(A)15	15	1007	1021		Bra037380	BrScaffold000128_189/	BrScaffold000128	347273	347286	(T)14	p1	14
CL397.Contig3_All	CL397.Contig3_All-1	p3	(GAA)5	15	106	120			BrScaffold000007_2301/	BrScaffold000007	4899973	4899987	(TTC)5	p3	15
CL397.Contig3_All	CL397.Contig3_All-2	p1	(A)15	15	892	906		Bra037380	BrScaffold000128_189/	BrScaffold000128	347273	347286	(T)14	p1	14
CL3973.Contig3_All	CL3973.Contig3_All-1	p2	(AC)6	12	1988	1999			BrScaffold000067_293/	BrScaffold000067	621647	621658	(GT)6	p2	12
CL3974.Contig1_All	CL3974.Contig1_All-1	p3	(CAT)6	18	80	97		Bra038609	BrScaffold000150_52/BnEMS0197/	BrScaffold000150	97186	97203	(CAT)6	p3	18
CL3976.Contig1_All	CL3976.Contig1_All-1	p2	(GA)7	14	1	14			BrScaffold000039_554/	BrScaffold000039	1132078	1132253	(GA)17aagagagtaatactttgaagatgagtgcgagaagaagcaacgcagaagggaagaggagtttaatagaaatgagtgaggaagaggagcaagaagaa(GAT)4acttttgttgaagaagacgg(AGA)5	c	176
CL3976.Contig1_All	CL3976.Contig1_All-2	p3	(AGA)5	15	142	156			BrScaffold000039_554/	BrScaffold000039	1132078	1132253	(GA)17aagagagtaatactttgaagatgagtgcgagaagaagcaacgcagaagggaagaggagtttaatagaaatgagtgaggaagaggagcaagaagaa(GAT)4acttttgttgaagaagacgg(AGA)5	c	176
CL3978.Contig2_All	CL3978.Contig2_All-1	p1	(T)12	12	1516	1527			BrScaffold000008_1870/	BrScaffold000008	3704239	3704252	(T)14	p1	14
CL3985.Contig5_All	CL3985.Contig5_All-1	p1	(A)14	14	416	429			BrScaffold000143_96/	BrScaffold000143	225841	225854	(T)14	p1	14
CL3985.Contig5_All	CL3985.Contig5_All-2	p3	(ATC)5	15	1097	1111		Bra038290	BrScaffold000143_95/	BrScaffold000143	225000	225014	(GAT)5	p3	15
CL3986.Contig2_All	CL3986.Contig2_All-1	p1	(A)12	12	1	12		Bra027752	BrScaffold000057_468/	BrScaffold000057	931810	931821	(A)12	p1	12
CL3997.Contig3_All	CL3997.Contig3_All-1	p1	(A)15	15	394	408		Bra032994	BrScaffold000085_209/	BrScaffold000085	451628	451641	(A)14	p1	14
CL3998.Contig10_All	CL3998.Contig10_All-1	p3	(GGA)6	18	1112	1129		Bra014561	BrScaffold000016_571/	BrScaffold000016	1243255	1243272	(GGA)6	p3	18
CL3998.Contig11_All	CL3998.Contig11_All-1	p3	(GGA)6	18	1030	1047		Bra014561	BrScaffold000016_571/	BrScaffold000016	1243255	1243272	(GGA)6	p3	18
CL3998.Contig12_All	CL3998.Contig12_All-1	p3	(CTT)5	15	464	478		Bra007409	BrScaffold000006_1411/	BrScaffold000006	3149931	3149945	(AGA)5	p3	15
CL3998.Contig4_All	CL3998.Contig4_All-1	p3	(GGA)6	18	971	988		Bra014561	BrScaffold000016_571/	BrScaffold000016	1243255	1243272	(GGA)6	p3	18
CL3998.Contig9_All	CL3998.Contig9_All-1	p3	(GGA)6	18	1050	1067		Bra014561	BrScaffold000016_571/	BrScaffold000016	1243255	1243272	(GGA)6	p3	18
CL4005.Contig1_All	CL4005.Contig1_All-1	p2	(CT)6	12	1003	1014			BrScaffold000029_1019/	BrScaffold000029	2145811	2145822	(AG)6	p2	12
CL4005.Contig3_All	CL4005.Contig3_All-1	p2	(CT)6	12	906	917			BrScaffold000029_1019/	BrScaffold000029	2145811	2145822	(AG)6	p2	12
CL4011.Contig1_All	CL4011.Contig1_All-1	p1	(T)18	18	283	300			BrScaffold000075_409/	BrScaffold000075	914796	914812	(A)17	p1	17
CL4011.Contig4_All	CL4011.Contig4_All-1	p1	(A)16	16	486	501		Bra031335	BrScaffold000075_408/	BrScaffold000075	913952	913966	(T)15	p1	15
CL4011.Contig5_All	CL4011.Contig5_All-1	p1	(A)16	16	486	501		Bra031335	BrScaffold000075_408/	BrScaffold000075	913952	913966	(T)15	p1	15
CL4016.Contig4_All	CL4016.Contig4_All-1	p2	(AG)7	14	3199	3212			BrScaffold000128_90/	BrScaffold000128	158715	158728	(TC)7	p2	14
CL4016.Contig4_All	CL4016.Contig4_All-2	p2	(AG)7	14	3523	3536			BrScaffold000128_89/	BrScaffold000128	158275	158448	(TC)8ttccactttttctttgcgtttgcccaattgagagaatccaatccatgaaaactaatgggttttgtcggtaaagaaactccttaatttatga(TC)12tattgctagtcaaaagatgcccacccaagag(AAGA)3	c	174
CL4019.Contig2_All	CL4019.Contig2_All-1	p3	(TTC)5	15	148	162		Bra026341	BrScaffold000051_278/	BrScaffold000051	642809	642823	(TTC)5	p3	15
CL4020.Contig2_All	CL4020.Contig2_All-1	p1	(A)12	12	49	60			BrScaffold000013_778/	BrScaffold000013	1624619	1624631	(T)13	p1	13
CL4028.Contig1_All	CL4028.Contig1_All-1	p3	(TCT)5	15	1646	1660		Bra029758	BrScaffold000067_380/	BrScaffold000067	830984	830998	(TCT)5	p3	15
CL4030.Contig2_All	CL4030.Contig2_All-1	p3	(GTT)5	15	755	769		Bra003826	BrScaffold000003_1947/	BrScaffold000003	3785316	3785330	(CAA)5	p3	15
CL4032.Contig1_All	CL4032.Contig1_All-1	p1	(T)13	13	321	333		Bra001548	BrScaffold000001_4083/	BrScaffold000001	8199441	8199458	(T)18	p1	18
CL4033.Contig2_All	CL4033.Contig2_All-1	p2	(AG)8	16	626	641			BrScaffold000005_2451/	BrScaffold000005	4939439	4939515	(AG)8aagggacgggtggtggttaaaacaaaagtggttggtattgttaaacc(CT)7	c	77
CL4034.Contig1_All	CL4034.Contig1_All-1	p2	(AG)6	12	56	67			BrScaffold000003_864/	BrScaffold000003	1713160	1713171	(AG)6	p2	12
[truncated: 7,758 more rows]
