# Supplementary material for: Characterization and Development of EST-SSRs by Deep Transcriptome Sequencing in Chinese Cabbage (Brassica rapa L. ssp. pekinensis)
Source: Int J Genomics. 2015 Oct 4;2015:473028. doi: 10.1155/2015/473028 (PMC4609433; doi:10.1155/2015/473028)
Supplement: Supplementary file 1 — Table S1: Sequences of all unigenes. Table S2: Detail descriptions of all the EST-SSRs identified in the study. Table S3: Distribution of EST-SSRs based on the number of repeat units. Table S4: Distribution of EST-SSRs on different regions based on the number of repeat units. Table S5: Primers of EST-SSR identified in the study. Table S6: Expected and validated sequences of the five deviation EST-SSR markers. Table S7: PCR primer pairs, polyporphism alleles and their sequences of the 19. Table S8: Genetypes of the the 19 EST-SSRs in the 24 Chinese cabbage cultivars used for detecting the polymorphism. [file 473028.f1.zip › 473028.f1/Table s3.xlsx]

## Sheet: Sheet1
Table s3 Distribution of EST-SSRs based on the number of repeat units
Number of	Mono-	Di-	Tri-	Quad-	Penta-	Hexa-	SubTotal	%
repeats	nucleotide repeats	nucleotide repeats	nucleotide repeats	nucleotide repeats	nucleotide repeats	nucleotide repeats
4					100	109	209	2.01
5			2745	69	8	10	2832	27.18
6		1539	1178	20		2	2739	26.29
7		932	429	1	2	4	1368	13.13
8		655	47		1		703	6.75
9		477	3				480	4.61
10		328	1			1	330	3.17
11		101					101	0.97
12	535	7					542	5.2
13	323		1		1		325	3.12
14	223						223	2.14
15	134	2	1				137	1.31
16	105						105	1.01
17	67						67	0.64
18	49						49	0.47
19	38						38	0.36
20	34						34	0.33
21	59						59	0.57
22	45						45	0.43
23	32						32	0.31
24		1					1	0.01
25		1					1	0.01
SubTotal	1644	4043	4405	90	112	126	10420
%	15.78	38.8	42.27	0.86	1.07	1.21	100
