# Supplementary material for: Characterization and Development of EST-SSRs by Deep Transcriptome Sequencing in Chinese Cabbage (Brassica rapa L. ssp. pekinensis)
Source: Int J Genomics. 2015 Oct 4;2015:473028. doi: 10.1155/2015/473028 (PMC4609433; doi:10.1155/2015/473028)
Supplement: Supplementary file 1 — Table S1: Sequences of all unigenes. Table S2: Detail descriptions of all the EST-SSRs identified in the study. Table S3: Distribution of EST-SSRs based on the number of repeat units. Table S4: Distribution of EST-SSRs on different regions based on the number of repeat units. Table S5: Primers of EST-SSR identified in the study. Table S6: Expected and validated sequences of the five deviation EST-SSR markers. Table S7: PCR primer pairs, polyporphism alleles and their sequences of the 19. Table S8: Genetypes of the the 19 EST-SSRs in the 24 Chinese cabbage cultivars used for detecting the polymorphism. [file 473028.f1.zip › 473028.f1/Table s4.xlsx]

## Sheet: Sheet1
Table s4 Distribution of EST-SSRs on different regions based on the number of repeat units
	Mono- nucleotide repeats	Di- nucleotide repeats	Tri- nucleotide repeats	Tetra- nucleotide repeats	Penta- nucleotide repeats	Hexa- nucleotide repeats	compound formation
CDS	325	897	2715	19	20	66	287
5’UTR	483	1909	730	43	49	28	214
3’UTR	455	390	371	7	18	12	44
Uncertain	188	298	117	9	9	7	44
