# Supplementary material for: Characterization and Development of EST-SSRs by Deep Transcriptome Sequencing in Chinese Cabbage (Brassica rapa L. ssp. pekinensis)
Source: Int J Genomics. 2015 Oct 4;2015:473028. doi: 10.1155/2015/473028 (PMC4609433; doi:10.1155/2015/473028)
Supplement: Supplementary file 1 — Table S1: Sequences of all unigenes. Table S2: Detail descriptions of all the EST-SSRs identified in the study. Table S3: Distribution of EST-SSRs based on the number of repeat units. Table S4: Distribution of EST-SSRs on different regions based on the number of repeat units. Table S5: Primers of EST-SSR identified in the study. Table S6: Expected and validated sequences of the five deviation EST-SSR markers. Table S7: PCR primer pairs, polyporphism alleles and their sequences of the 19. Table S8: Genetypes of the the 19 EST-SSRs in the 24 Chinese cabbage cultivars used for detecting the polymorphism. [file 473028.f1.zip › 473028.f1/Table s5.xlsx]

## Sheet: Sheet1
Table s5 primers of EST-SSR identified in the study.
EST-SSR name	Motif	Code of primer pair	Primer 5’	Tm	Primer 3’	Tm	PCR product lengh	PCR product Sequence
CL1007.Contig2_All-1	AAG(3*5)	1	TTTGAGAATGAGAATGGCAGTTT	60.122	GCTAAGAAGAATGGAGAGAGGCT	59.669	159	TTTGAGAATGAGAATGGCAGTTTATGTTTTCAAAGAGGTTTGGAAAAAATACATCTAGACAGGAGAC[AAGAAGAAGAAGAAG]ATGATTGTATACAGAGACGAGAAGAAGAGGGAGGGATCTCAAGCGAGGAAGCCAAGCCTCTCTCCATTCTTCTTAGC
CL1007.Contig2_All-1	AAG(3*5)	2	TTTGAGAATGAGAATGGCAGTTT	60.122	TCCCTCTTCTTCTCGTCTCTGTA	59.646	114	TTTGAGAATGAGAATGGCAGTTTATGTTTTCAAAGAGGTTTGGAAAAAATACATCTAGACAGGAGAC[AAGAAGAAGAAGAAG]ATGATTGTATACAGAGACGAGAAGAAGAGGGA
CL1007.Contig2_All-1	AAG(3*5)	3	CTTTGAGAATGAGAATGGCAGTT	59.776	GCTAAGAAGAATGGAGAGAGGCT	59.669	160	CTTTGAGAATGAGAATGGCAGTTTATGTTTTCAAAGAGGTTTGGAAAAAATACATCTAGACAGGAGAC[AAGAAGAAGAAGAAG]ATGATTGTATACAGAGACGAGAAGAAGAGGGAGGGATCTCAAGCGAGGAAGCCAAGCCTCTCTCCATTCTTCTTAGC
CL1007.Contig2_All-1	AAG(3*5)	4	CTTTGAGAATGAGAATGGCAGTT	59.776	TCCCTCTTCTTCTCGTCTCTGTA	59.646	115	CTTTGAGAATGAGAATGGCAGTTTATGTTTTCAAAGAGGTTTGGAAAAAATACATCTAGACAGGAGAC[AAGAAGAAGAAGAAG]ATGATTGTATACAGAGACGAGAAGAAGAGGGA
CL1007.Contig2_All-1	AAG(3*5)	5	AACTTTGAGAATGAGAATGGCAG	59.776	TCCCTCTTCTTCTCGTCTCTGTA	59.646	117	AACTTTGAGAATGAGAATGGCAGTTTATGTTTTCAAAGAGGTTTGGAAAAAATACATCTAGACAGGAGAC[AAGAAGAAGAAGAAG]ATGATTGTATACAGAGACGAGAAGAAGAGGGA
CL1014.Contig2_All-1	TCT(3*5)	1	AATGTTTCCCAAATCAAAAACAA	59.632	TTTACTTGAAGTGGAGGAAGCTG	59.935	110	AATGTTTCCCAAATCAAAAACAAGAATTATAGATTCTGCTGCGCCACATTCTCAGCTTCAAG[TCTTCTTCTTCTTCT]GCGTCCTCTGCAGCTTCCTCCACTTCAAGTAAA
CL1014.Contig2_All-1	TCT(3*5)	2	AATGTTTCCCAAATCAAAAACAA	59.632	TGGTGGTTTGTCTTACCAGATTT	59.791	130	AATGTTTCCCAAATCAAAAACAAGAATTATAGATTCTGCTGCGCCACATTCTCAGCTTCAAG[TCTTCTTCTTCTTCT]GCGTCCTCTGCAGCTTCCTCCACTTCAAGTAAATCTGGTAAGACAAACCACCA
CL1014.Contig2_All-1	TCT(3*5)	3	AATGTTTCCCAAATCAAAAACAA	59.632	TTGGTGGTTTGTCTTACCAGATT	59.791	131	AATGTTTCCCAAATCAAAAACAAGAATTATAGATTCTGCTGCGCCACATTCTCAGCTTCAAG[TCTTCTTCTTCTTCT]GCGTCCTCTGCAGCTTCCTCCACTTCAAGTAAATCTGGTAAGACAAACCACCAA
CL1014.Contig2_All-1	TCT(3*5)	4	AATGTTTCCCAAATCAAAAACAA	59.632	TTTGGTGGTTTGTCTTACCAGAT	59.791	132	AATGTTTCCCAAATCAAAAACAAGAATTATAGATTCTGCTGCGCCACATTCTCAGCTTCAAG[TCTTCTTCTTCTTCT]GCGTCCTCTGCAGCTTCCTCCACTTCAAGTAAATCTGGTAAGACAAACCACCAAA
CL1014.Contig2_All-1	TCT(3*5)	5	TGGTGAAAGTAAAATGTTTCCCA	60.592	TTTACTTGAAGTGGAGGAAGCTG	59.935	122	TGGTGAAAGTAAAATGTTTCCCAAATCAAAAACAAGAATTATAGATTCTGCTGCGCCACATTCTCAGCTTCAAG[TCTTCTTCTTCTTCT]GCGTCCTCTGCAGCTTCCTCCACTTCAAGTAAA
CL1017.Contig1_All-1	GCG(3*6)	1	TATCGTGTCCTCTAGCTTTTCGT	59.467	TACTCACCTCCACAACCGAAAT	60.773	158	TATCGTGTCCTCTAGCTTTTCGTGGTGGTTTTGACGCTTACCTCGTTGGAACCTCTCCCTGA[GCGGCGGCGGCGGCGGCG]GCCTCGTCTTCGTCTCGGGTGATTTGGGTTCTGGGTTTTCGGATTGGTTCTCGGTGATTTCGGTTGTGGAGGTGAGTA
CL1017.Contig1_All-1	GCG(3*6)	2	GCTTACCTCGTTGGAACCTCT	59.765	GTCACACTCAGCTCTCCTCTCAT	60.073	155	GCTTACCTCGTTGGAACCTCTCCCTGA[GCGGCGGCGGCGGCGGCG]GCCTCGTCTTCGTCTCGGGTGATTTGGGTTCTGGGTTTTCGGATTGGTTCTCGGTGATTTCGGTTGTGGAGGTGAGTAAGCGGGAGGATGAGAGGAGAGCTGAGTGTGAC
CL1017.Contig1_All-1	GCG(3*6)	3	CTTACCTCGTTGGAACCTCTCC	61.353	GTCACACTCAGCTCTCCTCTCAT	60.073	154	CTTACCTCGTTGGAACCTCTCCCTGA[GCGGCGGCGGCGGCGGCG]GCCTCGTCTTCGTCTCGGGTGATTTGGGTTCTGGGTTTTCGGATTGGTTCTCGGTGATTTCGGTTGTGGAGGTGAGTAAGCGGGAGGATGAGAGGAGAGCTGAGTGTGAC
CL1017.Contig1_All-1	GCG(3*6)	4	TATCGTGTCCTCTAGCTTTTCGT	59.467	TTACTCACCTCCACAACCGAAAT	61.952	159	TATCGTGTCCTCTAGCTTTTCGTGGTGGTTTTGACGCTTACCTCGTTGGAACCTCTCCCTGA[GCGGCGGCGGCGGCGGCG]GCCTCGTCTTCGTCTCGGGTGATTTGGGTTCTGGGTTTTCGGATTGGTTCTCGGTGATTTCGGTTGTGGAGGTGAGTAA
CL1017.Contig1_All-1	GCG(3*6)	5	TTACCTCGTTGGAACCTCTCC	60.482	GTCACACTCAGCTCTCCTCTCAT	60.073	153	TTACCTCGTTGGAACCTCTCCCTGA[GCGGCGGCGGCGGCGGCG]GCCTCGTCTTCGTCTCGGGTGATTTGGGTTCTGGGTTTTCGGATTGGTTCTCGGTGATTTCGGTTGTGGAGGTGAGTAAGCGGGAGGATGAGAGGAGAGCTGAGTGTGAC
CL1018.Contig2_All-1	AAG(3*6)	1	CATGGAAAGTGATAAAGAAACGG	59.886	CCGTGAAGAAGATTCAGAAGAGA	60.005	100	CATGGAAAGTGATAAAGAAACGGAGAGGATTACC[AAGAAGAAGAAGAAGAAG]TCTGCAGTGAAGGATAAGCATAGAGTCTCTTCTGAATCTTCTTCACGG
CL1018.Contig2_All-1	AAG(3*6)	2	TGGAAAGTGATAAAGAAACGGAG	59.654	CCGTGAAGAAGATTCAGAAGAGA	60.005	98	TGGAAAGTGATAAAGAAACGGAGAGGATTACC[AAGAAGAAGAAGAAGAAG]TCTGCAGTGAAGGATAAGCATAGAGTCTCTTCTGAATCTTCTTCACGG
CL1018.Contig2_All-1	AAG(3*6)	3	AGAAAAGTCTTTGCCTTCAGGAG	60.396	CCGTGAAGAAGATTCAGAAGAGA	60.005	151	AGAAAAGTCTTTGCCTTCAGGAGAAAGAAAAGATCTTGTCAGTGAAATTAACATGGAAAGTGATAAAGAAACGGAGAGGATTACC[AAGAAGAAGAAGAAGAAG]TCTGCAGTGAAGGATAAGCATAGAGTCTCTTCTGAATCTTCTTCACGG
CL1018.Contig2_All-1	AAG(3*6)	4	TAGAAAAGTCTTTGCCTTCAGGA	59.548	CCGTGAAGAAGATTCAGAAGAGA	60.005	152	TAGAAAAGTCTTTGCCTTCAGGAGAAAGAAAAGATCTTGTCAGTGAAATTAACATGGAAAGTGATAAAGAAACGGAGAGGATTACC[AAGAAGAAGAAGAAGAAG]TCTGCAGTGAAGGATAAGCATAGAGTCTCTTCTGAATCTTCTTCACGG
CL1018.Contig2_All-1	AAG(3*6)	5	TGCCTTCAGGAGAAAGAAAAGAT	60.698	CCGTGAAGAAGATTCAGAAGAGA	60.005	140	TGCCTTCAGGAGAAAGAAAAGATCTTGTCAGTGAAATTAACATGGAAAGTGATAAAGAAACGGAGAGGATTACC[AAGAAGAAGAAGAAGAAG]TCTGCAGTGAAGGATAAGCATAGAGTCTCTTCTGAATCTTCTTCACGG
CL1019.Contig2_All-1	ATC(3*6)	2	AGTTCATCAAGCTCATCCATGTC	60.52	ATGCTGAACAGACTTCGAAAGAA	60.419	85	AGTTCATCAAGCTCATCCATGTCCAA[ATCATCATCATCATCATC]TTCGTCCTCTTCATCCACTTCTTTCGAAGTCTGTTCAGCAT
CL1019.Contig2_All-1	ATC(3*6)	3	GATCCTTAATCGTTTGGCTCAC	59.972	GAACAGACTTCGAAAGAAGTGGA	59.914	137	GATCCTTAATCGTTTGGCTCACGAATCTGGATCGAAGTTTTCGACAAGCTTGCTTCCAGTTCATCAAGCTCATCCATGTCCAA[ATCATCATCATCATCATC]TTCGTCCTCTTCATCCACTTCTTTCGAAGTCTGTTC
CL1019.Contig2_All-1	ATC(3*6)	4	GATGATCCTTAATCGTTTGGCTC	61.132	GAACAGACTTCGAAAGAAGTGGA	59.914	140	GATGATCCTTAATCGTTTGGCTCACGAATCTGGATCGAAGTTTTCGACAAGCTTGCTTCCAGTTCATCAAGCTCATCCATGTCCAA[ATCATCATCATCATCATC]TTCGTCCTCTTCATCCACTTCTTTCGAAGTCTGTTC
CL1019.Contig2_All-1	ATC(3*6)	5	GATCCTTAATCGTTTGGCTCAC	59.972	ACAGACTTCGAAAGAAGTGGATG	59.803	135	GATCCTTAATCGTTTGGCTCACGAATCTGGATCGAAGTTTTCGACAAGCTTGCTTCCAGTTCATCAAGCTCATCCATGTCCAA[ATCATCATCATCATCATC]TTCGTCCTCTTCATCCACTTCTTTCGAAGTCTGT
CL1032.Contig3_All-1	GCTCCA(6*4)	1	ATCTGCTGAAGCATATTCACCTC	59.766	AACCACTCAAGAAATCAAGGACA	60.026	151	ATCTGCTGAAGCATATTCACCTCCGGGGGAAGGACCTGCACCTGCT[GCTCCAGCTCCAGCTCCAGCTCCA]GGCTGGTTGTACATCGACTGACCAATCTGCATCACTTCTTGGTTAAGAGCAGCCATTGTGTCCTTGATTTCTTGAGTGGTT
CL1032.Contig3_All-1	GCTCCA(6*4)	2	ATCTGCTGAAGCATATTCACCTC	59.766	GTGGAACCACTCAAGAAATCAAG	60.026	155	ATCTGCTGAAGCATATTCACCTCCGGGGGAAGGACCTGCACCTGCT[GCTCCAGCTCCAGCTCCAGCTCCA]GGCTGGTTGTACATCGACTGACCAATCTGCATCACTTCTTGGTTAAGAGCAGCCATTGTGTCCTTGATTTCTTGAGTGGTTCCAC
CL1032.Contig3_All-1	GCTCCA(6*4)	3	ATCTGCTGAAGCATATTCACCTC	59.766	AGTGGAACCACTCAAGAAATCAA	60.026	156	ATCTGCTGAAGCATATTCACCTCCGGGGGAAGGACCTGCACCTGCT[GCTCCAGCTCCAGCTCCAGCTCCA]GGCTGGTTGTACATCGACTGACCAATCTGCATCACTTCTTGGTTAAGAGCAGCCATTGTGTCCTTGATTTCTTGAGTGGTTCCACT
CL1032.Contig3_All-1	GCTCCA(6*4)	4	ATCTGCTGAAGCATATTCACCTC	59.766	AAGTGGAACCACTCAAGAAATCA	60.026	157	ATCTGCTGAAGCATATTCACCTCCGGGGGAAGGACCTGCACCTGCT[GCTCCAGCTCCAGCTCCAGCTCCA]GGCTGGTTGTACATCGACTGACCAATCTGCATCACTTCTTGGTTAAGAGCAGCCATTGTGTCCTTGATTTCTTGAGTGGTTCCACTT
CL1032.Contig3_All-1	GCTCCA(6*4)	5	ATCTGCTGAAGCATATTCACCTC	59.766	CAAGTGGAACCACTCAAGAAATC	60.026	158	ATCTGCTGAAGCATATTCACCTCCGGGGGAAGGACCTGCACCTGCT[GCTCCAGCTCCAGCTCCAGCTCCA]GGCTGGTTGTACATCGACTGACCAATCTGCATCACTTCTTGGTTAAGAGCAGCCATTGTGTCCTTGATTTCTTGAGTGGTTCCACTTG
CL1033.Contig2_All-1	TCA(3*5)	1	TGCAGTGTCATCTAGAATCGTGT	59.817	ACCAGGCATTGATAAGTTGAAGA	60.014	91	TGCAGTGTCATCTAGAATCGTGTCAATGATATGGCTCCATTCC[TCATCATCATCATCA]GCTTTGATTTTCTTCAACTTATCAATGCCTGGT
CL1033.Contig2_All-1	TCA(3*5)	2	TGCAGTGTCATCTAGAATCGTGT	59.817	AGAACCAGGCATTGATAAGTTGA	60.014	94	TGCAGTGTCATCTAGAATCGTGTCAATGATATGGCTCCATTCC[TCATCATCATCATCA]GCTTTGATTTTCTTCAACTTATCAATGCCTGGTTCT
CL1033.Contig2_All-1	TCA(3*5)	3	AGAATCGTGTCAATGATATGGCT	59.876	GCAGTCGAGATGAGCTTTTCTTA	60.163	151	AGAATCGTGTCAATGATATGGCTCCATTCC[TCATCATCATCATCA]GCTTTGATTTTCTTCAACTTATCAATGCCTGGTTCTATGTTGCTTTTCTTATCTGATAGAAGAGTTTGCACAAACCTAACAAGTAAGAAAAGCTCATCTCGACTGC
CL1033.Contig2_All-1	TCA(3*5)	4	TTGCAGTGTCATCTAGAATCGTG	60.319	ACCAGGCATTGATAAGTTGAAGA	60.014	92	TTGCAGTGTCATCTAGAATCGTGTCAATGATATGGCTCCATTCC[TCATCATCATCATCA]GCTTTGATTTTCTTCAACTTATCAATGCCTGGT
CL1033.Contig2_All-1	TCA(3*5)	5	TTGCAGTGTCATCTAGAATCGTG	60.319	AGAACCAGGCATTGATAAGTTGA	60.014	95	TTGCAGTGTCATCTAGAATCGTGTCAATGATATGGCTCCATTCC[TCATCATCATCATCA]GCTTTGATTTTCTTCAACTTATCAATGCCTGGTTCT
CL1037.Contig3_All-1	TCA(3*5)	2	CATTGGCTCTACTGTTGTTGTTG	59.724	CGTGGACTATCAGATGATGATGA	59.97	154	CATTGGCTCTACTGTTGTTGTTGTTGCTATTATCTTCATCCTCCTCATCACTACTTTCTTCG[TCATCATCATCATCA]TCGTCATAATCATAGTATCTACTAAATGAAGGATTATCATCACCTGAAACATAATCATCATCATCTGATAGTCCACG
CL1037.Contig3_All-1	TCA(3*5)	3	CACATTGGCTCTACTGTTGTTGT	59.227	CGTGGACTATCAGATGATGATGA	59.97	156	CACATTGGCTCTACTGTTGTTGTTGTTGCTATTATCTTCATCCTCCTCATCACTACTTTCTTCG[TCATCATCATCATCA]TCGTCATAATCATAGTATCTACTAAATGAAGGATTATCATCACCTGAAACATAATCATCATCATCTGATAGTCCACG
CL1037.Contig3_All-1	TCA(3*5)	4	ACACATTGGCTCTACTGTTGTTG	59.227	CGTGGACTATCAGATGATGATGA	59.97	157	ACACATTGGCTCTACTGTTGTTGTTGTTGCTATTATCTTCATCCTCCTCATCACTACTTTCTTCG[TCATCATCATCATCA]TCGTCATAATCATAGTATCTACTAAATGAAGGATTATCATCACCTGAAACATAATCATCATCATCTGATAGTCCACG
CL1037.Contig3_All-1	TCA(3*5)	5	CCTCCTCATCACTACTTTCTTCG	59.42	ACTGGAAAATGGGAGTCTGAAAT	60.229	148	CCTCCTCATCACTACTTTCTTCG[TCATCATCATCATCA]TCGTCATAATCATAGTATCTACTAAATGAAGGATTATCATCACCTGAAACATAATCATCATCATCTGATAGTCCACGTTCTTGTGTCATTTCAGACTCCCATTTTCCAGT
CL1037.Contig3_All-2	TTC(3*6)	1	TCATCATCATCTGATAGTCCACG	59.97	AAATCTCGGTTTGATTTGTCAGA	59.994	98	TCATCATCATCTGATAGTCCACGTTCTTGTGTCATTTCAGACTCCCATTTTCCAGT[TTCTTCTTCTTCTTCTTC]ATCTGACAAATCAAACCGAGATTT
CL1037.Contig3_All-2	TTC(3*6)	2	TCATCATCATCTGATAGTCCACG	59.97	GAAATCTCGGTTTGATTTGTCAG	59.994	99	TCATCATCATCTGATAGTCCACGTTCTTGTGTCATTTCAGACTCCCATTTTCCAGT[TTCTTCTTCTTCTTCTTC]ATCTGACAAATCAAACCGAGATTTC
CL1037.Contig3_All-2	TTC(3*6)	3	TCATCATCATCTGATAGTCCACG	59.97	AGAAATCTCGGTTTGATTTGTCA	59.994	100	TCATCATCATCTGATAGTCCACGTTCTTGTGTCATTTCAGACTCCCATTTTCCAGT[TTCTTCTTCTTCTTCTTC]ATCTGACAAATCAAACCGAGATTTCT
CL1037.Contig3_All-2	TTC(3*6)	4	TCATCATCATCTGATAGTCCACG	59.97	GCCTGTGGAAGAGCTAAAGAAAT	60.262	117	TCATCATCATCTGATAGTCCACGTTCTTGTGTCATTTCAGACTCCCATTTTCCAGT[TTCTTCTTCTTCTTCTTC]ATCTGACAAATCAAACCGAGATTTCTTTAGCTCTTCCACAGGC
CL1037.Contig3_All-2	TTC(3*6)	5	TCATCATCATCTGATAGTCCACG	59.97	TAATGGCTGGAGACGATTATCAC	60.346	141	TCATCATCATCTGATAGTCCACGTTCTTGTGTCATTTCAGACTCCCATTTTCCAGT[TTCTTCTTCTTCTTCTTC]ATCTGACAAATCAAACCGAGATTTCTTTAGCTCTTCCACAGGCGGTGATAATCGTCTCCAGCCATTA
CL1046.Contig1_All-2	CT(2*7)	1	AAAGAAGATGGTGGTGGAATCTT	60.229	TAAGCTTGAAGACGAAAAGGTTG	59.94	128	AAAGAAGATGGTGGTGGAATCTTGGGTTTGACAACTCATCACCAGCCCTA[CTCTCTCTCTCTCT]TTTAAGCTTCCTTCCTCCAAGCATCCACCAAGTTAAAGAAGCAACCTTTTCGTCTTCAAGCTTA
CL1046.Contig1_All-2	CT(2*7)	2	CTTTAAAGAAGATGGTGGTGGAA	59.527	TAAGCTTGAAGACGAAAAGGTTG	59.94	132	CTTTAAAGAAGATGGTGGTGGAATCTTGGGTTTGACAACTCATCACCAGCCCTA[CTCTCTCTCTCTCT]TTTAAGCTTCCTTCCTCCAAGCATCCACCAAGTTAAAGAAGCAACCTTTTCGTCTTCAAGCTTA
CL1046.Contig1_All-2	CT(2*7)	3	AATCTTGGGTTTGACAACTCATC	59.384	TCCATTTTTACACAAACCCATTC	59.977	157	AATCTTGGGTTTGACAACTCATCACCAGCCCTA[CTCTCTCTCTCTCT]TTTAAGCTTCCTTCCTCCAAGCATCCACCAAGTTAAAGAAGCAACCTTTTCGTCTTCAAGCTTAAGAAAGCCAACTTCTTTTTTGTAGAATGGGTTTGTGTAAAAATGGA
CL1046.Contig1_All-2	CT(2*7)	4	GAATCTTGGGTTTGACAACTCAT	59.384	TCCATTTTTACACAAACCCATTC	59.977	158	GAATCTTGGGTTTGACAACTCATCACCAGCCCTA[CTCTCTCTCTCTCT]TTTAAGCTTCCTTCCTCCAAGCATCCACCAAGTTAAAGAAGCAACCTTTTCGTCTTCAAGCTTAAGAAAGCCAACTTCTTTTTTGTAGAATGGGTTTGTGTAAAAATGGA
CL1046.Contig1_All-2	CT(2*7)	5	AATCTTGGGTTTGACAACTCATC	59.384	TAAGCTTGAAGACGAAAAGGTTG	59.94	111	AATCTTGGGTTTGACAACTCATCACCAGCCCTA[CTCTCTCTCTCTCT]TTTAAGCTTCCTTCCTCCAAGCATCCACCAAGTTAAAGAAGCAACCTTTTCGTCTTCAAGCTTA
CL107.Contig6_All-1	CTC(3*5)	1	GCTCTTGATTCCTTAGAACCCAT	59.984	GGTCCAAGTCTTTTCCGACTATC	60.354	131	GCTCTTGATTCCTTAGAACCCAT[CTCCTCCTCCTCCTC]TCTTGTCACCGCCGTTGAAGGCTCTCAAAATGCTTCCTGCGACAACGACGGCAAGCTTGAGGATTCCGGTGATAGTCGGAAAAGACTTGGACC
CL107.Contig6_All-1	CTC(3*5)	2	GCTCTTGATTCCTTAGAACCCAT	59.984	TCCAAGTCTTTTCCGACTATCAC	59.645	129	GCTCTTGATTCCTTAGAACCCAT[CTCCTCCTCCTCCTC]TCTTGTCACCGCCGTTGAAGGCTCTCAAAATGCTTCCTGCGACAACGACGGCAAGCTTGAGGATTCCGGTGATAGTCGGAAAAGACTTGGA
CL107.Contig6_All-1	CTC(3*5)	3	GCTCTTGATTCCTTAGAACCCAT	59.984	GTCCAAGTCTTTTCCGACTATCA	59.645	130	GCTCTTGATTCCTTAGAACCCAT[CTCCTCCTCCTCCTC]TCTTGTCACCGCCGTTGAAGGCTCTCAAAATGCTTCCTGCGACAACGACGGCAAGCTTGAGGATTCCGGTGATAGTCGGAAAAGACTTGGAC
CL107.Contig6_All-1	CTC(3*5)	4	TCAATCTCTGCTCTTGATTCCTT	59.496	GGTCCAAGTCTTTTCCGACTATC	60.354	140	TCAATCTCTGCTCTTGATTCCTTAGAACCCAT[CTCCTCCTCCTCCTC]TCTTGTCACCGCCGTTGAAGGCTCTCAAAATGCTTCCTGCGACAACGACGGCAAGCTTGAGGATTCCGGTGATAGTCGGAAAAGACTTGGACC
CL107.Contig6_All-1	CTC(3*5)	5	TCAATCTCTGCTCTTGATTCCTT	59.496	TCCAAGTCTTTTCCGACTATCAC	59.645	138	TCAATCTCTGCTCTTGATTCCTTAGAACCCAT[CTCCTCCTCCTCCTC]TCTTGTCACCGCCGTTGAAGGCTCTCAAAATGCTTCCTGCGACAACGACGGCAAGCTTGAGGATTCCGGTGATAGTCGGAAAAGACTTGGA
CL107.Contig7_All-1	CTC(3*5)	3	GCTCTTGATTCCTTAGAACCCAT	59.984	CCCAATCTTTTCCGACTATCAAC	61.027	128	GCTCTTGATTCCTTAGAACCCAT[CTCCTCCTCCTCCTC]TCTTGTCACCGCCGTTGAAGGCTCTCAAAATGCTTCCTGCGACAACGACGGCAAGCTTGAGGATTCCGTTGATAGTCGGAAAAGATTGGG
CL107.Contig7_All-1	CTC(3*5)	5	GCTCTTGATTCCTTAGAACCCAT	59.984	TAGCATCCTCTTTTACCCTTGAC	58.835	155	GCTCTTGATTCCTTAGAACCCAT[CTCCTCCTCCTCCTC]TCTTGTCACCGCCGTTGAAGGCTCTCAAAATGCTTCCTGCGACAACGACGGCAAGCTTGAGGATTCCGTTGATAGTCGGAAAAGATTGGGACCCGTCAAGGGTAAAAGAGGATGCTA
CL1074.Contig1_All-2	ATT(3*7)	1	AACTCTGACCAATACTCCCAACA	59.914	AAGTCTTGTGAGGGATCTAAGGG	60.009	154	AACTCTGACCAATACTCCCAACACCAGGCTCTTCTTTCATACGTTTTTTCAAGTTATGAGCACTATAGTTCCAATCTGGAGACATCTCCATATCACCAATCCAGCTACC[ATTATTATTATTATTATTATT]ACCCTTAGATCCCTCACAAGACTT
CL1074.Contig2_All-2	ATT(3*7)	3	TACACTGTGCTCTTCGTTCAGAG	59.733	AAGTCTTGTGAGGGATCTAAGGG	60.009	135	TACACTGTGCTCTTCGTTCAGAGGCTTCTTTAAAGTTTTGACTCCATAGTTCCAATCTGGAGACATCTCCATATCACCAATCCAGCTACC[ATTATTATTATTATTATTATT]ACCCTTAGATCCCTCACAAGACTT
CL1074.Contig2_All-2	ATT(3*7)	4	CTACACTGTGCTCTTCGTTCAGA	59.733	AAGTCTTGTGAGGGATCTAAGGG	60.009	136	CTACACTGTGCTCTTCGTTCAGAGGCTTCTTTAAAGTTTTGACTCCATAGTTCCAATCTGGAGACATCTCCATATCACCAATCCAGCTACC[ATTATTATTATTATTATTATT]ACCCTTAGATCCCTCACAAGACTT
CL1075.Contig5_All-1	GAA(3*6)	1	TTAGGACAGAATCTGAGGCAGAG	60.026	GCAAAAGCCCTTAGAAACAAGAC	60.615	119	TTAGGACAGAATCTGAGGCAGAGGCTGGGAACTTCTTGCCAGTTTTGAGGATGTCAGAGACT[GAAGAAGAAGAAGAAGAA]TAAAGGATCGTGTAGAGTCTTGTTTCTAAGGGCTTTTGC
CL1075.Contig5_All-1	GAA(3*6)	2	CCAGTTTTGAGGATGTCAGAGAC	60.16	GCAAAAGCCCTTAGAAACAAGAC	60.615	81	CCAGTTTTGAGGATGTCAGAGACT[GAAGAAGAAGAAGAAGAA]TAAAGGATCGTGTAGAGTCTTGTTTCTAAGGGCTTTTGC
CL1075.Contig5_All-1	GAA(3*6)	3	CCAGTTTTGAGGATGTCAGAGAC	60.16	CATACCACTCATCATCCCTTCTT	59.362	135	CCAGTTTTGAGGATGTCAGAGACT[GAAGAAGAAGAAGAAGAA]TAAAGGATCGTGTAGAGTCTTGTTTCTAAGGGCTTTTGCCTGAGACTGGACTTGGTGGAACAAGATGGTGAAGAAGGGATGATGAGTGGTATG
CL1075.Contig5_All-1	GAA(3*6)	4	CCAGTTTTGAGGATGTCAGAGAC	60.16	ATCCCTTCTTCACCATCTTGTTC	60.708	122	CCAGTTTTGAGGATGTCAGAGACT[GAAGAAGAAGAAGAAGAA]TAAAGGATCGTGTAGAGTCTTGTTTCTAAGGGCTTTTGCCTGAGACTGGACTTGGTGGAACAAGATGGTGAAGAAGGGAT
CL1075.Contig5_All-1	GAA(3*6)	5	CGTAAGGCGATAACTTTAGGACA	59.707	GCAAAAGCCCTTAGAAACAAGAC	60.615	134	CGTAAGGCGATAACTTTAGGACAGAATCTGAGGCAGAGGCTGGGAACTTCTTGCCAGTTTTGAGGATGTCAGAGACT[GAAGAAGAAGAAGAAGAA]TAAAGGATCGTGTAGAGTCTTGTTTCTAAGGGCTTTTGC
CL1087.Contig2_All-1	GAG(3*6)	2	TGATGAGGATGACAACACAAAAG	60.023	TCATTCTCAATCTCTTCCATGCT	60.222	126	TGATGAGGATGACAACACAAAAGAGAATGAGGATGATAATACCGAAGAGAATGGGAATGAT[GAGGAGGAGGAGGAGGAG]GATGCGAACGGGAATGAGGAAAACAGCATGGAAGAGATTGAGAATGA
CL1087.Contig2_All-1	GAG(3*6)	3	TGATGAGGATGACAACACAAAAG	60.023	CTCATTCTCAATCTCTTCCATGC	60.222	127	TGATGAGGATGACAACACAAAAGAGAATGAGGATGATAATACCGAAGAGAATGGGAATGAT[GAGGAGGAGGAGGAGGAG]GATGCGAACGGGAATGAGGAAAACAGCATGGAAGAGATTGAGAATGAG
CL1087.Contig2_All-1	GAG(3*6)	4	TGATGAGGATGACAACACAAAAG	60.023	CTCAATCTCTTCCATGCTGTTTT	59.776	121	TGATGAGGATGACAACACAAAAGAGAATGAGGATGATAATACCGAAGAGAATGGGAATGAT[GAGGAGGAGGAGGAGGAG]GATGCGAACGGGAATGAGGAAAACAGCATGGAAGAGATTGAG
CL1087.Contig2_All-1	GAG(3*6)	5	TGAGGATGACAACACAAAAGAGA	59.766	TTCCATGCTATTGTCCTCATTCT	59.979	139	TGAGGATGACAACACAAAAGAGAATGAGGATGATAATACCGAAGAGAATGGGAATGAT[GAGGAGGAGGAGGAGGAG]GATGCGAACGGGAATGAGGAAAACAGCATGGAAGAGATTGAGAATGAGGACAATAGCATGGAA
CL1090.Contig3_All-1	CTT(3*5)	1	ATCTTACTGTGATGCCCACAACT	59.942	GACGGTTCAAGTAGGCATAGAGA	59.797	149	ATCTTACTGTGATGCCCACAACTTTGTTTCCAAGATCCTTGGCTTGCTCTAATATCACAACTTGTTCCC[CTTCTTCTTCTTCTT]CGTCGTCCTTGGGTTTAACATACCGGGACACACATCTGTAGATCTCTATGCCTACTTGAACCGTC
CL1090.Contig3_All-1	CTT(3*5)	2	TCCTTGGCTTGCTCTAATATCAC	59.771	GACGGTTCAAGTAGGCATAGAGA	59.797	114	TCCTTGGCTTGCTCTAATATCACAACTTGTTCCC[CTTCTTCTTCTTCTT]CGTCGTCCTTGGGTTTAACATACCGGGACACACATCTGTAGATCTCTATGCCTACTTGAACCGTC
CL1090.Contig3_All-1	CTT(3*5)	3	TCCTTGGCTTGCTCTAATATCAC	59.771	TAGAGGACACTTTCTTGGGATTG	59.64	147	TCCTTGGCTTGCTCTAATATCACAACTTGTTCCC[CTTCTTCTTCTTCTT]CGTCGTCCTTGGGTTTAACATACCGGGACACACATCTGTAGATCTCTATGCCTACTTGAACCGTCCATGATGCTGCAATCCCAAGAAAGTGTCCTCTA
CL1090.Contig3_All-1	CTT(3*5)	4	CTTACTGTGATGCCCACAACTTT	60.45	GACGGTTCAAGTAGGCATAGAGA	59.797	147	CTTACTGTGATGCCCACAACTTTGTTTCCAAGATCCTTGGCTTGCTCTAATATCACAACTTGTTCCC[CTTCTTCTTCTTCTT]CGTCGTCCTTGGGTTTAACATACCGGGACACACATCTGTAGATCTCTATGCCTACTTGAACCGTC
CL1090.Contig3_All-1	CTT(3*5)	5	ATCTTACTGTGATGCCCACAACT	59.942	TCTACAGATGTGTGTCCCGGTAT	60.675	126	ATCTTACTGTGATGCCCACAACTTTGTTTCCAAGATCCTTGGCTTGCTCTAATATCACAACTTGTTCCC[CTTCTTCTTCTTCTT]CGTCGTCCTTGGGTTTAACATACCGGGACACACATCTGTAGA
CL11.Contig2_All-1	CA(2*6)	1	TCTTCATCTCTTAGTGCCACACA	59.928	TACTTTTGCTGACCCAGACATTT	60.048	126	TCTTCATCTCTTAGTGCCACACACAGATCTTTATACAGGTTCATTGGCCTGTGTTGTTTTATACCTCCT[CACACACACACA]ACAAGGATTTGAGCTTTACTGAAAATGTCTGGGTCAGCAAAAGTA
CL11.Contig2_All-1	CA(2*6)	2	TTGGCCTGTGTTGTTTTATACCT	59.821	TACTTTTGCTGACCCAGACATTT	60.048	83	TTGGCCTGTGTTGTTTTATACCTCCT[CACACACACACA]ACAAGGATTTGAGCTTTACTGAAAATGTCTGGGTCAGCAAAAGTA
CL11.Contig2_All-1	CA(2*6)	3	TCTTCATCTCTTAGTGCCACACA	59.928	CAGGATCCAGTACTTTTGCTGAC	60.178	136	TCTTCATCTCTTAGTGCCACACACAGATCTTTATACAGGTTCATTGGCCTGTGTTGTTTTATACCTCCT[CACACACACACA]ACAAGGATTTGAGCTTTACTGAAAATGTCTGGGTCAGCAAAAGTACTGGATCCTG
CL11.Contig2_All-1	CA(2*6)	4	TGGCCTGTGTTGTTTTATACCTC	60.282	TACTTTTGCTGACCCAGACATTT	60.048	82	TGGCCTGTGTTGTTTTATACCTCCT[CACACACACACA]ACAAGGATTTGAGCTTTACTGAAAATGTCTGGGTCAGCAAAAGTA
CL11.Contig2_All-1	CA(2*6)	5	TTGGCCTGTGTTGTTTTATACCT	59.821	CAGGATCCAGTACTTTTGCTGAC	60.178	93	TTGGCCTGTGTTGTTTTATACCTCCT[CACACACACACA]ACAAGGATTTGAGCTTTACTGAAAATGTCTGGGTCAGCAAAAGTACTGGATCCTG
CL1118.Contig3_All-1	ATC(3*7)	1	AATACGGCAAAAGACAAAACAAA	59.931	CCCAAAGAACAAATCGTTAGACA	60.381	148	AATACGGCAAAAGACAAAACAAAGGAGAGAAACAATCATATCTTACGCATCGTGTGTGTTTGGTTTGTGCTCAA[ATCATCATCATCATCATCATC]AGCTCACATCCTTCAATCTCTTTATTAACGTGTCTAACGATTTGTTCTTTGGG
CL1118.Contig3_All-1	ATC(3*7)	2	AAATACGGCAAAAGACAAAACAA	59.931	CCCAAAGAACAAATCGTTAGACA	60.381	149	AAATACGGCAAAAGACAAAACAAAGGAGAGAAACAATCATATCTTACGCATCGTGTGTGTTTGGTTTGTGCTCAA[ATCATCATCATCATCATCATC]AGCTCACATCCTTCAATCTCTTTATTAACGTGTCTAACGATTTGTTCTTTGGG
CL1118.Contig3_All-1	ATC(3*7)	3	AACAAATACGGCAAAAGACAAAA	59.931	CCCAAAGAACAAATCGTTAGACA	60.381	152	AACAAATACGGCAAAAGACAAAACAAAGGAGAGAAACAATCATATCTTACGCATCGTGTGTGTTTGGTTTGTGCTCAA[ATCATCATCATCATCATCATC]AGCTCACATCCTTCAATCTCTTTATTAACGTGTCTAACGATTTGTTCTTTGGG
CL1118.Contig3_All-1	ATC(3*7)	4	AAACAAATACGGCAAAAGACAAA	59.931	CCCAAAGAACAAATCGTTAGACA	60.381	153	AAACAAATACGGCAAAAGACAAAACAAAGGAGAGAAACAATCATATCTTACGCATCGTGTGTGTTTGGTTTGTGCTCAA[ATCATCATCATCATCATCATC]AGCTCACATCCTTCAATCTCTTTATTAACGTGTCTAACGATTTGTTCTTTGGG
CL1119.Contig4_All-2	GGT(3*6)	1	AGAGGTGGAGGTCGTGGATT	60.912	GGCTCACCACACTTGTAACAGTC	61.014	86	AGAGGTGGAGGTCGTGGATTCGGCGGCGGAAGA[GGTGGTGGTGGTGGTGGT]CGAGGAGGGAGCGACTGTTACAAGTGTGGTGAGCC
CL1119.Contig4_All-2	GGT(3*6)	3	AGGTGGAGGTCGTGGATTC	59.912	GGCTCACCACACTTGTAACAGTC	61.014	84	AGGTGGAGGTCGTGGATTCGGCGGCGGAAGA[GGTGGTGGTGGTGGTGGT]CGAGGAGGGAGCGACTGTTACAAGTGTGGTGAGCC
CL1119.Contig4_All-2	GGT(3*6)	4	GAGGTGGAGGTCGTGGATT	59.912	GGCTCACCACACTTGTAACAGTC	61.014	85	GAGGTGGAGGTCGTGGATTCGGCGGCGGAAGA[GGTGGTGGTGGTGGTGGT]CGAGGAGGGAGCGACTGTTACAAGTGTGGTGAGCC
CL1119.Contig4_All-2	GGT(3*6)	5	AGAGGTGGAGGTCGTGGATT	60.912	CACCACACTTGTAACAGTCGCT	60.273	82	AGAGGTGGAGGTCGTGGATTCGGCGGCGGAAGA[GGTGGTGGTGGTGGTGGT]CGAGGAGGGAGCGACTGTTACAAGTGTGGTG
CL1125.Contig4_All-2	AGG(3*5)	1	AGAACATTTGAAGCTGTTGAAGC	59.947	CACCTACCTCCGTCTACCCTC	60.002	147	AGAACATTTGAAGCTGTTGAAGCTGTTGCTGGAGGAGGTGGTGGTACGAGGCTCCTCCTCCTCCGGGGATTATCGGTGTAGATCCGGA[AGGAGGAGGAGGAGG]GATTGCGGTTGCGGCGGAGGCGGGAGGGTAGACGGAGGTAGGTG
CL1125.Contig4_All-2	AGG(3*5)	2	ACATTTGAAGCTGTTGAAGCTGT	60.349	CACCTACCTCCGTCTACCCTC	60.002	144	ACATTTGAAGCTGTTGAAGCTGTTGCTGGAGGAGGTGGTGGTACGAGGCTCCTCCTCCTCCGGGGATTATCGGTGTAGATCCGGA[AGGAGGAGGAGGAGG]GATTGCGGTTGCGGCGGAGGCGGGAGGGTAGACGGAGGTAGGTG
CL1125.Contig4_All-2	AGG(3*5)	3	AGAACATTTGAAGCTGTTGAAGC	59.947	ACCACCACCTACCTCCGTCTAC	61.559	152	AGAACATTTGAAGCTGTTGAAGCTGTTGCTGGAGGAGGTGGTGGTACGAGGCTCCTCCTCCTCCGGGGATTATCGGTGTAGATCCGGA[AGGAGGAGGAGGAGG]GATTGCGGTTGCGGCGGAGGCGGGAGGGTAGACGGAGGTAGGTGGTGGT
CL1125.Contig4_All-2	AGG(3*5)	4	GGGGATTATCGGTGTAGATCC	59.506	AATCACAAAGCGTAGAGATCCAA	60.143	130	GGGGATTATCGGTGTAGATCCGGA[AGGAGGAGGAGGAGG]GATTGCGGTTGCGGCGGAGGCGGGAGGGTAGACGGAGGTAGGTGGTGGTTGCTGGTTGTTGTTGTCCATTGGATCTCTACGCTTTGTGATT
CL1125.Contig4_All-2	AGG(3*5)	5	CTGGTAGCTCCAGAACATTTGAA	60.647	CACCTACCTCCGTCTACCCTC	60.002	158	CTGGTAGCTCCAGAACATTTGAAGCTGTTGAAGCTGTTGCTGGAGGAGGTGGTGGTACGAGGCTCCTCCTCCTCCGGGGATTATCGGTGTAGATCCGGA[AGGAGGAGGAGGAGG]GATTGCGGTTGCGGCGGAGGCGGGAGGGTAGACGGAGGTAGGTG
CL1126.Contig2_All-1	AG(2*7)	4	ATAAATTCATCTGCTCCACGAGA	60.109	ACAACTCTGAAGAAAGGGTTCGT	60.552	158	ATAAATTCATCTGCTCCACGAGATGATGACCCAGAGAACCGTTCAAAGTTCTACGAGAGTGCTTCTGCGAGAAAGAGAACGGTGACTGCAGA[AGAGAGAGAGAGAG]CCATCAATGCAGCTAAAACGTTCGAGCCAACGAACCCTTTCTTCAGAGTTGT
CL1126.Contig3_All-2	AG(2*6)	1	CGAGAAAGAGAACAGTGAATGCT	60.068	ACGGTCTCAGAACAACTCTGAAG	59.967	102	CGAGAAAGAGAACAGTGAATGCTGA[AGAGAGAGAGAG]GGCTGTTAATGCAGCCAAAACGTTTGAGCCAACAAACCCTTTCTTCAGAGTTGTTCTGAGACCGT
CL1126.Contig3_All-2	AG(2*6)	2	CGAGAAAGAGAACAGTGAATGCT	60.068	AAGACGGTCTCAGAACAACTCTG	59.967	105	CGAGAAAGAGAACAGTGAATGCTGA[AGAGAGAGAGAG]GGCTGTTAATGCAGCCAAAACGTTTGAGCCAACAAACCCTTTCTTCAGAGTTGTTCTGAGACCGTCTT
CL1126.Contig3_All-2	AG(2*6)	3	CTGCGAGAAAGAGAACAGTGAAT	60.068	ACGGTCTCAGAACAACTCTGAAG	59.967	105	CTGCGAGAAAGAGAACAGTGAATGCTGA[AGAGAGAGAGAG]GGCTGTTAATGCAGCCAAAACGTTTGAGCCAACAAACCCTTTCTTCAGAGTTGTTCTGAGACCGT
CL1126.Contig3_All-2	AG(2*6)	4	CTGCGAGAAAGAGAACAGTGAAT	60.068	AAGACGGTCTCAGAACAACTCTG	59.967	108	CTGCGAGAAAGAGAACAGTGAATGCTGA[AGAGAGAGAGAG]GGCTGTTAATGCAGCCAAAACGTTTGAGCCAACAAACCCTTTCTTCAGAGTTGTTCTGAGACCGTCTT
CL1126.Contig3_All-2	AG(2*6)	5	CGAGAAAGAGAACAGTGAATGCT	60.068	TACTTCTCAGCAAAACCAGAAGG	59.935	157	CGAGAAAGAGAACAGTGAATGCTGA[AGAGAGAGAGAG]GGCTGTTAATGCAGCCAAAACGTTTGAGCCAACAAACCCTTTCTTCAGAGTTGTTCTGAGACCGTCTTATCTATACAGAGGTTGCATCATGTATTTGCCTTCTGGTTTTGCTGAGAAGTA
CL1134.Contig2_All-1	GTT(3*5)	1	TCATCTTACCTGTATCCACCACC	60.123	GGATGGTACCTGGTCAGAACAT	60.117	118	TCATCTTACCTGTATCCACCACCATATTGTTGTTGTTGAGGATTGTAACCGCCTTGACCCATCATCGGATTATA[GTTGTTGTTGTTGTT]GCCTGGCATGTTCTGACCAGGTACCATCC
CL1134.Contig2_All-1	GTT(3*5)	4	TCATCTTACCTGTATCCACCACC	60.123	ATATGGCCAAGGCTATCAGATG	60.32	156	TCATCTTACCTGTATCCACCACCATATTGTTGTTGTTGAGGATTGTAACCGCCTTGACCCATCATCGGATTATA[GTTGTTGTTGTTGTT]GCCTGGCATGTTCTGACCAGGTACCATCCCTTGGTGTTGTGGTTGCATCTGATAGCCTTGGCCATAT
CL1147.Contig6_All-1	TTC(3*7)	1	GGTTTTGGTTCGAAAATAGTCGT	60.597	TGGCATAAGTACTAGACTTCCCG	59.695	159	GGTTTTGGTTCGAAAATAGTCGTTTTAGTG[TTCTTCTTCTTCTTCTTCTTC]GCGTAAGTCTCTATTGAAAATTTCGGATACTGAAGAAACGGCGTCGTTAAGCGGAGACTTGTTGTCGGAAGGAAACGATTGGCGGCGGGAAGTCTAGTACTTATGCCA
CL1147.Contig6_All-1	TTC(3*7)	2	TTGGTTTTGGTTCGAAAATAGTC	59.424	GCATAAGTACTAGACTTCCCGCC	60.504	159	TTGGTTTTGGTTCGAAAATAGTCGTTTTAGTG[TTCTTCTTCTTCTTCTTCTTC]GCGTAAGTCTCTATTGAAAATTTCGGATACTGAAGAAACGGCGTCGTTAAGCGGAGACTTGTTGTCGGAAGGAAACGATTGGCGGCGGGAAGTCTAGTACTTATGC
CL1147.Contig6_All-1	TTC(3*7)	3	GGTTTTGGTTCGAAAATAGTCGT	60.597	GCATAAGTACTAGACTTCCCGCC	60.504	157	GGTTTTGGTTCGAAAATAGTCGTTTTAGTG[TTCTTCTTCTTCTTCTTCTTC]GCGTAAGTCTCTATTGAAAATTTCGGATACTGAAGAAACGGCGTCGTTAAGCGGAGACTTGTTGTCGGAAGGAAACGATTGGCGGCGGGAAGTCTAGTACTTATGC
CL1147.Contig6_All-1	TTC(3*7)	4	TTTGGTTCGAAAATAGTCGTTTT	59.119	TGGCATAAGTACTAGACTTCCCG	59.695	156	TTTGGTTCGAAAATAGTCGTTTTAGTG[TTCTTCTTCTTCTTCTTCTTC]GCGTAAGTCTCTATTGAAAATTTCGGATACTGAAGAAACGGCGTCGTTAAGCGGAGACTTGTTGTCGGAAGGAAACGATTGGCGGCGGGAAGTCTAGTACTTATGCCA
CL1147.Contig6_All-1	TTC(3*7)	5	TTTTGGTTCGAAAATAGTCGTTT	59.119	TGGCATAAGTACTAGACTTCCCG	59.695	157	TTTTGGTTCGAAAATAGTCGTTTTAGTG[TTCTTCTTCTTCTTCTTCTTC]GCGTAAGTCTCTATTGAAAATTTCGGATACTGAAGAAACGGCGTCGTTAAGCGGAGACTTGTTGTCGGAAGGAAACGATTGGCGGCGGGAAGTCTAGTACTTATGCCA
CL1149.Contig3_All-1	TCT(3*5)	1	GCTTTGGGAGATCATAGTGATTG	59.979	ATCTCTTCGGACACAGTAGGAGG	61.025	159	GCTTTGGGAGATCATAGTGATTGTTCTCTCAGCTATTTTCCTAGTAGTTTTAGCTATATCTCTATATCTTACTTTCAGAAGGAAAAACTCTAGA[TCTTCTTCTTCTTCT]AATCAACTCCCTGTAAGCCACCAGCTTCCTCCTACTGTGTCCGAAGAGAT
CL1149.Contig3_All-1	TCT(3*5)	2	GCTTTGGGAGATCATAGTGATTG	59.979	AATCTCTTCGGACACAGTAGGAG	58.932	160	GCTTTGGGAGATCATAGTGATTGTTCTCTCAGCTATTTTCCTAGTAGTTTTAGCTATATCTCTATATCTTACTTTCAGAAGGAAAAACTCTAGA[TCTTCTTCTTCTTCT]AATCAACTCCCTGTAAGCCACCAGCTTCCTCCTACTGTGTCCGAAGAGATT
CL1149.Contig3_All-1	TCT(3*5)	3	GCTTTGGGAGATCATAGTGATTG	59.979	GACACAGTAGGAGGAAGCTGGT	59.807	150	GCTTTGGGAGATCATAGTGATTGTTCTCTCAGCTATTTTCCTAGTAGTTTTAGCTATATCTCTATATCTTACTTTCAGAAGGAAAAACTCTAGA[TCTTCTTCTTCTTCT]AATCAACTCCCTGTAAGCCACCAGCTTCCTCCTACTGTGTC
CL1149.Contig3_All-1	TCT(3*5)	4	GCTTTGGGAGATCATAGTGATTG	59.979	CTTCGGACACAGTAGGAGGAAG	60.294	155	GCTTTGGGAGATCATAGTGATTGTTCTCTCAGCTATTTTCCTAGTAGTTTTAGCTATATCTCTATATCTTACTTTCAGAAGGAAAAACTCTAGA[TCTTCTTCTTCTTCT]AATCAACTCCCTGTAAGCCACCAGCTTCCTCCTACTGTGTCCGAAG
CL1149.Contig3_All-1	TCT(3*5)	5	GCTTTGGGAGATCATAGTGATTG	59.979	ACACAGTAGGAGGAAGCTGGTG	60.732	149	GCTTTGGGAGATCATAGTGATTGTTCTCTCAGCTATTTTCCTAGTAGTTTTAGCTATATCTCTATATCTTACTTTCAGAAGGAAAAACTCTAGA[TCTTCTTCTTCTTCT]AATCAACTCCCTGTAAGCCACCAGCTTCCTCCTACTGTGT
CL1149.Contig4_All-1	TCT(3*5)	1	GCTCTGGGAGATCATAGTGATTG	60.11	ATCTCTTCGGACACAGTAGGAGG	61.025	159	GCTCTGGGAGATCATAGTGATTGTTCTCTCAGCTATTTTCCTAGTAGTTTTAGCACTGTCTATATATCTTACTTTCAGAAGGAAAAACTCTAGA[TCTTCTTCTTCTTCT]AATCAACTCCCTGTAAGCCACCAGCTTCCTCCTACTGTGTCCGAAGAGAT
CL1149.Contig4_All-1	TCT(3*5)	2	GCTCTGGGAGATCATAGTGATTG	60.11	AATCTCTTCGGACACAGTAGGAG	58.932	160	GCTCTGGGAGATCATAGTGATTGTTCTCTCAGCTATTTTCCTAGTAGTTTTAGCACTGTCTATATATCTTACTTTCAGAAGGAAAAACTCTAGA[TCTTCTTCTTCTTCT]AATCAACTCCCTGTAAGCCACCAGCTTCCTCCTACTGTGTCCGAAGAGATT
CL1149.Contig4_All-1	TCT(3*5)	3	GCTCTGGGAGATCATAGTGATTG	60.11	GACACAGTAGGAGGAAGCTGGT	59.807	150	GCTCTGGGAGATCATAGTGATTGTTCTCTCAGCTATTTTCCTAGTAGTTTTAGCACTGTCTATATATCTTACTTTCAGAAGGAAAAACTCTAGA[TCTTCTTCTTCTTCT]AATCAACTCCCTGTAAGCCACCAGCTTCCTCCTACTGTGTC
CL1149.Contig4_All-1	TCT(3*5)	4	GCTCTGGGAGATCATAGTGATTG	60.11	CTTCGGACACAGTAGGAGGAAG	60.294	155	GCTCTGGGAGATCATAGTGATTGTTCTCTCAGCTATTTTCCTAGTAGTTTTAGCACTGTCTATATATCTTACTTTCAGAAGGAAAAACTCTAGA[TCTTCTTCTTCTTCT]AATCAACTCCCTGTAAGCCACCAGCTTCCTCCTACTGTGTCCGAAG
CL1149.Contig4_All-1	TCT(3*5)	5	GCTCTGGGAGATCATAGTGATTG	60.11	ACACAGTAGGAGGAAGCTGGTG	60.732	149	GCTCTGGGAGATCATAGTGATTGTTCTCTCAGCTATTTTCCTAGTAGTTTTAGCACTGTCTATATATCTTACTTTCAGAAGGAAAAACTCTAGA[TCTTCTTCTTCTTCT]AATCAACTCCCTGTAAGCCACCAGCTTCCTCCTACTGTGT
CL1156.Contig3_All-2	GGA(3*5)	1	CAGAAGTGGAATTCCTGTCTACG	60.171	TTCTGATGTTGCTGCTCAAGTAA	60.068	156	CAGAAGTGGAATTCCTGTCTACGAACCTGCCGGAATGTTATCAGAGATGTTTAATTTCCAGAGAAGCAGCGGTGGTGGT[GGAGGAGGAGGAGGA]GACTTTGACCACTCCCAATCTTTCCGGTCAAATAGACAGTTACTTGAGCAGCAACATCAGAA
CL1156.Contig3_All-2	GGA(3*5)	2	GAAGTGGAATTCCTGTCTACGAA	59.645	TTCTGATGTTGCTGCTCAAGTAA	60.068	154	GAAGTGGAATTCCTGTCTACGAACCTGCCGGAATGTTATCAGAGATGTTTAATTTCCAGAGAAGCAGCGGTGGTGGT[GGAGGAGGAGGAGGA]GACTTTGACCACTCCCAATCTTTCCGGTCAAATAGACAGTTACTTGAGCAGCAACATCAGAA
CL1156.Contig3_All-2	GGA(3*5)	3	GAAGTGGAATTCCTGTCTACGAA	59.645	GGAATATTCTGATGTTGCTGCTC	60.116	160	GAAGTGGAATTCCTGTCTACGAACCTGCCGGAATGTTATCAGAGATGTTTAATTTCCAGAGAAGCAGCGGTGGTGGT[GGAGGAGGAGGAGGA]GACTTTGACCACTCCCAATCTTTCCGGTCAAATAGACAGTTACTTGAGCAGCAACATCAGAATATTCC
CL1156.Contig3_All-2	GGA(3*5)	4	CAGAAGTGGAATTCCTGTCTACG	60.171	TGATGTTGCTGCTCAAGTAACTG	60.488	153	CAGAAGTGGAATTCCTGTCTACGAACCTGCCGGAATGTTATCAGAGATGTTTAATTTCCAGAGAAGCAGCGGTGGTGGT[GGAGGAGGAGGAGGA]GACTTTGACCACTCCCAATCTTTCCGGTCAAATAGACAGTTACTTGAGCAGCAACATCA
CL1156.Contig3_All-2	GGA(3*5)	5	CCGGAATGTTATCAGAGATGTTT	59.385	TTCTGATGTTGCTGCTCAAGTAA	60.068	127	CCGGAATGTTATCAGAGATGTTTAATTTCCAGAGAAGCAGCGGTGGTGGT[GGAGGAGGAGGAGGA]GACTTTGACCACTCCCAATCTTTCCGGTCAAATAGACAGTTACTTGAGCAGCAACATCAGAA
CL116.Contig2_All-1	ATC(3*5)	1	AGATGCATCAGAAGTCATCGAAT	60.117	GGAAACCATCACTCTGAATTTGT	59.384	141	AGATGCATCAGAAGTCATCGAATCATCGCTCCCATTCTCACTACTATCATCATCACCATCCCCATCATCATCGACCTCTTTTCCATGGAA[ATCATCATCATCATC]ATATTCTTCATAGACAAATTCAGAGTGATGGTTTCC
CL116.Contig2_All-1	ATC(3*5)	3	CTACTATCATCATCACCATCCCC	59.568	GGAAACCATCACTCTGAATTTGT	59.384	101	CTACTATCATCATCACCATCCCCATCATCATCGACCTCTTTTCCATGGAA[ATCATCATCATCATC]ATATTCTTCATAGACAAATTCAGAGTGATGGTTTCC
CL116.Contig2_All-1	ATC(3*5)	4	AGATGCATCAGAAGTCATCGAAT	60.117	ATGGAAACCATCACTCTGAATTT	58.883	143	AGATGCATCAGAAGTCATCGAATCATCGCTCCCATTCTCACTACTATCATCATCACCATCCCCATCATCATCGACCTCTTTTCCATGGAA[ATCATCATCATCATC]ATATTCTTCATAGACAAATTCAGAGTGATGGTTTCCAT
CL1181.Contig1_All-1	TCC(3*5)	1	CTTCCTTCAGATCGTTCTTGCT	60.019	GACGGTGAAGATGATGAAACAGT	60.417	137	CTTCCTTCAGATCGTTCTTGCTGTT[TCCTCCTCCTCCTCC]GCCTTGGTTCACTCCGATCTGGAAAAGAGAGACGAACTCGTCCATGTCGATGAATCCGTTCCCGTCGAGATCGAACTGTTTCATCATCTTCACCGTC
CL1181.Contig1_All-1	TCC(3*5)	2	CTTCCTTCAGATCGTTCTTGCT	60.019	AGACGGTGAAGATGATGAAACAG	60.543	138	CTTCCTTCAGATCGTTCTTGCTGTT[TCCTCCTCCTCCTCC]GCCTTGGTTCACTCCGATCTGGAAAAGAGAGACGAACTCGTCCATGTCGATGAATCCGTTCCCGTCGAGATCGAACTGTTTCATCATCTTCACCGTCT
CL1181.Contig1_All-1	TCC(3*5)	3	ACTTCTCCCCCAGATTCTTCAT	60.317	GTCTCTCTTTTCCAGATCGGAGT	60.253	157	ACTTCTCCCCCAGATTCTTCATCACCGAGTGAAGCTCCTTCGCCGAGATCCGCCCGTTCCCGTCCAGATCGTACAGCTCGAACGCTTCCTTCAGATCGTTCTTGCTGTT[TCCTCCTCCTCCTCC]GCCTTGGTTCACTCCGATCTGGAAAAGAGAGAC
CL1181.Contig1_All-1	TCC(3*5)	4	CTTCCTTCAGATCGTTCTTGCT	60.019	ATGGACGAGTTCGTCTCTCTTTT	60.649	85	CTTCCTTCAGATCGTTCTTGCTGTT[TCCTCCTCCTCCTCC]GCCTTGGTTCACTCCGATCTGGAAAAGAGAGACGAACTCGTCCAT
CL1181.Contig1_All-1	TCC(3*5)	5	CTTCCTTCAGATCGTTCTTGCT	60.019	GGTGAAGATGATGAAACAGTTCG	60.899	134	CTTCCTTCAGATCGTTCTTGCTGTT[TCCTCCTCCTCCTCC]GCCTTGGTTCACTCCGATCTGGAAAAGAGAGACGAACTCGTCCATGTCGATGAATCCGTTCCCGTCGAGATCGAACTGTTTCATCATCTTCACC
CL1202.Contig2_All-2	AGC(3*5)	1	CTAAGAAGAGGAAGGCGTTGAAG	60.856	CCATCACTCTCCCTATCATCTTG	59.969	130	CTAAGAAGAGGAAGGCGTTGAAGAAGA[AGCAGCAGCAGCAGC]AAGCGATTGGAACAAGTACGAACGGCGATAATCTCCACGGAGGAAATGAGGAACATGGAAGCCAACAAGATGATAGGGAGAGTGATGG
CL1202.Contig2_All-2	AGC(3*5)	2	TAAGAAGAGGAAGGCGTTGAAG	60.015	CACTCTCCCTATCATCTTGTTGG	60.005	125	TAAGAAGAGGAAGGCGTTGAAGAAGA[AGCAGCAGCAGCAGC]AAGCGATTGGAACAAGTACGAACGGCGATAATCTCCACGGAGGAAATGAGGAACATGGAAGCCAACAAGATGATAGGGAGAGTG
CL1202.Contig2_All-2	AGC(3*5)	3	TAAGAAGAGGAAGGCGTTGAAG	60.015	CCATCACTCTCCCTATCATCTTG	59.969	129	TAAGAAGAGGAAGGCGTTGAAGAAGA[AGCAGCAGCAGCAGC]AAGCGATTGGAACAAGTACGAACGGCGATAATCTCCACGGAGGAAATGAGGAACATGGAAGCCAACAAGATGATAGGGAGAGTGATGG
CL1202.Contig2_All-2	AGC(3*5)	4	CTAAGAAGAGGAAGGCGTTGAA	60.015	CCATCACTCTCCCTATCATCTTG	59.969	130	CTAAGAAGAGGAAGGCGTTGAAGAAGA[AGCAGCAGCAGCAGC]AAGCGATTGGAACAAGTACGAACGGCGATAATCTCCACGGAGGAAATGAGGAACATGGAAGCCAACAAGATGATAGGGAGAGTGATGG
CL1202.Contig2_All-2	AGC(3*5)	5	AATTCAAAATCCTCCCACTGTTT	60.102	CTTCCATGTTCCTCATTTCCTC	59.94	149	AATTCAAAATCCTCCCACTGTTTCCGATCCATCATGCCGCCTGGTGCTAAGAAGAGGAAGGCGTTGAAGAAGA[AGCAGCAGCAGCAGC]AAGCGATTGGAACAAGTACGAACGGCGATAATCTCCACGGAGGAAATGAGGAACATGGAAG
CL1205.Contig1_All-1	AAC(3*6)	1	TCCGCAGCACTACTACTTCTCTC	60.219	ACGTCTGGTTGTGCGTATCTATT	59.968	160	TCCGCAGCACTACTACTTCTCTCCCCTTTCAACAACAGTCTGCATCAACAGCCGCCATGGGGAAGCAACAAGAGAGGAG[AACAACAACAACAACAAC]CATGGAGTCTGAGAGGCAGGCAAGGCAGATATCTCAATACAATAGATACGCACAACCAGACGT
CL1205.Contig1_All-1	AAC(3*6)	2	CTTTCAACAACAGTCTGCATCAA	60.332	TGTTATCTATGTTGATTGCCACG	59.903	155	CTTTCAACAACAGTCTGCATCAACAGCCGCCATGGGGAAGCAACAAGAGAGGAG[AACAACAACAACAACAAC]CATGGAGTCTGAGAGGCAGGCAAGGCAGATATCTCAATACAATAGATACGCACAACCAGACGTGGCAATCAACATAGATAACA
CL1205.Contig1_All-1	AAC(3*6)	3	TTTCAACAACAGTCTGCATCAAC	60.204	TGTATTGAGATATCTGCCTTGCC	60.473	112	TTTCAACAACAGTCTGCATCAACAGCCGCCATGGGGAAGCAACAAGAGAGGAG[AACAACAACAACAACAAC]CATGGAGTCTGAGAGGCAGGCAAGGCAGATATCTCAATACA
CL1205.Contig1_All-1	AAC(3*6)	4	TCCGCAGCACTACTACTTCTCTC	60.219	TGTATTGAGATATCTGCCTTGCC	60.473	138	TCCGCAGCACTACTACTTCTCTCCCCTTTCAACAACAGTCTGCATCAACAGCCGCCATGGGGAAGCAACAAGAGAGGAG[AACAACAACAACAACAAC]CATGGAGTCTGAGAGGCAGGCAAGGCAGATATCTCAATACA
CL1205.Contig1_All-1	AAC(3*6)	5	TTTCAACAACAGTCTGCATCAAC	60.204	TATTGAGATATCTGCCTTGCCTG	60.59	110	TTTCAACAACAGTCTGCATCAACAGCCGCCATGGGGAAGCAACAAGAGAGGAG[AACAACAACAACAACAAC]CATGGAGTCTGAGAGGCAGGCAAGGCAGATATCTCAATA
CL1223.Contig2_All-2	GAA(3*5)	1	GCTTTAAGCTGAGACATCCTTCA	60.035	AAACACACTTTCTCTTCTTCCCC	60.029	141	GCTTTAAGCTGAGACATCCTTCAATGAGGATTCACTCGCAGCCGCTTGATCCAAACGCAGTTTCCAAGACTGTTAAGGAGGTGGAGGT[GAAGAAGAAGAAGAA]GACGGTGGAAGTAAAGGGGAAGAAGAGAAAGTGTGTTT
CL1223.Contig2_All-2	GAA(3*5)	2	AAGCTGAGACATCCTTCAATGAG	59.899	AAACACACTTTCTCTTCTTCCCC	60.029	136	AAGCTGAGACATCCTTCAATGAGGATTCACTCGCAGCCGCTTGATCCAAACGCAGTTTCCAAGACTGTTAAGGAGGTGGAGGT[GAAGAAGAAGAAGAA]GACGGTGGAAGTAAAGGGGAAGAAGAGAAAGTGTGTTT
CL1223.Contig2_All-2	GAA(3*5)	3	ACGCAGTTTCCAAGACTGTTAAG	59.868	AAACACACTTTCTCTTCTTCCCC	60.029	87	ACGCAGTTTCCAAGACTGTTAAGGAGGTGGAGGT[GAAGAAGAAGAAGAA]GACGGTGGAAGTAAAGGGGAAGAAGAGAAAGTGTGTTT
CL1223.Contig2_All-2	GAA(3*5)	4	GCTTTAAGCTGAGACATCCTTCA	60.035	CACACTTTCTCTTCTTCCCCTTT	60.148	138	GCTTTAAGCTGAGACATCCTTCAATGAGGATTCACTCGCAGCCGCTTGATCCAAACGCAGTTTCCAAGACTGTTAAGGAGGTGGAGGT[GAAGAAGAAGAAGAA]GACGGTGGAAGTAAAGGGGAAGAAGAGAAAGTGTG
CL1223.Contig2_All-2	GAA(3*5)	5	ACGCAGTTTCCAAGACTGTTAAG	59.868	ATAACGCTAACATGGCACCTAAA	59.936	153	ACGCAGTTTCCAAGACTGTTAAGGAGGTGGAGGT[GAAGAAGAAGAAGAA]GACGGTGGAAGTAAAGGGGAAGAAGAGAAAGTGTGTTTGGAGAATGCTTAGTGCATTGGTTCTAGGTGCGGTTTGTGGAACTTTAGGTGCCATGTTAGCGTTAT
CL1237.Contig2_All-2	CAT(3*5)	1	ATTTCTCATCACATTTGGCCTCT	61.191	GATGAAGAAGAGAGTGGAGCTGA	60.146	147	ATTTCTCATCACATTTGGCCTCTCCTCAC[CATCATCATCATCAT]CGGCTCCGCTCTCTTCCTCATCAACCCCTTCACTATGCCCATTGCTCATCACTTCAGGCCTCTCATCTCCGTCGTCATCATCAGCTCCACTCTCTTCTTCATC
CL1237.Contig2_All-2	CAT(3*5)	3	ATTTCTCATCACATTTGGCCTC	60.327	GATGAAGAAGAGAGTGGAGCTGA	60.146	147	ATTTCTCATCACATTTGGCCTCTCCTCAC[CATCATCATCATCAT]CGGCTCCGCTCTCTTCCTCATCAACCCCTTCACTATGCCCATTGCTCATCACTTCAGGCCTCTCATCTCCGTCGTCATCATCAGCTCCACTCTCTTCTTCATC
CL1237.Contig2_All-2	CAT(3*5)	5	CATCATCAGCTCCACTCTCTTCT	60.031	AGTGATGAGCAATGGGCATAGT	60.904	152	CATCATCAGCTCCACTCTCTTCTTCATCACCCTCCACAACCCCTTCATTCCGCCCATTTCTCATCACATTTGGCCTCTCCTCAC[CATCATCATCATCAT]CGGCTCCGCTCTCTTCCTCATCAACCCCTTCACTATGCCCATTGCTCATCACT
CL1255.Contig7_All-1	CTC(3*5)	1	AAAACCTGTAGCAGAACCTCCTC	60.175	CCTTGTCATAGGAACCCTTCTTT	59.888	160	AAAACCTGTAGCAGAACCTCCTCCTTCACCAAAAGTGGAAACTTCACCTCCAAAAGAGAAGTCTAGAG[CTCCTCCTCCTCCTC]CACCTGTTTCAGGAGCGTCACCAAGAGAGCCTCAACTTCCTCCTAAGGACCGGGAAAGAAGGGTTCCTATGACAAGG
CL1255.Contig7_All-1	CTC(3*5)	2	CTTCACCAAAAGTGGAAACTTCA	60.53	TTAGGAGGAAGTTGAGGCTCTCT	60.029	106	CTTCACCAAAAGTGGAAACTTCACCTCCAAAAGAGAAGTCTAGAG[CTCCTCCTCCTCCTC]CACCTGTTTCAGGAGCGTCACCAAGAGAGCCTCAACTTCCTCCTAA
CL1255.Contig7_All-1	CTC(3*5)	3	CTTCACCAAAAGTGGAAACTTCA	60.53	CCTTGTCATAGGAACCCTTCTTT	59.888	137	CTTCACCAAAAGTGGAAACTTCACCTCCAAAAGAGAAGTCTAGAG[CTCCTCCTCCTCCTC]CACCTGTTTCAGGAGCGTCACCAAGAGAGCCTCAACTTCCTCCTAAGGACCGGGAAAGAAGGGTTCCTATGACAAGG
CL1255.Contig7_All-1	CTC(3*5)	4	ACCAAAAGTGGAAACTTCACCTC	60.765	TTAGGAGGAAGTTGAGGCTCTCT	60.029	102	ACCAAAAGTGGAAACTTCACCTCCAAAAGAGAAGTCTAGAG[CTCCTCCTCCTCCTC]CACCTGTTTCAGGAGCGTCACCAAGAGAGCCTCAACTTCCTCCTAA
CL1255.Contig7_All-1	CTC(3*5)	5	AAAACCTGTAGCAGAACCTCCTC	60.175	TTGTCATAGGAACCCTTCTTTCC	60.68	158	AAAACCTGTAGCAGAACCTCCTCCTTCACCAAAAGTGGAAACTTCACCTCCAAAAGAGAAGTCTAGAG[CTCCTCCTCCTCCTC]CACCTGTTTCAGGAGCGTCACCAAGAGAGCCTCAACTTCCTCCTAAGGACCGGGAAAGAAGGGTTCCTATGACAA
CL1260.Contig6_All-1	TC(2*10)	1	GGTCTCCTCCACCATTATCTTTT	59.734	AGCAATAGGGATCATAACCGTCT	60.231	129	GGTCTCCTCCACCATTATCTTTTATTTCTTGATGAACAATTTGACTTGTATAGTTG[TCTCTCTCTCTCTCTCTCTC]GAATCTTAGAAACTATGGCTTCATCTACTAAGACGGTTATGATCCCTATTGCT
CL1260.Contig6_All-1	TC(2*10)	2	GGTCTCCTCCACCATTATCTTTT	59.734	AACCGTCTTAGTAGATGAAGCCA	59.338	114	GGTCTCCTCCACCATTATCTTTTATTTCTTGATGAACAATTTGACTTGTATAGTTG[TCTCTCTCTCTCTCTCTCTC]GAATCTTAGAAACTATGGCTTCATCTACTAAGACGGTT
CL1260.Contig6_All-1	TC(2*10)	3	CTGGTCTCCTCCACCATTATCTT	60.718	AGCAATAGGGATCATAACCGTCT	60.231	131	CTGGTCTCCTCCACCATTATCTTTTATTTCTTGATGAACAATTTGACTTGTATAGTTG[TCTCTCTCTCTCTCTCTCTC]GAATCTTAGAAACTATGGCTTCATCTACTAAGACGGTTATGATCCCTATTGCT
CL1260.Contig6_All-1	TC(2*10)	4	GGTCTCCTCCACCATTATCTTTT	59.734	TACCGTGAGCAATAGGGATCATA	60.696	136	GGTCTCCTCCACCATTATCTTTTATTTCTTGATGAACAATTTGACTTGTATAGTTG[TCTCTCTCTCTCTCTCTCTC]GAATCTTAGAAACTATGGCTTCATCTACTAAGACGGTTATGATCCCTATTGCTCACGGTA
CL1260.Contig6_All-1	TC(2*10)	5	TGGTCTCCTCCACCATTATCTTT	61.057	AGCAATAGGGATCATAACCGTCT	60.231	130	TGGTCTCCTCCACCATTATCTTTTATTTCTTGATGAACAATTTGACTTGTATAGTTG[TCTCTCTCTCTCTCTCTCTC]GAATCTTAGAAACTATGGCTTCATCTACTAAGACGGTTATGATCCCTATTGCT
CL1274.Contig1_All-1	GCA(3*5)	1	GGCACATCCAATGAAATAAAAGA	60.194	AACGGCAATTTCGTTCTAACTTT	60.386	137	GGCACATCCAATGAAATAAAAGAAGATGATGCTAAAGATAGTAGTGACAAAATTGCTGAT[GCAGCAGCAGCAGCA]AGATCTGCACAGCCAACTGGATTTACATACTCTACAACAAAAGTTAGAACGAAATTGCCGTT
CL1274.Contig1_All-1	GCA(3*5)	2	GAAGGCACATCCAATGAAATAAA	60.194	ACGGCAATTTCGTTCTAACTTTT	60.386	139	GAAGGCACATCCAATGAAATAAAAGAAGATGATGCTAAAGATAGTAGTGACAAAATTGCTGAT[GCAGCAGCAGCAGCA]AGATCTGCACAGCCAACTGGATTTACATACTCTACAACAAAAGTTAGAACGAAATTGCCGT
CL1274.Contig1_All-1	GCA(3*5)	3	GAAGGCACATCCAATGAAATAAA	60.194	AACGGCAATTTCGTTCTAACTTT	60.386	140	GAAGGCACATCCAATGAAATAAAAGAAGATGATGCTAAAGATAGTAGTGACAAAATTGCTGAT[GCAGCAGCAGCAGCA]AGATCTGCACAGCCAACTGGATTTACATACTCTACAACAAAAGTTAGAACGAAATTGCCGTT
CL1274.Contig1_All-1	GCA(3*5)	4	AAGGCACATCCAATGAAATAAAA	59.741	AACGGCAATTTCGTTCTAACTTT	60.386	139	AAGGCACATCCAATGAAATAAAAGAAGATGATGCTAAAGATAGTAGTGACAAAATTGCTGAT[GCAGCAGCAGCAGCA]AGATCTGCACAGCCAACTGGATTTACATACTCTACAACAAAAGTTAGAACGAAATTGCCGTT
CL1274.Contig1_All-1	GCA(3*5)	5	ATGAAGGCACATCCAATGAAATA	60.561	ACGGCAATTTCGTTCTAACTTTT	60.386	141	ATGAAGGCACATCCAATGAAATAAAAGAAGATGATGCTAAAGATAGTAGTGACAAAATTGCTGAT[GCAGCAGCAGCAGCA]AGATCTGCACAGCCAACTGGATTTACATACTCTACAACAAAAGTTAGAACGAAATTGCCGT
CL1276.Contig1_All-1	AGG(3*6)	1	AACCACCAGCATCAAGAGAATTA	60.014	GGATCTTTAACAGCCCTGGTAGT	59.914	150	AACCACCAGCATCAAGAGAATTATTACTCACCGCCACCTCAGCCTCATTACGGTTAACACTTGTGTTTTTCACTTC[AGGAGGAGGAGGAGGAGG]AGCTCGGAGCGACGAAGAATCTTCAGAGTCAGAACTACCAGGGCTGTTAAAGATCC
CL1276.Contig1_All-1	AGG(3*6)	2	AACCACCAGCATCAAGAGAATTA	60.014	TTTAACAGCCCTGGTAGTTCTGA	60.169	145	AACCACCAGCATCAAGAGAATTATTACTCACCGCCACCTCAGCCTCATTACGGTTAACACTTGTGTTTTTCACTTC[AGGAGGAGGAGGAGGAGG]AGCTCGGAGCGACGAAGAATCTTCAGAGTCAGAACTACCAGGGCTGTTAAA
CL1276.Contig1_All-1	AGG(3*6)	3	AGAATTATTACTCACCGCCACCT	60.262	AGAAGAGTATGATAAGGCCAGGG	59.998	160	AGAATTATTACTCACCGCCACCTCAGCCTCATTACGGTTAACACTTGTGTTTTTCACTTC[AGGAGGAGGAGGAGGAGG]AGCTCGGAGCGACGAAGAATCTTCAGAGTCAGAACTACCAGGGCTGTTAAAGATCCGAGCCCTGGCCTTATCATACTCTTCT
CL1276.Contig1_All-1	AGG(3*6)	4	AACCACCAGCATCAAGAGAATTA	60.014	TTAACAGCCCTGGTAGTTCTGAC	59.703	144	AACCACCAGCATCAAGAGAATTATTACTCACCGCCACCTCAGCCTCATTACGGTTAACACTTGTGTTTTTCACTTC[AGGAGGAGGAGGAGGAGG]AGCTCGGAGCGACGAAGAATCTTCAGAGTCAGAACTACCAGGGCTGTTAA
CL1276.Contig1_All-1	AGG(3*6)	5	AGAATTATTACTCACCGCCACCT	60.262	GGATCTTTAACAGCCCTGGTAGT	59.914	134	AGAATTATTACTCACCGCCACCTCAGCCTCATTACGGTTAACACTTGTGTTTTTCACTTC[AGGAGGAGGAGGAGGAGG]AGCTCGGAGCGACGAAGAATCTTCAGAGTCAGAACTACCAGGGCTGTTAAAGATCC
CL1276.Contig1_All-2	GCG(3*6)	1	GATCCACCATAGCTTCCTTCTCT	60.109	TTCGTTTCCTTGATGTGTTTTCT	60.028	146	GATCCACCATAGCTTCCTTCTCTGTCATA[GCGGCGGCGGCGGCGGCG]GCCATAGATTAGCTTCTCTTTCTCTATCCTCTGCTTTTTTGTTTGTTTTGATTTCTCTCTCGGCGGAGATTAGGAGAGAAAACACATCAAGGAAACGAA
CL1276.Contig1_All-2	GCG(3*6)	2	GATCCACCATAGCTTCCTTCTCT	60.109	TTTTCGTTTCCTTGATGTGTTTT	59.906	148	GATCCACCATAGCTTCCTTCTCTGTCATA[GCGGCGGCGGCGGCGGCG]GCCATAGATTAGCTTCTCTTTCTCTATCCTCTGCTTTTTTGTTTGTTTTGATTTCTCTCTCGGCGGAGATTAGGAGAGAAAACACATCAAGGAAACGAAAA
CL1276.Contig1_All-2	GCG(3*6)	3	GATCCACCATAGCTTCCTTCTCT	60.109	TGTGTTTTCTCTCCTAATCTCCG	59.77	133	GATCCACCATAGCTTCCTTCTCTGTCATA[GCGGCGGCGGCGGCGGCG]GCCATAGATTAGCTTCTCTTTCTCTATCCTCTGCTTTTTTGTTTGTTTTGATTTCTCTCTCGGCGGAGATTAGGAGAGAAAACACA
CL1276.Contig1_All-2	GCG(3*6)	4	GATCCACCATAGCTTCCTTCTCT	60.109	CGTTTCCTTGATGTGTTTTCTCT	59.682	144	GATCCACCATAGCTTCCTTCTCTGTCATA[GCGGCGGCGGCGGCGGCG]GCCATAGATTAGCTTCTCTTTCTCTATCCTCTGCTTTTTTGTTTGTTTTGATTTCTCTCTCGGCGGAGATTAGGAGAGAAAACACATCAAGGAAACG
CL1276.Contig1_All-2	GCG(3*6)	5	GATCCACCATAGCTTCCTTCTCT	60.109	TTTCGTTTCCTTGATGTGTTTTC	60.369	147	GATCCACCATAGCTTCCTTCTCTGTCATA[GCGGCGGCGGCGGCGGCG]GCCATAGATTAGCTTCTCTTTCTCTATCCTCTGCTTTTTTGTTTGTTTTGATTTCTCTCTCGGCGGAGATTAGGAGAGAAAACACATCAAGGAAACGAAA
CL1276.Contig4_All-1	CTC(3*6)	1	GGATCTTTAACAGCCCTGGTAGT	59.914	AACCACCAGCATCAAGAGAATTA	60.014	150	GGATCTTTAACAGCCCTGGTAGTTCTGACTCTGAAGATTCTTCGTCGCTCCGAG[CTCCTCCTCCTCCTCCTC]CTGAAGTGAAAAACACAAGTGTTAACCGTAATGAGGCTGAGGTGGCGGTGAGTAATAATTCTCTTGATGCTGGTGGTT
CL1276.Contig4_All-1	CTC(3*6)	2	TTTAACAGCCCTGGTAGTTCTGA	60.169	AACCACCAGCATCAAGAGAATTA	60.014	145	TTTAACAGCCCTGGTAGTTCTGACTCTGAAGATTCTTCGTCGCTCCGAG[CTCCTCCTCCTCCTCCTC]CTGAAGTGAAAAACACAAGTGTTAACCGTAATGAGGCTGAGGTGGCGGTGAGTAATAATTCTCTTGATGCTGGTGGTT
CL1276.Contig4_All-1	CTC(3*6)	3	AGAAGAGTATGATAAGGCCAGGG	59.998	AGAATTATTACTCACCGCCACCT	60.262	160	AGAAGAGTATGATAAGGCCAGGGCTCGGATCTTTAACAGCCCTGGTAGTTCTGACTCTGAAGATTCTTCGTCGCTCCGAG[CTCCTCCTCCTCCTCCTC]CTGAAGTGAAAAACACAAGTGTTAACCGTAATGAGGCTGAGGTGGCGGTGAGTAATAATTCT
CL1276.Contig4_All-1	CTC(3*6)	4	TTAACAGCCCTGGTAGTTCTGAC	59.703	AACCACCAGCATCAAGAGAATTA	60.014	144	TTAACAGCCCTGGTAGTTCTGACTCTGAAGATTCTTCGTCGCTCCGAG[CTCCTCCTCCTCCTCCTC]CTGAAGTGAAAAACACAAGTGTTAACCGTAATGAGGCTGAGGTGGCGGTGAGTAATAATTCTCTTGATGCTGGTGGTT
CL1276.Contig4_All-1	CTC(3*6)	5	GGATCTTTAACAGCCCTGGTAGT	59.914	AGAATTATTACTCACCGCCACCT	60.262	134	GGATCTTTAACAGCCCTGGTAGTTCTGACTCTGAAGATTCTTCGTCGCTCCGAG[CTCCTCCTCCTCCTCCTC]CTGAAGTGAAAAACACAAGTGTTAACCGTAATGAGGCTGAGGTGGCGGTGAGTAATAATTCT
CL1276.Contig5_All-1	AGG(3*5)	1	CGTTTCTAGCTGGGAGTCTACTG	59.611	AAAGAGGAGTATGAGAAGGCCAG	60.261	139	CGTTTCTAGCTGGGAGTCTACTGTTGTTATGTTTTGTCTGAAC[AGGAGGAGGAGGAGG]AGCTCGAGTTGAAGAGTCTTCAGAGTCTGAGCTGTTAGGACTATTAAAGATCCTAGCCCTGGCCTTCTCATACTCCTCTTT
CL1276.Contig5_All-1	AGG(3*5)	2	AGATTCTCAGCCTCGTTTCTAGC	60.517	AAAGAGGAGTATGAGAAGGCCAG	60.261	152	AGATTCTCAGCCTCGTTTCTAGCTGGGAGTCTACTGTTGTTATGTTTTGTCTGAAC[AGGAGGAGGAGGAGG]AGCTCGAGTTGAAGAGTCTTCAGAGTCTGAGCTGTTAGGACTATTAAAGATCCTAGCCCTGGCCTTCTCATACTCCTCTTT
CL1276.Contig5_All-1	AGG(3*5)	3	CGTTTCTAGCTGGGAGTCTACTG	59.611	AGGAAAGAGGAGTATGAGAAGGC	59.416	142	CGTTTCTAGCTGGGAGTCTACTGTTGTTATGTTTTGTCTGAAC[AGGAGGAGGAGGAGG]AGCTCGAGTTGAAGAGTCTTCAGAGTCTGAGCTGTTAGGACTATTAAAGATCCTAGCCCTGGCCTTCTCATACTCCTCTTTCCT
CL1276.Contig5_All-1	AGG(3*5)	4	AGATTCTCAGCCTCGTTTCTAGC	60.517	AGGAAAGAGGAGTATGAGAAGGC	59.416	155	AGATTCTCAGCCTCGTTTCTAGCTGGGAGTCTACTGTTGTTATGTTTTGTCTGAAC[AGGAGGAGGAGGAGG]AGCTCGAGTTGAAGAGTCTTCAGAGTCTGAGCTGTTAGGACTATTAAAGATCCTAGCCCTGGCCTTCTCATACTCCTCTTTCCT
CL1276.Contig5_All-1	AGG(3*5)	5	CAAGATTCTCAGCCTCGTTTCTA	60.028	GAAAGAGGAGTATGAGAAGGCCA	61.075	155	CAAGATTCTCAGCCTCGTTTCTAGCTGGGAGTCTACTGTTGTTATGTTTTGTCTGAAC[AGGAGGAGGAGGAGG]AGCTCGAGTTGAAGAGTCTTCAGAGTCTGAGCTGTTAGGACTATTAAAGATCCTAGCCCTGGCCTTCTCATACTCCTCTTTC
CL1278.Contig2_All-1	TGC(3*5)	1	ATAGCTGATGATCATGACGACCT	60.004	TCATTCTCTCAAGTAAACCCCAA	59.987	132	ATAGCTGATGATCATGACGACCTGGTGAAGT[TGCTGCTGCTGCTGC]TAAATCGTTGTTAGGTTTTGCTAGTTGGGATCATGCGTCTCCTTTGATTTGAATGTTTGTTATTTGGGGTTTACTTGAGAGAATGA
CL1278.Contig2_All-1	TGC(3*5)	2	ATAGCTGATGATCATGACGACCT	60.004	TTCATTCTCTCAAGTAAACCCCA	59.987	133	ATAGCTGATGATCATGACGACCTGGTGAAGT[TGCTGCTGCTGCTGC]TAAATCGTTGTTAGGTTTTGCTAGTTGGGATCATGCGTCTCCTTTGATTTGAATGTTTGTTATTTGGGGTTTACTTGAGAGAATGAA
CL1278.Contig2_All-1	TGC(3*5)	3	ATAGCTGATGATCATGACGACCT	60.004	AAACATTCAAATCAAAGGAGACG	59.531	104	ATAGCTGATGATCATGACGACCTGGTGAAGT[TGCTGCTGCTGCTGC]TAAATCGTTGTTAGGTTTTGCTAGTTGGGATCATGCGTCTCCTTTGATTTGAATGTTT
CL1278.Contig2_All-1	TGC(3*5)	4	ATAGCTGATGATCATGACGACCT	60.004	ACCCCAAATAACAAACATTCAAA	59.528	116	ATAGCTGATGATCATGACGACCTGGTGAAGT[TGCTGCTGCTGCTGC]TAAATCGTTGTTAGGTTTTGCTAGTTGGGATCATGCGTCTCCTTTGATTTGAATGTTTGTTATTTGGGGT
CL1278.Contig2_All-1	TGC(3*5)	5	ATAGCTGATGATCATGACGACCT	60.004	AACCCCAAATAACAAACATTCAA	59.528	117	ATAGCTGATGATCATGACGACCTGGTGAAGT[TGCTGCTGCTGCTGC]TAAATCGTTGTTAGGTTTTGCTAGTTGGGATCATGCGTCTCCTTTGATTTGAATGTTTGTTATTTGGGGTT
CL1281.Contig1_All-2	TGA(3*6)	1	GAGAGGGAAGTTTGGTCTTTGAT	59.995	ACAGAGACAGTAGTCCCACATCC	59.542	107	GAGAGGGAAGTTTGGTCTTTGATGATGATCTGGATCAGGATCCATAT[TGATGATGATGATGATGA]TCGAAGATGGCTGTGGTGGGGATGTGGGACTACTGTCTCTGT
CL1281.Contig1_All-2	TGA(3*6)	2	AAGTGGAAGAGGAGGAAGAAGAA	59.882	ACAGAGACAGTAGTCCCACATCC	59.542	141	AAGTGGAAGAGGAGGAAGAAGAATCAAGAAGCTGGAGAGGGAAGTTTGGTCTTTGATGATGATCTGGATCAGGATCCATAT[TGATGATGATGATGATGA]TCGAAGATGGCTGTGGTGGGGATGTGGGACTACTGTCTCTGT
CL1281.Contig1_All-2	TGA(3*6)	3	GGAAGAGGAGGAAGAAGAATCAA	60.189	ACAGAGACAGTAGTCCCACATCC	59.542	137	GGAAGAGGAGGAAGAAGAATCAAGAAGCTGGAGAGGGAAGTTTGGTCTTTGATGATGATCTGGATCAGGATCCATAT[TGATGATGATGATGATGA]TCGAAGATGGCTGTGGTGGGGATGTGGGACTACTGTCTCTGT
CL1281.Contig1_All-2	TGA(3*6)	4	AGGGAAGTTTGGTCTTTGATGAT	60.229	ACAGAGACAGTAGTCCCACATCC	59.542	104	AGGGAAGTTTGGTCTTTGATGATGATCTGGATCAGGATCCATAT[TGATGATGATGATGATGA]TCGAAGATGGCTGTGGTGGGGATGTGGGACTACTGTCTCTGT
CL1281.Contig1_All-2	TGA(3*6)	5	TAAGGAAGTGGAAGAGGAGGAAG	60.234	ACAGAGACAGTAGTCCCACATCC	59.542	146	TAAGGAAGTGGAAGAGGAGGAAGAAGAATCAAGAAGCTGGAGAGGGAAGTTTGGTCTTTGATGATGATCTGGATCAGGATCCATAT[TGATGATGATGATGATGA]TCGAAGATGGCTGTGGTGGGGATGTGGGACTACTGTCTCTGT
CL1292.Contig3_All-1	CAC(3*5)	1	GCCATACTCAATCCAAATCTTCC	61.011	GAGCTTTAGTGTGCAGCTTCCT	60.213	158	GCCATACTCAATCCAAATCTTCCTGCCTGGTCCCAAGATTAGACCCACCTCCACCACCAGCACCACCACCAG[CACCACCACCACCAC]TTCCAGGTGGTCCTGACCCTGAACCATCCCGTCTCCCACCAAACGTCCAAGGAAGCTGCACACTAAAGCTC
CL1292.Contig3_All-1	CAC(3*5)	2	GGCCATACTCAATCCAAATCTTC	61.011	GAGCTTTAGTGTGCAGCTTCCT	60.213	159	GGCCATACTCAATCCAAATCTTCCTGCCTGGTCCCAAGATTAGACCCACCTCCACCACCAGCACCACCACCAG[CACCACCACCACCAC]TTCCAGGTGGTCCTGACCCTGAACCATCCCGTCTCCCACCAAACGTCCAAGGAAGCTGCACACTAAAGCTC
CL1292.Contig3_All-1	CAC(3*5)	3	GCCATACTCAATCCAAATCTTCC	61.011	AGCTTTAGTGTGCAGCTTCCTT	59.738	157	GCCATACTCAATCCAAATCTTCCTGCCTGGTCCCAAGATTAGACCCACCTCCACCACCAGCACCACCACCAG[CACCACCACCACCAC]TTCCAGGTGGTCCTGACCCTGAACCATCCCGTCTCCCACCAAACGTCCAAGGAAGCTGCACACTAAAGCT
CL1292.Contig3_All-1	CAC(3*5)	4	GGCCATACTCAATCCAAATCTTC	61.011	AGCTTTAGTGTGCAGCTTCCTT	59.738	158	GGCCATACTCAATCCAAATCTTCCTGCCTGGTCCCAAGATTAGACCCACCTCCACCACCAGCACCACCACCAG[CACCACCACCACCAC]TTCCAGGTGGTCCTGACCCTGAACCATCCCGTCTCCCACCAAACGTCCAAGGAAGCTGCACACTAAAGCT
CL1292.Contig3_All-1	CAC(3*5)	5	GCCATACTCAATCCAAATCTTCC	61.011	GAGCTTTAGTGTGCAGCTTCCTT	61.394	158	GCCATACTCAATCCAAATCTTCCTGCCTGGTCCCAAGATTAGACCCACCTCCACCACCAGCACCACCACCAG[CACCACCACCACCAC]TTCCAGGTGGTCCTGACCCTGAACCATCCCGTCTCCCACCAAACGTCCAAGGAAGCTGCACACTAAAGCTC
CL1292.Contig5_All-2	GTG(3*5)	1	GAGCTTTAGTGTGCAGCTTCCT	60.213	GCCATACTCAATCCAAATCTTCC	61.011	158	GAGCTTTAGTGTGCAGCTTCCTTGGACGTTTGGTGGGAGACGGGATGGTTCAGGGTCAGGACCACCTGGAA[GTGGTGGTGGTGGTG]CTGGTGGTGGTGCTGGTGGTGGAGGTGGGTCTAATCTTGGGACCAGGCAGGAAGATTTGGATTGAGTATGGC
CL1292.Contig5_All-2	GTG(3*5)	2	GAGCTTTAGTGTGCAGCTTCCT	60.213	GGCCATACTCAATCCAAATCTTC	61.011	159	GAGCTTTAGTGTGCAGCTTCCTTGGACGTTTGGTGGGAGACGGGATGGTTCAGGGTCAGGACCACCTGGAA[GTGGTGGTGGTGGTG]CTGGTGGTGGTGCTGGTGGTGGAGGTGGGTCTAATCTTGGGACCAGGCAGGAAGATTTGGATTGAGTATGGCC
CL1292.Contig5_All-2	GTG(3*5)	3	AGCTTTAGTGTGCAGCTTCCTT	59.738	GCCATACTCAATCCAAATCTTCC	61.011	157	AGCTTTAGTGTGCAGCTTCCTTGGACGTTTGGTGGGAGACGGGATGGTTCAGGGTCAGGACCACCTGGAA[GTGGTGGTGGTGGTG]CTGGTGGTGGTGCTGGTGGTGGAGGTGGGTCTAATCTTGGGACCAGGCAGGAAGATTTGGATTGAGTATGGC
CL1292.Contig5_All-2	GTG(3*5)	4	AGCTTTAGTGTGCAGCTTCCTT	59.738	GGCCATACTCAATCCAAATCTTC	61.011	158	AGCTTTAGTGTGCAGCTTCCTTGGACGTTTGGTGGGAGACGGGATGGTTCAGGGTCAGGACCACCTGGAA[GTGGTGGTGGTGGTG]CTGGTGGTGGTGCTGGTGGTGGAGGTGGGTCTAATCTTGGGACCAGGCAGGAAGATTTGGATTGAGTATGGCC
CL1292.Contig5_All-2	GTG(3*5)	5	GAGCTTTAGTGTGCAGCTTCCTT	61.394	GCCATACTCAATCCAAATCTTCC	61.011	158	GAGCTTTAGTGTGCAGCTTCCTTGGACGTTTGGTGGGAGACGGGATGGTTCAGGGTCAGGACCACCTGGAA[GTGGTGGTGGTGGTG]CTGGTGGTGGTGCTGGTGGTGGAGGTGGGTCTAATCTTGGGACCAGGCAGGAAGATTTGGATTGAGTATGGC
CL1293.Contig3_All-1	AGG(3*5)	1	TGGTGATAACATTTTTGCCTCTT	59.891	TCTTGGTGGTTCCTTTGTAGAGA	60.151	143	TGGTGATAACATTTTTGCCTCTTTTGGTGAAGC[AGGAGGAGGAGGAGG]AGCGATGCATCACGGTGGTGGAGCCAGGAAGGCTGCTCCTATCGAAAACAGGCTGCCTTGTAGCCTTGAAGATCTCTACAAAGGAACCACCAAGA
CL1293.Contig3_All-1	AGG(3*5)	2	TTGGTGATAACATTTTTGCCTCT	59.891	TCTTGGTGGTTCCTTTGTAGAGA	60.151	144	TTGGTGATAACATTTTTGCCTCTTTTGGTGAAGC[AGGAGGAGGAGGAGG]AGCGATGCATCACGGTGGTGGAGCCAGGAAGGCTGCTCCTATCGAAAACAGGCTGCCTTGTAGCCTTGAAGATCTCTACAAAGGAACCACCAAGA
CL1293.Contig3_All-1	AGG(3*5)	3	TCTAGCAGCATGTTTGGTGATAA	59.793	TCTTGGTGGTTCCTTTGTAGAGA	60.151	157	TCTAGCAGCATGTTTGGTGATAACATTTTTGCCTCTTTTGGTGAAGC[AGGAGGAGGAGGAGG]AGCGATGCATCACGGTGGTGGAGCCAGGAAGGCTGCTCCTATCGAAAACAGGCTGCCTTGTAGCCTTGAAGATCTCTACAAAGGAACCACCAAGA
CL1293.Contig3_All-1	AGG(3*5)	4	TTTGGTGATAACATTTTTGCCTC	60.226	TCTTGGTGGTTCCTTTGTAGAGA	60.151	145	TTTGGTGATAACATTTTTGCCTCTTTTGGTGAAGC[AGGAGGAGGAGGAGG]AGCGATGCATCACGGTGGTGGAGCCAGGAAGGCTGCTCCTATCGAAAACAGGCTGCCTTGTAGCCTTGAAGATCTCTACAAAGGAACCACCAAGA
CL1293.Contig3_All-1	AGG(3*5)	5	TGGTGATAACATTTTTGCCTCTT	59.891	TTCTTGGTGGTTCCTTTGTAGAG	59.677	144	TGGTGATAACATTTTTGCCTCTTTTGGTGAAGC[AGGAGGAGGAGGAGG]AGCGATGCATCACGGTGGTGGAGCCAGGAAGGCTGCTCCTATCGAAAACAGGCTGCCTTGTAGCCTTGAAGATCTCTACAAAGGAACCACCAAGAA
CL1295.Contig2_All-1	TCA(3*5)	1	GCGTATGTCGTAAGGAAGAAAGA	59.806	AGCTAACAGAGACTTTTGGAGGC	60.423	109	GCGTATGTCGTAAGGAAGAAAGACAGGTGAC[TCATCATCATCATCA]TCTTCTTCTTCTTCCTTTGCGTTGTCATCTTTCTCCTTCGGCCTCCAAAAGTCTCTGTTAGCT
CL1295.Contig2_All-1	TCA(3*5)	2	TCCTACTATCCCTGAAACTGCTG	59.791	AGCTAACAGAGACTTTTGGAGGC	60.423	148	TCCTACTATCCCTGAAACTGCTGCGTGAGGCTCCTTGAGGCGTATGTCGTAAGGAAGAAAGACAGGTGAC[TCATCATCATCATCA]TCTTCTTCTTCTTCCTTTGCGTTGTCATCTTTCTCCTTCGGCCTCCAAAAGTCTCTGTTAGCT
CL1295.Contig2_All-1	TCA(3*5)	3	TCGTAAGGAAGAAAGACAGGTGA	60.281	AGCTAACAGAGACTTTTGGAGGC	60.423	102	TCGTAAGGAAGAAAGACAGGTGAC[TCATCATCATCATCA]TCTTCTTCTTCTTCCTTTGCGTTGTCATCTTTCTCCTTCGGCCTCCAAAAGTCTCTGTTAGCT
CL1295.Contig2_All-1	TCA(3*5)	4	AGGTGCTTCCTACTATCCCTGAA	60.49	AGCTAACAGAGACTTTTGGAGGC	60.423	155	AGGTGCTTCCTACTATCCCTGAAACTGCTGCGTGAGGCTCCTTGAGGCGTATGTCGTAAGGAAGAAAGACAGGTGAC[TCATCATCATCATCA]TCTTCTTCTTCTTCCTTTGCGTTGTCATCTTTCTCCTTCGGCCTCCAAAAGTCTCTGTTAGCT
CL1295.Contig2_All-1	TCA(3*5)	5	GCGTATGTCGTAAGGAAGAAAGA	59.806	GGCTGCAGTTTCATACAAAGCTA	60.78	127	GCGTATGTCGTAAGGAAGAAAGACAGGTGAC[TCATCATCATCATCA]TCTTCTTCTTCTTCCTTTGCGTTGTCATCTTTCTCCTTCGGCCTCCAAAAGTCTCTGTTAGCTTTGTATGAAACTGCAGCC
CL1295.Contig3_All-1	ATC(3*5)	1	TAGGCGTATGTCGTAAGGTAGGA	60.05	CAAGGCTAAAAGAGACTTGTGGA	59.935	106	TAGGCGTATGTCGTAAGGTAGGAAAACAGGTGT[ATCATCATCATCATC]TTCTTCTGTGTTGTTGTCTTCTTCCGCTTTTGGTCTCCACAAGTCTCTTTTAGCCTTG
CL1295.Contig3_All-1	ATC(3*5)	2	TTAGGCGTATGTCGTAAGGTAGG	59.605	CAAGGCTAAAAGAGACTTGTGGA	59.935	107	TTAGGCGTATGTCGTAAGGTAGGAAAACAGGTGT[ATCATCATCATCATC]TTCTTCTGTGTTGTTGTCTTCTTCCGCTTTTGGTCTCCACAAGTCTCTTTTAGCCTTG
CL1295.Contig3_All-1	ATC(3*5)	3	GCGTATGTCGTAAGGTAGGAAAA	59.589	CAAGGCTAAAAGAGACTTGTGGA	59.935	103	GCGTATGTCGTAAGGTAGGAAAACAGGTGT[ATCATCATCATCATC]TTCTTCTGTGTTGTTGTCTTCTTCCGCTTTTGGTCTCCACAAGTCTCTTTTAGCCTTG
CL1295.Contig3_All-1	ATC(3*5)	4	TAGGCGTATGTCGTAAGGTAGGA	60.05	AAAAGAGACTTGTGGAGACCAAA	59.309	99	TAGGCGTATGTCGTAAGGTAGGAAAACAGGTGT[ATCATCATCATCATC]TTCTTCTGTGTTGTTGTCTTCTTCCGCTTTTGGTCTCCACAAGTCTCTTTT
CL1295.Contig3_All-1	ATC(3*5)	5	TAGGCGTATGTCGTAAGGTAGGA	60.05	GCTGCAGTTTCATACAAGGCTAA	60.78	120	TAGGCGTATGTCGTAAGGTAGGAAAACAGGTGT[ATCATCATCATCATC]TTCTTCTGTGTTGTTGTCTTCTTCCGCTTTTGGTCTCCACAAGTCTCTTTTAGCCTTGTATGAAACTGCAGC
CL1321.Contig1_All-1	TA(2*6)	1	CTTATCTCGTAACACTTCCACCG	60.062	TTTCTGGCTTTTTGATTCAGTCT	59.424	156	CTTATCTCGTAACACTTCCACCGCTTCCAGACTCCCT[TATATATATATA]GATGCAGAAGGCTGTAGATACTTGAAGAGAATAAATTATTCTTTTCAAAATCCAGATATTTGCCTCAACTTCGCTGGCTGCGTCAGACTGAATCAAAAAGCCAGAAA
CL1321.Contig1_All-1	TA(2*6)	2	CTTATCTCGTAACACTTCCACCG	60.062	CTTTCTGGCTTTTTGATTCAGTC	59.424	157	CTTATCTCGTAACACTTCCACCGCTTCCAGACTCCCT[TATATATATATA]GATGCAGAAGGCTGTAGATACTTGAAGAGAATAAATTATTCTTTTCAAAATCCAGATATTTGCCTCAACTTCGCTGGCTGCGTCAGACTGAATCAAAAAGCCAGAAAG
CL1321.Contig1_All-1	TA(2*6)	3	CTTATCTCGTAACACTTCCACCG	60.062	GCTTTCTGGCTTTTTGATTCAGT	61.079	158	CTTATCTCGTAACACTTCCACCGCTTCCAGACTCCCT[TATATATATATA]GATGCAGAAGGCTGTAGATACTTGAAGAGAATAAATTATTCTTTTCAAAATCCAGATATTTGCCTCAACTTCGCTGGCTGCGTCAGACTGAATCAAAAAGCCAGAAAGC
CL1321.Contig1_All-1	TA(2*6)	4	CTTATCTCGTAACACTTCCACCG	60.062	GAAGTTGAGGCAAATATCTGGATT	59.879	121	CTTATCTCGTAACACTTCCACCGCTTCCAGACTCCCT[TATATATATATA]GATGCAGAAGGCTGTAGATACTTGAAGAGAATAAATTATTCTTTTCAAAATCCAGATATTTGCCTCAACTTC
CL1321.Contig1_All-1	TA(2*6)	5	CTTATCTCGTAACACTTCCACCG	60.062	AGCTTTCTGGCTTTTTGATTCAG	61.188	159	CTTATCTCGTAACACTTCCACCGCTTCCAGACTCCCT[TATATATATATA]GATGCAGAAGGCTGTAGATACTTGAAGAGAATAAATTATTCTTTTCAAAATCCAGATATTTGCCTCAACTTCGCTGGCTGCGTCAGACTGAATCAAAAAGCCAGAAAGCT
CL1321.Contig1_All-2	ATG(3*7)	1	TGTACGACTTTTGTTCCCTGATT	59.92	ACTTGTACACCAGGTACGAGCAT	59.999	153	TGTACGACTTTTGTTCCCTGATTCTATTATTGACATAAATGCAGCCA[ATGATGATGATGATGATGATG]GGAACAAAGTTGAAAGTGATCATGATGATGGTGACGAAGTTGAAAGTGATGATGATGAATCTATGCTCGTACCTGGTGTACAAGT
CL1321.Contig1_All-2	ATG(3*7)	2	TGTACGACTTTTGTTCCCTGATT	59.92	ACTTTCAACTTCGTCACCATCAT	59.921	115	TGTACGACTTTTGTTCCCTGATTCTATTATTGACATAAATGCAGCCA[ATGATGATGATGATGATGATG]GGAACAAAGTTGAAAGTGATCATGATGATGGTGACGAAGTTGAAAGT
CL1321.Contig1_All-2	ATG(3*7)	3	TGTACGACTTTTGTTCCCTGATT	59.92	ATCACTTTCAACTTCGTCACCAT	59.921	118	TGTACGACTTTTGTTCCCTGATTCTATTATTGACATAAATGCAGCCA[ATGATGATGATGATGATGATG]GGAACAAAGTTGAAAGTGATCATGATGATGGTGACGAAGTTGAAAGTGAT
CL1321.Contig1_All-2	ATG(3*7)	4	TGTACGACTTTTGTTCCCTGATT	59.92	CATCATCACTTTCAACTTCGTCA	60.161	122	TGTACGACTTTTGTTCCCTGATTCTATTATTGACATAAATGCAGCCA[ATGATGATGATGATGATGATG]GGAACAAAGTTGAAAGTGATCATGATGATGGTGACGAAGTTGAAAGTGATGATG
CL1321.Contig1_All-2	ATG(3*7)	5	TGTACGACTTTTGTTCCCTGATT	59.92	TGTACACCAGGTACGAGCATAGA	59.707	150	TGTACGACTTTTGTTCCCTGATTCTATTATTGACATAAATGCAGCCA[ATGATGATGATGATGATGATG]GGAACAAAGTTGAAAGTGATCATGATGATGGTGACGAAGTTGAAAGTGATGATGATGAATCTATGCTCGTACCTGGTGTACA
CL1326.Contig2_All-1	GAA(3*6)	1	AACCATAAGATCGTGGTTCCTTT	60.121	TGTTGGAAAAACGTTTGAGAGAT	60.028	90	AACCATAAGATCGTGGTTCCTTTGCCGGTTCTCTTTGAT[GAAGAAGAAGAAGAAGAA]GGCAATGCGTATCTCTCAAACGTTTTTCCAACA
CL1326.Contig2_All-1	GAA(3*6)	2	AAACCATAAGATCGTGGTTCCTT	60.121	TGTTGGAAAAACGTTTGAGAGAT	60.028	91	AAACCATAAGATCGTGGTTCCTTTGCCGGTTCTCTTTGAT[GAAGAAGAAGAAGAAGAA]GGCAATGCGTATCTCTCAAACGTTTTTCCAACA
CL1326.Contig2_All-1	GAA(3*6)	3	AACCATAAGATCGTGGTTCCTTT	60.121	GTTGTTGGAAAAACGTTTGAGAG	60.062	92	AACCATAAGATCGTGGTTCCTTTGCCGGTTCTCTTTGAT[GAAGAAGAAGAAGAAGAA]GGCAATGCGTATCTCTCAAACGTTTTTCCAACAAC
CL1326.Contig2_All-1	GAA(3*6)	4	AAACCATAAGATCGTGGTTCCTT	60.121	GTTGTTGGAAAAACGTTTGAGAG	60.062	93	AAACCATAAGATCGTGGTTCCTTTGCCGGTTCTCTTTGAT[GAAGAAGAAGAAGAAGAA]GGCAATGCGTATCTCTCAAACGTTTTTCCAACAAC
CL1326.Contig2_All-1	GAA(3*6)	5	AACCATAAGATCGTGGTTCCTTT	60.121	GCGAAAATGAACGGAAATATACA	60.21	152	AACCATAAGATCGTGGTTCCTTTGCCGGTTCTCTTTGAT[GAAGAAGAAGAAGAAGAA]GGCAATGCGTATCTCTCAAACGTTTTTCCAACAACCGTGTCCATCTCTTCTTCGCCGAGACCTGGTACACAGTGTATATTTCCGTTCATTTTCGC
CL1342.Contig4_All-1	GAA(3*6)	1	AGTCGAGAGTAACGGGAAGAGAG	60.426	CAACCTCACCATCACAATAACCT	60.158	160	AGTCGAGAGTAACGGGAAGAGAGGAGGTTGATGAATCAGAGGCAGGCATGTCG[GAAGAAGAAGAAGAAGAA]AAGAGACGCGGAGAATAAACAGCGGTAGAATCGGAAGCGGAAGGACGGAGAAGAGAGAGGAGGCGGAGGTTATTGTGATGGTGAGGTTG
CL1342.Contig4_All-1	GAA(3*6)	2	GAGAGGAGGTTGATGAATCAGAG	59.337	CAACCTCACCATCACAATAACCT	60.158	142	GAGAGGAGGTTGATGAATCAGAGGCAGGCATGTCG[GAAGAAGAAGAAGAAGAA]AAGAGACGCGGAGAATAAACAGCGGTAGAATCGGAAGCGGAAGGACGGAGAAGAGAGAGGAGGCGGAGGTTATTGTGATGGTGAGGTTG
CL1342.Contig4_All-1	GAA(3*6)	3	AGTCGAGAGTAACGGGAAGAGAG	60.426	AACCTCACCATCACAATAACCTC	59.272	159	AGTCGAGAGTAACGGGAAGAGAGGAGGTTGATGAATCAGAGGCAGGCATGTCG[GAAGAAGAAGAAGAAGAA]AAGAGACGCGGAGAATAAACAGCGGTAGAATCGGAAGCGGAAGGACGGAGAAGAGAGAGGAGGCGGAGGTTATTGTGATGGTGAGGTT
CL1342.Contig4_All-1	GAA(3*6)	4	AGTCGAGAGTAACGGGAAGAGAG	60.426	ATTCTACCGCTGTTTATTCTCCG	60.816	102	AGTCGAGAGTAACGGGAAGAGAGGAGGTTGATGAATCAGAGGCAGGCATGTCG[GAAGAAGAAGAAGAAGAA]AAGAGACGCGGAGAATAAACAGCGGTAGAAT
CL1342.Contig4_All-1	GAA(3*6)	5	AGTCGAGAGTAACGGGAAGAGAG	60.426	CCGATTCTACCGCTGTTTATTCT	60.816	105	AGTCGAGAGTAACGGGAAGAGAGGAGGTTGATGAATCAGAGGCAGGCATGTCG[GAAGAAGAAGAAGAAGAA]AAGAGACGCGGAGAATAAACAGCGGTAGAATCGG
CL1342.Contig4_All-1	GAC(3*6)	1	AGGTTATTGTGATGGTGAGGTTG	60.158	GAATAGCTTGAGAGAGCAGCAAG	59.947	137	AGGTTATTGTGATGGTGAGGTTGAG[GACGACGACGACGACGAC]GAGTCTGATCAATGAGATTTTTGGCTTGGCCAATCACGAATCTCCGCATCTGTGTTGATAATAATAATATACTTGCTGCTCTCTCAAGCTATTC
CL1342.Contig4_All-1	GAC(3*6)	2	AGGTTATTGTGATGGTGAGGTTG	60.158	GAACCATCGAATAGCTTGAGAGA	59.87	145	AGGTTATTGTGATGGTGAGGTTGAG[GACGACGACGACGACGAC]GAGTCTGATCAATGAGATTTTTGGCTTGGCCAATCACGAATCTCCGCATCTGTGTTGATAATAATAATATACTTGCTGCTCTCTCAAGCTATTCGATGGTTC
CL1342.Contig4_All-1	GAC(3*6)	3	AGGTTATTGTGATGGTGAGGTTG	60.158	TATTATCAACACAGATGCGGAGA	59.622	106	AGGTTATTGTGATGGTGAGGTTGAG[GACGACGACGACGACGAC]GAGTCTGATCAATGAGATTTTTGGCTTGGCCAATCACGAATCTCCGCATCTGTGTTGATAATA
CL1342.Contig4_All-1	GAC(3*6)	4	AGGTTATTGTGATGGTGAGGTTG	60.158	TATTTGAGCAGTCCAGAACCATC	60.497	160	AGGTTATTGTGATGGTGAGGTTGAG[GACGACGACGACGACGAC]GAGTCTGATCAATGAGATTTTTGGCTTGGCCAATCACGAATCTCCGCATCTGTGTTGATAATAATAATATACTTGCTGCTCTCTCAAGCTATTCGATGGTTCTGGACTGCTCAAATA
CL1342.Contig4_All-1	GAC(3*6)	5	AGGTTATTGTGATGGTGAGGTTG	60.158	AGTCCAGAACCATCGAATAGCTT	60.498	151	AGGTTATTGTGATGGTGAGGTTGAG[GACGACGACGACGACGAC]GAGTCTGATCAATGAGATTTTTGGCTTGGCCAATCACGAATCTCCGCATCTGTGTTGATAATAATAATATACTTGCTGCTCTCTCAAGCTATTCGATGGTTCTGGACT
CL136.Contig3_All-1	AT(2*6)	1	TCCTTTCTGATTTTAGTTTCCCA	59.15	ACAACATGGCTTTCTTGACATTT	59.926	113	TCCTTTCTGATTTTAGTTTCCCAATATAGTATTTCCTTTGGTGTTGTTTGAACCTTTAACACATTAGTGTTC[ATATATATATAT]CGGAGAAAATGTCAAGAAAGCCATGTTGT
CL136.Contig3_All-1	AT(2*6)	2	TCCTTTCTGATTTTAGTTTCCCA	59.15	CATGGCTTTCTTGACATTTTCTC	60.122	109	TCCTTTCTGATTTTAGTTTCCCAATATAGTATTTCCTTTGGTGTTGTTTGAACCTTTAACACATTAGTGTTC[ATATATATATAT]CGGAGAAAATGTCAAGAAAGCCATG
CL136.Contig3_All-1	AT(2*6)	3	TCCTTTCTGATTTTAGTTTCCCA	59.15	CAACATGGCTTTCTTGACATTTT	60.389	112	TCCTTTCTGATTTTAGTTTCCCAATATAGTATTTCCTTTGGTGTTGTTTGAACCTTTAACACATTAGTGTTC[ATATATATATAT]CGGAGAAAATGTCAAGAAAGCCATGTTG
CL136.Contig3_All-1	AT(2*6)	4	TCCTTTCTGATTTTAGTTTCCCA	59.15	AACATGGCTTTCTTGACATTTTC	59.536	111	TCCTTTCTGATTTTAGTTTCCCAATATAGTATTTCCTTTGGTGTTGTTTGAACCTTTAACACATTAGTGTTC[ATATATATATAT]CGGAGAAAATGTCAAGAAAGCCATGTT
CL136.Contig3_All-1	AT(2*6)	5	CCTTTCTGATTTTAGTTTCCCAA	58.723	ACAACATGGCTTTCTTGACATTT	59.926	112	CCTTTCTGATTTTAGTTTCCCAATATAGTATTTCCTTTGGTGTTGTTTGAACCTTTAACACATTAGTGTTC[ATATATATATAT]CGGAGAAAATGTCAAGAAAGCCATGTTGT
CL1361.Contig9_All-1	GAA(3*5)	1	AGTTTCCACTAGCGTCATACGAG	59.854	TGAACTTGTCTTTCGTGACTGAG	59.571	141	AGTTTCCACTAGCGTCATACGAGGAAGAGCCGTTTGTTCCAGTTGTGCGTGG[GAAGAAGAAGAAGAA]AGCATCGTCTAGAGGTTCATACAGCCCACCTCCAGAGCCACCACTAGACTGCTCAGTCACGAAAGACAAGTTCA
CL1361.Contig9_All-1	GAA(3*5)	2	CAAGATTGAGTTTCCACTAGCGT	59.833	TGAACTTGTCTTTCGTGACTGAG	59.571	149	CAAGATTGAGTTTCCACTAGCGTCATACGAGGAAGAGCCGTTTGTTCCAGTTGTGCGTGG[GAAGAAGAAGAAGAA]AGCATCGTCTAGAGGTTCATACAGCCCACCTCCAGAGCCACCACTAGACTGCTCAGTCACGAAAGACAAGTTCA
CL1361.Contig9_All-1	GAA(3*5)	3	AGTTTCCACTAGCGTCATACGAG	59.854	GAACTTGTCTTTCGTGACTGAGC	60.47	140	AGTTTCCACTAGCGTCATACGAGGAAGAGCCGTTTGTTCCAGTTGTGCGTGG[GAAGAAGAAGAAGAA]AGCATCGTCTAGAGGTTCATACAGCCCACCTCCAGAGCCACCACTAGACTGCTCAGTCACGAAAGACAAGTTC
CL1361.Contig9_All-1	GAA(3*5)	4	CCAAGAATCGACAAGATTGAGTT	59.645	TTTCGTGACTGAGCAGTCTAGTG	59.733	150	CCAAGAATCGACAAGATTGAGTTTCCACTAGCGTCATACGAGGAAGAGCCGTTTGTTCCAGTTGTGCGTGG[GAAGAAGAAGAAGAA]AGCATCGTCTAGAGGTTCATACAGCCCACCTCCAGAGCCACCACTAGACTGCTCAGTCACGAAA
CL1361.Contig9_All-1	GAA(3*5)	5	CAAGATTGAGTTTCCACTAGCGT	59.833	GAACTTGTCTTTCGTGACTGAGC	60.47	148	CAAGATTGAGTTTCCACTAGCGTCATACGAGGAAGAGCCGTTTGTTCCAGTTGTGCGTGG[GAAGAAGAAGAAGAA]AGCATCGTCTAGAGGTTCATACAGCCCACCTCCAGAGCCACCACTAGACTGCTCAGTCACGAAAGACAAGTTC
CL1371.Contig6_All-1	TTTG(4*5)	1	TTTTCTTGTCGCTCTGTTTTAGG	59.94	TATGTCCTTCACCAGCTCGTACT	60.199	157	TTTTCTTGTCGCTCTGTTTTAGGATTTCACTTTGAATTGTCGTAGGGATTTAACCGAAGCTCAATTATAACGAGAATTAGGAGATT[TTTGTTTGTTTGTTTGTTTG]GAATAAGGGTTGTTGGTTAAGATGGACAAGTACGAGCTGGTGAAGGACATA
CL1371.Contig6_All-1	TTTG(4*5)	2	TTTTCTTGTCGCTCTGTTTTAGG	59.94	CTTGTCCATCTTAACCAACAACC	59.791	136	TTTTCTTGTCGCTCTGTTTTAGGATTTCACTTTGAATTGTCGTAGGGATTTAACCGAAGCTCAATTATAACGAGAATTAGGAGATT[TTTGTTTGTTTGTTTGTTTG]GAATAAGGGTTGTTGGTTAAGATGGACAAG
CL1371.Contig6_All-1	TTTG(4*5)	3	TTTTCTTGTCGCTCTGTTTTAGG	59.94	TCCATCTTAACCAACAACCCTTA	59.76	132	TTTTCTTGTCGCTCTGTTTTAGGATTTCACTTTGAATTGTCGTAGGGATTTAACCGAAGCTCAATTATAACGAGAATTAGGAGATT[TTTGTTTGTTTGTTTGTTTG]GAATAAGGGTTGTTGGTTAAGATGGA
CL1371.Contig6_All-1	TTTG(4*5)	4	TCACTTTGAATTGTCGTAGGGAT	59.885	TATGTCCTTCACCAGCTCGTACT	60.199	131	TCACTTTGAATTGTCGTAGGGATTTAACCGAAGCTCAATTATAACGAGAATTAGGAGATT[TTTGTTTGTTTGTTTGTTTG]GAATAAGGGTTGTTGGTTAAGATGGACAAGTACGAGCTGGTGAAGGACATA
CL1371.Contig6_All-1	TTTG(4*5)	5	TCACTTTGAATTGTCGTAGGGAT	59.885	CTTGTCCATCTTAACCAACAACC	59.791	110	TCACTTTGAATTGTCGTAGGGATTTAACCGAAGCTCAATTATAACGAGAATTAGGAGATT[TTTGTTTGTTTGTTTGTTTG]GAATAAGGGTTGTTGGTTAAGATGGACAAG
CL1381.Contig2_All-1	TC(2*8)	1	GTTTGGTTTCTCTTTCTGGGTTC	60.366	CACCTCCTCTAGCTTTCCTCTTC	60.029	98	GTTTGGTTTCTCTTTCTGGGTTCTTCTGAGATGTCTGAT[TCTCTCTCTCTCTCTC]TGGGGGTTGATAGAGAGACAGAAGAGGAAAGCTAGAGGAGGTG
CL1381.Contig2_All-1	TC(2*8)	2	AGTTTGGTTTCTCTTTCTGGGTT	59.575	CACCTCCTCTAGCTTTCCTCTTC	60.029	99	AGTTTGGTTTCTCTTTCTGGGTTCTTCTGAGATGTCTGAT[TCTCTCTCTCTCTCTC]TGGGGGTTGATAGAGAGACAGAAGAGGAAAGCTAGAGGAGGTG
CL1381.Contig2_All-1	TC(2*8)	3	TTGGTTTCTCTTTCTGGGTTCTT	60.482	CACCTCCTCTAGCTTTCCTCTTC	60.029	96	TTGGTTTCTCTTTCTGGGTTCTTCTGAGATGTCTGAT[TCTCTCTCTCTCTCTC]TGGGGGTTGATAGAGAGACAGAAGAGGAAAGCTAGAGGAGGTG
CL1381.Contig2_All-1	TC(2*8)	4	TTTGGTTTCTCTTTCTGGGTTCT	60.482	CACCTCCTCTAGCTTTCCTCTTC	60.029	97	TTTGGTTTCTCTTTCTGGGTTCTTCTGAGATGTCTGAT[TCTCTCTCTCTCTCTC]TGGGGGTTGATAGAGAGACAGAAGAGGAAAGCTAGAGGAGGTG
CL1381.Contig2_All-1	TC(2*8)	5	GTTTGGTTTCTCTTTCTGGGTTC	60.366	CCTCCTCTAGCTTTCCTCTTCTG	60.148	96	GTTTGGTTTCTCTTTCTGGGTTCTTCTGAGATGTCTGAT[TCTCTCTCTCTCTCTC]TGGGGGTTGATAGAGAGACAGAAGAGGAAAGCTAGAGGAGG
CL1394.Contig1_All-1	TTC(3*5)	1	GAAGGCAACTCAACTTCTTCTGA	60.047	TCATAAGTTTCTTGGAGGAGCAC	59.776	145	GAAGGCAACTCAACTTCTTCTGATACTTCTTTTGG[TTCTTCTTCTTCTTC]AGCTGTGGATTTGAATGACGACGAGTATTCTTCATTCACAGCACATCTCTTAACATTGGTGAGATCAACATTGTGCTCCTCCAAGAAACTTATGA
CL1394.Contig1_All-1	TTC(3*5)	2	TCTGAAGGCAACTCAACTTCTTC	60.047	TCATAAGTTTCTTGGAGGAGCAC	59.776	148	TCTGAAGGCAACTCAACTTCTTCTGATACTTCTTTTGG[TTCTTCTTCTTCTTC]AGCTGTGGATTTGAATGACGACGAGTATTCTTCATTCACAGCACATCTCTTAACATTGGTGAGATCAACATTGTGCTCCTCCAAGAAACTTATGA
CL1394.Contig1_All-1	TTC(3*5)	3	GAAGGCAACTCAACTTCTTCTGA	60.047	TTCATAAGTTTCTTGGAGGAGCA	60.243	146	GAAGGCAACTCAACTTCTTCTGATACTTCTTTTGG[TTCTTCTTCTTCTTC]AGCTGTGGATTTGAATGACGACGAGTATTCTTCATTCACAGCACATCTCTTAACATTGGTGAGATCAACATTGTGCTCCTCCAAGAAACTTATGAA
CL1394.Contig1_All-1	TTC(3*5)	4	TCTGAAGGCAACTCAACTTCTTC	60.047	TTCATAAGTTTCTTGGAGGAGCA	60.243	149	TCTGAAGGCAACTCAACTTCTTCTGATACTTCTTTTGG[TTCTTCTTCTTCTTC]AGCTGTGGATTTGAATGACGACGAGTATTCTTCATTCACAGCACATCTCTTAACATTGGTGAGATCAACATTGTGCTCCTCCAAGAAACTTATGAA
CL1394.Contig1_All-1	TTC(3*5)	5	GAAGGCAACTCAACTTCTTCTGA	60.047	CCAATGTTAAGAGATGTGCTGTG	59.685	109	GAAGGCAACTCAACTTCTTCTGATACTTCTTTTGG[TTCTTCTTCTTCTTC]AGCTGTGGATTTGAATGACGACGAGTATTCTTCATTCACAGCACATCTCTTAACATTGG
CL1394.Contig6_All-1	GAA(3*5)	1	TCATAAGTTTCTTGGAGGAGCAC	59.776	GAAGGCAACTCAACTTCTTCTGA	60.047	145	TCATAAGTTTCTTGGAGGAGCACAATGTTGATCTCACCAATGTTAAGAGATGTGCTGTGAATGAAGAATACTCGTCGTCATTCAAATCCACAGCT[GAAGAAGAAGAAGAA]CCAAAAGAAGTATCAGAAGAAGTTGAGTTGCCTTC
CL1394.Contig6_All-1	GAA(3*5)	2	TCATAAGTTTCTTGGAGGAGCAC	59.776	TCTGAAGGCAACTCAACTTCTTC	60.047	148	TCATAAGTTTCTTGGAGGAGCACAATGTTGATCTCACCAATGTTAAGAGATGTGCTGTGAATGAAGAATACTCGTCGTCATTCAAATCCACAGCT[GAAGAAGAAGAAGAA]CCAAAAGAAGTATCAGAAGAAGTTGAGTTGCCTTCAGA
CL1394.Contig6_All-1	GAA(3*5)	3	TTCATAAGTTTCTTGGAGGAGCA	60.243	GAAGGCAACTCAACTTCTTCTGA	60.047	146	TTCATAAGTTTCTTGGAGGAGCACAATGTTGATCTCACCAATGTTAAGAGATGTGCTGTGAATGAAGAATACTCGTCGTCATTCAAATCCACAGCT[GAAGAAGAAGAAGAA]CCAAAAGAAGTATCAGAAGAAGTTGAGTTGCCTTC
CL1394.Contig6_All-1	GAA(3*5)	4	TTCATAAGTTTCTTGGAGGAGCA	60.243	TCTGAAGGCAACTCAACTTCTTC	60.047	149	TTCATAAGTTTCTTGGAGGAGCACAATGTTGATCTCACCAATGTTAAGAGATGTGCTGTGAATGAAGAATACTCGTCGTCATTCAAATCCACAGCT[GAAGAAGAAGAAGAA]CCAAAAGAAGTATCAGAAGAAGTTGAGTTGCCTTCAGA
CL1396.Contig3_All-1	TGG(3*5)	1	AATCAAAGAAGGAACTGGAGGAG	60.115	CGAACGAAGATCACAAATAGTCC	60.014	147	AATCAAAGAAGGAACTGGAGGAGAACGAGCATGGTGTGGTGATGGAAGAGGAGACACTGAACCGTTACGCTTTGGCTTCTTTGGAGATATGAGATGTGT[TGGTGGTGGTGGTGG]TGAAGAAGCTGGACTATTTGTGATCTTCGTTCG
CL1396.Contig3_All-1	TGG(3*5)	2	GAAGAGGAGACACTGAACCGTTA	59.803	CGAACGAAGATCACAAATAGTCC	60.014	103	GAAGAGGAGACACTGAACCGTTACGCTTTGGCTTCTTTGGAGATATGAGATGTGT[TGGTGGTGGTGGTGG]TGAAGAAGCTGGACTATTTGTGATCTTCGTTCG
CL1396.Contig3_All-1	TGG(3*5)	3	AATCAAAGAAGGAACTGGAGGAG	60.115	GCGAACGAAGATCACAAATAGTC	60.15	148	AATCAAAGAAGGAACTGGAGGAGAACGAGCATGGTGTGGTGATGGAAGAGGAGACACTGAACCGTTACGCTTTGGCTTCTTTGGAGATATGAGATGTGT[TGGTGGTGGTGGTGG]TGAAGAAGCTGGACTATTTGTGATCTTCGTTCGC
CL1396.Contig3_All-1	TGG(3*5)	4	TGAACAGGAGAAATCAAAGAAGG	59.749	CGAACGAAGATCACAAATAGTCC	60.014	158	TGAACAGGAGAAATCAAAGAAGGAACTGGAGGAGAACGAGCATGGTGTGGTGATGGAAGAGGAGACACTGAACCGTTACGCTTTGGCTTCTTTGGAGATATGAGATGTGT[TGGTGGTGGTGGTGG]TGAAGAAGCTGGACTATTTGTGATCTTCGTTCG
CL1396.Contig3_All-1	TGG(3*5)	5	GAAGAGGAGACACTGAACCGTTA	59.803	ACCTTCATACCATCGACATCATC	60.096	131	GAAGAGGAGACACTGAACCGTTACGCTTTGGCTTCTTTGGAGATATGAGATGTGT[TGGTGGTGGTGGTGG]TGAAGAAGCTGGACTATTTGTGATCTTCGTTCGCTCTTGATGATGTCGATGGTATGAAGGT
CL141.Contig4_All-1	AG(2*8)	1	CTCTTTTTCCTTTTGTTGGGATT	59.875	CAGAGTATGAACAGAGCCAAACC	60.178	148	CTCTTTTTCCTTTTGTTGGGATTTTGCCATTTGGGTTTTCTTCTGTCTCATCTGGGTTCTCT[AGAGAGAGAGAGAGAG]GAAGGAAGAGGATGAAGAAGAAGATGAGTGAGAAGAATCGCCATGTGGGTTTGGCTCTGTTCATACTCTG
CL141.Contig4_All-1	AG(2*8)	3	TCTTTTTCCTTTTGTTGGGATTT	60.195	CAGAGTATGAACAGAGCCAAACC	60.178	147	TCTTTTTCCTTTTGTTGGGATTTTGCCATTTGGGTTTTCTTCTGTCTCATCTGGGTTCTCT[AGAGAGAGAGAGAGAG]GAAGGAAGAGGATGAAGAAGAAGATGAGTGAGAAGAATCGCCATGTGGGTTTGGCTCTGTTCATACTCTG
CL141.Contig4_All-1	AG(2*8)	5	CTTTTTCCTTTTGTTGGGATTTT	59.764	CAGAGTATGAACAGAGCCAAACC	60.178	146	CTTTTTCCTTTTGTTGGGATTTTGCCATTTGGGTTTTCTTCTGTCTCATCTGGGTTCTCT[AGAGAGAGAGAGAGAG]GAAGGAAGAGGATGAAGAAGAAGATGAGTGAGAAGAATCGCCATGTGGGTTTGGCTCTGTTCATACTCTG
CL1443.Contig1_All-1	CT(2*8)	1	GGATTAAACCTGAAGCATTTGTG	59.891	CGATTTTCTTCATTGCTCTCTGT	59.906	107	GGATTAAACCTGAAGCATTTGTGAGAGATACCACCACCATC[CTCTCTCTCTCTCTCT]GCAAACAAAAGCCAAATCCAAAAAAAAACAGAGAGCAATGAAGAAAATCG
CL1443.Contig1_All-1	CT(2*8)	2	GGATTAAACCTGAAGCATTTGTG	59.891	ACGATTTTCTTCATTGCTCTCTG	59.906	108	GGATTAAACCTGAAGCATTTGTGAGAGATACCACCACCATC[CTCTCTCTCTCTCTCT]GCAAACAAAAGCCAAATCCAAAAAAAAACAGAGAGCAATGAAGAAAATCGT
CL1443.Contig1_All-1	CT(2*8)	3	GGATTAAACCTGAAGCATTTGTG	59.891	CACGATTTTCTTCATTGCTCTCT	59.906	109	GGATTAAACCTGAAGCATTTGTGAGAGATACCACCACCATC[CTCTCTCTCTCTCTCT]GCAAACAAAAGCCAAATCCAAAAAAAAACAGAGAGCAATGAAGAAAATCGTG
CL1443.Contig1_All-1	CT(2*8)	4	ATCGGATTAAACCTGAAGCATTT	60.208	CGATTTTCTTCATTGCTCTCTGT	59.906	110	ATCGGATTAAACCTGAAGCATTTGTGAGAGATACCACCACCATC[CTCTCTCTCTCTCTCT]GCAAACAAAAGCCAAATCCAAAAAAAAACAGAGAGCAATGAAGAAAATCG
CL1443.Contig1_All-1	CT(2*8)	5	ATCGGATTAAACCTGAAGCATTT	60.208	ACGATTTTCTTCATTGCTCTCTG	59.906	111	ATCGGATTAAACCTGAAGCATTTGTGAGAGATACCACCACCATC[CTCTCTCTCTCTCTCT]GCAAACAAAAGCCAAATCCAAAAAAAAACAGAGAGCAATGAAGAAAATCGT
CL1445.Contig2_All-1	CT(2*6)	1	GGAAAGTGAATCAAGAGGGTTCT	59.995	TCTGACCACGCTTCTCTCTTAAC	60.068	123	GGAAAGTGAATCAAGAGGGTTCTGGTAAATGTACA[CTCTCTCTCTCT]GTTTGGTTCGCTTGATGTCGGTGATTACTGAATCATGTTTTACCGGAGACGCCGTTAAGAGAGAAGCGTGGTCAGA
CL1445.Contig2_All-1	CT(2*6)	2	AGGAAAGTGAATCAAGAGGGTTC	59.995	TCTGACCACGCTTCTCTCTTAAC	60.068	124	AGGAAAGTGAATCAAGAGGGTTCTGGTAAATGTACA[CTCTCTCTCTCT]GTTTGGTTCGCTTGATGTCGGTGATTACTGAATCATGTTTTACCGGAGACGCCGTTAAGAGAGAAGCGTGGTCAGA
CL1445.Contig2_All-1	CT(2*6)	3	GAGGAAAGTGAATCAAGAGGGTT	59.995	TCTGACCACGCTTCTCTCTTAAC	60.068	125	GAGGAAAGTGAATCAAGAGGGTTCTGGTAAATGTACA[CTCTCTCTCTCT]GTTTGGTTCGCTTGATGTCGGTGATTACTGAATCATGTTTTACCGGAGACGCCGTTAAGAGAGAAGCGTGGTCAGA
CL1445.Contig2_All-1	CT(2*6)	4	TGAATCAAGAGGGTTCTGGTAAA	59.987	TCTGACCACGCTTCTCTCTTAAC	60.068	117	TGAATCAAGAGGGTTCTGGTAAATGTACA[CTCTCTCTCTCT]GTTTGGTTCGCTTGATGTCGGTGATTACTGAATCATGTTTTACCGGAGACGCCGTTAAGAGAGAAGCGTGGTCAGA
CL1445.Contig2_All-1	CT(2*6)	5	AGGAAAGTGAATCAAGAGGGTTC	59.995	CAACGTTAGTTTCCTCTGACCAC	60.082	138	AGGAAAGTGAATCAAGAGGGTTCTGGTAAATGTACA[CTCTCTCTCTCT]GTTTGGTTCGCTTGATGTCGGTGATTACTGAATCATGTTTTACCGGAGACGCCGTTAAGAGAGAAGCGTGGTCAGAGGAAACTAACGTTG
CL1449.Contig2_All-1	ATG(3*7)	1	AGGTTCTGATGAGGAGATTAGCC	60.109	TCCTCTTCTCAGCAGCTTCTCTA	60.047	122	AGGTTCTGATGAGGAGATTAGCCCCAAGCATGATGGGAGTGCAGATA[ATGATGATGATGATGATGATG]ACGATGGGATCCAGTGGCAGACGGATACTTCTAGAGAAGCTGCTGAGAAGAGGA
CL1449.Contig2_All-1	ATG(3*7)	2	GGCTTAAGAAGAAGGATGGTTGT	60.018	CTAGAAGTATCCGTCTGCCACTG	60.321	145	GGCTTAAGAAGAAGGATGGTTGTTCTAAGGTGTCTAAGAAGGAAGGTTCTGATGAGGAGATTAGCCCCAAGCATGATGGGAGTGCAGATA[ATGATGATGATGATGATGATG]ACGATGGGATCCAGTGGCAGACGGATACTTCTAG
CL1449.Contig2_All-1	ATG(3*7)	3	AGGTTCTGATGAGGAGATTAGCC	60.109	ATCCTCTTCTCAGCAGCTTCTCT	60.294	123	AGGTTCTGATGAGGAGATTAGCCCCAAGCATGATGGGAGTGCAGATA[ATGATGATGATGATGATGATG]ACGATGGGATCCAGTGGCAGACGGATACTTCTAGAGAAGCTGCTGAGAAGAGGAT
CL1449.Contig2_All-1	ATG(3*7)	4	AGGTTCTGATGAGGAGATTAGCC	60.109	CTAGAAGTATCCGTCTGCCACTG	60.321	102	AGGTTCTGATGAGGAGATTAGCCCCAAGCATGATGGGAGTGCAGATA[ATGATGATGATGATGATGATG]ACGATGGGATCCAGTGGCAGACGGATACTTCTAG
CL1449.Contig2_All-1	ATG(3*7)	5	AGGCTTAAGAAGAAGGATGGTTG	60.134	CTAGAAGTATCCGTCTGCCACTG	60.321	146	AGGCTTAAGAAGAAGGATGGTTGTTCTAAGGTGTCTAAGAAGGAAGGTTCTGATGAGGAGATTAGCCCCAAGCATGATGGGAGTGCAGATA[ATGATGATGATGATGATGATG]ACGATGGGATCCAGTGGCAGACGGATACTTCTAG
CL1468.Contig2_All-2	CAG(3*5)	5	TAGGGAGAAAAGATGCAGACAAG	59.9	ATCTTCAGGGCTTCCACAATTAC	60.707	155	TAGGGAGAAAAGATGCAGACAAGATATATGGAGAGGACTAATAGTATGAGAGAAAAGAGAAAGCTTGAGGAAGATGATGATAACAAT[CAGCAGCAGCAGCAG]CCTGAGCGTAAAAGACCCGCTCTTGCAAGTGTAATTGTGGAAGCCCTGAAGAT
CL1468.Contig2_All-3	TGG(3*7)	1	AAGTAACGAAATGCTTGAGAACG	59.841	TTCATAATCACCCAACGAAGACT	59.885	160	AAGTAACGAAATGCTTGAGAACGATGATATGCAGCAGCTGTTGAGACTCTTTAGCATGAA[TGGTGGTGGTGGTGGTGGTGG]CCCTCAAACTCCGATGAACATGGGGGAAGATGGGTTTGGGTTTCACTCTTTTGGTCAGTCTTCGTTGGGTGATTATGAA
CL1468.Contig2_All-3	TGG(3*7)	2	GGGCTAGAAGTAACGAAATGCTT	60.158	AACGAAGACTGACCAAAAGAGTG	59.84	154	GGGCTAGAAGTAACGAAATGCTTGAGAACGATGATATGCAGCAGCTGTTGAGACTCTTTAGCATGAA[TGGTGGTGGTGGTGGTGGTGG]CCCTCAAACTCCGATGAACATGGGGGAAGATGGGTTTGGGTTTCACTCTTTTGGTCAGTCTTCGTT
CL1468.Contig2_All-3	TGG(3*7)	3	GGGCTAGAAGTAACGAAATGCTT	60.158	CAACGAAGACTGACCAAAAGAGT	59.84	155	GGGCTAGAAGTAACGAAATGCTTGAGAACGATGATATGCAGCAGCTGTTGAGACTCTTTAGCATGAA[TGGTGGTGGTGGTGGTGGTGG]CCCTCAAACTCCGATGAACATGGGGGAAGATGGGTTTGGGTTTCACTCTTTTGGTCAGTCTTCGTTG
CL1468.Contig2_All-3	TGG(3*7)	4	AAGGGCTAGAAGTAACGAAATGC	60.158	AACGAAGACTGACCAAAAGAGTG	59.84	156	AAGGGCTAGAAGTAACGAAATGCTTGAGAACGATGATATGCAGCAGCTGTTGAGACTCTTTAGCATGAA[TGGTGGTGGTGGTGGTGGTGG]CCCTCAAACTCCGATGAACATGGGGGAAGATGGGTTTGGGTTTCACTCTTTTGGTCAGTCTTCGTT
CL1468.Contig2_All-3	TGG(3*7)	5	AAGGGCTAGAAGTAACGAAATGC	60.158	CAACGAAGACTGACCAAAAGAGT	59.84	157	AAGGGCTAGAAGTAACGAAATGCTTGAGAACGATGATATGCAGCAGCTGTTGAGACTCTTTAGCATGAA[TGGTGGTGGTGGTGGTGGTGG]CCCTCAAACTCCGATGAACATGGGGGAAGATGGGTTTGGGTTTCACTCTTTTGGTCAGTCTTCGTTG
CL1468.Contig4_All-1	CAG(3*5)	1	TGCATACGAGGTATATGGAGAGG	60.358	AAACTATCCATCTTCAGGGCTTC	59.984	151	TGCATACGAGGTATATGGAGAGGACTAATAGTATGAGAGAAAAGAGAAAACTTGAGGAAGAAGATGATAACAAT[CAGCAGCAGCAGCAG]CCTGAGCGTAAAAGACCCGCTCTTGCAAGTGTAATTGTGGAAGCCCTGAAGATGGATAGTTT
CL1468.Contig4_All-1	CAG(3*5)	2	GCATACGAGGTATATGGAGAGGA	59.498	AAACTATCCATCTTCAGGGCTTC	59.984	150	GCATACGAGGTATATGGAGAGGACTAATAGTATGAGAGAAAAGAGAAAACTTGAGGAAGAAGATGATAACAAT[CAGCAGCAGCAGCAG]CCTGAGCGTAAAAGACCCGCTCTTGCAAGTGTAATTGTGGAAGCCCTGAAGATGGATAGTTT
CL1468.Contig4_All-1	CAG(3*5)	3	TGCATACGAGGTATATGGAGAGG	60.358	TGTAAACTATCCATCTTCAGGGC	59.515	154	TGCATACGAGGTATATGGAGAGGACTAATAGTATGAGAGAAAAGAGAAAACTTGAGGAAGAAGATGATAACAAT[CAGCAGCAGCAGCAG]CCTGAGCGTAAAAGACCCGCTCTTGCAAGTGTAATTGTGGAAGCCCTGAAGATGGATAGTTTACA
CL1468.Contig4_All-1	CAG(3*5)	4	CTGAGGAGAAAAATGCATACGAG	60.263	ATCTTCAGGGCTTCCACAATTAC	60.707	155	CTGAGGAGAAAAATGCATACGAGGTATATGGAGAGGACTAATAGTATGAGAGAAAAGAGAAAACTTGAGGAAGAAGATGATAACAAT[CAGCAGCAGCAGCAG]CCTGAGCGTAAAAGACCCGCTCTTGCAAGTGTAATTGTGGAAGCCCTGAAGAT
CL1468.Contig4_All-1	CAG(3*5)	5	GCATACGAGGTATATGGAGAGGA	59.498	TGTAAACTATCCATCTTCAGGGC	59.515	153	GCATACGAGGTATATGGAGAGGACTAATAGTATGAGAGAAAAGAGAAAACTTGAGGAAGAAGATGATAACAAT[CAGCAGCAGCAGCAG]CCTGAGCGTAAAAGACCCGCTCTTGCAAGTGTAATTGTGGAAGCCCTGAAGATGGATAGTTTACA
CL1477.Contig2_All-1	TCT(3*6)	1	TAGGTCGATACAGCGGTTAGGTA	60.05	TTCCAGATCTCATCATCATTCAA	59.519	97	TAGGTCGATACAGCGGTTAGGTATGGGATCGTTATCA[TCTTCTTCTTCTTCTTCT]TTTCCTCTCGGAATAAAGATTGAATGATGATGAGATCTGGAA
CL1477.Contig2_All-1	TCT(3*6)	2	TAGGTCGATACAGCGGTTAGGTA	60.05	TTTCCAGATCTCATCATCATTCA	59.519	98	TAGGTCGATACAGCGGTTAGGTATGGGATCGTTATCA[TCTTCTTCTTCTTCTTCT]TTTCCTCTCGGAATAAAGATTGAATGATGATGAGATCTGGAAA
CL1477.Contig2_All-1	TCT(3*6)	4	AGGTCGATACAGCGGTTAGGTAT	60.281	TTCCAGATCTCATCATCATTCAA	59.519	96	AGGTCGATACAGCGGTTAGGTATGGGATCGTTATCA[TCTTCTTCTTCTTCTTCT]TTTCCTCTCGGAATAAAGATTGAATGATGATGAGATCTGGAA
CL1477.Contig2_All-1	TCT(3*6)	5	AGGTCGATACAGCGGTTAGGTAT	60.281	TTTCCAGATCTCATCATCATTCA	59.519	97	AGGTCGATACAGCGGTTAGGTATGGGATCGTTATCA[TCTTCTTCTTCTTCTTCT]TTTCCTCTCGGAATAAAGATTGAATGATGATGAGATCTGGAAA
CL1479.Contig5_All-1	CT(2*8)	1	AAGTCGAAGGATGAACAACAATG	60.399	TAGAACAATGAAACTGGGAGGAA	59.987	148	AAGTCGAAGGATGAACAACAATGTCA[CTCTCTCTCTCTCTCT]TATTTTTTTTTTTTGTTTACTCATTCCTACAGTCGCTCCTTCGCTTCTTTTCTTCTTCTCTCCTTATTTTTTTCCGATCTCGCTTCCTCCCAGTTTCATTGTTCTA
CL1479.Contig5_All-1	CT(2*8)	2	GAAGTCGAAGGATGAACAACAAT	59.518	TAGAACAATGAAACTGGGAGGAA	59.987	149	GAAGTCGAAGGATGAACAACAATGTCA[CTCTCTCTCTCTCTCT]TATTTTTTTTTTTTGTTTACTCATTCCTACAGTCGCTCCTTCGCTTCTTTTCTTCTTCTCTCCTTATTTTTTTCCGATCTCGCTTCCTCCCAGTTTCATTGTTCTA
CL1479.Contig5_All-1	CT(2*8)	3	AAGTCGAAGGATGAACAACAATG	60.399	GAAGAAGAAAAGAAGCGAAGGAG	60.134	100	AAGTCGAAGGATGAACAACAATGTCA[CTCTCTCTCTCTCTCT]TATTTTTTTTTTTTGTTTACTCATTCCTACAGTCGCTCCTTCGCTTCTTTTCTTCTTC
CL1479.Contig5_All-1	CT(2*8)	4	AAGTCGAAGGATGAACAACAATG	60.399	AGAAGAAGAAAAGAAGCGAAGGA	60.134	101	AAGTCGAAGGATGAACAACAATGTCA[CTCTCTCTCTCTCTCT]TATTTTTTTTTTTTGTTTACTCATTCCTACAGTCGCTCCTTCGCTTCTTTTCTTCTTCT
CL1479.Contig5_All-1	CT(2*8)	5	AAGTCGAAGGATGAACAACAATG	60.399	GAGAAGAAGAAAAGAAGCGAAGG	60.134	102	AAGTCGAAGGATGAACAACAATGTCA[CTCTCTCTCTCTCTCT]TATTTTTTTTTTTTGTTTACTCATTCCTACAGTCGCTCCTTCGCTTCTTTTCTTCTTCTC
CL1479.Contig5_All-1	T(1*12)	1	AAGTCGAAGGATGAACAACAATG	60.399	TAGAACAATGAAACTGGGAGGAA	59.987	148	AAGTCGAAGGATGAACAACAATGTCA[CTCTCTCTCTCTCTCT]TATTTTTTTTTTTTGTTTACTCATTCCTACAGTCGCTCCTTCGCTTCTTTTCTTCTTCTCTCCTTATTTTTTTCCGATCTCGCTTCCTCCCAGTTTCATTGTTCTA
CL1479.Contig5_All-1	T(1*12)	2	GAAGTCGAAGGATGAACAACAAT	59.518	TAGAACAATGAAACTGGGAGGAA	59.987	149	GAAGTCGAAGGATGAACAACAATGTCA[CTCTCTCTCTCTCTCT]TATTTTTTTTTTTTGTTTACTCATTCCTACAGTCGCTCCTTCGCTTCTTTTCTTCTTCTCTCCTTATTTTTTTCCGATCTCGCTTCCTCCCAGTTTCATTGTTCTA
CL1479.Contig5_All-1	T(1*12)	3	AAGTCGAAGGATGAACAACAATG	60.399	GAAGAAGAAAAGAAGCGAAGGAG	60.134	100	AAGTCGAAGGATGAACAACAATGTCA[CTCTCTCTCTCTCTCT]TATTTTTTTTTTTTGTTTACTCATTCCTACAGTCGCTCCTTCGCTTCTTTTCTTCTTC
CL1479.Contig5_All-1	T(1*12)	4	AAGTCGAAGGATGAACAACAATG	60.399	AGAAGAAGAAAAGAAGCGAAGGA	60.134	101	AAGTCGAAGGATGAACAACAATGTCA[CTCTCTCTCTCTCTCT]TATTTTTTTTTTTTGTTTACTCATTCCTACAGTCGCTCCTTCGCTTCTTTTCTTCTTCT
CL1479.Contig5_All-1	T(1*12)	5	AAGTCGAAGGATGAACAACAATG	60.399	GAGAAGAAGAAAAGAAGCGAAGG	60.134	102	AAGTCGAAGGATGAACAACAATGTCA[CTCTCTCTCTCTCTCT]TATTTTTTTTTTTTGTTTACTCATTCCTACAGTCGCTCCTTCGCTTCTTTTCTTCTTCTC
CL148.Contig5_All-1	TGA(3*5)	3	TGGGTTTAATTACCATTTCAGGA	59.611	TCTAACTTTATATCCCGGGAAGG	59.731	160	TGGGTTTAATTACCATTTCAGGACTTTGATGACAATCTTATGAATTTGAAGAAAGCATCATTCGGATTCGATTGCCTATACGAAGGCCGAAAGATCCTGAGG[TGATGATGATGATGA]CCAACAAGGATCAACCTTGTCCTTCCCGGGATATAAAGTTAGA
CL148.Contig5_All-1	TGA(3*5)	4	TGGGTTTAATTACCATTTCAGGA	59.611	TAACTTTATATCCCGGGAAGGAC	59.616	158	TGGGTTTAATTACCATTTCAGGACTTTGATGACAATCTTATGAATTTGAAGAAAGCATCATTCGGATTCGATTGCCTATACGAAGGCCGAAAGATCCTGAGG[TGATGATGATGATGA]CCAACAAGGATCAACCTTGTCCTTCCCGGGATATAAAGTTA
CL1487.Contig3_All-1	AAG(3*5)	1	ATCGATTTTCGTCTTGTGTCTGT	60.054	GTTCGTGTCCCTTCATCAATATC	59.723	142	ATCGATTTTCGTCTTGTGTCTGTTTTCAGATTGAGTTGTTGTTGTGATAAGACTTCGAATCCCTCTCTCTCTTGCATCAGAA[AAGAAGAAGAAGAAG]AGAGCTTTGAAAAGATGAGGCCGATATTGATGAAGGGACACGAAC
CL1487.Contig3_All-1	AAG(3*5)	2	TTTTCGTCTTGTGTCTGTTTTCA	59.815	GTTCGTGTCCCTTCATCAATATC	59.723	137	TTTTCGTCTTGTGTCTGTTTTCAGATTGAGTTGTTGTTGTGATAAGACTTCGAATCCCTCTCTCTCTTGCATCAGAA[AAGAAGAAGAAGAAG]AGAGCTTTGAAAAGATGAGGCCGATATTGATGAAGGGACACGAAC
CL1487.Contig4_All-1	AAG(3*5)	1	CCTCGTTTAGCTGATTGAGTTGT	59.833	GTTCGTGTCCCTTCATCAATATC	59.723	126	CCTCGTTTAGCTGATTGAGTTGTTGTTGTGATAAGACTTCGAATCCCTCTCTCTCTTGCATCAGAA[AAGAAGAAGAAGAAG]AGAGCTTTGAAAAGATGAGGCCGATATTGATGAAGGGACACGAAC
CL1489.Contig1_All-1	CTT(3*7)	1	TCAGGATTCTGCTTCTTCACTTC	60.012	TTGTGGTCAATCTCTCACACAAG	60.2	150	TCAGGATTCTGCTTCTTCACTTCATCCCTTTGCTCCTTGCACCACAGTATGTATGATGACGACGGTCTCTTCGTCTCCGGACAATC[CTTCTTCTTCTTCTTCTTCTT]GTTCACCTTTTCTTGCTCAGCTTGTGTGAGAGATTGACCACAA
CL1489.Contig1_All-1	CTT(3*7)	2	CACAGTATGTATGATGACGACGG	60.319	AACCTAACATGACGTTTGCTTGT	59.982	127	CACAGTATGTATGATGACGACGGTCTCTTCGTCTCCGGACAATC[CTTCTTCTTCTTCTTCTTCTT]GTTCACCTTTTCTTGCTCAGCTTGTGTGAGAGATTGACCACAAGCAAACGTCATGTTAGGTT
CL1489.Contig1_All-1	CTT(3*7)	3	CCACAGTATGTATGATGACGACG	60.319	AACCTAACATGACGTTTGCTTGT	59.982	128	CCACAGTATGTATGATGACGACGGTCTCTTCGTCTCCGGACAATC[CTTCTTCTTCTTCTTCTTCTT]GTTCACCTTTTCTTGCTCAGCTTGTGTGAGAGATTGACCACAAGCAAACGTCATGTTAGGTT
CL1489.Contig1_All-1	CTT(3*7)	4	GCACCACAGTATGTATGATGACG	60.328	AACCTAACATGACGTTTGCTTGT	59.982	131	GCACCACAGTATGTATGATGACGACGGTCTCTTCGTCTCCGGACAATC[CTTCTTCTTCTTCTTCTTCTT]GTTCACCTTTTCTTGCTCAGCTTGTGTGAGAGATTGACCACAAGCAAACGTCATGTTAGGTT
CL1489.Contig1_All-1	CTT(3*7)	5	CTCCTTGCACCACAGTATGTATG	59.571	AACCTAACATGACGTTTGCTTGT	59.982	137	CTCCTTGCACCACAGTATGTATGATGACGACGGTCTCTTCGTCTCCGGACAATC[CTTCTTCTTCTTCTTCTTCTT]GTTCACCTTTTCTTGCTCAGCTTGTGTGAGAGATTGACCACAAGCAAACGTCATGTTAGGTT
CL1489.Contig2_All-1	TCT(3*5)	1	GTGAGTCTCGTGACCTTTACCAC	60.089	AAAACGACGTAGTGGTTCTGCT	60.226	154	GTGAGTCTCGTGACCTTTACCACCACCGTCGAAGATACCGCGACGGCAGATCTCGGTACCAGCGCAGTCGTCGGAAGACGACTGTTATATCCGCGGCGTAC[TCTTCTTCTTCTTCT]TGGTCTTCCGCCGGCGAGCAGAACCACTACGTCGTTTT
CL1489.Contig2_All-1	TCT(3*5)	2	GTCGTGAGTCTCGTGACCTTTAC	60.224	AAAACGACGTAGTGGTTCTGCT	60.226	157	GTCGTGAGTCTCGTGACCTTTACCACCACCGTCGAAGATACCGCGACGGCAGATCTCGGTACCAGCGCAGTCGTCGGAAGACGACTGTTATATCCGCGGCGTAC[TCTTCTTCTTCTTCT]TGGTCTTCCGCCGGCGAGCAGAACCACTACGTCGTTTT
CL1489.Contig2_All-1	TCT(3*5)	3	GTCGTGAGTCTCGTGACCTTTAC	60.224	AAACGACGTAGTGGTTCTGCTC	60.72	156	GTCGTGAGTCTCGTGACCTTTACCACCACCGTCGAAGATACCGCGACGGCAGATCTCGGTACCAGCGCAGTCGTCGGAAGACGACTGTTATATCCGCGGCGTAC[TCTTCTTCTTCTTCT]TGGTCTTCCGCCGGCGAGCAGAACCACTACGTCGTTT
CL1489.Contig2_All-1	TCT(3*5)	4	GTCGTGAGTCTCGTGACCTTTAC	60.224	AAAACGACGTAGTGGTTCTGCTC	61.895	157	GTCGTGAGTCTCGTGACCTTTACCACCACCGTCGAAGATACCGCGACGGCAGATCTCGGTACCAGCGCAGTCGTCGGAAGACGACTGTTATATCCGCGGCGTAC[TCTTCTTCTTCTTCT]TGGTCTTCCGCCGGCGAGCAGAACCACTACGTCGTTTT
CL1489.Contig2_All-1	TCT(3*5)	5	GTCGGAAGACGACTGTTATATCC	59.039	AAAACGACGTAGTGGTTCTGCT	60.226	85	GTCGGAAGACGACTGTTATATCCGCGGCGTAC[TCTTCTTCTTCTTCT]TGGTCTTCCGCCGGCGAGCAGAACCACTACGTCGTTTT
CL1489.Contig2_All-2	AAG(3*7)	1	CAGAAAAGACGAGGATCCAGATA	59.733	CACAGTATGTATGATGACGACGG	60.319	153	CAGAAAAGACGAGGATCCAGATACGAGAGAGCCTATGGACACTACTCTACATACCCAAACTCACATTTCTACAGTGACCCACCCGAAC[AAGAAGAAGAAGAAGAAGAAG]GATTGTCCGGAGACGAAGAGACCGTCGTCATCATACATACTGTG
CL1489.Contig2_All-2	AAG(3*7)	2	CAGAAAAGACGAGGATCCAGATA	59.733	CCACAGTATGTATGATGACGACG	60.319	154	CAGAAAAGACGAGGATCCAGATACGAGAGAGCCTATGGACACTACTCTACATACCCAAACTCACATTTCTACAGTGACCCACCCGAAC[AAGAAGAAGAAGAAGAAGAAG]GATTGTCCGGAGACGAAGAGACCGTCGTCATCATACATACTGTGG
CL1489.Contig2_All-2	AAG(3*7)	3	CAGAAAAGACGAGGATCCAGATA	59.733	GCACCACAGTATGTATGATGACG	60.328	157	CAGAAAAGACGAGGATCCAGATACGAGAGAGCCTATGGACACTACTCTACATACCCAAACTCACATTTCTACAGTGACCCACCCGAAC[AAGAAGAAGAAGAAGAAGAAG]GATTGTCCGGAGACGAAGAGACCGTCGTCATCATACATACTGTGGTGC
CL1489.Contig2_All-2	AAG(3*7)	4	AGATACGAGAGAGCCTATGGACA	59.406	CACAGTATGTATGATGACGACGG	60.319	135	AGATACGAGAGAGCCTATGGACACTACTCTACATACCCAAACTCACATTTCTACAGTGACCCACCCGAAC[AAGAAGAAGAAGAAGAAGAAG]GATTGTCCGGAGACGAAGAGACCGTCGTCATCATACATACTGTG
CL1489.Contig2_All-2	AAG(3*7)	5	AGATACGAGAGAGCCTATGGACA	59.406	CCACAGTATGTATGATGACGACG	60.319	136	AGATACGAGAGAGCCTATGGACACTACTCTACATACCCAAACTCACATTTCTACAGTGACCCACCCGAAC[AAGAAGAAGAAGAAGAAGAAG]GATTGTCCGGAGACGAAGAGACCGTCGTCATCATACATACTGTGG
CL1506.Contig5_All-1	CT(2*7)	1	GGTTTTGTTTAATCACTTGGCCT	60.597	ACAATAACAATCCCCATGTTCAA	60.338	156	GGTTTTGTTTAATCACTTGGCCTCAAGTTATAAATGATTC[CTCTCTCTCTCTCT]CATATTTTCTCTTGTGGTTCTGTTTTTAGAGTTGTTTGTAGATAAGTGATATCATTTGGTGGATACTTTAGTTTCCAGCTTGAACATGGGGATTGTTATTGT
CL1506.Contig5_All-1	CT(2*7)	2	ATGGTTTTGTTTAATCACTTGGC	59.323	ACAATAACAATCCCCATGTTCAA	60.338	158	ATGGTTTTGTTTAATCACTTGGCCTCAAGTTATAAATGATTC[CTCTCTCTCTCTCT]CATATTTTCTCTTGTGGTTCTGTTTTTAGAGTTGTTTGTAGATAAGTGATATCATTTGGTGGATACTTTAGTTTCCAGCTTGAACATGGGGATTGTTATTGT
CL1506.Contig5_All-1	CT(2*7)	3	GGTTTTGTTTAATCACTTGGCCT	60.597	CAATAACAATCCCCATGTTCAAG	60.457	155	GGTTTTGTTTAATCACTTGGCCTCAAGTTATAAATGATTC[CTCTCTCTCTCTCT]CATATTTTCTCTTGTGGTTCTGTTTTTAGAGTTGTTTGTAGATAAGTGATATCATTTGGTGGATACTTTAGTTTCCAGCTTGAACATGGGGATTGTTATTG
CL1506.Contig5_All-1	CT(2*7)	4	GGTTTTGTTTAATCACTTGGCCT	60.597	CCATGTTCAAGCTGGAAACTAAA	60.506	143	GGTTTTGTTTAATCACTTGGCCTCAAGTTATAAATGATTC[CTCTCTCTCTCTCT]CATATTTTCTCTTGTGGTTCTGTTTTTAGAGTTGTTTGTAGATAAGTGATATCATTTGGTGGATACTTTAGTTTCCAGCTTGAACATGG
CL1506.Contig5_All-1	CT(2*7)	5	ATGGTTTTGTTTAATCACTTGGC	59.323	CAATAACAATCCCCATGTTCAAG	60.457	157	ATGGTTTTGTTTAATCACTTGGCCTCAAGTTATAAATGATTC[CTCTCTCTCTCTCT]CATATTTTCTCTTGTGGTTCTGTTTTTAGAGTTGTTTGTAGATAAGTGATATCATTTGGTGGATACTTTAGTTTCCAGCTTGAACATGGGGATTGTTATTG
CL1522.Contig2_All-1	AAC(3*7)	1	ATGAGGATTTGGTGTTTTGATTG	60.102	CTAGCTCCCTCTCGTTTAGATCC	59.894	133	ATGAGGATTTGGTGTTTTGATTGCTTCACCGACGACGACGAGGAGGAAGGTAGACTGAAACAATCGGCTATGGAT[AACAACAACAACAACAACAAC]GACGATGTCGATTTGGATCTAAACGAGAGGGAGCTAG
CL1522.Contig2_All-1	AAC(3*7)	2	ATGAGGATTTGGTGTTTTGATTG	60.102	TCCTAGCTCCCTCTCGTTTAGAT	59.894	135	ATGAGGATTTGGTGTTTTGATTGCTTCACCGACGACGACGAGGAGGAAGGTAGACTGAAACAATCGGCTATGGAT[AACAACAACAACAACAACAAC]GACGATGTCGATTTGGATCTAAACGAGAGGGAGCTAGGA
CL1522.Contig2_All-1	AAC(3*7)	3	CATGAGGATTTGGTGTTTTGATT	60.102	CTAGCTCCCTCTCGTTTAGATCC	59.894	134	CATGAGGATTTGGTGTTTTGATTGCTTCACCGACGACGACGAGGAGGAAGGTAGACTGAAACAATCGGCTATGGAT[AACAACAACAACAACAACAAC]GACGATGTCGATTTGGATCTAAACGAGAGGGAGCTAG
CL1522.Contig2_All-1	AAC(3*7)	4	CATGAGGATTTGGTGTTTTGATT	60.102	TCCTAGCTCCCTCTCGTTTAGAT	59.894	136	CATGAGGATTTGGTGTTTTGATTGCTTCACCGACGACGACGAGGAGGAAGGTAGACTGAAACAATCGGCTATGGAT[AACAACAACAACAACAACAAC]GACGATGTCGATTTGGATCTAAACGAGAGGGAGCTAGGA
CL1522.Contig2_All-1	AAC(3*7)	5	ATTTGGTGTTTTGATTGCTTCAC	60.27	CTAGCTCCCTCTCGTTTAGATCC	59.894	127	ATTTGGTGTTTTGATTGCTTCACCGACGACGACGAGGAGGAAGGTAGACTGAAACAATCGGCTATGGAT[AACAACAACAACAACAACAAC]GACGATGTCGATTTGGATCTAAACGAGAGGGAGCTAG
CL1525.Contig5_All-1	TC(2*7)	1	TCTTGAGTTGCTGAGACACTCTG	59.841	TCCAATAGCAGCAAAAACAAAAT	60.019	137	TCTTGAGTTGCTGAGACACTCTG[TCTCTCTCTCTCTC]CCTCTCCACTATTGGGGACTTATCCATTATTATACCATTGTTATTGGGAAAGATTTGAATAATGCTATACATTTTACATTTTGTTTTTGCTGCTATTGGA
CL1525.Contig5_All-1	TC(2*7)	2	TCTTGAGTTGCTGAGACACTCTG	59.841	ACTCCAATAGCAGCAAAAACAAA	60.173	139	TCTTGAGTTGCTGAGACACTCTG[TCTCTCTCTCTCTC]CCTCTCCACTATTGGGGACTTATCCATTATTATACCATTGTTATTGGGAAAGATTTGAATAATGCTATACATTTTACATTTTGTTTTTGCTGCTATTGGAGT
CL1525.Contig5_All-1	TC(2*7)	3	TCTTGAGTTGCTGAGACACTCTG	59.841	AACTCCAATAGCAGCAAAAACAA	60.173	140	TCTTGAGTTGCTGAGACACTCTG[TCTCTCTCTCTCTC]CCTCTCCACTATTGGGGACTTATCCATTATTATACCATTGTTATTGGGAAAGATTTGAATAATGCTATACATTTTACATTTTGTTTTTGCTGCTATTGGAGTT
CL1525.Contig5_All-1	TC(2*7)	4	CTTAAACGAAAAGGTGGTTGTTG	59.953	CAAATCTTTCCCAATAACAATGG	59.611	124	CTTAAACGAAAAGGTGGTTGTTGCAAGAACTCTTGAGTTGCTGAGACACTCTG[TCTCTCTCTCTCTC]CCTCTCCACTATTGGGGACTTATCCATTATTATACCATTGTTATTGGGAAAGATTTG
CL1525.Contig5_All-1	TC(2*7)	5	TCTTGAGTTGCTGAGACACTCTG	59.841	CAAATCTTTCCCAATAACAATGG	59.611	94	TCTTGAGTTGCTGAGACACTCTG[TCTCTCTCTCTCTC]CCTCTCCACTATTGGGGACTTATCCATTATTATACCATTGTTATTGGGAAAGATTTG
CL1537.Contig2_All-1	TC(2*7)	1	ACTGATCCATTCAACAACAAACC	60.144	CTTTTCTCTTGGAAAGCACGTC	60.405	134	ACTGATCCATTCAACAACAAACCCACATCACCTGCGTCCCT[TCTCTCTCTCTCTC]TACACGATGACCTCGAAGAACAACGGCTTGTCAGCGGCGCTCGTCTCGAATCTCCAGGACGTGCTTTCCAAGAGAAAAG
CL1537.Contig2_All-1	TC(2*7)	2	ACTGATCCATTCAACAACAAACC	60.144	CTCCTTTTCTCTTGGAAAGCAC	59.521	137	ACTGATCCATTCAACAACAAACCCACATCACCTGCGTCCCT[TCTCTCTCTCTCTC]TACACGATGACCTCGAAGAACAACGGCTTGTCAGCGGCGCTCGTCTCGAATCTCCAGGACGTGCTTTCCAAGAGAAAAGGAG
CL1537.Contig2_All-1	TC(2*7)	3	TTCCCCTTCTCATTACGGTTACT	60.236	CTTTTCTCTTGGAAAGCACGTC	60.405	154	TTCCCCTTCTCATTACGGTTACTGATCCATTCAACAACAAACCCACATCACCTGCGTCCCT[TCTCTCTCTCTCTC]TACACGATGACCTCGAAGAACAACGGCTTGTCAGCGGCGCTCGTCTCGAATCTCCAGGACGTGCTTTCCAAGAGAAAAG
CL1537.Contig2_All-1	TC(2*7)	4	CTTCCCCTTCTCATTACGGTTAC	60.236	CTTTTCTCTTGGAAAGCACGTC	60.405	155	CTTCCCCTTCTCATTACGGTTACTGATCCATTCAACAACAAACCCACATCACCTGCGTCCCT[TCTCTCTCTCTCTC]TACACGATGACCTCGAAGAACAACGGCTTGTCAGCGGCGCTCGTCTCGAATCTCCAGGACGTGCTTTCCAAGAGAAAAG
CL1537.Contig2_All-1	TC(2*7)	5	TTCCCCTTCTCATTACGGTTACT	60.236	CTCCTTTTCTCTTGGAAAGCAC	59.521	157	TTCCCCTTCTCATTACGGTTACTGATCCATTCAACAACAAACCCACATCACCTGCGTCCCT[TCTCTCTCTCTCTC]TACACGATGACCTCGAAGAACAACGGCTTGTCAGCGGCGCTCGTCTCGAATCTCCAGGACGTGCTTTCCAAGAGAAAAGGAG
CL1550.Contig3_All-1	AAG(3*5)	1	GAGAAGAAGATCTCGAAGGAAGG	59.975	GTAGATCTTGTACGTCTCCACGC	60.206	81	GAGAAGAAGATCTCGAAGGAAGGCGGAAGCGAC[AAGAAGAAGAAGAAG]GCGAAGAAGAGCGTGGAGACGTACAAGATCTAC
CL1550.Contig3_All-1	AAG(3*5)	2	GGAGAAGAAGATCTCGAAGGAAG	59.975	GTAGATCTTGTACGTCTCCACGC	60.206	82	GGAGAAGAAGATCTCGAAGGAAGGCGGAAGCGAC[AAGAAGAAGAAGAAG]GCGAAGAAGAGCGTGGAGACGTACAAGATCTAC
CL1550.Contig3_All-1	AAG(3*5)	3	GAGAAGAAGATCTCGAAGGAAGG	59.975	TAGATCTTGTACGTCTCCACGCT	60.329	80	GAGAAGAAGATCTCGAAGGAAGGCGGAAGCGAC[AAGAAGAAGAAGAAG]GCGAAGAAGAGCGTGGAGACGTACAAGATCTA
CL1550.Contig3_All-1	AAG(3*5)	4	GGAGAAGAAGATCTCGAAGGAAG	59.975	TAGATCTTGTACGTCTCCACGCT	60.329	81	GGAGAAGAAGATCTCGAAGGAAGGCGGAAGCGAC[AAGAAGAAGAAGAAG]GCGAAGAAGAGCGTGGAGACGTACAAGATCTA
CL1550.Contig3_All-1	AAG(3*5)	5	GAGAAGAAGATCTCGAAGGAAGG	59.975	TGTAGATCTTGTACGTCTCCACG	59.319	82	GAGAAGAAGATCTCGAAGGAAGGCGGAAGCGAC[AAGAAGAAGAAGAAG]GCGAAGAAGAGCGTGGAGACGTACAAGATCTACA
CL1558.Contig1_All-2	TTG(3*5)	1	CGGTGTAGAGTTTCCAAACAGTC	60.082	GAGTCATCAGAGGAAAACGAAAG	59.402	96	CGGTGTAGAGTTTCCAAACAGTCCATGATGA[TTGTTGTTGTTGTTG]TTATTACCACGGTGCAACGGAGAGTTACTTTCGTTTTCCTCTGATGACTC
CL1558.Contig1_All-2	TTG(3*5)	2	AAGTTGTTGCGGTGTAGAGTTTC	59.746	GAGTCATCAGAGGAAAACGAAAG	59.402	105	AAGTTGTTGCGGTGTAGAGTTTCCAAACAGTCCATGATGA[TTGTTGTTGTTGTTG]TTATTACCACGGTGCAACGGAGAGTTACTTTCGTTTTCCTCTGATGACTC
CL1558.Contig1_All-2	TTG(3*5)	3	GAAGTTGTTGCGGTGTAGAGTTT	59.746	GAGTCATCAGAGGAAAACGAAAG	59.402	106	GAAGTTGTTGCGGTGTAGAGTTTCCAAACAGTCCATGATGA[TTGTTGTTGTTGTTG]TTATTACCACGGTGCAACGGAGAGTTACTTTCGTTTTCCTCTGATGACTC
CL1558.Contig1_All-2	TTG(3*5)	4	CGGTGTAGAGTTTCCAAACAGTC	60.082	AACACTCAAGCGAGTCATCAGAG	60.995	107	CGGTGTAGAGTTTCCAAACAGTCCATGATGA[TTGTTGTTGTTGTTG]TTATTACCACGGTGCAACGGAGAGTTACTTTCGTTTTCCTCTGATGACTCGCTTGAGTGTT
CL1558.Contig1_All-2	TTG(3*5)	5	CGGTGTAGAGTTTCCAAACAGTC	60.082	AACACTCAAGCGAGTCATCAGA	60.058	107	CGGTGTAGAGTTTCCAAACAGTCCATGATGA[TTGTTGTTGTTGTTG]TTATTACCACGGTGCAACGGAGAGTTACTTTCGTTTTCCTCTGATGACTCGCTTGAGTGTT
CL1558.Contig1_All-2	TCC(3*6)	1	ACGGAGAGTTACTTTCGTTTTCC	60.05	TATGTTGACCTTTGGTGGTAGTG	58.938	122	ACGGAGAGTTACTTTCGTTTTCCTCTGATGACTCGCTTGAGTGTTGCTGTCCCTGAGACCGAGGGCTTCCTTG[TCCTCCTCCTCCTCCTCC]ACCACCACCACTACCACCAAAGGTCAACATA
CL1558.Contig1_All-2	TCC(3*6)	2	CGGAGAGTTACTTTCGTTTTCCT	60.165	TATGTTGACCTTTGGTGGTAGTG	58.938	121	CGGAGAGTTACTTTCGTTTTCCTCTGATGACTCGCTTGAGTGTTGCTGTCCCTGAGACCGAGGGCTTCCTTG[TCCTCCTCCTCCTCCTCC]ACCACCACCACTACCACCAAAGGTCAACATA
CL1558.Contig1_All-2	TCC(3*6)	3	ACGGAGAGTTACTTTCGTTTTCC	60.05	GTTGACCTTTGGTGGTAGTGGT	60.188	119	ACGGAGAGTTACTTTCGTTTTCCTCTGATGACTCGCTTGAGTGTTGCTGTCCCTGAGACCGAGGGCTTCCTTG[TCCTCCTCCTCCTCCTCC]ACCACCACCACTACCACCAAAGGTCAAC
CL1558.Contig1_All-2	TCC(3*6)	4	ACGGAGAGTTACTTTCGTTTTCC	60.05	CAATATGTTGACCTTTGGTGGTA	58.798	125	ACGGAGAGTTACTTTCGTTTTCCTCTGATGACTCGCTTGAGTGTTGCTGTCCCTGAGACCGAGGGCTTCCTTG[TCCTCCTCCTCCTCCTCC]ACCACCACCACTACCACCAAAGGTCAACATATTG
CL1558.Contig1_All-2	TCC(3*6)	5	ACGGAGAGTTACTTTCGTTTTCC	60.05	ACCAGCCAATATGTTGACCTTT	59.768	131	ACGGAGAGTTACTTTCGTTTTCCTCTGATGACTCGCTTGAGTGTTGCTGTCCCTGAGACCGAGGGCTTCCTTG[TCCTCCTCCTCCTCCTCC]ACCACCACCACTACCACCAAAGGTCAACATATTGGCTGGT
CL1595.Contig2_All-1	GCA(3*5)	1	TTCGTACAACTACGGGCCTAATA	59.931	ACCTGATGTTGTGATTGCTGAG	60.179	150	TTCGTACAACTACGGGCCTAATAGATTCTACCAACCACGGAACGCTGCTCCGCAGTTGGGGGATGTTAAGCCTCAGGTGCAAGTTCAGACGCAGGAGCCAGGTAACTT[GCAGCAGCAGCAGCA]ACAGCCTCAGCAATCACAACATCAGGT
CL1595.Contig2_All-1	GCA(3*5)	2	TTCGTACAACTACGGGCCTAATA	59.931	CTGACCTGATGTTGTGATTGCT	60.179	153	TTCGTACAACTACGGGCCTAATAGATTCTACCAACCACGGAACGCTGCTCCGCAGTTGGGGGATGTTAAGCCTCAGGTGCAAGTTCAGACGCAGGAGCCAGGTAACTT[GCAGCAGCAGCAGCA]ACAGCCTCAGCAATCACAACATCAGGTCAG
CL1595.Contig2_All-1	GCA(3*5)	3	ATGTTAAGCCTCAGGTGCAAGT	60.192	CAAAGGATGAGAAGTTTGGTCAG	60.151	149	ATGTTAAGCCTCAGGTGCAAGTTCAGACGCAGGAGCCAGGTAACTT[GCAGCAGCAGCAGCA]ACAGCCTCAGCAATCACAACATCAGGTCAGCCAGACTCAGACTCAGACTCAGACGCAAAACACTGCTGACCAAACTTCTCATCCTTTG
CL1595.Contig2_All-1	GCA(3*5)	4	ATGTTAAGCCTCAGGTGCAAGT	60.192	GAGAAGTTTGGTCAGCAGTGTTT	59.846	141	ATGTTAAGCCTCAGGTGCAAGTTCAGACGCAGGAGCCAGGTAACTT[GCAGCAGCAGCAGCA]ACAGCCTCAGCAATCACAACATCAGGTCAGCCAGACTCAGACTCAGACTCAGACGCAAAACACTGCTGACCAAACTTCTC
CL1595.Contig2_All-1	GCA(3*5)	5	CGGGCCTAATAGATTCTACCAAC	60.22	ACCTGATGTTGTGATTGCTGAG	60.179	138	CGGGCCTAATAGATTCTACCAACCACGGAACGCTGCTCCGCAGTTGGGGGATGTTAAGCCTCAGGTGCAAGTTCAGACGCAGGAGCCAGGTAACTT[GCAGCAGCAGCAGCA]ACAGCCTCAGCAATCACAACATCAGGT
CL1595.Contig2_All-2	GAG(3*5)	1	GTTTCCACATGGAGGTTATGGTA	59.994	TAGCTGGTGGATAATACATTGGC	60.233	122	GTTTCCACATGGAGGTTATGGTATGATGGGAGGCTCAGGGCGTGGTGGACCGCTTATGGGAGGAATGGGAAACGCTCCCC[GAGGAGGAGGAGGAG]GCAGGCCAATGTATTATCCACCAGCTA
CL1595.Contig2_All-2	GAG(3*5)	2	ACATGGAGGTTATGGTATGATGG	59.849	TAGCTGGTGGATAATACATTGGC	60.233	116	ACATGGAGGTTATGGTATGATGGGAGGCTCAGGGCGTGGTGGACCGCTTATGGGAGGAATGGGAAACGCTCCCC[GAGGAGGAGGAGGAG]GCAGGCCAATGTATTATCCACCAGCTA
CL1595.Contig2_All-2	GAG(3*5)	3	CCACATGGAGGTTATGGTATGAT	59.849	TAGCTGGTGGATAATACATTGGC	60.233	118	CCACATGGAGGTTATGGTATGATGGGAGGCTCAGGGCGTGGTGGACCGCTTATGGGAGGAATGGGAAACGCTCCCC[GAGGAGGAGGAGGAG]GCAGGCCAATGTATTATCCACCAGCTA
CL1595.Contig2_All-2	GAG(3*5)	4	ACAGTTTCCACATGGAGGTTATG	60.158	TAGCTGGTGGATAATACATTGGC	60.233	125	ACAGTTTCCACATGGAGGTTATGGTATGATGGGAGGCTCAGGGCGTGGTGGACCGCTTATGGGAGGAATGGGAAACGCTCCCC[GAGGAGGAGGAGGAG]GCAGGCCAATGTATTATCCACCAGCTA
CL1595.Contig2_All-2	GAG(3*5)	5	TTTCCACATGGAGGTTATGGTAT	59.493	TAGCTGGTGGATAATACATTGGC	60.233	121	TTTCCACATGGAGGTTATGGTATGATGGGAGGCTCAGGGCGTGGTGGACCGCTTATGGGAGGAATGGGAAACGCTCCCC[GAGGAGGAGGAGGAG]GCAGGCCAATGTATTATCCACCAGCTA
CL1609.Contig3_All-2	GA(2*6)	1	CTCGAATAATCAATCGGAGACAC	59.979	TAACGTTACGTAGAATCGCCAAT	59.936	90	CTCGAATAATCAATCGGAGACACTGTTGATTATAACGCAGCAGTTT[GAGAGAGAGAGA]GTTGGTAGGATTGGCGATTCTACGTAACGTTA
CL1609.Contig3_All-2	GA(2*6)	2	TCGAATAATCAATCGGAGACACT	59.979	CTGCTGAAAGTGGGAGAAATCTA	59.9	122	TCGAATAATCAATCGGAGACACTGTTGATTATAACGCAGCAGTTT[GAGAGAGAGAGA]GTTGGTAGGATTGGCGATTCTACGTAACGTTAGCTCTGTAGCTAGATTTCTCCCACTTTCAGCAG
CL1609.Contig3_All-2	GA(2*6)	3	CTCGAATAATCAATCGGAGACAC	59.979	CTGCTGAAAGTGGGAGAAATCTA	59.9	123	CTCGAATAATCAATCGGAGACACTGTTGATTATAACGCAGCAGTTT[GAGAGAGAGAGA]GTTGGTAGGATTGGCGATTCTACGTAACGTTAGCTCTGTAGCTAGATTTCTCCCACTTTCAGCAG
CL1609.Contig3_All-2	GA(2*6)	4	TCAATCGGAGACACTGTTGATTA	59.623	TAACGTTACGTAGAATCGCCAAT	59.936	81	TCAATCGGAGACACTGTTGATTATAACGCAGCAGTTT[GAGAGAGAGAGA]GTTGGTAGGATTGGCGATTCTACGTAACGTTA
CL1609.Contig3_All-2	GA(2*6)	5	TCAATCGGAGACACTGTTGATTA	59.623	CTGCTGAAAGTGGGAGAAATCTA	59.9	114	TCAATCGGAGACACTGTTGATTATAACGCAGCAGTTT[GAGAGAGAGAGA]GTTGGTAGGATTGGCGATTCTACGTAACGTTAGCTCTGTAGCTAGATTTCTCCCACTTTCAGCAG
CL1609.Contig3_All-3	GA(2*6)	1	TAGATTTCTCCCACTTTCAGCAG	59.9	CACAGGTTACGAAACCAAGTCTC	60.082	117	TAGATTTCTCCCACTTTCAGCAGAATCGATTCATATTACGAGAGACACTGTTGATTGTTACGCATCAGCTT[GAGAGAGAGAGA]GGATGGTTTCAGAGACTTGGTTTCGTAACCTGTG
CL1609.Contig3_All-3	GA(2*6)	2	CTAGATTTCTCCCACTTTCAGCA	59.9	CACAGGTTACGAAACCAAGTCTC	60.082	118	CTAGATTTCTCCCACTTTCAGCAGAATCGATTCATATTACGAGAGACACTGTTGATTGTTACGCATCAGCTT[GAGAGAGAGAGA]GGATGGTTTCAGAGACTTGGTTTCGTAACCTGTG
CL1609.Contig3_All-3	GA(2*6)	3	TAGATTTCTCCCACTTTCAGCAG	59.9	CAGGTTACGAAACCAAGTCTCTG	60.205	115	TAGATTTCTCCCACTTTCAGCAGAATCGATTCATATTACGAGAGACACTGTTGATTGTTACGCATCAGCTT[GAGAGAGAGAGA]GGATGGTTTCAGAGACTTGGTTTCGTAACCTG
CL1609.Contig3_All-3	GA(2*6)	4	CTAGATTTCTCCCACTTTCAGCA	59.9	CAGGTTACGAAACCAAGTCTCTG	60.205	116	CTAGATTTCTCCCACTTTCAGCAGAATCGATTCATATTACGAGAGACACTGTTGATTGTTACGCATCAGCTT[GAGAGAGAGAGA]GGATGGTTTCAGAGACTTGGTTTCGTAACCTG
CL1609.Contig3_All-3	GA(2*6)	5	GAGACACTGTTGATTGTTACGCA	60.225	CTCCAAGCACATCCTTCTCTTTA	59.9	126	GAGACACTGTTGATTGTTACGCATCAGCTT[GAGAGAGAGAGA]GGATGGTTTCAGAGACTTGGTTTCGTAACCTGTGGAAATTCCCAAAGAAAAACGAAGGTCATAAAGAGAAGGATGTGCTTGGAG
CL1614.Contig2_All-1	TAC(3*5)	3	AATAAAACACCGCAAGTCTCAAG	59.716	TTTGAAGCCTCATCTGGTTGTAT	60.014	120	AATAAAACACCGCAAGTCTCAAGTGAGAGACTCCGTGAGCAATGATGTAATGGTGACGCCTGGTAG[TACTACTACTACTAC]ACCTGTTAGACAAGCTATACAACCAGATGAGGCTTCAAA
CL1614.Contig2_All-1	TAC(3*5)	4	GCAAGTCTCAAGTGAGAGACTCC	59.682	TTTGAAGCCTCATCTGGTTGTAT	60.014	109	GCAAGTCTCAAGTGAGAGACTCCGTGAGCAATGATGTAATGGTGACGCCTGGTAG[TACTACTACTACTAC]ACCTGTTAGACAAGCTATACAACCAGATGAGGCTTCAAA
CL1614.Contig5_All-1	GTA(3*5)	1	TTTGAAGCCTCATCTGGTTGTAT	60.014	ATTACTGAGGTCGTGCAAACAGT	60.109	140	TTTGAAGCCTCATCTGGTTGTATAGCTTGTCTAACAGGT[GTAGTAGTAGTAGTA]CTACCAGGCGTCACCATTACATCATTGCTCACGGAATCTCGCACTTGAGACTTGCGATGTCTTACTGTTTGCACGACCTCAGTAAT
CL1614.Contig5_All-1	GTA(3*5)	2	TTTGAAGCCTCATCTGGTTGTAT	60.014	TACTGAGGTCGTGCAAACAGTAA	59.858	138	TTTGAAGCCTCATCTGGTTGTATAGCTTGTCTAACAGGT[GTAGTAGTAGTAGTA]CTACCAGGCGTCACCATTACATCATTGCTCACGGAATCTCGCACTTGAGACTTGCGATGTCTTACTGTTTGCACGACCTCAGTA
CL1614.Contig5_All-1	GTA(3*5)	3	TTTGAAGCCTCATCTGGTTGTAT	60.014	TTACTGAGGTCGTGCAAACAGTA	59.858	139	TTTGAAGCCTCATCTGGTTGTATAGCTTGTCTAACAGGT[GTAGTAGTAGTAGTA]CTACCAGGCGTCACCATTACATCATTGCTCACGGAATCTCGCACTTGAGACTTGCGATGTCTTACTGTTTGCACGACCTCAGTAA
CL1614.Contig5_All-1	GTA(3*5)	4	TTTGAAGCCTCATCTGGTTGTAT	60.014	GATTCCGTGAGCAATGATGTAAT	60.225	92	TTTGAAGCCTCATCTGGTTGTATAGCTTGTCTAACAGGT[GTAGTAGTAGTAGTA]CTACCAGGCGTCACCATTACATCATTGCTCACGGAATC
CL1614.Contig5_All-1	GTA(3*5)	5	GCCTCATCTGGTTGTATAGCTTG	60.163	AGGTCGTGCAAACAGTAAGACAT	60.109	127	GCCTCATCTGGTTGTATAGCTTGTCTAACAGGT[GTAGTAGTAGTAGTA]CTACCAGGCGTCACCATTACATCATTGCTCACGGAATCTCGCACTTGAGACTTGCGATGTCTTACTGTTTGCACGACCT
CL162.Contig3_All-1	GAA(3*6)	1	CTGCTTCACTCCAAAGGAACTAA	59.935	TCTACCTTTGCTGGGATTTGATA	59.977	132	CTGCTTCACTCCAAAGGAACTAACTTTAGGGTTTCGAAACAGAGGAG[GAAGAAGAAGAAGAAGAA]TGGAGAAGCTTTTCATACCATCGTTCCCCAAAACTTGTTTGAACTATCAAATCCCAGCAAAGGTAGA
CL162.Contig3_All-1	GAA(3*6)	2	CTGCTTCACTCCAAAGGAACTAA	59.935	TCTGGTGAAGTCTCTACCTTTGC	59.936	144	CTGCTTCACTCCAAAGGAACTAACTTTAGGGTTTCGAAACAGAGGAG[GAAGAAGAAGAAGAAGAA]TGGAGAAGCTTTTCATACCATCGTTCCCCAAAACTTGTTTGAACTATCAAATCCCAGCAAAGGTAGAGACTTCACCAGA
CL162.Contig3_All-1	GAA(3*6)	3	CTGCTTCACTCCAAAGGAACTAA	59.935	TAGTTCAAACAAGTTTTGGGGAA	59.9	111	CTGCTTCACTCCAAAGGAACTAACTTTAGGGTTTCGAAACAGAGGAG[GAAGAAGAAGAAGAAGAA]TGGAGAAGCTTTTCATACCATCGTTCCCCAAAACTTGTTTGAACTA
CL162.Contig3_All-1	GAA(3*6)	4	CTGCTTCACTCCAAAGGAACTAA	59.935	GAAGTCTCTACCTTTGCTGGGAT	60.142	138	CTGCTTCACTCCAAAGGAACTAACTTTAGGGTTTCGAAACAGAGGAG[GAAGAAGAAGAAGAAGAA]TGGAGAAGCTTTTCATACCATCGTTCCCCAAAACTTGTTTGAACTATCAAATCCCAGCAAAGGTAGAGACTTC
CL162.Contig3_All-1	GAA(3*6)	5	TGCTTCACTCCAAAGGAACTAAC	59.812	TCTACCTTTGCTGGGATTTGATA	59.977	131	TGCTTCACTCCAAAGGAACTAACTTTAGGGTTTCGAAACAGAGGAG[GAAGAAGAAGAAGAAGAA]TGGAGAAGCTTTTCATACCATCGTTCCCCAAAACTTGTTTGAACTATCAAATCCCAGCAAAGGTAGA
CL1646.Contig2_All-2	GGA(3*5)	1	ATAAGGAAGGTGGAGCTGGAG	59.721	GTACACGTGTCCTTGATGAGGAT	60.303	155	ATAAGGAAGGTGGAGCTGGAGGAAATGGGAGCTCGAGTGGCGGCGGAGTT[GGAGGAGGAGGAGGA]TATAATAATGGTGGAGGAGGTGCGACGGCGGGAGGAGGGATGTACGGTGGGATTGTGACGATGGGGCATCCTCATCAAGGACACGTGTAC
CL1646.Contig2_All-2	GGA(3*5)	2	GATAAGGAAGGTGGAGCTGGAG	61.455	GTACACGTGTCCTTGATGAGGAT	60.303	156	GATAAGGAAGGTGGAGCTGGAGGAAATGGGAGCTCGAGTGGCGGCGGAGTT[GGAGGAGGAGGAGGA]TATAATAATGGTGGAGGAGGTGCGACGGCGGGAGGAGGGATGTACGGTGGGATTGTGACGATGGGGCATCCTCATCAAGGACACGTGTAC
CL1646.Contig2_All-2	GGA(3*5)	3	GATAAGGAAGGTGGAGCTGGA	60.584	GTACACGTGTCCTTGATGAGGAT	60.303	156	GATAAGGAAGGTGGAGCTGGAGGAAATGGGAGCTCGAGTGGCGGCGGAGTT[GGAGGAGGAGGAGGA]TATAATAATGGTGGAGGAGGTGCGACGGCGGGAGGAGGGATGTACGGTGGGATTGTGACGATGGGGCATCCTCATCAAGGACACGTGTAC
CL1646.Contig2_All-2	GGA(3*5)	5	AAGGTGGAGCTGGAGGAAAT	60.074	GTACACGTGTCCTTGATGAGGAT	60.303	149	AAGGTGGAGCTGGAGGAAATGGGAGCTCGAGTGGCGGCGGAGTT[GGAGGAGGAGGAGGA]TATAATAATGGTGGAGGAGGTGCGACGGCGGGAGGAGGGATGTACGGTGGGATTGTGACGATGGGGCATCCTCATCAAGGACACGTGTAC
CL165.Contig4_All-1	CAG(3*5)	1	CTACCGGGTATGAAGATGTTCTG	59.9	GTAGTATGTGTTAGCCGGGACAC	59.839	158	CTACCGGGTATGAAGATGTTCTGAGTTCTCAGTACAAAGAGAGTAATCATCTGTTGGCACTTCAACAT[CAGCAGCAGCAGCAG]AACGAAAACTCGGCGATGTGGCATCACGGTCATGGCTCTCGGACCATGTCAGGTGTCCCGGCTAACACATACTAC
CL165.Contig4_All-1	CAG(3*5)	2	CTACCGGGTATGAAGATGTTCTG	59.9	TTGTAGTATGTGTTAGCCGGGAC	60.302	160	CTACCGGGTATGAAGATGTTCTGAGTTCTCAGTACAAAGAGAGTAATCATCTGTTGGCACTTCAACAT[CAGCAGCAGCAGCAG]AACGAAAACTCGGCGATGTGGCATCACGGTCATGGCTCTCGGACCATGTCAGGTGTCCCGGCTAACACATACTACAA
CL165.Contig4_All-1	CAG(3*5)	3	CGGGTATGAAGATGTTCTGAGTT	59.535	GTAGTATGTGTTAGCCGGGACAC	59.839	154	CGGGTATGAAGATGTTCTGAGTTCTCAGTACAAAGAGAGTAATCATCTGTTGGCACTTCAACAT[CAGCAGCAGCAGCAG]AACGAAAACTCGGCGATGTGGCATCACGGTCATGGCTCTCGGACCATGTCAGGTGTCCCGGCTAACACATACTAC
CL165.Contig4_All-1	CAG(3*5)	4	CGGGTATGAAGATGTTCTGAGTT	59.535	TTGTAGTATGTGTTAGCCGGGAC	60.302	156	CGGGTATGAAGATGTTCTGAGTTCTCAGTACAAAGAGAGTAATCATCTGTTGGCACTTCAACAT[CAGCAGCAGCAGCAG]AACGAAAACTCGGCGATGTGGCATCACGGTCATGGCTCTCGGACCATGTCAGGTGTCCCGGCTAACACATACTACAA
CL165.Contig4_All-1	CAG(3*5)	5	CGGGTATGAAGATGTTCTGAGTT	59.535	GTTGTAGTATGTGTTAGCCGGGA	60.302	157	CGGGTATGAAGATGTTCTGAGTTCTCAGTACAAAGAGAGTAATCATCTGTTGGCACTTCAACAT[CAGCAGCAGCAGCAG]AACGAAAACTCGGCGATGTGGCATCACGGTCATGGCTCTCGGACCATGTCAGGTGTCCCGGCTAACACATACTACAAC
CL165.Contig5_All-1	ACA(3*5)	1	GGTGTTCCGGCTAACACTTACTA	59.61	TGAGATCCATAATGCTGTTGTTG	60.011	89	GGTGTTCCGGCTAACACTTACTACAACCTCCAAGC[ACAACAACAACAACA]ACTACGTCAAGCTCAGCAACAACAGCATTATGGATCTCA
CL165.Contig5_All-1	ACA(3*5)	2	TCCGGCTAACACTTACTACAACC	59.61	AGATCCATAATGCTGTTGTTGCT	60.041	82	TCCGGCTAACACTTACTACAACCTCCAAGC[ACAACAACAACAACA]ACTACGTCAAGCTCAGCAACAACAGCATTATGGATCT
CL165.Contig5_All-1	ACA(3*5)	3	GGTGTTCCGGCTAACACTTACTA	59.61	AGATCCATAATGCTGTTGTTGCT	60.041	87	GGTGTTCCGGCTAACACTTACTACAACCTCCAAGC[ACAACAACAACAACA]ACTACGTCAAGCTCAGCAACAACAGCATTATGGATCT
CL165.Contig5_All-1	ACA(3*5)	4	GGTGTTCCGGCTAACACTTACTA	59.61	ATAATGCTGTTGTTGCTGAGCTT	60.329	81	GGTGTTCCGGCTAACACTTACTACAACCTCCAAGC[ACAACAACAACAACA]ACTACGTCAAGCTCAGCAACAACAGCATTAT
CL165.Contig5_All-1	ACA(3*5)	5	TCCGGCTAACACTTACTACAACC	59.61	TAATTAGGGTAGCCGTGAGATCC	60.67	99	TCCGGCTAACACTTACTACAACCTCCAAGC[ACAACAACAACAACA]ACTACGTCAAGCTCAGCAACAACAGCATTATGGATCTCACGGCTACCCTAATTA
CL1656.Contig1_All-1	CCG(3*6)	1	AGATTCCGATCTTCAGCTTCTTC	60.342	CTTCGCCTCTCCTCTCTAACAG	59.789	145	AGATTCCGATCTTCAGCTTCTTCGCCGCCTCCGACTTCGTTT[CCGCCGCCGCCGCCGCCG]CGTCGGTCGGCTGAGGCTCGGACTTGTCGGCTTCGTAGGCGGAGCATCTCACCGGAGACTCTGCTGTTAGAGAGGAGAGGCGAAG
CL1656.Contig1_All-1	CCG(3*6)	2	TAGATTCCGATCTTCAGCTTCTT	58.683	CTTCGCCTCTCCTCTCTAACAG	59.789	146	TAGATTCCGATCTTCAGCTTCTTCGCCGCCTCCGACTTCGTTT[CCGCCGCCGCCGCCGCCG]CGTCGGTCGGCTGAGGCTCGGACTTGTCGGCTTCGTAGGCGGAGCATCTCACCGGAGACTCTGCTGTTAGAGAGGAGAGGCGAAG
CL1656.Contig1_All-1	CCG(3*6)	3	TAGATTCCGATCTTCAGCTTCTTC	60.34	CTTCGCCTCTCCTCTCTAACAG	59.789	146	TAGATTCCGATCTTCAGCTTCTTCGCCGCCTCCGACTTCGTTT[CCGCCGCCGCCGCCGCCG]CGTCGGTCGGCTGAGGCTCGGACTTGTCGGCTTCGTAGGCGGAGCATCTCACCGGAGACTCTGCTGTTAGAGAGGAGAGGCGAAG
CL1656.Contig1_All-1	CCG(3*6)	4	AGATTCCGATCTTCAGCTTCTTC	60.342	GCTTCGCCTCTCCTCTCTAAC	59.749	146	AGATTCCGATCTTCAGCTTCTTCGCCGCCTCCGACTTCGTTT[CCGCCGCCGCCGCCGCCG]CGTCGGTCGGCTGAGGCTCGGACTTGTCGGCTTCGTAGGCGGAGCATCTCACCGGAGACTCTGCTGTTAGAGAGGAGAGGCGAAGC
CL1656.Contig1_All-1	CCG(3*6)	5	CGAAGTAGATTCCGATCTTCAGC	61.546	CTTCGCCTCTCCTCTCTAACAG	59.789	151	CGAAGTAGATTCCGATCTTCAGCTTCTTCGCCGCCTCCGACTTCGTTT[CCGCCGCCGCCGCCGCCG]CGTCGGTCGGCTGAGGCTCGGACTTGTCGGCTTCGTAGGCGGAGCATCTCACCGGAGACTCTGCTGTTAGAGAGGAGAGGCGAAG
CL1658.Contig1_All-1	GAT(3*5)	1	GATAAAACCTTTAGGTGGTTGGG	59.995	CAGGAGAGCTTCTTCTTCCTCTT	59.795	102	GATAAAACCTTTAGGTGGTTGG[GATGATGATGATGAT]CCATGGAAGGAGGAGAGACAAAACCATCGGTATAGTCAAAAGAAGAGGAAGAAGAAGCTCTCCTG
CL1658.Contig1_All-1	GAT(3*5)	2	TCCCCATAATCTCATCATCAAAC	60.034	ATACCGATGGTTTTGTCTCTCCT	60.248	135	TCCCCATAATCTCATCATCAAACCCGAAGGATGTGCCACGTCGCATGATGGGTCCAAGAGCTTCCGATAAAACCTTTAGGTGGTTGG[GATGATGATGATGAT]CCATGGAAGGAGGAGAGACAAAACCATCGGTAT
CL1658.Contig1_All-1	GAT(3*5)	3	GTTTCCCCATAATCTCATCATCA	60.034	ATACCGATGGTTTTGTCTCTCCT	60.248	138	GTTTCCCCATAATCTCATCATCAAACCCGAAGGATGTGCCACGTCGCATGATGGGTCCAAGAGCTTCCGATAAAACCTTTAGGTGGTTGG[GATGATGATGATGAT]CCATGGAAGGAGGAGAGACAAAACCATCGGTAT
CL1658.Contig1_All-1	GAT(3*5)	4	GATAAAACCTTTAGGTGGTTGGG	59.995	AACAGGAGAGCTTCTTCTTCCTC	59.672	104	GATAAAACCTTTAGGTGGTTGG[GATGATGATGATGAT]CCATGGAAGGAGGAGAGACAAAACCATCGGTATAGTCAAAAGAAGAGGAAGAAGAAGCTCTCCTGTT
CL1658.Contig1_All-1	GAT(3*5)	5	CTTCCGATAAAACCTTTAGGTGG	60.225	CAGGAGAGCTTCTTCTTCCTCTT	59.795	107	CTTCCGATAAAACCTTTAGGTGGTTGG[GATGATGATGATGAT]CCATGGAAGGAGGAGAGACAAAACCATCGGTATAGTCAAAAGAAGAGGAAGAAGAAGCTCTCCTG
CL1660.Contig2_All-1	TTC(3*6)	1	GGAACTCGTGTTTTAGCATCATC	60.021	TTCAAAGAAGAGGAAGTGTGGAG	59.908	105	GGAACTCGTGTTTTAGCATCATCTGATTCATCATCCGAACTATTACTTAGATAAGTTGT[TTCTTCTTCTTCTTCTTC]ATTGTCTCCACACTTCCTCTTCTTTGAA
CL1660.Contig2_All-1	TTC(3*6)	2	GGAACTCGTGTTTTAGCATCATC	60.021	CTTCAAAGAAGAGGAAGTGTGGA	59.908	106	GGAACTCGTGTTTTAGCATCATCTGATTCATCATCCGAACTATTACTTAGATAAGTTGT[TTCTTCTTCTTCTTCTTC]ATTGTCTCCACACTTCCTCTTCTTTGAAG
CL1660.Contig2_All-1	TTC(3*6)	3	GGAACTCGTGTTTTAGCATCATC	60.021	TCTTCAAAGAAGAGGAAGTGTGG	59.908	107	GGAACTCGTGTTTTAGCATCATCTGATTCATCATCCGAACTATTACTTAGATAAGTTGT[TTCTTCTTCTTCTTCTTC]ATTGTCTCCACACTTCCTCTTCTTTGAAGA
CL1660.Contig2_All-1	TTC(3*6)	4	GGAACTCGTGTTTTAGCATCATC	60.021	TACGCCTTCATCTATGCTTTCTC	59.897	156	GGAACTCGTGTTTTAGCATCATCTGATTCATCATCCGAACTATTACTTAGATAAGTTGT[TTCTTCTTCTTCTTCTTC]ATTGTCTCCACACTTCCTCTTCTTTGAAGAACTACTTAGATCTCTAGAAGTTCCTCGAGAAAGCATAGATGAAGGCGTA
CL1660.Contig2_All-1	TTC(3*6)	5	GGAACTCGTGTTTTAGCATCATC	60.021	TTTACGCCTTCATCTATGCTTTC	59.781	158	GGAACTCGTGTTTTAGCATCATCTGATTCATCATCCGAACTATTACTTAGATAAGTTGT[TTCTTCTTCTTCTTCTTC]ATTGTCTCCACACTTCCTCTTCTTTGAAGAACTACTTAGATCTCTAGAAGTTCCTCGAGAAAGCATAGATGAAGGCGTAAA
CL1662.Contig1_All-1	CTC(3*6)	1	CGTCTCTTGCGACAATAAAAAC	58.945	TGTTGGAGAAGGAGAGATGAGAG	60.002	137	CGTCTCTTGCGACAATAAAAA[CTCCTCCTCCTCCTCCTC]CGTCACTTCCGTCGACCTCTCAAACGCCAACCTCGCCGGCCCTTTCCCTTCCGTCATCTGCCGTCTCCCCAACCTCTCTCATCTCTCCTTCTCCAACA
CL1662.Contig1_All-1	CTC(3*6)	2	GCGTCTCTTGCGACAATAAAAAC	62.254	TGTTGGAGAAGGAGAGATGAGAG	60.002	138	GCGTCTCTTGCGACAATAAAAA[CTCCTCCTCCTCCTCCTC]CGTCACTTCCGTCGACCTCTCAAACGCCAACCTCGCCGGCCCTTTCCCTTCCGTCATCTGCCGTCTCCCCAACCTCTCTCATCTCTCCTTCTCCAACA
CL1662.Contig1_All-1	CTC(3*6)	3	CGTCTCTTGCGACAATAAAAAC	58.945	GATTGAGTTGTTGGAGAAGGAGA	59.743	145	CGTCTCTTGCGACAATAAAAA[CTCCTCCTCCTCCTCCTC]CGTCACTTCCGTCGACCTCTCAAACGCCAACCTCGCCGGCCCTTTCCCTTCCGTCATCTGCCGTCTCCCCAACCTCTCTCATCTCTCCTTCTCCAACAACTCAATC
CL1662.Contig1_All-1	CTC(3*6)	4	CGTCTCTTGCGACAATAAAAAC	58.945	AGGTGATTGAGTTGTTGGAGAAG	59.668	149	CGTCTCTTGCGACAATAAAAA[CTCCTCCTCCTCCTCCTC]CGTCACTTCCGTCGACCTCTCAAACGCCAACCTCGCCGGCCCTTTCCCTTCCGTCATCTGCCGTCTCCCCAACCTCTCTCATCTCTCCTTCTCCAACAACTCAATCACCT
CL1662.Contig1_All-1	CTC(3*6)	5	GCGTCTCTTGCGACAATAAAA	60.391	TGTTGGAGAAGGAGAGATGAGAG	60.002	138	GCGTCTCTTGCGACAATAAAAA[CTCCTCCTCCTCCTCCTC]CGTCACTTCCGTCGACCTCTCAAACGCCAACCTCGCCGGCCCTTTCCCTTCCGTCATCTGCCGTCTCCCCAACCTCTCTCATCTCTCCTTCTCCAACA
CL1662.Contig3_All-1	CTC(3*6)	5	CGTCTCTTGCGACAATAAAAAC	58.945	GTGGAGTTGATGGAGTTGTTGTA	59.018	153	CGTCTCTTGCGACAATAAAAA[CTCCTCCTCCTCCTCCTC]CGTCACTTCCGTCGACCTCTCCGACGCCAACCTCGCCGGACCTTTCCCTTCCCTCATCTGCCGTCTCCCCAACTTGTCATCTCTCTCACTCTACAACAACTCCATCAACTCCAC
CL1665.Contig1_All-1	AAG(3*5)	1	AATTCATCTGAGATCCTGCAAAC	59.612	TGTGTAAAATTCAAGCCATGAGA	59.639	141	AATTCATCTGAGATCCTGCAAACCCTGGAGCGATGCTTCCATTGTACGGTACACCGGCGTGTAGAGGATTAAGGAAGAAAGCTAGACATGTTATGATGAAC[AAGAAGAAGAAGAAG]CCTCTCATGGCTTGAATTTTACACA
CL1665.Contig1_All-1	AAG(3*5)	4	AATTCATCTGAGATCCTGCAAAC	59.612	CTTGTTGTGTAAAATTCAAGCCA	59.216	146	AATTCATCTGAGATCCTGCAAACCCTGGAGCGATGCTTCCATTGTACGGTACACCGGCGTGTAGAGGATTAAGGAAGAAAGCTAGACATGTTATGATGAAC[AAGAAGAAGAAGAAG]CCTCTCATGGCTTGAATTTTACACAACAAG
CL1665.Contig1_All-1	TG(2*10)	1	CATGGCTTGAATTTTACACAACA	59.918	TTTCTCAGATCCATCAACCTCAT	59.954	94	CATGGCTTGAATTTTACACAACAAGACAAAGTATTAAAGATCAAAACTAT[TGTGTGTGTGTGTGTGTGTG]GATGAGGTTGATGGATCTGAGAAA
CL1665.Contig1_All-1	TG(2*10)	2	TCTCATGGCTTGAATTTTACACA	59.639	TTTCTCAGATCCATCAACCTCAT	59.954	97	TCTCATGGCTTGAATTTTACACAACAAGACAAAGTATTAAAGATCAAAACTAT[TGTGTGTGTGTGTGTGTGTG]GATGAGGTTGATGGATCTGAGAAA
CL1665.Contig1_All-1	TG(2*10)	3	CCTCTCATGGCTTGAATTTTACA	60.476	TTTCTCAGATCCATCAACCTCAT	59.954	99	CCTCTCATGGCTTGAATTTTACACAACAAGACAAAGTATTAAAGATCAAAACTAT[TGTGTGTGTGTGTGTGTGTG]GATGAGGTTGATGGATCTGAGAAA
CL1665.Contig1_All-1	TG(2*10)	4	CATGGCTTGAATTTTACACAACA	59.918	GTTTCTCAGATCCATCAACCTCA	60.49	95	CATGGCTTGAATTTTACACAACAAGACAAAGTATTAAAGATCAAAACTAT[TGTGTGTGTGTGTGTGTGTG]GATGAGGTTGATGGATCTGAGAAAC
CL1665.Contig1_All-1	TG(2*10)	5	CATGGCTTGAATTTTACACAACA	59.918	TGTTTCTCAGATCCATCAACCTC	60.49	96	CATGGCTTGAATTTTACACAACAAGACAAAGTATTAAAGATCAAAACTAT[TGTGTGTGTGTGTGTGTGTG]GATGAGGTTGATGGATCTGAGAAACA
CL1676.Contig1_All-2	TGG(3*6)	1	CTCGTTAAGAAGCTGAGCAAATC	59.7	CTGAGGAGTCAACTGCATAGGTT	59.824	144	CTCGTTAAGAAGCTGAGCAAATCAGGGAAACACGCCGAGATCATAGGCGGCGGTGGCGGAGGAGGAAAAGAGAGCAACGGGAAAGCTAA[TGGTGGTGGTGGTGGTGG]TCAGAGTCATGGTCAACCTATGCAGTTGACTCCTCAG
CL1676.Contig1_All-2	TGG(3*6)	2	TCTCGTTAAGAAGCTGAGCAAAT	59.7	CTGAGGAGTCAACTGCATAGGTT	59.824	145	TCTCGTTAAGAAGCTGAGCAAATCAGGGAAACACGCCGAGATCATAGGCGGCGGTGGCGGAGGAGGAAAAGAGAGCAACGGGAAAGCTAA[TGGTGGTGGTGGTGGTGG]TCAGAGTCATGGTCAACCTATGCAGTTGACTCCTCAG
CL1676.Contig1_All-2	TGG(3*6)	3	ATTCTCGTTAAGAAGCTGAGCAA	59.7	CTGAGGAGTCAACTGCATAGGTT	59.824	147	ATTCTCGTTAAGAAGCTGAGCAAATCAGGGAAACACGCCGAGATCATAGGCGGCGGTGGCGGAGGAGGAAAAGAGAGCAACGGGAAAGCTAA[TGGTGGTGGTGGTGGTGG]TCAGAGTCATGGTCAACCTATGCAGTTGACTCCTCAG
CL1676.Contig1_All-2	TGG(3*6)	4	GTTAAGAAGCTGAGCAAATCAGG	59.573	CTGAGGAGTCAACTGCATAGGTT	59.824	141	GTTAAGAAGCTGAGCAAATCAGGGAAACACGCCGAGATCATAGGCGGCGGTGGCGGAGGAGGAAAAGAGAGCAACGGGAAAGCTAA[TGGTGGTGGTGGTGGTGG]TCAGAGTCATGGTCAACCTATGCAGTTGACTCCTCAG
CL1676.Contig1_All-2	TGG(3*6)	5	CGTTAAGAAGCTGAGCAAATCAG	60.543	CTGAGGAGTCAACTGCATAGGTT	59.824	142	CGTTAAGAAGCTGAGCAAATCAGGGAAACACGCCGAGATCATAGGCGGCGGTGGCGGAGGAGGAAAAGAGAGCAACGGGAAAGCTAA[TGGTGGTGGTGGTGGTGG]TCAGAGTCATGGTCAACCTATGCAGTTGACTCCTCAG
CL1676.Contig1_All-2	TGG(3*5)	1	AGTCATGGTCAACCTATGCAGTT	59.942	ACTTCTTCTGGTCCTTAGATGCC	60.142	139	AGTCATGGTCAACCTATGCAGTTGACTCCTCAGCAGATTCAACAAATGATGATGATGAAGGCTGCTCAAGC[TGGTGGTGGTGGTGG]GAAGGATATGAAGATGATGATGCCTCCTGTGGCATCTAAGGACCAGAAGAAGT
CL1676.Contig1_All-2	TGG(3*5)	2	AGTCATGGTCAACCTATGCAGTT	59.942	GAGGCATCATCATCTTCATATCC	59.781	112	AGTCATGGTCAACCTATGCAGTTGACTCCTCAGCAGATTCAACAAATGATGATGATGAAGGCTGCTCAAGC[TGGTGGTGGTGGTGG]GAAGGATATGAAGATGATGATGCCTC
CL1676.Contig1_All-2	TGG(3*5)	3	AGTCATGGTCAACCTATGCAGTT	59.942	GGAGGCATCATCATCTTCATATC	59.781	113	AGTCATGGTCAACCTATGCAGTTGACTCCTCAGCAGATTCAACAAATGATGATGATGAAGGCTGCTCAAGC[TGGTGGTGGTGGTGG]GAAGGATATGAAGATGATGATGCCTCC
CL1676.Contig1_All-2	TGG(3*5)	5	GTCAACCTATGCAGTTGACTCCT	59.696	ACTTCTTCTGGTCCTTAGATGCC	60.142	132	GTCAACCTATGCAGTTGACTCCTCAGCAGATTCAACAAATGATGATGATGAAGGCTGCTCAAGC[TGGTGGTGGTGGTGG]GAAGGATATGAAGATGATGATGCCTCCTGTGGCATCTAAGGACCAGAAGAAGT
CL1676.Contig4_All-2	GAT(3*5)	1	TGATGATGATGCCTAACAAGATG	59.974	CTTCATTTGCACCGGAATCT	60.074	155	TGATGATGATGCCTAACAAGATGGGTGGTGGTGGTGGAGCTAAGGGACCTAACGA[GATGATGATGATGAT]GAATGGTTTCAAAGCCGGTGGTGGTGGTGGCGGCGGAGAGGGGAAGAAAGGTGGTGGCGGGTTTGAGATTCCGGTGCAAATGAAG
CL1676.Contig4_All-2	GAT(3*5)	2	TGATGATGATGCCTAACAAGATG	59.974	ATTTGCACCGGAATCTCAAAC	61.225	151	TGATGATGATGCCTAACAAGATGGGTGGTGGTGGTGGAGCTAAGGGACCTAACGA[GATGATGATGATGAT]GAATGGTTTCAAAGCCGGTGGTGGTGGTGGCGGCGGAGAGGGGAAGAAAGGTGGTGGCGGGTTTGAGATTCCGGTGCAAAT
CL1676.Contig4_All-2	GAT(3*5)	3	GTGGAGCTAAGGGACCTAACG	60.137	ACTTTACCCTCACTCATCCCCT	60.24	142	GTGGAGCTAAGGGACCTAACGA[GATGATGATGATGAT]GAATGGTTTCAAAGCCGGTGGTGGTGGTGGCGGCGGAGAGGGGAAGAAAGGTGGTGGCGGGTTTGAGATTCCGGTGCAAATGAAGGGGATGAGTGAGGGTAAAGT
CL1676.Contig4_All-2	GAT(3*5)	4	GTGGAGCTAAGGGACCTAACG	60.137	CTTCTTTCCCCACTTTACCCTC	60.333	153	GTGGAGCTAAGGGACCTAACGA[GATGATGATGATGAT]GAATGGTTTCAAAGCCGGTGGTGGTGGTGGCGGCGGAGAGGGGAAGAAAGGTGGTGGCGGGTTTGAGATTCCGGTGCAAATGAAGGGGATGAGTGAGGGTAAAGTGGGGAAAGAAG
CL1676.Contig4_All-2	GAT(3*5)	5	TGATGATGATGCCTAACAAGATG	59.974	ATTTGCACCGGAATCTCAAA	60.448	151	TGATGATGATGCCTAACAAGATGGGTGGTGGTGGTGGAGCTAAGGGACCTAACGA[GATGATGATGATGAT]GAATGGTTTCAAAGCCGGTGGTGGTGGTGGCGGCGGAGAGGGGAAGAAAGGTGGTGGCGGGTTTGAGATTCCGGTGCAAAT
CL1676.Contig4_All-3	GTG(3*6)	1	CAAGAAAGGAGGAGGAGAGAAAG	60.002	CATCTCCTTTTCCACTTTTACCA	59.527	149	CAAGAAAGGAGGAGGAGAGAAAGGTGATAAAGAAGGGAAAAAGAGTAAAGGAGGTGGGGGCAAAAATGGAAAAACAGATGCTAAAA[GTGGTGGTGGTGGTGGTG]GCCTGCTAGGGTTTTTCAAAAATGGTAAAAGTGGAAAAGGAGATG
CL1676.Contig4_All-3	GTG(3*6)	2	AGAAAGGAGGAGGAGAGAAAGGT	60.239	CATCTCCTTTTCCACTTTTACCA	59.527	147	AGAAAGGAGGAGGAGAGAAAGGTGATAAAGAAGGGAAAAAGAGTAAAGGAGGTGGGGGCAAAAATGGAAAAACAGATGCTAAAA[GTGGTGGTGGTGGTGGTG]GCCTGCTAGGGTTTTTCAAAAATGGTAAAAGTGGAAAAGGAGATG
CL1676.Contig4_All-3	GTG(3*6)	3	AAGAAAGGAGGAGGAGAGAAAGG	60.682	CATCTCCTTTTCCACTTTTACCA	59.527	148	AAGAAAGGAGGAGGAGAGAAAGGTGATAAAGAAGGGAAAAAGAGTAAAGGAGGTGGGGGCAAAAATGGAAAAACAGATGCTAAAA[GTGGTGGTGGTGGTGGTG]GCCTGCTAGGGTTTTTCAAAAATGGTAAAAGTGGAAAAGGAGATG
CL1676.Contig4_All-3	GTG(3*6)	4	CAAGAAAGGAGGAGGAGAGAAAG	60.002	CATCTCCTTTTCCACTTTTACCAT	59.786	149	CAAGAAAGGAGGAGGAGAGAAAGGTGATAAAGAAGGGAAAAAGAGTAAAGGAGGTGGGGGCAAAAATGGAAAAACAGATGCTAAAA[GTGGTGGTGGTGGTGGTG]GCCTGCTAGGGTTTTTCAAAAATGGTAAAAGTGGAAAAGGAGATG
CL1676.Contig4_All-3	GTG(3*6)	5	GGAGGAGGAGAGAAAGGTGATAA	60.082	CATCTCCTTTTCCACTTTTACCAT	59.786	142	GGAGGAGGAGAGAAAGGTGATAAAGAAGGGAAAAAGAGTAAAGGAGGTGGGGGCAAAAATGGAAAAACAGATGCTAAAA[GTGGTGGTGGTGGTGGTG]GCCTGCTAGGGTTTTTCAAAAATGGTAAAAGTGGAAAAGGAGATG
CL1676.Contig4_All-4	TTG(3*7)	1	TGTGAGGTGATTGTAGCTAGAGAGA	59.616	GACAAGAACAAAATGCAGGAAAC	60.035	134	TGTGAGGTGATTGTAGCTAGAGAGATTCTTTCTTTT[TTGTTGTTGTTGTTGTTGTTG]TTTCCTTGATGATGTTGTTGAGAAGAAGAAGACTCTTCGTGTTTAAGCTGGGATGTTTCCTGCATTTTGTTCTTGTC
CL1676.Contig4_All-4	TTG(3*7)	2	TGTGAGGTGATTGTAGCTAGAGAGA	59.616	AGACAAGAACAAAATGCAGGAAA	60.156	135	TGTGAGGTGATTGTAGCTAGAGAGATTCTTTCTTTT[TTGTTGTTGTTGTTGTTGTTG]TTTCCTTGATGATGTTGTTGAGAAGAAGAAGACTCTTCGTGTTTAAGCTGGGATGTTTCCTGCATTTTGTTCTTGTCT
CL1676.Contig4_All-4	TTG(3*7)	3	TGTGAGGTGATTGTAGCTAGAGAGA	59.616	CAAGAACAAAATGCAGGAAACAT	60.389	132	TGTGAGGTGATTGTAGCTAGAGAGATTCTTTCTTTT[TTGTTGTTGTTGTTGTTGTTG]TTTCCTTGATGATGTTGTTGAGAAGAAGAAGACTCTTCGTGTTTAAGCTGGGATGTTTCCTGCATTTTGTTCTTG
CL1676.Contig4_All-4	TTG(3*7)	4	TGTGAGGTGATTGTAGCTAGAGAGA	59.616	TTCTCAACAACATCATCAAGGAA	59.601	81	TGTGAGGTGATTGTAGCTAGAGAGATTCTTTCTTTT[TTGTTGTTGTTGTTGTTGTTG]TTTCCTTGATGATGTTGTTGAGAA
CL1676.Contig4_All-4	TTG(3*7)	5	TGTGAGGTGATTGTAGCTAGAGAGA	59.616	AAGAACAAAATGCAGGAAACATC	59.536	131	TGTGAGGTGATTGTAGCTAGAGAGATTCTTTCTTTT[TTGTTGTTGTTGTTGTTGTTG]TTTCCTTGATGATGTTGTTGAGAAGAAGAAGACTCTTCGTGTTTAAGCTGGGATGTTTCCTGCATTTTGTTCTT
CL1676.Contig5_All-1	CAA(3*6)	1	TTGTTACCAGCAAGAACCAATCT	60.048	ATCGGAGTTAGGGATATCGAGAC	59.845	118	TTGTTACCAGCAAGAACCAATCTATCTCGACCAT[CAACAACAACAACAACAA]GCTTCTTCTTCCTCCGCCGCATCTTTCTCCGGCGGAGGAGGCGGTCTCGATATCCCTAACTCCGAT
CL1676.Contig5_All-1	CAA(3*6)	2	GAGTAATGCCAATTGTTACCAGC	59.917	ATCGGAGTTAGGGATATCGAGAC	59.845	130	GAGTAATGCCAATTGTTACCAGCAAGAACCAATCTATCTCGACCAT[CAACAACAACAACAACAA]GCTTCTTCTTCCTCCGCCGCATCTTTCTCCGGCGGAGGAGGCGGTCTCGATATCCCTAACTCCGAT
CL1676.Contig5_All-1	CAA(3*6)	3	CTCGAGTAATGCCAATTGTTACC	59.912	ATCGGAGTTAGGGATATCGAGAC	59.845	133	CTCGAGTAATGCCAATTGTTACCAGCAAGAACCAATCTATCTCGACCAT[CAACAACAACAACAACAA]GCTTCTTCTTCCTCCGCCGCATCTTTCTCCGGCGGAGGAGGCGGTCTCGATATCCCTAACTCCGAT
CL1676.Contig5_All-1	CAA(3*6)	4	CAAGAACCAATCTATCTCGACCA	60.489	ATCGGAGTTAGGGATATCGAGAC	59.845	108	CAAGAACCAATCTATCTCGACCAT[CAACAACAACAACAACAA]GCTTCTTCTTCCTCCGCCGCATCTTTCTCCGGCGGAGGAGGCGGTCTCGATATCCCTAACTCCGAT
CL1676.Contig5_All-1	CAA(3*6)	5	TTAACCATGGCGGTTTACTACTC	59.465	ATCGGAGTTAGGGATATCGAGAC	59.845	153	TTAACCATGGCGGTTTACTACTCGAGTAATGCCAATTGTTACCAGCAAGAACCAATCTATCTCGACCAT[CAACAACAACAACAACAA]GCTTCTTCTTCCTCCGCCGCATCTTTCTCCGGCGGAGGAGGCGGTCTCGATATCCCTAACTCCGAT
CL1676.Contig9_All-2	CCA(3*6)	1	CATCTCCTTTTCCACTTTTACCA	59.527	CAAGAAAGGAGGAGGAGAGAAAG	60.002	149	CATCTCCTTTTCCACTTTTACCATTTTTGAAAAACCCTAGCAGG[CCACCACCACCACCACCA]CTTTTAGCATCTGTTTTTCCATTTTTGCCCCCACCTCCTTTACTCTTTTTCCCTTCTTTATCACCTTTCTCTCCTCCTCCTTTCTTG
CL1676.Contig9_All-2	CCA(3*6)	2	CATCTCCTTTTCCACTTTTACCA	59.527	AGAAAGGAGGAGGAGAGAAAGGT	60.239	147	CATCTCCTTTTCCACTTTTACCATTTTTGAAAAACCCTAGCAGG[CCACCACCACCACCACCA]CTTTTAGCATCTGTTTTTCCATTTTTGCCCCCACCTCCTTTACTCTTTTTCCCTTCTTTATCACCTTTCTCTCCTCCTCCTTTCT
CL1676.Contig9_All-2	CCA(3*6)	3	CATCTCCTTTTCCACTTTTACCA	59.527	AAGAAAGGAGGAGGAGAGAAAGG	60.682	148	CATCTCCTTTTCCACTTTTACCATTTTTGAAAAACCCTAGCAGG[CCACCACCACCACCACCA]CTTTTAGCATCTGTTTTTCCATTTTTGCCCCCACCTCCTTTACTCTTTTTCCCTTCTTTATCACCTTTCTCTCCTCCTCCTTTCTT
CL1676.Contig9_All-2	CCA(3*6)	4	CATCTCCTTTTCCACTTTTACCAT	59.786	CAAGAAAGGAGGAGGAGAGAAAG	60.002	149	CATCTCCTTTTCCACTTTTACCATTTTTGAAAAACCCTAGCAGG[CCACCACCACCACCACCA]CTTTTAGCATCTGTTTTTCCATTTTTGCCCCCACCTCCTTTACTCTTTTTCCCTTCTTTATCACCTTTCTCTCCTCCTCCTTTCTTG
CL1676.Contig9_All-2	CCA(3*6)	5	CATCTCCTTTTCCACTTTTACCAT	59.786	GGAGGAGGAGAGAAAGGTGATAA	60.082	142	CATCTCCTTTTCCACTTTTACCATTTTTGAAAAACCCTAGCAGG[CCACCACCACCACCACCA]CTTTTAGCATCTGTTTTTCCATTTTTGCCCCCACCTCCTTTACTCTTTTTCCCTTCTTTATCACCTTTCTCTCCTCCTCC
CL1677.Contig1_All-1	GAA(3*6)	1	TTAGCTAAAAACAGCAAGGAGGA	59.585	ATCGTTGACACTAGCTTCAGTCC	59.83	84	TTAGCTAAAAACAGCAAGGAGGATGGAGAAGGAGAT[GAAGAAGAAGAAGAAGAA]TCTTCGTGGACTGAAGCTAGTGTCAACGAT
CL1677.Contig1_All-1	GAA(3*6)	2	GAGGCAAGGAGAAGAAAGTGTTC	60.756	ATCGTTGACACTAGCTTCAGTCC	59.83	152	GAGGCAAGGAGAAGAAAGTGTTCTTGTATAACTGGAAAACTCAGAGATCCTCTAGCGATAAAAGCGGTTTAGCTAAAAACAGCAAGGAGGATGGAGAAGGAGAT[GAAGAAGAAGAAGAAGAA]TCTTCGTGGACTGAAGCTAGTGTCAACGAT
CL1677.Contig1_All-1	GAA(3*6)	3	GAGATCCTCTAGCGATAAAAGCG	60.807	ATCGTTGACACTAGCTTCAGTCC	59.83	109	GAGATCCTCTAGCGATAAAAGCGGTTTAGCTAAAAACAGCAAGGAGGATGGAGAAGGAGAT[GAAGAAGAAGAAGAAGAA]TCTTCGTGGACTGAAGCTAGTGTCAACGAT
CL1677.Contig1_All-1	GAA(3*6)	4	CAGAGATCCTCTAGCGATAAAAGC	60.032	ATCGTTGACACTAGCTTCAGTCC	59.83	111	CAGAGATCCTCTAGCGATAAAAGCGGTTTAGCTAAAAACAGCAAGGAGGATGGAGAAGGAGAT[GAAGAAGAAGAAGAAGAA]TCTTCGTGGACTGAAGCTAGTGTCAACGAT
CL1677.Contig1_All-1	GAA(3*6)	5	AGCTAAAAACAGCAAGGAGGATG	61.086	ATCGTTGACACTAGCTTCAGTCC	59.83	82	AGCTAAAAACAGCAAGGAGGATGGAGAAGGAGAT[GAAGAAGAAGAAGAAGAA]TCTTCGTGGACTGAAGCTAGTGTCAACGAT
CL1693.Contig5_All-1	TCT(3*5)	1	GTATGATTCTTTTGGGGTTTGTG	59.638	GAGGCACTACTCCATCTTTCTCA	59.899	95	GTATGATTCTTTTGGGGTTTGTGGGGAAGCATGAGGG[TCTTCTTCTTCTTCT]TGGACTGTGAAAGATCTTCTTGAGAAAGATGGAGTAGTGCCTC
CL1693.Contig5_All-1	TCT(3*5)	2	GTCGTATGATTCTTTTGGGGTTT	60.448	GAGGCACTACTCCATCTTTCTCA	59.899	98	GTCGTATGATTCTTTTGGGGTTTGTGGGGAAGCATGAGGG[TCTTCTTCTTCTTCT]TGGACTGTGAAAGATCTTCTTGAGAAAGATGGAGTAGTGCCTC
CL1693.Contig5_All-1	TCT(3*5)	3	GTTGGTCGTCGTATGATTCTTTT	59.428	GAGGCACTACTCCATCTTTCTCA	59.899	105	GTTGGTCGTCGTATGATTCTTTTGGGGTTTGTGGGGAAGCATGAGGG[TCTTCTTCTTCTTCT]TGGACTGTGAAAGATCTTCTTGAGAAAGATGGAGTAGTGCCTC
CL1693.Contig5_All-1	TCT(3*5)	4	GTATGATTCTTTTGGGGTTTGTG	59.638	AGCCGGACACTATCAGGACTATT	60.393	129	GTATGATTCTTTTGGGGTTTGTGGGGAAGCATGAGGG[TCTTCTTCTTCTTCT]TGGACTGTGAAAGATCTTCTTGAGAAAGATGGAGTAGTGCCTCGGAGCTGTACGAATAGTCCTGATAGTGTCCGGCT
CL1693.Contig5_All-1	TCT(3*5)	5	GTCGTATGATTCTTTTGGGGTTT	60.448	AGCCGGACACTATCAGGACTATT	60.393	132	GTCGTATGATTCTTTTGGGGTTTGTGGGGAAGCATGAGGG[TCTTCTTCTTCTTCT]TGGACTGTGAAAGATCTTCTTGAGAAAGATGGAGTAGTGCCTCGGAGCTGTACGAATAGTCCTGATAGTGTCCGGCT
CL1693.Contig5_All-3	TCA(3*5)	1	TTCTGGGATAACATCAGCAATCT	59.979	ACAACGAGAGGTGGGAGTTAGTT	60.445	101	TTCTGGGATAACATCAGCAATCTCATCGTCAGATTTGTCCTCATCAGCATTATCC[TCATCATCATCATCA]TCTTCTCCAACTAACTCCCACCTCTCGTTGT
CL1693.Contig5_All-3	TCA(3*5)	2	TTCTGGGATAACATCAGCAATCT	59.979	AACAACGAGAGGTGGGAGTTAGT	60.445	102	TTCTGGGATAACATCAGCAATCTCATCGTCAGATTTGTCCTCATCAGCATTATCC[TCATCATCATCATCA]TCTTCTCCAACTAACTCCCACCTCTCGTTGTT
CL1693.Contig5_All-3	TCA(3*5)	3	TTCTGGGATAACATCAGCAATCT	59.979	CTTGGATATGAACAACGAGAGGT	59.535	112	TTCTGGGATAACATCAGCAATCTCATCGTCAGATTTGTCCTCATCAGCATTATCC[TCATCATCATCATCA]TCTTCTCCAACTAACTCCCACCTCTCGTTGTTCATATCCAAG
CL1693.Contig5_All-3	TCA(3*5)	4	TTCTGGGATAACATCAGCAATCT	59.979	TCTTGGATATGAACAACGAGAGG	60.489	113	TTCTGGGATAACATCAGCAATCTCATCGTCAGATTTGTCCTCATCAGCATTATCC[TCATCATCATCATCA]TCTTCTCCAACTAACTCCCACCTCTCGTTGTTCATATCCAAGA
CL1693.Contig5_All-3	TCA(3*5)	5	TTCTGGGATAACATCAGCAATCT	59.979	GAGGTGGGAGTTAGTTGGAGAAG	60.514	94	TTCTGGGATAACATCAGCAATCTCATCGTCAGATTTGTCCTCATCAGCATTATCC[TCATCATCATCATCA]TCTTCTCCAACTAACTCCCACCTC
CL171.Contig2_All-1	GAA(3*5)	1	CATCGAATCTCGGATAACAACTC	59.979	TCCTCATAGATCACAGGACCTTC	59.59	120	CATCGAATCTCGGATAACAACTCTTCACACTGCTGTACAAGTTTCAAGCGAATTGGACCTGATTGTGGACGACTTGGAT[GAAGAAGAAGAAGAA]GATGAAGGTCCTGTGATCTATGAGGA
CL171.Contig2_All-1	GAA(3*5)	2	TCATCGAATCTCGGATAACAACT	59.979	TCCTCATAGATCACAGGACCTTC	59.59	121	TCATCGAATCTCGGATAACAACTCTTCACACTGCTGTACAAGTTTCAAGCGAATTGGACCTGATTGTGGACGACTTGGAT[GAAGAAGAAGAAGAA]GATGAAGGTCCTGTGATCTATGAGGA
CL171.Contig2_All-1	GAA(3*5)	3	CTCATCGAATCTCGGATAACAAC	59.979	TCCTCATAGATCACAGGACCTTC	59.59	122	CTCATCGAATCTCGGATAACAACTCTTCACACTGCTGTACAAGTTTCAAGCGAATTGGACCTGATTGTGGACGACTTGGAT[GAAGAAGAAGAAGAA]GATGAAGGTCCTGTGATCTATGAGGA
CL171.Contig2_All-1	GAA(3*5)	4	CATCGAATCTCGGATAACAACTC	59.979	CCTCATAGATCACAGGACCTTCA	60.502	119	CATCGAATCTCGGATAACAACTCTTCACACTGCTGTACAAGTTTCAAGCGAATTGGACCTGATTGTGGACGACTTGGAT[GAAGAAGAAGAAGAA]GATGAAGGTCCTGTGATCTATGAGG
CL171.Contig2_All-1	GAA(3*5)	5	TCATCGAATCTCGGATAACAACT	59.979	CCTCATAGATCACAGGACCTTCA	60.502	120	TCATCGAATCTCGGATAACAACTCTTCACACTGCTGTACAAGTTTCAAGCGAATTGGACCTGATTGTGGACGACTTGGAT[GAAGAAGAAGAAGAA]GATGAAGGTCCTGTGATCTATGAGG
CL1725.Contig1_All-1	GAA(3*5)	1	GTGATGCGTGTATCAGAAGATGA	60.154	GTCCCTTTTGTACAGAGTTGACG	60.082	95	GTGATGCGTGTATCAGAAGATGAGATGGAGAGTGATGTAGATGAAGAGAGT[GAAGAAGAAGAAGAA]GATCATCGTCAACTCTGTACAAAAGGGAC
CL1725.Contig1_All-1	GAA(3*5)	2	TGCGTGTATCAGAAGATGAGATG	60.285	GTCCCTTTTGTACAGAGTTGACG	60.082	91	TGCGTGTATCAGAAGATGAGATGGAGAGTGATGTAGATGAAGAGAGT[GAAGAAGAAGAAGAA]GATCATCGTCAACTCTGTACAAAAGGGAC
CL1725.Contig1_All-1	GAA(3*5)	3	TGATGCGTGTATCAGAAGATGAG	60.285	GTCCCTTTTGTACAGAGTTGACG	60.082	94	TGATGCGTGTATCAGAAGATGAGATGGAGAGTGATGTAGATGAAGAGAGT[GAAGAAGAAGAAGAA]GATCATCGTCAACTCTGTACAAAAGGGAC
CL1725.Contig1_All-1	GAA(3*5)	4	TTGTGATGCGTGTATCAGAAGAT	59.651	CACTCAAGTACAGATCATCGCAG	59.95	129	TTGTGATGCGTGTATCAGAAGATGAGATGGAGAGTGATGTAGATGAAGAGAGT[GAAGAAGAAGAAGAA]GATCATCGTCAACTCTGTACAAAAGGGACACGTTTCGCCTGCGATGATCTGTACTTGAGTG
CL1725.Contig1_All-1	GAA(3*5)	5	GTGATGCGTGTATCAGAAGATGA	60.154	CGTCATCAGATTCATCACTCAAG	59.749	142	GTGATGCGTGTATCAGAAGATGAGATGGAGAGTGATGTAGATGAAGAGAGT[GAAGAAGAAGAAGAA]GATCATCGTCAACTCTGTACAAAAGGGACACGTTTCGCCTGCGATGATCTGTACTTGAGTGATGAATCTGATGACG
CL1725.Contig2_All-1	GAA(3*5)	1	AGGAGATGATGAAGAGAGTGACG	59.893	CACTCAAGTACAGATCATCGCAG	59.95	107	AGGAGATGATGAAGAGAGTGACGAAGAGAGT[GAAGAAGAAGAAGAA]GATCATCGTCAACTCTGTACAAAAGGGACACGTTTCGCCTGCGATGATCTGTACTTGAGTG
CL1725.Contig2_All-1	GAA(3*5)	2	AGGAGAGAGTGTTGTGGTTGAAG	59.831	GTCCCTTTTGTACAGAGTTGACG	60.082	129	AGGAGAGAGTGTTGTGGTTGAAGTACACATGACTAACCTTGTGACGGGTGATAAAGGAGATGATGAAGAGAGTGACGAAGAGAGT[GAAGAAGAAGAAGAA]GATCATCGTCAACTCTGTACAAAAGGGAC
CL1725.Contig2_All-1	GAA(3*5)	3	AAGGAGAGAGTGTTGTGGTTGAA	60.195	GTCCCTTTTGTACAGAGTTGACG	60.082	130	AAGGAGAGAGTGTTGTGGTTGAAGTACACATGACTAACCTTGTGACGGGTGATAAAGGAGATGATGAAGAGAGTGACGAAGAGAGT[GAAGAAGAAGAAGAA]GATCATCGTCAACTCTGTACAAAAGGGAC
CL1725.Contig2_All-1	GAA(3*5)	4	AAAGGAGAGAGTGTTGTGGTTGA	60.195	GTCCCTTTTGTACAGAGTTGACG	60.082	131	AAAGGAGAGAGTGTTGTGGTTGAAGTACACATGACTAACCTTGTGACGGGTGATAAAGGAGATGATGAAGAGAGTGACGAAGAGAGT[GAAGAAGAAGAAGAA]GATCATCGTCAACTCTGTACAAAAGGGAC
CL1725.Contig2_All-1	GAA(3*5)	5	CTAACCTTGTGACGGGTGATAAA	60.275	CACTCAAGTACAGATCATCGCAG	59.95	129	CTAACCTTGTGACGGGTGATAAAGGAGATGATGAAGAGAGTGACGAAGAGAGT[GAAGAAGAAGAAGAA]GATCATCGTCAACTCTGTACAAAAGGGACACGTTTCGCCTGCGATGATCTGTACTTGAGTG
CL1731.Contig2_All-1	GCG(3*5)	1	AGGTAAACTAGGGTTTGGACCAG	59.819	AAGCTACTTTCTTCCTCGAAAGC	59.717	131	AGGTAAACTAGGGTTTGGACCAGCTGGGAGATTGTCT[GCGGCGGCGGCGGCG]GCTGTCGCGTCGGTGTCGAGGAAGGTGGAGACGGCGGCGTCGAGATCCCAGCGGTGGCTTTCGAGGAAGAAAGTAGCTT
CL1731.Contig2_All-1	GCG(3*5)	2	CGAATGAGGAGGTAAACTAGGGT	59.908	CTACTTTCTTCCTCGAAAGCCAC	60.744	137	CGAATGAGGAGGTAAACTAGGGTTTGGACCAGCTGGGAGATTGTCT[GCGGCGGCGGCGGCG]GCTGTCGCGTCGGTGTCGAGGAAGGTGGAGACGGCGGCGTCGAGATCCCAGCGGTGGCTTTCGAGGAAGAAAGTAG
CL1731.Contig2_All-1	GCG(3*5)	3	GAGGAGGTAAACTAGGGTTTGGA	59.888	CTACTTTCTTCCTCGAAAGCCAC	60.744	132	GAGGAGGTAAACTAGGGTTTGGACCAGCTGGGAGATTGTCT[GCGGCGGCGGCGGCG]GCTGTCGCGTCGGTGTCGAGGAAGGTGGAGACGGCGGCGTCGAGATCCCAGCGGTGGCTTTCGAGGAAGAAAGTAG
CL1731.Contig2_All-1	GCG(3*5)	4	AGGTAAACTAGGGTTTGGACCAG	59.819	CTACTTTCTTCCTCGAAAGCCAC	60.744	128	AGGTAAACTAGGGTTTGGACCAGCTGGGAGATTGTCT[GCGGCGGCGGCGGCG]GCTGTCGCGTCGGTGTCGAGGAAGGTGGAGACGGCGGCGTCGAGATCCCAGCGGTGGCTTTCGAGGAAGAAAGTAG
CL1731.Contig2_All-1	GCG(3*5)	5	TGAGGAGGTAAACTAGGGTTTGG	60.718	AAGCTACTTTCTTCCTCGAAAGC	59.717	136	TGAGGAGGTAAACTAGGGTTTGGACCAGCTGGGAGATTGTCT[GCGGCGGCGGCGGCG]GCTGTCGCGTCGGTGTCGAGGAAGGTGGAGACGGCGGCGTCGAGATCCCAGCGGTGGCTTTCGAGGAAGAAAGTAGCTT
CL1731.Contig3_All-1	CAG(3*6)	1	GATGTTATCTGGTGAGCCTGTTC	60.018	AAAACTCCTCAAAGGACCATCAT	60.229	142	GATGTTATCTGGTGAGCCTGTTCCCTCTGCTGCTCCTCCT[CAGCAGCAGCAGCAGCAG]CAAGACCAGCCTCAGTTGGTTATGCACACCATCACTTTCTGGAGGAACGGTTTCACCGTTGATGATGGTCCTTTGAGGAGTTTT
CL1731.Contig3_All-1	CAG(3*6)	2	GATGTTATCTGGTGAGCCTGTTC	60.018	GTCCTCAAAACTCCTCAAAGGAC	60.503	148	GATGTTATCTGGTGAGCCTGTTCCCTCTGCTGCTCCTCCT[CAGCAGCAGCAGCAGCAG]CAAGACCAGCCTCAGTTGGTTATGCACACCATCACTTTCTGGAGGAACGGTTTCACCGTTGATGATGGTCCTTTGAGGAGTTTTGAGGAC
CL1731.Contig3_All-1	CAG(3*6)	3	TCTAGGATGTTATCTGGTGAGCC	59.628	AAAACTCCTCAAAGGACCATCAT	60.229	147	TCTAGGATGTTATCTGGTGAGCCTGTTCCCTCTGCTGCTCCTCCT[CAGCAGCAGCAGCAGCAG]CAAGACCAGCCTCAGTTGGTTATGCACACCATCACTTTCTGGAGGAACGGTTTCACCGTTGATGATGGTCCTTTGAGGAGTTTT
CL1731.Contig3_All-1	CAG(3*6)	4	GATGTTATCTGGTGAGCCTGTTC	60.018	AAACTCCTCAAAGGACCATCATC	60.708	141	GATGTTATCTGGTGAGCCTGTTCCCTCTGCTGCTCCTCCT[CAGCAGCAGCAGCAGCAG]CAAGACCAGCCTCAGTTGGTTATGCACACCATCACTTTCTGGAGGAACGGTTTCACCGTTGATGATGGTCCTTTGAGGAGTTT
CL1731.Contig3_All-1	CAG(3*6)	5	TAGGATGTTATCTGGTGAGCCTG	60.508	AAAACTCCTCAAAGGACCATCAT	60.229	145	TAGGATGTTATCTGGTGAGCCTGTTCCCTCTGCTGCTCCTCCT[CAGCAGCAGCAGCAGCAG]CAAGACCAGCCTCAGTTGGTTATGCACACCATCACTTTCTGGAGGAACGGTTTCACCGTTGATGATGGTCCTTTGAGGAGTTTT
CL1738.Contig1_All-1	CTG(3*5)	1	ATCATCATCTTCCTCTGAATTGC	59.573	ACAAATCCGCTATCAGCTATCAA	60.128	140	ATCATCATCTTCCTCTGAATTGC[CTGCTGCTGCTGCTG]TAACATCTGCAATTGATAAGGTGAGTACTTGTTCGCCATCTGACCACCTGGCTGCATGCCAGAGCTCTGGCTCATCGAATTGATAGCTGATAGCGGATTTGT
CL1738.Contig1_All-1	CTG(3*5)	2	ATCATCATCTTCCTCTGAATTGC	59.573	ATATGCCTACAAATCCGCTATCA	59.87	148	ATCATCATCTTCCTCTGAATTGC[CTGCTGCTGCTGCTG]TAACATCTGCAATTGATAAGGTGAGTACTTGTTCGCCATCTGACCACCTGGCTGCATGCCAGAGCTCTGGCTCATCGAATTGATAGCTGATAGCGGATTTGTAGGCATAT
CL1738.Contig1_All-1	CTG(3*5)	3	ATCATCATCTTCCTCTGAATTGC	59.573	TATGAATATGCCTACAAATCCGC	60.198	153	ATCATCATCTTCCTCTGAATTGC[CTGCTGCTGCTGCTG]TAACATCTGCAATTGATAAGGTGAGTACTTGTTCGCCATCTGACCACCTGGCTGCATGCCAGAGCTCTGGCTCATCGAATTGATAGCTGATAGCGGATTTGTAGGCATATTCATA
CL1738.Contig1_All-1	CTG(3*5)	4	ATCATCATCTTCCTCTGAATTGC	59.573	CAAATCCGCTATCAGCTATCAAT	59.642	139	ATCATCATCTTCCTCTGAATTGC[CTGCTGCTGCTGCTG]TAACATCTGCAATTGATAAGGTGAGTACTTGTTCGCCATCTGACCACCTGGCTGCATGCCAGAGCTCTGGCTCATCGAATTGATAGCTGATAGCGGATTTG
CL1738.Contig1_All-1	CTG(3*5)	5	ATATTGTTCCCCATGCCTACAC	59.972	TGGCGAACAAGTACTCACCTTAT	60.069	115	ATATTGTTCCCCATGCCTACACCTGACCCCTGTTGCCCCATCATCATCTTCCTCTGAATTGC[CTGCTGCTGCTGCTG]TAACATCTGCAATTGATAAGGTGAGTACTTGTTCGCCA
CL1749.Contig3_All-1	AG(2*9)	1	TGACGAGTAGTGTGTCTGGTTTG	60.258	AAAGTCTCCCTCTTTCTCGCTAA	60.031	153	TGACGAGTAGTGTGTCTGGTTTGGGCAGAGACGAGCTTCTCCTTCACATGTCGCAGCTGAGAAACTATTGGGATCAAT[AGAGAGAGAGAGAGAGAG]CAAAAACTAAAAGAGAGTCCCTTTTGCTGCTCACTTAGCGAGAAAGAGGGAGACTTT
CL1749.Contig3_All-1	AG(2*9)	2	TGACGAGTAGTGTGTCTGGTTTG	60.258	AAGTCTCCCTCTTTCTCGCTAAG	59.7	152	TGACGAGTAGTGTGTCTGGTTTGGGCAGAGACGAGCTTCTCCTTCACATGTCGCAGCTGAGAAACTATTGGGATCAAT[AGAGAGAGAGAGAGAGAG]CAAAAACTAAAAGAGAGTCCCTTTTGCTGCTCACTTAGCGAGAAAGAGGGAGACTT
CL1749.Contig3_All-1	AG(2*9)	3	CAGCTGAGAAACTATTGGGATCA	60.617	AAAGTCTCCCTCTTTCTCGCTAA	60.031	100	CAGCTGAGAAACTATTGGGATCAAT[AGAGAGAGAGAGAGAGAG]CAAAAACTAAAAGAGAGTCCCTTTTGCTGCTCACTTAGCGAGAAAGAGGGAGACTTT
CL1749.Contig3_All-1	AG(2*9)	4	TGACGAGTAGTGTGTCTGGTTTG	60.258	AGTCAAAGTCTCCCTCTTTCTCG	60.406	157	TGACGAGTAGTGTGTCTGGTTTGGGCAGAGACGAGCTTCTCCTTCACATGTCGCAGCTGAGAAACTATTGGGATCAAT[AGAGAGAGAGAGAGAGAG]CAAAAACTAAAAGAGAGTCCCTTTTGCTGCTCACTTAGCGAGAAAGAGGGAGACTTTGACT
CL1749.Contig3_All-1	AG(2*9)	5	CAGCTGAGAAACTATTGGGATCA	60.617	GGAGAAGAGTCAAAGTCTCCCTC	59.881	111	CAGCTGAGAAACTATTGGGATCAAT[AGAGAGAGAGAGAGAGAG]CAAAAACTAAAAGAGAGTCCCTTTTGCTGCTCACTTAGCGAGAAAGAGGGAGACTTTGACTCTTCTCC
CL1749.Contig7_All-1	AG(2*9)	1	ATGTCGCAGCTGAGAAACTATTG	60.802	ATTGCATTCCCTGAAATTTTATC	58.455	155	ATGTCGCAGCTGAGAAACTATTGGGATCAAT[AGAGAGAGAGAGAGAGAG]CGTGGAACATAAGATAGATGTTTTGTAATGTTATCAGTAACAAGTTTATGTTCTTTCTCTTTGTATTCATACATCTTTCTAGCGATAAAATTTCAGGGAATGCAAT
CL1749.Contig7_All-1	AG(2*9)	2	CAGCTGAGAAACTATTGGGATCA	60.617	CTTCCTTTGATTGCATTCCCT	60.437	158	CAGCTGAGAAACTATTGGGATCAAT[AGAGAGAGAGAGAGAGAG]CGTGGAACATAAGATAGATGTTTTGTAATGTTATCAGTAACAAGTTTATGTTCTTTCTCTTTGTATTCATACATCTTTCTAGCGATAAAATTTCAGGGAATGCAATCAAAGGAAG
CL1749.Contig7_All-1	AG(2*9)	3	TGTCGCAGCTGAGAAACTATTG	60.575	ATTGCATTCCCTGAAATTTTATC	58.455	154	TGTCGCAGCTGAGAAACTATTGGGATCAAT[AGAGAGAGAGAGAGAGAG]CGTGGAACATAAGATAGATGTTTTGTAATGTTATCAGTAACAAGTTTATGTTCTTTCTCTTTGTATTCATACATCTTTCTAGCGATAAAATTTCAGGGAATGCAAT
CL1749.Contig7_All-1	AG(2*9)	4	AGCTGAGAAACTATTGGGATCAA	59.277	CTTCCTTTGATTGCATTCCCT	60.437	157	AGCTGAGAAACTATTGGGATCAAT[AGAGAGAGAGAGAGAGAG]CGTGGAACATAAGATAGATGTTTTGTAATGTTATCAGTAACAAGTTTATGTTCTTTCTCTTTGTATTCATACATCTTTCTAGCGATAAAATTTCAGGGAATGCAATCAAAGGAAG
CL1749.Contig7_All-1	AG(2*9)	5	CAGCTGAGAAACTATTGGGATCA	60.617	GCATTCCCTGAAATTTTATCGC	61.898	146	CAGCTGAGAAACTATTGGGATCAAT[AGAGAGAGAGAGAGAGAG]CGTGGAACATAAGATAGATGTTTTGTAATGTTATCAGTAACAAGTTTATGTTCTTTCTCTTTGTATTCATACATCTTTCTAGCGATAAAATTTCAGGGAATGC
CL1763.Contig5_All-2	GGA(3*5)	1	GATGATTCGTACCGATCAAGAAC	59.855	GCGACCTCGTATAAATATCCTCC	60.196	130	GATGATTCGTACCGATCAAGAACGGATATGAGACGGAATCAATCGGAGAATGATTTTAGGGGGTTG[GGAGGAGGAGGAGGA]GGTGCGCCGGTGAAGTCGAGGTCGTCGGAGGATATTTATACGAGGTCGC
CL1763.Contig5_All-2	GGA(3*5)	2	GTACCGATCAAGAACGGATATGA	60.218	GCGACCTCGTATAAATATCCTCC	60.196	122	GTACCGATCAAGAACGGATATGAGACGGAATCAATCGGAGAATGATTTTAGGGGGTTG[GGAGGAGGAGGAGGA]GGTGCGCCGGTGAAGTCGAGGTCGTCGGAGGATATTTATACGAGGTCGC
CL1763.Contig5_All-2	GGA(3*5)	3	GTACCGATCAAGAACGGATATGA	60.218	AAACTCTCTTTATTCGCAGCAGA	59.7	156	GTACCGATCAAGAACGGATATGAGACGGAATCAATCGGAGAATGATTTTAGGGGGTTG[GGAGGAGGAGGAGGA]GGTGCGCCGGTGAAGTCGAGGTCGTCGGAGGATATTTATACGAGGTCGCAGCTTGAGGCTTCTGCTGCGAATAAAGAGAGTTT
CL1763.Contig5_All-2	GGA(3*5)	4	GTACCGATCAAGAACGGATATGA	60.218	GAAACTCTCTTTATTCGCAGCAG	59.7	157	GTACCGATCAAGAACGGATATGAGACGGAATCAATCGGAGAATGATTTTAGGGGGTTG[GGAGGAGGAGGAGGA]GGTGCGCCGGTGAAGTCGAGGTCGTCGGAGGATATTTATACGAGGTCGCAGCTTGAGGCTTCTGCTGCGAATAAAGAGAGTTTC
CL1763.Contig5_All-2	GGA(3*5)	5	GTACCGATCAAGAACGGATATGA	60.218	AGAAACTCTCTTTATTCGCAGCA	59.7	158	GTACCGATCAAGAACGGATATGAGACGGAATCAATCGGAGAATGATTTTAGGGGGTTG[GGAGGAGGAGGAGGA]GGTGCGCCGGTGAAGTCGAGGTCGTCGGAGGATATTTATACGAGGTCGCAGCTTGAGGCTTCTGCTGCGAATAAAGAGAGTTTCT
CL1786.Contig3_All-1	CT(2*8)	1	ATTCCCTCTAGGGTTTCTATCCC	60.051	GGAGAGGTTCTGCAACATATCAG	60.144	144	ATTCCCTCTAGGGTTTCTATCCCCTCA[CTCTCTCTCTCTCTCT]TGGTCGCATCCAAGGATCTATCAAATTCGACATCTGGTCTCATGGCTGCCGTTGCTTCTTCACCTGCTGACCAATCTGCTGATATGTTGCAGAACCTCTCC
CL1786.Contig3_All-1	CT(2*8)	2	ATTCCCTCTAGGGTTTCTATCCC	60.051	AGGAGAGGTTCTGCAACATATCA	60.144	145	ATTCCCTCTAGGGTTTCTATCCCCTCA[CTCTCTCTCTCTCTCT]TGGTCGCATCCAAGGATCTATCAAATTCGACATCTGGTCTCATGGCTGCCGTTGCTTCTTCACCTGCTGACCAATCTGCTGATATGTTGCAGAACCTCTCCT
CL1786.Contig3_All-1	CT(2*8)	4	ATTCCCTCTAGGGTTTCTATCCC	60.051	GAGAGGTTCTGCAACATATCAGC	60.284	143	ATTCCCTCTAGGGTTTCTATCCCCTCA[CTCTCTCTCTCTCTCT]TGGTCGCATCCAAGGATCTATCAAATTCGACATCTGGTCTCATGGCTGCCGTTGCTTCTTCACCTGCTGACCAATCTGCTGATATGTTGCAGAACCTCTC
CL1786.Contig3_All-1	CT(2*8)	5	ATTCCCTCTAGGGTTTCTATCCC	60.051	CAACATATCAGCAGATTGGTCAG	59.646	132	ATTCCCTCTAGGGTTTCTATCCCCTCA[CTCTCTCTCTCTCTCT]TGGTCGCATCCAAGGATCTATCAAATTCGACATCTGGTCTCATGGCTGCCGTTGCTTCTTCACCTGCTGACCAATCTGCTGATATGTTG
CL1787.Contig4_All-1	CAC(3*7)	1	GTATCTGTTGCCTTCATCTGGTT	59.539	TCAAAATCTCTTTCACACATTCG	59.257	158	GTATCTGTTGCCTTCATCTGGTTGAATCCTTCCCCACCAGGGT[CACCACCACCACCACCACCAC]CTCCTCCTCTGATCCGGTTAACTCCCGATAACCCTCGCTTCAGCGCCATTCTCGGAATAATCTAGAAGAGACGAATGTGTGAAAGAGATTTTGA
CL1787.Contig4_All-1	CAC(3*7)	2	GTATCTGTTGCCTTCATCTGGTT	59.539	CAAAATCTCTTTCACACATTCGTC	60.042	157	GTATCTGTTGCCTTCATCTGGTTGAATCCTTCCCCACCAGGGT[CACCACCACCACCACCACCAC]CTCCTCCTCTGATCCGGTTAACTCCCGATAACCCTCGCTTCAGCGCCATTCTCGGAATAATCTAGAAGAGACGAATGTGTGAAAGAGATTTTG
CL1787.Contig4_All-1	CAC(3*7)	3	GTATCTGTTGCCTTCATCTGGTT	59.539	TCAAAATCTCTTTCACACATTCGT	60.042	158	GTATCTGTTGCCTTCATCTGGTTGAATCCTTCCCCACCAGGGT[CACCACCACCACCACCACCAC]CTCCTCCTCTGATCCGGTTAACTCCCGATAACCCTCGCTTCAGCGCCATTCTCGGAATAATCTAGAAGAGACGAATGTGTGAAAGAGATTTTGA
CL1787.Contig4_All-1	CAC(3*7)	4	GTATCTGTTGCCTTCATCTGGTT	59.539	TCTCTTTCACACATTCGTCTCTTC	59.928	152	GTATCTGTTGCCTTCATCTGGTTGAATCCTTCCCCACCAGGGT[CACCACCACCACCACCACCAC]CTCCTCCTCTGATCCGGTTAACTCCCGATAACCCTCGCTTCAGCGCCATTCTCGGAATAATCTAGAAGAGACGAATGTGTGAAAGAGA
CL1787.Contig4_All-1	CAC(3*7)	5	GGATATGCAGTATCTGTTGCCTT	59.541	CTAGATTATTCCGAGAATGGCG	60.076	138	GGATATGCAGTATCTGTTGCCTTCATCTGGTTGAATCCTTCCCCACCAGGGT[CACCACCACCACCACCACCAC]CTCCTCCTCTGATCCGGTTAACTCCCGATAACCCTCGCTTCAGCGCCATTCTCGGAATAATCTAG
CL1793.Contig1_All-1	CAT(3*6)	1	AATCAGTCCAAACCAGACTTGAA	60.026	GAAAATGGGAAGTCCTGAAAACT	59.874	117	AATCAGTCCAAACCAGACTTGAACACCTCTCCTGCGCCTGAGTAC[CATCATCATCATCATCAT]CACTATCAACAACATGCCGAGCTTGCATCCCAGTTTTCAGGACTTCCCATTTTC
CL1793.Contig1_All-1	CAT(3*6)	2	GAGTGAATCAGTCCAAACCAGAC	60.031	GAAAATGGGAAGTCCTGAAAACT	59.874	122	GAGTGAATCAGTCCAAACCAGACTTGAACACCTCTCCTGCGCCTGAGTAC[CATCATCATCATCATCAT]CACTATCAACAACATGCCGAGCTTGCATCCCAGTTTTCAGGACTTCCCATTTTC
CL1793.Contig1_All-1	CAT(3*6)	3	AGAGTGAATCAGTCCAAACCAGA	60.16	GAAAATGGGAAGTCCTGAAAACT	59.874	123	AGAGTGAATCAGTCCAAACCAGACTTGAACACCTCTCCTGCGCCTGAGTAC[CATCATCATCATCATCAT]CACTATCAACAACATGCCGAGCTTGCATCCCAGTTTTCAGGACTTCCCATTTTC
CL1793.Contig1_All-1	CAT(3*6)	4	AGCAAGAGTGAATCAGTCCAAAC	59.809	GAAAATGGGAAGTCCTGAAAACT	59.874	127	AGCAAGAGTGAATCAGTCCAAACCAGACTTGAACACCTCTCCTGCGCCTGAGTAC[CATCATCATCATCATCAT]CACTATCAACAACATGCCGAGCTTGCATCCCAGTTTTCAGGACTTCCCATTTTC
CL1793.Contig1_All-1	CAT(3*6)	5	CAAACCAGACTTGAACACCTCTC	60.195	GAAAATGGGAAGTCCTGAAAACT	59.874	109	CAAACCAGACTTGAACACCTCTCCTGCGCCTGAGTAC[CATCATCATCATCATCAT]CACTATCAACAACATGCCGAGCTTGCATCCCAGTTTTCAGGACTTCCCATTTTC
CL1796.Contig7_All-2	AGA(3*6)	1	GAAGAGAAACTGGGGATCTAGGA	60.082	TCGAGAAGTATTTGGAATCATGC	60.453	147	GAAGAGAAACTGGGGATCTAGGAGCTTTGAAATTTGCAAGAGATTGAGGGAATCAATGTCTTTGACCAAAGACAAATTGCTTCCAACGG[AGAAGAAGAAGAAGAAGA]AAGGGAGAAATGAGCGGGCATGATTCCAAATACTTCTCGA
CL1796.Contig7_All-2	AGA(3*6)	2	GAAGAGAAACTGGGGATCTAGGA	60.082	CGTCGAGAAGTATTTGGAATCAT	59.515	149	GAAGAGAAACTGGGGATCTAGGAGCTTTGAAATTTGCAAGAGATTGAGGGAATCAATGTCTTTGACCAAAGACAAATTGCTTCCAACGG[AGAAGAAGAAGAAGAAGA]AAGGGAGAAATGAGCGGGCATGATTCCAAATACTTCTCGACG
CL1796.Contig7_All-2	AGA(3*6)	3	AAAACTCTGAAGAGAAACTGGGG	60.148	TCGAGAAGTATTTGGAATCATGC	60.453	155	AAAACTCTGAAGAGAAACTGGGGATCTAGGAGCTTTGAAATTTGCAAGAGATTGAGGGAATCAATGTCTTTGACCAAAGACAAATTGCTTCCAACGG[AGAAGAAGAAGAAGAAGA]AAGGGAGAAATGAGCGGGCATGATTCCAAATACTTCTCGA
CL1796.Contig7_All-2	AGA(3*6)	4	AAAACTCTGAAGAGAAACTGGGG	60.148	CGTCGAGAAGTATTTGGAATCAT	59.515	157	AAAACTCTGAAGAGAAACTGGGGATCTAGGAGCTTTGAAATTTGCAAGAGATTGAGGGAATCAATGTCTTTGACCAAAGACAAATTGCTTCCAACGG[AGAAGAAGAAGAAGAAGA]AAGGGAGAAATGAGCGGGCATGATTCCAAATACTTCTCGACG
CL1796.Contig7_All-2	AGA(3*6)	5	GCTTTGAAATTTGCAAGAGATTG	60.245	TCGAGAAGTATTTGGAATCATGC	60.453	124	GCTTTGAAATTTGCAAGAGATTGAGGGAATCAATGTCTTTGACCAAAGACAAATTGCTTCCAACGG[AGAAGAAGAAGAAGAAGA]AAGGGAGAAATGAGCGGGCATGATTCCAAATACTTCTCGA
CL1799.Contig1_All-1	GA(2*6)	1	ACCGTAGTTTCTGGAAGACGATT	60.404	GAGAGAAGATCAGCAAGAAAGCC	60.979	140	ACCGTAGTTTCTGGAAGACGATTCATCCTC[GAGAGAGAGAGA]AGCGGTCTTGCGCGCGGCTTCTTCTTGCTCCTGGCGGCGGCGCATCTTCTCGAGCTTCGCGGCTTCCTTCTTGGCGGCTTTCTTGCTGATCTTCTCTC
CL1799.Contig1_All-1	GA(2*6)	2	ACCGTAGTTTCTGGAAGACGATT	60.404	GGAGAGAAGATCAGCAAGAAAGC	60.979	141	ACCGTAGTTTCTGGAAGACGATTCATCCTC[GAGAGAGAGAGA]AGCGGTCTTGCGCGCGGCTTCTTCTTGCTCCTGGCGGCGGCGCATCTTCTCGAGCTTCGCGGCTTCCTTCTTGGCGGCTTTCTTGCTGATCTTCTCTCC
CL1799.Contig1_All-1	GA(2*6)	3	CGTAGTTTCTGGAAGACGATTCA	60.647	GAGAGAAGATCAGCAAGAAAGCC	60.979	138	CGTAGTTTCTGGAAGACGATTCATCCTC[GAGAGAGAGAGA]AGCGGTCTTGCGCGCGGCTTCTTCTTGCTCCTGGCGGCGGCGCATCTTCTCGAGCTTCGCGGCTTCCTTCTTGGCGGCTTTCTTGCTGATCTTCTCTC
CL1799.Contig1_All-1	GA(2*6)	4	CGTAGTTTCTGGAAGACGATTCA	60.647	GGAGAGAAGATCAGCAAGAAAGC	60.979	139	CGTAGTTTCTGGAAGACGATTCATCCTC[GAGAGAGAGAGA]AGCGGTCTTGCGCGCGGCTTCTTCTTGCTCCTGGCGGCGGCGCATCTTCTCGAGCTTCGCGGCTTCCTTCTTGGCGGCTTTCTTGCTGATCTTCTCTCC
CL1799.Contig1_All-1	GA(2*6)	5	ACCGTAGTTTCTGGAAGACGATT	60.404	AGAGAAGATCAGCAAGAAAGCC	59.263	139	ACCGTAGTTTCTGGAAGACGATTCATCCTC[GAGAGAGAGAGA]AGCGGTCTTGCGCGCGGCTTCTTCTTGCTCCTGGCGGCGGCGCATCTTCTCGAGCTTCGCGGCTTCCTTCTTGGCGGCTTTCTTGCTGATCTTCTCT
CL1806.Contig1_All-1	GAT(3*5)	1	ATGGGCTAGTGAAACACCTAACA	59.941	CCCCCACTTGTTTCTCTGACTAT	60.747	145	ATGGGCTAGTGAAACACCTAACAGAGTGATGACGCCGATGCAAGTGGATGGTGAAAGTGACGACAACAGTGTTGGAGTTCAATCAGAG[GATGATGATGATGAT]GAGGGTCAGTTTGTGAGTTATAGTCAGAGAAACAAGTGGGGG
CL1806.Contig1_All-1	GAT(3*5)	2	ATGGTGAAAGTGACGACAACAGT	60.881	GTTACTATTCCAATCAAACCCCC	59.847	116	ATGGTGAAAGTGACGACAACAGTGTTGGAGTTCAATCAGAG[GATGATGATGATGAT]GAGGGTCAGTTTGTGAGTTATAGTCAGAGAAACAAGTGGGGGTTTGATTGGAATAGTAAC
CL1806.Contig1_All-1	GAT(3*5)	3	ATGGTGAAAGTGACGACAACAGT	60.881	GGTTACTATTCCAATCAAACCCC	59.847	117	ATGGTGAAAGTGACGACAACAGTGTTGGAGTTCAATCAGAG[GATGATGATGATGAT]GAGGGTCAGTTTGTGAGTTATAGTCAGAGAAACAAGTGGGGGTTTGATTGGAATAGTAACC
CL1806.Contig1_All-1	GAT(3*5)	4	GGGCTAGTGAAACACCTAACAGA	59.703	CCCCCACTTGTTTCTCTGACTAT	60.747	143	GGGCTAGTGAAACACCTAACAGAGTGATGACGCCGATGCAAGTGGATGGTGAAAGTGACGACAACAGTGTTGGAGTTCAATCAGAG[GATGATGATGATGAT]GAGGGTCAGTTTGTGAGTTATAGTCAGAGAAACAAGTGGGGG
CL1806.Contig1_All-1	GAT(3*5)	5	ATGGTGAAAGTGACGACAACAGT	60.881	AGCCTCATTTGGGTTACTATTCC	59.765	128	ATGGTGAAAGTGACGACAACAGTGTTGGAGTTCAATCAGAG[GATGATGATGATGAT]GAGGGTCAGTTTGTGAGTTATAGTCAGAGAAACAAGTGGGGGTTTGATTGGAATAGTAACCCAAATGAGGCT
CL1814.Contig1_All-1	TCT(3*5)	1	GTCGATTCGAGATTCTAGGGTTT	59.984	ACCAATCAAAGGGAAGCAATTAT	60.089	142	GTCGATTCGAGATTCTAGGGTTTGTTGTTTCAC[TCTTCTTCTTCTTCT]GCTTCGTGACGCGTTTTGTTTGAGGGCGATTTTGGTTCTAGGGTTTCTGTAAATTTCCCCCCTTTTTGGGAATAATTGCTTCCCTTTGATTGGT
CL1814.Contig1_All-1	TCT(3*5)	2	AGTCGATTCGAGATTCTAGGGTT	59.649	ACCAATCAAAGGGAAGCAATTAT	60.089	143	AGTCGATTCGAGATTCTAGGGTTTGTTGTTTCAC[TCTTCTTCTTCTTCT]GCTTCGTGACGCGTTTTGTTTGAGGGCGATTTTGGTTCTAGGGTTTCTGTAAATTTCCCCCCTTTTTGGGAATAATTGCTTCCCTTTGATTGGT
CL1814.Contig1_All-1	TCT(3*5)	3	AAGTCGATTCGAGATTCTAGGGT	59.649	ACCAATCAAAGGGAAGCAATTAT	60.089	144	AAGTCGATTCGAGATTCTAGGGTTTGTTGTTTCAC[TCTTCTTCTTCTTCT]GCTTCGTGACGCGTTTTGTTTGAGGGCGATTTTGGTTCTAGGGTTTCTGTAAATTTCCCCCCTTTTTGGGAATAATTGCTTCCCTTTGATTGGT
CL1814.Contig1_All-1	TCT(3*5)	4	TCGAGATTCTAGGGTTTGTTGTT	59.187	ACCAATCAAAGGGAAGCAATTAT	60.089	136	TCGAGATTCTAGGGTTTGTTGTTTCAC[TCTTCTTCTTCTTCT]GCTTCGTGACGCGTTTTGTTTGAGGGCGATTTTGGTTCTAGGGTTTCTGTAAATTTCCCCCCTTTTTGGGAATAATTGCTTCCCTTTGATTGGT
CL1814.Contig1_All-1	TCT(3*5)	5	TTCGAGATTCTAGGGTTTGTTGT	59.187	ACCAATCAAAGGGAAGCAATTAT	60.089	137	TTCGAGATTCTAGGGTTTGTTGTTTCAC[TCTTCTTCTTCTTCT]GCTTCGTGACGCGTTTTGTTTGAGGGCGATTTTGGTTCTAGGGTTTCTGTAAATTTCCCCCCTTTTTGGGAATAATTGCTTCCCTTTGATTGGT
CL182.Contig2_All-1	GA(2*10)	1	GTTAGGGTGTGAGAGTGAGAACG	60.216	GGAATGTTCTTGATCTGAGGTTG	59.99	122	GTTAGGGTGTGAGAGTGAGAACGAGT[GAGAGAGAGAGAGAGAGAGA]TCCTTACACATACTTTACTCGCTTTCCTCAAAACCCTAATCCTCCGATCTGCACAACCTCAGATCAAGAACATTCC
CL182.Contig2_All-1	GA(2*10)	2	CGTTAGGGTGTGAGAGTGAGAAC	60.216	GGAATGTTCTTGATCTGAGGTTG	59.99	123	CGTTAGGGTGTGAGAGTGAGAACGAGT[GAGAGAGAGAGAGAGAGAGA]TCCTTACACATACTTTACTCGCTTTCCTCAAAACCCTAATCCTCCGATCTGCACAACCTCAGATCAAGAACATTCC
CL182.Contig2_All-1	GA(2*10)	3	GTTCGTTAGGGTGTGAGAGTGAG	60.216	GGAATGTTCTTGATCTGAGGTTG	59.99	126	GTTCGTTAGGGTGTGAGAGTGAGAACGAGT[GAGAGAGAGAGAGAGAGAGA]TCCTTACACATACTTTACTCGCTTTCCTCAAAACCCTAATCCTCCGATCTGCACAACCTCAGATCAAGAACATTCC
CL182.Contig2_All-1	GA(2*10)	4	TTGGTTCGTTTTCTTCATTCATC	60.338	GGAATGTTCTTGATCTGAGGTTG	59.99	158	TTGGTTCGTTTTCTTCATTCATCGGATCAGAGGTTCGTTAGGGTGTGAGAGTGAGAACGAGT[GAGAGAGAGAGAGAGAGAGA]TCCTTACACATACTTTACTCGCTTTCCTCAAAACCCTAATCCTCCGATCTGCACAACCTCAGATCAAGAACATTCC
CL182.Contig2_All-1	GA(2*10)	5	GTTGGTTCGTTTTCTTCATTCAT	59.407	GGAATGTTCTTGATCTGAGGTTG	59.99	159	GTTGGTTCGTTTTCTTCATTCATCGGATCAGAGGTTCGTTAGGGTGTGAGAGTGAGAACGAGT[GAGAGAGAGAGAGAGAGAGA]TCCTTACACATACTTTACTCGCTTTCCTCAAAACCCTAATCCTCCGATCTGCACAACCTCAGATCAAGAACATTCC
CL1835.Contig1_All-1	CCT(3*5)	1	GAGCAGAGTGATGAACTCATTGTC	60.318	AGGTTACTCGGAGACGCCTTAT	60.503	160	GAGCAGAGTGATGAACTCATTGTCGGCGGCTGCGGAGGCGTCGAAGCTGGGCCTAACCGGTCTCCTCCTCGACGAGCTTTTC[CCTCCTCCTCCTCCT]CCGCTGCTCTCTTTGTAAGACGCCGACACCGTCAGCGACGGATAAGGCGTCTCCGAGTAACCT
CL1835.Contig1_All-1	CCT(3*5)	2	AGCAGAGTGATGAACTCATTGTC	58.47	AGGTTACTCGGAGACGCCTTAT	60.503	159	AGCAGAGTGATGAACTCATTGTCGGCGGCTGCGGAGGCGTCGAAGCTGGGCCTAACCGGTCTCCTCCTCGACGAGCTTTTC[CCTCCTCCTCCTCCT]CCGCTGCTCTCTTTGTAAGACGCCGACACCGTCAGCGACGGATAAGGCGTCTCCGAGTAACCT
CL1835.Contig1_All-1	CCT(3*5)	3	GAGCAGAGTGATGAACTCATTGT	58.47	AGGTTACTCGGAGACGCCTTAT	60.503	160	GAGCAGAGTGATGAACTCATTGTCGGCGGCTGCGGAGGCGTCGAAGCTGGGCCTAACCGGTCTCCTCCTCGACGAGCTTTTC[CCTCCTCCTCCTCCT]CCGCTGCTCTCTTTGTAAGACGCCGACACCGTCAGCGACGGATAAGGCGTCTCCGAGTAACCT
CL1835.Contig1_All-1	CCT(3*5)	4	AGAGTGATGAACTCATTGTCGG	59.212	AGGTTACTCGGAGACGCCTTAT	60.503	156	AGAGTGATGAACTCATTGTCGGCGGCTGCGGAGGCGTCGAAGCTGGGCCTAACCGGTCTCCTCCTCGACGAGCTTTTC[CCTCCTCCTCCTCCT]CCGCTGCTCTCTTTGTAAGACGCCGACACCGTCAGCGACGGATAAGGCGTCTCCGAGTAACCT
CL1835.Contig1_All-1	CCT(3*5)	5	GAGCAGAGTGATGAACTCATTGTC	60.318	AGGTTACTCGGAGACGCCTTATC	62.099	160	GAGCAGAGTGATGAACTCATTGTCGGCGGCTGCGGAGGCGTCGAAGCTGGGCCTAACCGGTCTCCTCCTCGACGAGCTTTTC[CCTCCTCCTCCTCCT]CCGCTGCTCTCTTTGTAAGACGCCGACACCGTCAGCGACGGATAAGGCGTCTCCGAGTAACCT
CL1851.Contig2_All-1	AAC(3*6)	1	CTCCGTTGAAACAAAAGATTCAG	60.149	GATTGTTCCTTGAAGGTTCTCCT	59.995	158	CTCCGTTGAAACAAAAGATTCAGACTTCGTCCCTTTTGTCCCTTTCCCACCTGATTATTTCGCCAAACACAAACAGCCGAAGGA[AACAACAACAACAACAAC]AGATTCTATTCCAGTCCCAGTACAAGAGGAGACAGGAGAACCTTCAAGGAACAATC
CL1851.Contig2_All-1	AAC(3*6)	2	CTCCGTTGAAACAAAAGATTCAG	60.149	TCTCCTGTCTCCTCTTGTACTGG	59.924	141	CTCCGTTGAAACAAAAGATTCAGACTTCGTCCCTTTTGTCCCTTTCCCACCTGATTATTTCGCCAAACACAAACAGCCGAAGGA[AACAACAACAACAACAAC]AGATTCTATTCCAGTCCCAGTACAAGAGGAGACAGGAGA
CL1851.Contig2_All-1	AAC(3*6)	3	ATTATTTCGCCAAACACAAACAG	60.276	GATTGTTCCTTGAAGGTTCTCCT	59.995	105	ATTATTTCGCCAAACACAAACAGCCGAAGGA[AACAACAACAACAACAAC]AGATTCTATTCCAGTCCCAGTACAAGAGGAGACAGGAGAACCTTCAAGGAACAATC
CL1851.Contig2_All-1	AAC(3*6)	4	CTCCGTTGAAACAAAAGATTCAG	60.149	GTTCCTTGAAGGTTCTCCTGTCT	60.157	154	CTCCGTTGAAACAAAAGATTCAGACTTCGTCCCTTTTGTCCCTTTCCCACCTGATTATTTCGCCAAACACAAACAGCCGAAGGA[AACAACAACAACAACAAC]AGATTCTATTCCAGTCCCAGTACAAGAGGAGACAGGAGAACCTTCAAGGAAC
CL1851.Contig2_All-1	AAC(3*6)	5	AAGATTCAGACTTCGTCCCTTTT	59.664	GATTGTTCCTTGAAGGTTCTCCT	59.995	144	AAGATTCAGACTTCGTCCCTTTTGTCCCTTTCCCACCTGATTATTTCGCCAAACACAAACAGCCGAAGGA[AACAACAACAACAACAAC]AGATTCTATTCCAGTCCCAGTACAAGAGGAGACAGGAGAACCTTCAAGGAACAATC
CL1854.Contig2_All-1	AAG(3*5)	1	AACATCCAAGCAGAAACAAGAAA	60.156	ATTGAATCTCCACAAACACAACC	60.144	124	AACATCCAAGCAGAAACAAGAAACCATCTTCTAAAAGAGCAAAAAGACAGAGCTTCCTTGTTCTGTAAGTAGGAACTGAGCTC[AAGAAGAAGAAGAAG]AAAGGTTGTGTTTGTGGAGATTCAAT
CL1854.Contig2_All-1	AAG(3*5)	2	CAAGCAGAAACAAGAAACCATCT	59.812	ATATTTCCTCAAAACCCGCTAAG	59.887	160	CAAGCAGAAACAAGAAACCATCTTCTAAAAGAGCAAAAAGACAGAGCTTCCTTGTTCTGTAAGTAGGAACTGAGCTC[AAGAAGAAGAAGAAG]AAAGGTTGTGTTTGTGGAGATTCAATGGGAAAGATGAGAACTTTTCTTAGCGGGTTTTGAGGAAATAT
CL1854.Contig2_All-1	AAG(3*5)	4	AACATCCAAGCAGAAACAAGAAA	60.156	CTCAAAACCCGCTAAGAAAAGTT	60.163	159	AACATCCAAGCAGAAACAAGAAACCATCTTCTAAAAGAGCAAAAAGACAGAGCTTCCTTGTTCTGTAAGTAGGAACTGAGCTC[AAGAAGAAGAAGAAG]AAAGGTTGTGTTTGTGGAGATTCAATGGGAAAGATGAGAACTTTTCTTAGCGGGTTTTGAG
CL1854.Contig2_All-1	AAG(3*5)	5	CAAGCAGAAACAAGAAACCATCT	59.812	ATTGAATCTCCACAAACACAACC	60.144	118	CAAGCAGAAACAAGAAACCATCTTCTAAAAGAGCAAAAAGACAGAGCTTCCTTGTTCTGTAAGTAGGAACTGAGCTC[AAGAAGAAGAAGAAG]AAAGGTTGTGTTTGTGGAGATTCAAT
CL1863.Contig1_All-1	CTC(3*5)	1	GATGAAGCAACACACCATTTCTT	60.407	GTCTCTCCATCAAACTCAACCAC	60.031	113	GATGAAGCAACACACCATTTCTTGG[CTCCTCCTCCTCCTC]CAATGGTTACAGTTGAGTTACCGTTGTCACCTGGACTTGGACTAACACCTGTGGTTGAGTTTGATGGAGAGAC
CL1863.Contig1_All-1	CTC(3*5)	2	GATGAAGCAACACACCATTTCTT	60.407	GTGTTAGTCCAAGTCCAGGTGAC	59.952	88	GATGAAGCAACACACCATTTCTTGG[CTCCTCCTCCTCCTC]CAATGGTTACAGTTGAGTTACCGTTGTCACCTGGACTTGGACTAACAC
CL1863.Contig1_All-1	CTC(3*5)	3	GATGAAGCAACACACCATTTCTT	60.407	CTGTCTCTCCATCAAACTCAACC	60.16	115	GATGAAGCAACACACCATTTCTTGG[CTCCTCCTCCTCCTC]CAATGGTTACAGTTGAGTTACCGTTGTCACCTGGACTTGGACTAACACCTGTGGTTGAGTTTGATGGAGAGACAG
CL1863.Contig1_All-1	CTC(3*5)	4	GATGAAGCAACACACCATTTCTT	60.407	CCTGTCTCTCCATCAAACTCAAC	60.16	116	GATGAAGCAACACACCATTTCTTGG[CTCCTCCTCCTCCTC]CAATGGTTACAGTTGAGTTACCGTTGTCACCTGGACTTGGACTAACACCTGTGGTTGAGTTTGATGGAGAGACAGG
CL1863.Contig1_All-1	CTC(3*5)	5	GATGAAGCAACACACCATTTCTT	60.407	CTTAGACTTCACTGGAGAGAGCG	59.84	150	GATGAAGCAACACACCATTTCTTGG[CTCCTCCTCCTCCTC]CAATGGTTACAGTTGAGTTACCGTTGTCACCTGGACTTGGACTAACACCTGTGGTTGAGTTTGATGGAGAGACAGGGCCAGGGACAGCGCTCTCTCCAGTGAAGTCTAAG
CL1870.Contig2_All-1	CAA(3*7)	1	CTAAGGGAACGGTGAAAATGAG	59.994	CAGATCTGCTGTCTTCTTAGGGA	60.026	113	CTAAGGGAACGGTGAAAATGAGCCC[CAACAACAACAACAACAACAA]CGTAGTCGTTGGTCAGGTTAGAATCCTGAAGCGCGGCGAGGGGATCCCTAAGAAGACAGCAGATCTG
CL1870.Contig2_All-1	CAA(3*7)	2	CTAAGGGAACGGTGAAAATGAG	59.994	CCGATCCTACGAGTAGACACAAG	60.192	154	CTAAGGGAACGGTGAAAATGAGCCC[CAACAACAACAACAACAACAA]CGTAGTCGTTGGTCAGGTTAGAATCCTGAAGCGCGGCGAGGGGATCCCTAAGAAGACAGCAGATCTGGTCGTAGAAAAGACAGATCTTGTGTCTACTCGTAGGATCGG
CL1870.Contig2_All-1	CAA(3*7)	3	CTAAGGGAACGGTGAAAATGAG	59.994	TACGACCAGATCTGCTGTCTTCT	60.45	119	CTAAGGGAACGGTGAAAATGAGCCC[CAACAACAACAACAACAACAA]CGTAGTCGTTGGTCAGGTTAGAATCCTGAAGCGCGGCGAGGGGATCCCTAAGAAGACAGCAGATCTGGTCGTA
CL1870.Contig2_All-1	CAA(3*7)	4	CTAAGGGAACGGTGAAAATGAG	59.994	CTACGACCAGATCTGCTGTCTTC	60.45	120	CTAAGGGAACGGTGAAAATGAGCCC[CAACAACAACAACAACAACAA]CGTAGTCGTTGGTCAGGTTAGAATCCTGAAGCGCGGCGAGGGGATCCCTAAGAAGACAGCAGATCTGGTCGTAG
CL1870.Contig2_All-1	CAA(3*7)	5	CTAAGGGAACGGTGAAAATGAG	59.994	TCTACGACCAGATCTGCTGTCTT	60.45	121	CTAAGGGAACGGTGAAAATGAGCCC[CAACAACAACAACAACAACAA]CGTAGTCGTTGGTCAGGTTAGAATCCTGAAGCGCGGCGAGGGGATCCCTAAGAAGACAGCAGATCTGGTCGTAGA
CL189.Contig2_All-1	CCT(3*6)	1	GTCACTTTCCCCTTGACTCCAC	62.19	GTCGTTGTTTCTGACGTCTCTG	59.953	155	GTCACTTTCCCCTTGACTCCAC[CCTCCTCCTCCTCCTCCT]CCACCTTGACAGCTCCTGCCGCAACGGCCTTCGCAACCGCAGCTTCCACGTCATCAGTTTCGAGGATCGCAGGCATAGTCCCCGTCTTCGCATCAGAGACGTCAGAAACAACGAC
CL189.Contig2_All-1	CCT(3*6)	2	CGTCACTTTCCCCTTGACTC	59.697	GTCGTTGTTTCTGACGTCTCTG	59.953	156	CGTCACTTTCCCCTTGACTCCAC[CCTCCTCCTCCTCCTCCT]CCACCTTGACAGCTCCTGCCGCAACGGCCTTCGCAACCGCAGCTTCCACGTCATCAGTTTCGAGGATCGCAGGCATAGTCCCCGTCTTCGCATCAGAGACGTCAGAAACAACGAC
CL189.Contig2_All-1	CCT(3*6)	3	ACTTTCCCCTTGACTCCACC	60.349	GTCGTTGTTTCTGACGTCTCTG	59.953	152	ACTTTCCCCTTGACTCCAC[CCTCCTCCTCCTCCTCCT]CCACCTTGACAGCTCCTGCCGCAACGGCCTTCGCAACCGCAGCTTCCACGTCATCAGTTTCGAGGATCGCAGGCATAGTCCCCGTCTTCGCATCAGAGACGTCAGAAACAACGAC
CL189.Contig2_All-1	CCT(3*6)	4	GTCACTTTCCCCTTGACTCCAC	62.19	TCGTTGTTTCTGACGTCTCTGAT	61.222	154	GTCACTTTCCCCTTGACTCCAC[CCTCCTCCTCCTCCTCCT]CCACCTTGACAGCTCCTGCCGCAACGGCCTTCGCAACCGCAGCTTCCACGTCATCAGTTTCGAGGATCGCAGGCATAGTCCCCGTCTTCGCATCAGAGACGTCAGAAACAACGA
CL189.Contig2_All-1	CCT(3*6)	5	GTCACTTTCCCCTTGACTCCAC	62.19	GTTGTTTCTGACGTCTCTGATGC	61.233	152	GTCACTTTCCCCTTGACTCCAC[CCTCCTCCTCCTCCTCCT]CCACCTTGACAGCTCCTGCCGCAACGGCCTTCGCAACCGCAGCTTCCACGTCATCAGTTTCGAGGATCGCAGGCATAGTCCCCGTCTTCGCATCAGAGACGTCAGAAACAAC
CL1894.Contig1_All-1	ATG(3*5)	1	ATGGAGATGGAGTTGCAATGTTA	60.736	AGAAGAGAAAGAACGGTGGAAGT	59.816	153	ATGGAGATGGAGTTGCAATGTTATACA[ATGATGATGATGATG]AAGGCTGGTTTAAAGAAAGTTCTTCACCTGACTCAGATTGTTTATCTGTGATCTCTAAATGGTGAAACGAGCCTGACCGGCTACAACTACTTCCACCGTTCTTTCTCTTCT
CL1894.Contig1_All-1	ATG(3*5)	2	TGGAGATGGAGTTGCAATGTTAT	60.736	AAGAAGAGAAAGAACGGTGGAAG	60.273	153	TGGAGATGGAGTTGCAATGTTATACA[ATGATGATGATGATG]AAGGCTGGTTTAAAGAAAGTTCTTCACCTGACTCAGATTGTTTATCTGTGATCTCTAAATGGTGAAACGAGCCTGACCGGCTACAACTACTTCCACCGTTCTTTCTCTTCTT
CL1894.Contig1_All-1	ATG(3*5)	3	ATGGAGATGGAGTTGCAATGTTA	60.736	AAGAAGAGAAAGAACGGTGGAAG	60.273	154	ATGGAGATGGAGTTGCAATGTTATACA[ATGATGATGATGATG]AAGGCTGGTTTAAAGAAAGTTCTTCACCTGACTCAGATTGTTTATCTGTGATCTCTAAATGGTGAAACGAGCCTGACCGGCTACAACTACTTCCACCGTTCTTTCTCTTCTT
CL1894.Contig1_All-1	ATG(3*5)	4	ATCTCTCAGTGTAAACCAGTGGC	59.696	TGAAGAACTTTCTTTAAACCAGCC	60.157	124	ATCTCTCAGTGTAAACCAGTGGCCCCAACCAAGATGAGACTCAGGCAACCCAGCCAATGGAGATGGAGTTGCAATGTTATACA[ATGATGATGATGATG]AAGGCTGGTTTAAAGAAAGTTCTTCA
CL1894.Contig1_All-1	ATG(3*5)	5	TGGAGATGGAGTTGCAATGTTAT	60.736	GGCTCGTTTCACCATTTAGAGAT	60.829	114	TGGAGATGGAGTTGCAATGTTATACA[ATGATGATGATGATG]AAGGCTGGTTTAAAGAAAGTTCTTCACCTGACTCAGATTGTTTATCTGTGATCTCTAAATGGTGAAACGAGCC
CL1915.Contig1_All-1	TGT(3*5)	1	CTAGAAGAAACCTTTGCAGGTCC	60.623	ACACCTGTGGAAACAGCTAGAAG	59.861	155	CTAGAAGAAACCTTTGCAGGTCCACGAGCTTCCAGTGGGGATGAATACCAAATGTTTTTTGTTATTGCCTTTGCGGGATTAGATGAAGCCA[TGTTGTTGTTGTTGT]TAGCTAGACTTGTAATAGATGAGGAACTTCTAGCTGTTTCCACAGGTGT
CL1915.Contig1_All-1	TGT(3*5)	2	GGTCTAGAAGAAACCTTTGCAGG	60.623	ACACCTGTGGAAACAGCTAGAAG	59.861	158	GGTCTAGAAGAAACCTTTGCAGGTCCACGAGCTTCCAGTGGGGATGAATACCAAATGTTTTTTGTTATTGCCTTTGCGGGATTAGATGAAGCCA[TGTTGTTGTTGTTGT]TAGCTAGACTTGTAATAGATGAGGAACTTCTAGCTGTTTCCACAGGTGT
CL1915.Contig1_All-1	TGT(3*5)	3	AGTGGGGATGAATACCAAATGTT	60.689	ACACCTGTGGAAACAGCTAGAAG	59.861	122	AGTGGGGATGAATACCAAATGTTTTTTGTTATTGCCTTTGCGGGATTAGATGAAGCCA[TGTTGTTGTTGTTGT]TAGCTAGACTTGTAATAGATGAGGAACTTCTAGCTGTTTCCACAGGTGT
CL1915.Contig1_All-1	TGT(3*5)	4	CTAGAAGAAACCTTTGCAGGTCC	60.623	AACACCTGTGGAAACAGCTAGAA	60.212	156	CTAGAAGAAACCTTTGCAGGTCCACGAGCTTCCAGTGGGGATGAATACCAAATGTTTTTTGTTATTGCCTTTGCGGGATTAGATGAAGCCA[TGTTGTTGTTGTTGT]TAGCTAGACTTGTAATAGATGAGGAACTTCTAGCTGTTTCCACAGGTGTT
CL1915.Contig1_All-1	TGT(3*5)	5	GGTCTAGAAGAAACCTTTGCAGG	60.623	AACACCTGTGGAAACAGCTAGAA	60.212	159	GGTCTAGAAGAAACCTTTGCAGGTCCACGAGCTTCCAGTGGGGATGAATACCAAATGTTTTTTGTTATTGCCTTTGCGGGATTAGATGAAGCCA[TGTTGTTGTTGTTGT]TAGCTAGACTTGTAATAGATGAGGAACTTCTAGCTGTTTCCACAGGTGTT
CL1922.Contig2_All-1	CT(2*6)	1	CGATACACAGACCTTCATTGTCA	60.045	TAAAAGAGAGTCACCGTTTCCAC	59.682	124	CGATACACAGACCTTCATTGTCACCATCAGTCTCGTCGTTGCCATTG[CTCTCTCTCTCT]TCCTCGGATTCAAGGGAGACCCAGTTCCATGCGAGAGATGTGGTGGAAACGGTGACTCTCTTTTA
CL1922.Contig2_All-1	CT(2*6)	2	ACCTTCATTGTCACCATCAGTCT	59.915	TAAAAGAGAGTCACCGTTTCCAC	59.682	114	ACCTTCATTGTCACCATCAGTCTCGTCGTTGCCATTG[CTCTCTCTCTCT]TCCTCGGATTCAAGGGAGACCCAGTTCCATGCGAGAGATGTGGTGGAAACGGTGACTCTCTTTTA
CL1922.Contig2_All-1	CT(2*6)	3	AGACCTTCATTGTCACCATCAGT	59.915	TAAAAGAGAGTCACCGTTTCCAC	59.682	116	AGACCTTCATTGTCACCATCAGTCTCGTCGTTGCCATTG[CTCTCTCTCTCT]TCCTCGGATTCAAGGGAGACCCAGTTCCATGCGAGAGATGTGGTGGAAACGGTGACTCTCTTTTA
CL1922.Contig2_All-1	CT(2*6)	4	TACACAGACCTTCATTGTCACCA	60.459	TAAAAGAGAGTCACCGTTTCCAC	59.682	121	TACACAGACCTTCATTGTCACCATCAGTCTCGTCGTTGCCATTG[CTCTCTCTCTCT]TCCTCGGATTCAAGGGAGACCCAGTTCCATGCGAGAGATGTGGTGGAAACGGTGACTCTCTTTTA
CL1922.Contig2_All-1	CT(2*6)	5	GATTCGTCGATACACAGACCTTC	60.018	ATAAAAGAGAGTCACCGTTTCCA	59.187	132	GATTCGTCGATACACAGACCTTCATTGTCACCATCAGTCTCGTCGTTGCCATTG[CTCTCTCTCTCT]TCCTCGGATTCAAGGGAGACCCAGTTCCATGCGAGAGATGTGGTGGAAACGGTGACTCTCTTTTAT
CL1922.Contig3_All-1	AG(2*6)	1	TACCTTCAAGGCAGAAGACACAT	60.178	GATTCGTCGATACACAGACCTTC	60.018	150	TACCTTCAAGGCAGAAGACACATTTGGTTCCGCCGTTTCCACCACATCTCTCGCATGGAACTGGGTCTCCCTTGAATCCGAGGA[AGAGAGAGAGAG]CAATGGCAACGACGAGACTGATGGTGACAATGAAGGTCTGTGTATCGACGAATC
CL1922.Contig3_All-1	AG(2*6)	2	TACCTTCAAGGCAGAAGACACAT	60.178	CGATACACAGACCTTCATTGTCA	60.045	143	TACCTTCAAGGCAGAAGACACATTTGGTTCCGCCGTTTCCACCACATCTCTCGCATGGAACTGGGTCTCCCTTGAATCCGAGGA[AGAGAGAGAGAG]CAATGGCAACGACGAGACTGATGGTGACAATGAAGGTCTGTGTATCG
CL1922.Contig3_All-1	AG(2*6)	3	TACCTTCAAGGCAGAAGACACAT	60.178	AGACCTTCATTGTCACCATCAGT	59.915	135	TACCTTCAAGGCAGAAGACACATTTGGTTCCGCCGTTTCCACCACATCTCTCGCATGGAACTGGGTCTCCCTTGAATCCGAGGA[AGAGAGAGAGAG]CAATGGCAACGACGAGACTGATGGTGACAATGAAGGTCT
CL1922.Contig3_All-1	AG(2*6)	4	TCTTACCTTCAAGGCAGAAGACA	60.41	GATTCGTCGATACACAGACCTTC	60.018	153	TCTTACCTTCAAGGCAGAAGACACATTTGGTTCCGCCGTTTCCACCACATCTCTCGCATGGAACTGGGTCTCCCTTGAATCCGAGGA[AGAGAGAGAGAG]CAATGGCAACGACGAGACTGATGGTGACAATGAAGGTCTGTGTATCGACGAATC
CL1922.Contig3_All-1	AG(2*6)	5	TCTTACCTTCAAGGCAGAAGACA	60.41	CGATACACAGACCTTCATTGTCA	60.045	146	TCTTACCTTCAAGGCAGAAGACACATTTGGTTCCGCCGTTTCCACCACATCTCTCGCATGGAACTGGGTCTCCCTTGAATCCGAGGA[AGAGAGAGAGAG]CAATGGCAACGACGAGACTGATGGTGACAATGAAGGTCTGTGTATCG
CL1924.Contig1_All-1	GGT(3*5)	1	TGTAGGAGAAGATCGAAGAGACG	60.026	GAGACAACGGAGGATTATCATTG	59.849	122	TGTAGGAGAAGATCGAAGAGACGGAAGCTGTTTTCGATGAAGAAGGAGCGGCGGC[GGTGGTGGTGGTGGT]GGAGGGTCATCTTCGTCGGCGGGAGCAGCCAATGATAATCCTCCGTTGTCTC
CL1924.Contig1_All-1	GGT(3*5)	2	AGTGACATTGGGAATGATGTAGG	60.123	GAGACAACGGAGGATTATCATTG	59.849	139	AGTGACATTGGGAATGATGTAGGAGAAGATCGAAGAGACGGAAGCTGTTTTCGATGAAGAAGGAGCGGCGGC[GGTGGTGGTGGTGGT]GGAGGGTCATCTTCGTCGGCGGGAGCAGCCAATGATAATCCTCCGTTGTCTC
CL1924.Contig1_All-1	GGT(3*5)	3	TGTAGGAGAAGATCGAAGAGACG	60.026	TTTTCTTCTTTGATGCTCAATCC	59.729	154	TGTAGGAGAAGATCGAAGAGACGGAAGCTGTTTTCGATGAAGAAGGAGCGGCGGC[GGTGGTGGTGGTGGT]GGAGGGTCATCTTCGTCGGCGGGAGCAGCCAATGATAATCCTCCGTTGTCTCCGGCTGATCGGATTGAGCATCAAAGAAGAAAA
CL1924.Contig1_All-1	GGT(3*5)	4	CATTGGGAATGATGTAGGAGAAG	59.843	GAGACAACGGAGGATTATCATTG	59.849	134	CATTGGGAATGATGTAGGAGAAGATCGAAGAGACGGAAGCTGTTTTCGATGAAGAAGGAGCGGCGGC[GGTGGTGGTGGTGGT]GGAGGGTCATCTTCGTCGGCGGGAGCAGCCAATGATAATCCTCCGTTGTCTC
CL1924.Contig1_All-1	GGT(3*5)	5	GACATTGGGAATGATGTAGGAGA	60.201	GAGACAACGGAGGATTATCATTG	59.849	136	GACATTGGGAATGATGTAGGAGAAGATCGAAGAGACGGAAGCTGTTTTCGATGAAGAAGGAGCGGCGGC[GGTGGTGGTGGTGGT]GGAGGGTCATCTTCGTCGGCGGGAGCAGCCAATGATAATCCTCCGTTGTCTC
CL1924.Contig5_All-1	TGG(3*6)	1	AAGAGGGAGTAGGAGGAGGAGAT	60.102	GAGACAACGGAGGATTATCATTG	59.849	147	AAGAGGGAGTAGGAGGAGGAGATGTTTCCGGTGGCGGGAACGATGGTGGTGAAATGGGAGGGGGAGAGGTGTCAGGTGA[TGGTGGTGGTGGTGGTGG]AGGGTCATCTTCGTCGGCGGGAGCAGCCAATGATAATCCTCCGTTGTCTC
CL1924.Contig5_All-1	TGG(3*6)	2	GGAGTAGGAGGAGGAGATGTTTC	59.613	GAGACAACGGAGGATTATCATTG	59.849	142	GGAGTAGGAGGAGGAGATGTTTCCGGTGGCGGGAACGATGGTGGTGAAATGGGAGGGGGAGAGGTGTCAGGTGA[TGGTGGTGGTGGTGGTGG]AGGGTCATCTTCGTCGGCGGGAGCAGCCAATGATAATCCTCCGTTGTCTC
CL1924.Contig5_All-1	TGG(3*6)	3	AAGAGGGAGTAGGAGGAGGAGAT	60.102	GGAGACAACGGAGGATTATCATT	60.555	148	AAGAGGGAGTAGGAGGAGGAGATGTTTCCGGTGGCGGGAACGATGGTGGTGAAATGGGAGGGGGAGAGGTGTCAGGTGA[TGGTGGTGGTGGTGGTGG]AGGGTCATCTTCGTCGGCGGGAGCAGCCAATGATAATCCTCCGTTGTCTCC
CL1924.Contig5_All-1	TGG(3*6)	4	AAGTGAAGAGGGAGTAGGAGGAG	59.429	GAGACAACGGAGGATTATCATTG	59.849	152	AAGTGAAGAGGGAGTAGGAGGAGGAGATGTTTCCGGTGGCGGGAACGATGGTGGTGAAATGGGAGGGGGAGAGGTGTCAGGTGA[TGGTGGTGGTGGTGGTGG]AGGGTCATCTTCGTCGGCGGGAGCAGCCAATGATAATCCTCCGTTGTCTC
CL1924.Contig5_All-1	TGG(3*6)	5	GGAGTAGGAGGAGGAGATGTTTC	59.613	GGAGACAACGGAGGATTATCATT	60.555	143	GGAGTAGGAGGAGGAGATGTTTCCGGTGGCGGGAACGATGGTGGTGAAATGGGAGGGGGAGAGGTGTCAGGTGA[TGGTGGTGGTGGTGGTGG]AGGGTCATCTTCGTCGGCGGGAGCAGCCAATGATAATCCTCCGTTGTCTCC
CL1963.Contig1_All-1	CAG(3*8)	1	AAGATCTACCGATCTTGGGAGG	60.802	TCTCTCCTTCACGAGAAACAATG	60.778	98	AAGATCTACCGATCTTGGGAGGAGGAAGAA[CAGCAGCAGCAGCAGCAGCAGCAG]GAGGTCTAGGTTTAGTAGAAGCATTGTTTCTCGTGAAGGAGAGA
CL1963.Contig1_All-1	CAG(3*8)	2	AGGAAGATCTACCGATCTTGGG	60.802	TCTCTCCTTCACGAGAAACAATG	60.778	101	AGGAAGATCTACCGATCTTGGGAGGAGGAAGAA[CAGCAGCAGCAGCAGCAGCAGCAG]GAGGTCTAGGTTTAGTAGAAGCATTGTTTCTCGTGAAGGAGAGA
CL1963.Contig1_All-1	CAG(3*8)	3	AAGATCTACCGATCTTGGGAGG	60.802	CTCTCTCCTTCACGAGAAACAAT	59.045	99	AAGATCTACCGATCTTGGGAGGAGGAAGAA[CAGCAGCAGCAGCAGCAGCAGCAG]GAGGTCTAGGTTTAGTAGAAGCATTGTTTCTCGTGAAGGAGAGAG
CL1963.Contig1_All-1	CAG(3*8)	4	AGGAAGATCTACCGATCTTGGG	60.802	CTCTCTCCTTCACGAGAAACAAT	59.045	102	AGGAAGATCTACCGATCTTGGGAGGAGGAAGAA[CAGCAGCAGCAGCAGCAGCAGCAG]GAGGTCTAGGTTTAGTAGAAGCATTGTTTCTCGTGAAGGAGAGAG
CL1963.Contig1_All-1	CAG(3*8)	5	GGAAGATCTACCGATCTTGGG	59.911	TCTCTCCTTCACGAGAAACAATG	60.778	100	GGAAGATCTACCGATCTTGGGAGGAGGAAGAA[CAGCAGCAGCAGCAGCAGCAGCAG]GAGGTCTAGGTTTAGTAGAAGCATTGTTTCTCGTGAAGGAGAGA
CL1963.Contig2_All-1	CAG(3*8)	1	AAGATCTACCGATCTTGGGAGG	60.802	TCATTTGATCTGTGCTTTGGAAT	60.845	157	AAGATCTACCGATCTTGGGAGGAGGAAGAA[CAGCAGCAGCAGCAGCAGCAGCAG]GAGGGAATCTAACATATCAAAGACGACACTAAGCCCGGAGATGTTTCAGCAGCTAAGCATTAGCCAGCAGCAGATGCAGCATTCCAAAGCACAGATCAAATGA
CL1963.Contig2_All-1	CAG(3*8)	2	AAGATCTACCGATCTTGGGAGG	60.802	ATTCATTTGATCTGTGCTTTGGA	60.845	159	AAGATCTACCGATCTTGGGAGGAGGAAGAA[CAGCAGCAGCAGCAGCAGCAGCAG]GAGGGAATCTAACATATCAAAGACGACACTAAGCCCGGAGATGTTTCAGCAGCTAAGCATTAGCCAGCAGCAGATGCAGCATTCCAAAGCACAGATCAAATGAAT
CL1963.Contig2_All-1	CAG(3*8)	3	AGGAAGATCTACCGATCTTGGG	60.802	TCATTTGATCTGTGCTTTGGAAT	60.845	160	AGGAAGATCTACCGATCTTGGGAGGAGGAAGAA[CAGCAGCAGCAGCAGCAGCAGCAG]GAGGGAATCTAACATATCAAAGACGACACTAAGCCCGGAGATGTTTCAGCAGCTAAGCATTAGCCAGCAGCAGATGCAGCATTCCAAAGCACAGATCAAATGA
CL1963.Contig2_All-1	CAG(3*8)	4	AAGATCTACCGATCTTGGGAGG	60.802	TATTCATTTGATCTGTGCTTTGG	59.133	160	AAGATCTACCGATCTTGGGAGGAGGAAGAA[CAGCAGCAGCAGCAGCAGCAGCAG]GAGGGAATCTAACATATCAAAGACGACACTAAGCCCGGAGATGTTTCAGCAGCTAAGCATTAGCCAGCAGCAGATGCAGCATTCCAAAGCACAGATCAAATGAATA
CL1963.Contig2_All-1	CAG(3*8)	5	GGAAGATCTACCGATCTTGGG	59.911	TCATTTGATCTGTGCTTTGGAAT	60.845	159	GGAAGATCTACCGATCTTGGGAGGAGGAAGAA[CAGCAGCAGCAGCAGCAGCAGCAG]GAGGGAATCTAACATATCAAAGACGACACTAAGCCCGGAGATGTTTCAGCAGCTAAGCATTAGCCAGCAGCAGATGCAGCATTCCAAAGCACAGATCAAATGA
CL1963.Contig3_All-1	CAG(3*8)	1	AAGATCTACCGATCTTGGGAGG	60.802	TCTCACAAGGTATGCATAGAGCA	59.919	108	AAGATCTACCGATCTTGGGAGGAGGAAGAA[CAGCAGCAGCAGCAGCAGCAGCAG]GAGGTGGTTGAGGTCGAGGTGGTGGTACAGCTGCTCTATGCATACCTTGTGAGA
CL1963.Contig3_All-1	CAG(3*8)	2	AGGAAGATCTACCGATCTTGGG	60.802	TCTCACAAGGTATGCATAGAGCA	59.919	111	AGGAAGATCTACCGATCTTGGGAGGAGGAAGAA[CAGCAGCAGCAGCAGCAGCAGCAG]GAGGTGGTTGAGGTCGAGGTGGTGGTACAGCTGCTCTATGCATACCTTGTGAGA
CL1963.Contig3_All-1	CAG(3*8)	3	AAGATCTACCGATCTTGGGAGG	60.802	GGTATGCATAGAGCAGCTGTACC	60.19	100	AAGATCTACCGATCTTGGGAGGAGGAAGAA[CAGCAGCAGCAGCAGCAGCAGCAG]GAGGTGGTTGAGGTCGAGGTGGTGGTACAGCTGCTCTATGCATACC
CL1963.Contig3_All-1	CAG(3*8)	4	AGGAAGATCTACCGATCTTGGG	60.802	GGTATGCATAGAGCAGCTGTACC	60.19	103	AGGAAGATCTACCGATCTTGGGAGGAGGAAGAA[CAGCAGCAGCAGCAGCAGCAGCAG]GAGGTGGTTGAGGTCGAGGTGGTGGTACAGCTGCTCTATGCATACC
CL1963.Contig3_All-1	CAG(3*8)	5	GGAAGATCTACCGATCTTGGG	59.911	TCTCACAAGGTATGCATAGAGCA	59.919	110	GGAAGATCTACCGATCTTGGGAGGAGGAAGAA[CAGCAGCAGCAGCAGCAGCAGCAG]GAGGTGGTTGAGGTCGAGGTGGTGGTACAGCTGCTCTATGCATACCTTGTGAGA
CL1963.Contig4_All-1	GCA(3*6)	1	GTTATCGCCTTCATTCTCTTGTC	59.281	TCTCACAAGGTATGCATAGAGCA	59.919	158	GTTATCGCCTTCATTCTCTTGTCCCTCGGGAACCACAGCTTCGTTTAGTGGCACTGCAGCTGCGGGATCATCATTATCAGCTCTG[GCAGCAGCAGCAGCAGCA]GGAGGTGGTTGAGGTCGAGGTGGTGGTACAGCTGCTCTATGCATACCTTGTGAGA
CL1963.Contig4_All-1	GCA(3*6)	2	GTTATCGCCTTCATTCTCTTGTC	59.281	GGTATGCATAGAGCAGCTGTACC	60.19	150	GTTATCGCCTTCATTCTCTTGTCCCTCGGGAACCACAGCTTCGTTTAGTGGCACTGCAGCTGCGGGATCATCATTATCAGCTCTG[GCAGCAGCAGCAGCAGCA]GGAGGTGGTTGAGGTCGAGGTGGTGGTACAGCTGCTCTATGCATACC
CL1963.Contig4_All-1	GCA(3*6)	3	GTTATCGCCTTCATTCTCTTGTC	59.281	TATGCATAGAGCAGCTGTACCAC	59.465	148	GTTATCGCCTTCATTCTCTTGTCCCTCGGGAACCACAGCTTCGTTTAGTGGCACTGCAGCTGCGGGATCATCATTATCAGCTCTG[GCAGCAGCAGCAGCAGCA]GGAGGTGGTTGAGGTCGAGGTGGTGGTACAGCTGCTCTATGCATA
CL1963.Contig4_All-1	GCA(3*6)	4	CGGGATCATCATTATCAGCTCT	60.439	GGTATGCATAGAGCAGCTGTACC	60.19	88	CGGGATCATCATTATCAGCTCTG[GCAGCAGCAGCAGCAGCA]GGAGGTGGTTGAGGTCGAGGTGGTGGTACAGCTGCTCTATGCATACC
CL1963.Contig4_All-1	GCA(3*6)	5	GTTATCGCCTTCATTCTCTTGTC	59.281	CTCACAAGGTATGCATAGAGCAG	59.078	157	GTTATCGCCTTCATTCTCTTGTCCCTCGGGAACCACAGCTTCGTTTAGTGGCACTGCAGCTGCGGGATCATCATTATCAGCTCTG[GCAGCAGCAGCAGCAGCA]GGAGGTGGTTGAGGTCGAGGTGGTGGTACAGCTGCTCTATGCATACCTTGTGAG
CL1966.Contig1_All-1	TCC(3*6)	1	CTTCAATCTATCAGCGATCATCC	60.075	GTTCTCATCGACAACCCCG	61.484	142	CTTCAATCTATCAGCGATCATCCCTTCCAATCAAACCACAACACCGCCGAATCCGATTCCGATTCCGTCGGTAGTGACGGAGACGGAGCCCAA[TCCTCCTCCTCCTCCTCC]GATCCAGAGCTTCGGGGTTGTCGATGAGAAC
CL1966.Contig1_All-1	TCC(3*6)	2	CTTCAATCTATCAGCGATCATCC	60.075	CGTTCTCATCGACAACCCC	61.484	143	CTTCAATCTATCAGCGATCATCCCTTCCAATCAAACCACAACACCGCCGAATCCGATTCCGATTCCGTCGGTAGTGACGGAGACGGAGCCCAA[TCCTCCTCCTCCTCCTCC]GATCCAGAGCTTCGGGGTTGTCGATGAGAACG
CL1966.Contig1_All-1	TCC(3*6)	3	CTTCAATCTATCAGCGATCATCC	60.075	CCGTTCTCATCGACAACCC	61.484	144	CTTCAATCTATCAGCGATCATCCCTTCCAATCAAACCACAACACCGCCGAATCCGATTCCGATTCCGTCGGTAGTGACGGAGACGGAGCCCAA[TCCTCCTCCTCCTCCTCC]GATCCAGAGCTTCGGGGTTGTCGATGAGAACGG
CL1966.Contig1_All-1	TCC(3*6)	4	AACCTTCAATCTATCAGCGATCA	60.109	GTTCTCATCGACAACCCCG	61.484	145	AACCTTCAATCTATCAGCGATCATCCCTTCCAATCAAACCACAACACCGCCGAATCCGATTCCGATTCCGTCGGTAGTGACGGAGACGGAGCCCAA[TCCTCCTCCTCCTCCTCC]GATCCAGAGCTTCGGGGTTGTCGATGAGAAC
CL1966.Contig1_All-1	TCC(3*6)	5	AACCTTCAATCTATCAGCGATCA	60.109	CGTTCTCATCGACAACCCC	61.484	146	AACCTTCAATCTATCAGCGATCATCCCTTCCAATCAAACCACAACACCGCCGAATCCGATTCCGATTCCGTCGGTAGTGACGGAGACGGAGCCCAA[TCCTCCTCCTCCTCCTCC]GATCCAGAGCTTCGGGGTTGTCGATGAGAACG
CL1966.Contig2_All-1	CTC(3*5)	1	CTTCTTCTACTTGGGCAAGCACT	61.263	TCGAGGATAGATTGAAGGTTTTG	59.617	137	CTTCTTCTACTTGGGCAAGCACTTGTCCAACGACGGCTACAAGCAGCTCGTCTTCTT[CTCCTCCTCCTCCTC]GGAGAACTCGATCCCGGAAGTCTCAATCTCTCCCAACAGCAACAAAACCTTCAATCTATCCTCGA
CL1966.Contig2_All-1	CTC(3*5)	2	TTCTTCTACTTGGGCAAGCACT	60.424	TCGAGGATAGATTGAAGGTTTTG	59.617	136	TTCTTCTACTTGGGCAAGCACTTGTCCAACGACGGCTACAAGCAGCTCGTCTTCTT[CTCCTCCTCCTCCTC]GGAGAACTCGATCCCGGAAGTCTCAATCTCTCCCAACAGCAACAAAACCTTCAATCTATCCTCGA
CL1966.Contig2_All-1	CTC(3*5)	3	CTTCTTCTACTTGGGCAAGCACT	61.263	CTGTTGGGAGAGATTGAGACTTC	59.379	111	CTTCTTCTACTTGGGCAAGCACTTGTCCAACGACGGCTACAAGCAGCTCGTCTTCTT[CTCCTCCTCCTCCTC]GGAGAACTCGATCCCGGAAGTCTCAATCTCTCCCAACAG
CL1966.Contig2_All-1	CTC(3*5)	4	CTTCTTCTACTTGGGCAAGCACT	61.263	AGATTGAAGGTTTTGTTGCTGTT	59.231	129	CTTCTTCTACTTGGGCAAGCACTTGTCCAACGACGGCTACAAGCAGCTCGTCTTCTT[CTCCTCCTCCTCCTC]GGAGAACTCGATCCCGGAAGTCTCAATCTCTCCCAACAGCAACAAAACCTTCAATCT
CL1966.Contig2_All-1	CTC(3*5)	5	TTCTTCTACTTGGGCAAGCACT	60.424	CTGTTGGGAGAGATTGAGACTTC	59.379	110	TTCTTCTACTTGGGCAAGCACTTGTCCAACGACGGCTACAAGCAGCTCGTCTTCTT[CTCCTCCTCCTCCTC]GGAGAACTCGATCCCGGAAGTCTCAATCTCTCCCAACAG
CL1966.Contig2_All-2	TCCGAT(6*4)	1	GGAGACGAAAGCTAATCCTCCT	60.222	TGACTCTTCAATAGCTTCGTCCT	59.556	160	GGAGACGAAAGCTAATCCTCC[TCCGATTCCGATTCCGATTCCGAT]TGCCTCTCCGCCTCCGCCGGCTCCGATCCGGACCTTCGGGGTACTAGACGCGAACGGCGTGATGTCCGACGATTTCGAGGTAGGTGACTTCGAGGACGAAGCTATTGAAGAGTCA
CL1966.Contig2_All-2	TCCGAT(6*4)	2	GGAGACGAAAGCTAATCCTCCT	60.222	AAGTCACCTACCTCGAAATCGTC	60.881	135	GGAGACGAAAGCTAATCCTCC[TCCGATTCCGATTCCGATTCCGAT]TGCCTCTCCGCCTCCGCCGGCTCCGATCCGGACCTTCGGGGTACTAGACGCGAACGGCGTGATGTCCGACGATTTCGAGGTAGGTGACTT
CL1966.Contig2_All-2	TCCGAT(6*4)	3	GGAGACGAAAGCTAATCCTCCT	60.222	GAAGTCACCTACCTCGAAATCGT	60.881	136	GGAGACGAAAGCTAATCCTCC[TCCGATTCCGATTCCGATTCCGAT]TGCCTCTCCGCCTCCGCCGGCTCCGATCCGGACCTTCGGGGTACTAGACGCGAACGGCGTGATGTCCGACGATTTCGAGGTAGGTGACTTC
CL1966.Contig2_All-2	TCCGAT(6*4)	4	GGAGACGAAAGCTAATCCTCCT	60.222	CTCGAAGTCACCTACCTCGAAAT	60.995	139	GGAGACGAAAGCTAATCCTCC[TCCGATTCCGATTCCGATTCCGAT]TGCCTCTCCGCCTCCGCCGGCTCCGATCCGGACCTTCGGGGTACTAGACGCGAACGGCGTGATGTCCGACGATTTCGAGGTAGGTGACTTCGAG
CL1966.Contig2_All-2	TCCGAT(6*4)	5	GGAGACGAAAGCTAATCCTCCT	60.222	ATAGCTTCGTCCTCGAAGTCAC	59.913	150	GGAGACGAAAGCTAATCCTCC[TCCGATTCCGATTCCGATTCCGAT]TGCCTCTCCGCCTCCGCCGGCTCCGATCCGGACCTTCGGGGTACTAGACGCGAACGGCGTGATGTCCGACGATTTCGAGGTAGGTGACTTCGAGGACGAAGCTAT
CL1969.Contig1_All-1	CCA(3*5)	1	CTCTTCACTCATCAAATCAACCC	59.99	GCAGCTCCTAAAGGTTTAATGGT	60.039	150	CTCTTCACTCATCAAATCAACCCAGCTCCGGCTATGTCCATGT[CCACCACCACCACCA]CTACCACCAACACTCCCTCTGAAAACCCTTTCCGCCTCCAAGACTCCGGTAGAGAACGGCGAGCCAGACACCATTAAACCTTTAGGAGCTGC
CL1969.Contig1_All-1	CCA(3*5)	2	CTCTTCACTCATCAAATCAACCC	59.99	AGCAGCTCCTAAAGGTTTAATGG	60.151	151	CTCTTCACTCATCAAATCAACCCAGCTCCGGCTATGTCCATGT[CCACCACCACCACCA]CTACCACCAACACTCCCTCTGAAAACCCTTTCCGCCTCCAAGACTCCGGTAGAGAACGGCGAGCCAGACACCATTAAACCTTTAGGAGCTGCT
CL1969.Contig1_All-1	CCA(3*5)	3	CTCTTCACTCATCAAATCAACCC	59.99	CTATGGAAGCAGCTCCTAAAGGT	60.274	158	CTCTTCACTCATCAAATCAACCCAGCTCCGGCTATGTCCATGT[CCACCACCACCACCA]CTACCACCAACACTCCCTCTGAAAACCCTTTCCGCCTCCAAGACTCCGGTAGAGAACGGCGAGCCAGACACCATTAAACCTTTAGGAGCTGCTTCCATAG
CL1969.Contig1_All-1	CCA(3*5)	4	CTCTTCACTCATCAAATCAACCC	59.99	TATGGAAGCAGCTCCTAAAGGTT	60.597	157	CTCTTCACTCATCAAATCAACCCAGCTCCGGCTATGTCCATGT[CCACCACCACCACCA]CTACCACCAACACTCCCTCTGAAAACCCTTTCCGCCTCCAAGACTCCGGTAGAGAACGGCGAGCCAGACACCATTAAACCTTTAGGAGCTGCTTCCATA
CL1969.Contig1_All-1	CCA(3*5)	5	CTCTTCACTCATCAAATCAACCC	59.99	AAAGGTTTAATGGTGTCTGGCTC	60.735	141	CTCTTCACTCATCAAATCAACCCAGCTCCGGCTATGTCCATGT[CCACCACCACCACCA]CTACCACCAACACTCCCTCTGAAAACCCTTTCCGCCTCCAAGACTCCGGTAGAGAACGGCGAGCCAGACACCATTAAACCTTT
CL1989.Contig2_All-1	GA(2*7)	1	ATGTTGCATTCTTCTCCTTGTGT	60.054	TCTCCTCAATGTATCTGTCTCACA	58.865	145	ATGTTGCATTCTTCTCCTTGTGTCGTTTTAAGTTAGCTAAGGGTAGAGAATGATCCTATTAAGAATCGAATGTTAGTTTTTTTTTTCTTCTGCTTAAT[GAGAGAGAGAGAGA]GCTTCTGTGTGTGAGACAGATACATTGAGGAGA
CL1989.Contig2_All-1	GA(2*7)	2	ATGTTGCATTCTTCTCCTTGTGT	60.054	TTCTCCTCAATGTATCTGTCTCACA	60.178	146	ATGTTGCATTCTTCTCCTTGTGTCGTTTTAAGTTAGCTAAGGGTAGAGAATGATCCTATTAAGAATCGAATGTTAGTTTTTTTTTTCTTCTGCTTAAT[GAGAGAGAGAGAGA]GCTTCTGTGTGTGAGACAGATACATTGAGGAGAA
CL1989.Contig2_All-1	GA(2*7)	3	CATTCTTCTCCTTGTGTCGTTTT	59.682	TCTCCTCAATGTATCTGTCTCACA	58.865	139	CATTCTTCTCCTTGTGTCGTTTTAAGTTAGCTAAGGGTAGAGAATGATCCTATTAAGAATCGAATGTTAGTTTTTTTTTTCTTCTGCTTAAT[GAGAGAGAGAGAGA]GCTTCTGTGTGTGAGACAGATACATTGAGGAGA
CL1989.Contig2_All-1	GA(2*7)	4	GTCAATGTTGCATTCTTCTCCTT	59.65	TCTCCTCAATGTATCTGTCTCACA	58.865	149	GTCAATGTTGCATTCTTCTCCTTGTGTCGTTTTAAGTTAGCTAAGGGTAGAGAATGATCCTATTAAGAATCGAATGTTAGTTTTTTTTTTCTTCTGCTTAAT[GAGAGAGAGAGAGA]GCTTCTGTGTGTGAGACAGATACATTGAGGAGA
CL1989.Contig2_All-1	GA(2*7)	5	CATTCTTCTCCTTGTGTCGTTTT	59.682	TTCTCCTCAATGTATCTGTCTCACA	60.178	140	CATTCTTCTCCTTGTGTCGTTTTAAGTTAGCTAAGGGTAGAGAATGATCCTATTAAGAATCGAATGTTAGTTTTTTTTTTCTTCTGCTTAAT[GAGAGAGAGAGAGA]GCTTCTGTGTGTGAGACAGATACATTGAGGAGAA
CL1998.Contig1_All-1	GGA(3*5)	1	AGTCTCTTCCTTGTTCACTGACG	59.967	CGTCTGTCTCTTTAGCCTCAGAA	60.192	119	AGTCTCTTCCTTGTTCACTGACGTAGACTGCGGCGGT[GGAGGAGGAGGAGGA]GTTGCTGGTTCCGCAGGAGAGGTCACAGTGGCGGAAGAGGTCTCTTCTGAGGCTAAAGAGACAGACG
CL1998.Contig1_All-1	GGA(3*5)	2	AGTCTCTTCCTTGTTCACTGACG	59.967	TGTTTCTAAAGCCGTCTGTCTCT	59.595	131	AGTCTCTTCCTTGTTCACTGACGTAGACTGCGGCGGT[GGAGGAGGAGGAGGA]GTTGCTGGTTCCGCAGGAGAGGTCACAGTGGCGGAAGAGGTCTCTTCTGAGGCTAAAGAGACAGACGGCTTTAGAAACA
CL1998.Contig1_All-1	GGA(3*5)	3	AGTCTCTTCCTTGTTCACTGACG	59.967	CTGTTTCTAAAGCCGTCTGTCTC	59.595	132	AGTCTCTTCCTTGTTCACTGACGTAGACTGCGGCGGT[GGAGGAGGAGGAGGA]GTTGCTGGTTCCGCAGGAGAGGTCACAGTGGCGGAAGAGGTCTCTTCTGAGGCTAAAGAGACAGACGGCTTTAGAAACAG
CL1998.Contig1_All-1	GGA(3*5)	4	GATAGCTGTCGCGTCATAGATTC	60.265	CGTCTGTCTCTTTAGCCTCAGAA	60.192	152	GATAGCTGTCGCGTCATAGATTCTTGACGTTATAGTCTCTTCCTTGTTCACTGACGTAGACTGCGGCGGT[GGAGGAGGAGGAGGA]GTTGCTGGTTCCGCAGGAGAGGTCACAGTGGCGGAAGAGGTCTCTTCTGAGGCTAAAGAGACAGACG
CL1998.Contig1_All-1	GGA(3*5)	5	TAGCTGTCGCGTCATAGATTCTT	60.416	CGTCTGTCTCTTTAGCCTCAGAA	60.192	150	TAGCTGTCGCGTCATAGATTCTTGACGTTATAGTCTCTTCCTTGTTCACTGACGTAGACTGCGGCGGT[GGAGGAGGAGGAGGA]GTTGCTGGTTCCGCAGGAGAGGTCACAGTGGCGGAAGAGGTCTCTTCTGAGGCTAAAGAGACAGACG
CL1998.Contig2_All-1	GGA(3*5)	1	AGTCTCTTCCTTGTTCACTGACG	59.967	ACGAAGGAGGTTATCAAGGCTAC	60.037	92	AGTCTCTTCCTTGTTCACTGACGTAGACTGCGGCGGT[GGAGGAGGAGGAGGA]GGGTAGTTACCGGCGAAGTAGCCTTGATAACCTCCTTCGT
CL1998.Contig2_All-1	GGA(3*5)	2	AGTCTCTTCCTTGTTCACTGACG	59.967	AGGAGGTTATCAAGGCTACTTCG	60.153	88	AGTCTCTTCCTTGTTCACTGACGTAGACTGCGGCGGT[GGAGGAGGAGGAGGA]GGGTAGTTACCGGCGAAGTAGCCTTGATAACCTCCT
CL1998.Contig2_All-1	GGA(3*5)	3	AGTCTCTTCCTTGTTCACTGACG	59.967	CGAAGGAGGTTATCAAGGCTACT	60.153	91	AGTCTCTTCCTTGTTCACTGACGTAGACTGCGGCGGT[GGAGGAGGAGGAGGA]GGGTAGTTACCGGCGAAGTAGCCTTGATAACCTCCTTCG
CL1998.Contig2_All-1	GGA(3*5)	4	GATAGCTGTCGCGTCATAGATTC	60.265	ACGAAGGAGGTTATCAAGGCTAC	60.037	125	GATAGCTGTCGCGTCATAGATTCTTGACGTTATAGTCTCTTCCTTGTTCACTGACGTAGACTGCGGCGGT[GGAGGAGGAGGAGGA]GGGTAGTTACCGGCGAAGTAGCCTTGATAACCTCCTTCGT
CL1998.Contig2_All-1	GGA(3*5)	5	AGTCTCTTCCTTGTTCACTGACG	59.967	CCTTACGAAGGAGGTTATCAAGG	60.35	96	AGTCTCTTCCTTGTTCACTGACGTAGACTGCGGCGGT[GGAGGAGGAGGAGGA]GGGTAGTTACCGGCGAAGTAGCCTTGATAACCTCCTTCGTAAGG
CL1998.Contig3_All-1	GAG(3*5)	1	ACAGACGGCCATAAGGAAATAAC	60.587	CAAGAATAAGAAGAATCTCGCCA	59.871	147	ACAGACGGCCATAAGGAAATAACAGCGGCGAGAAGCGGTGGCGCGACGAGAATTGCGCGGCGAGAGGATGTGACTCGT[GAGGAGGAGGAGGAG]ACATCGGAGGGGAGGGAGAGAGTGATGACGTTGGCGAGATTCTTCTTATTCTTG
CL1998.Contig3_All-1	GAG(3*5)	2	AGACGGCCATAAGGAAATAACAG	60.698	CAAGAATAAGAAGAATCTCGCCA	59.871	145	AGACGGCCATAAGGAAATAACAGCGGCGAGAAGCGGTGGCGCGACGAGAATTGCGCGGCGAGAGGATGTGACTCGT[GAGGAGGAGGAGGAG]ACATCGGAGGGGAGGGAGAGAGTGATGACGTTGGCGAGATTCTTCTTATTCTTG
CL1998.Contig3_All-1	GAG(3*5)	3	ACAGACGGCCATAAGGAAATAAC	60.587	CCACCACCACAAGAATAAGAAGA	60.391	156	ACAGACGGCCATAAGGAAATAACAGCGGCGAGAAGCGGTGGCGCGACGAGAATTGCGCGGCGAGAGGATGTGACTCGT[GAGGAGGAGGAGGAG]ACATCGGAGGGGAGGGAGAGAGTGATGACGTTGGCGAGATTCTTCTTATTCTTGTGGTGGTGG
CL1998.Contig3_All-1	GAG(3*5)	4	AGACGGCCATAAGGAAATAACAG	60.698	CCACCACCACAAGAATAAGAAGA	60.391	154	AGACGGCCATAAGGAAATAACAGCGGCGAGAAGCGGTGGCGCGACGAGAATTGCGCGGCGAGAGGATGTGACTCGT[GAGGAGGAGGAGGAG]ACATCGGAGGGGAGGGAGAGAGTGATGACGTTGGCGAGATTCTTCTTATTCTTGTGGTGGTGG
CL1998.Contig3_All-1	GAG(3*5)	5	AACAGACGGCCATAAGGAAATAA	61.015	CAAGAATAAGAAGAATCTCGCCA	59.871	148	AACAGACGGCCATAAGGAAATAACAGCGGCGAGAAGCGGTGGCGCGACGAGAATTGCGCGGCGAGAGGATGTGACTCGT[GAGGAGGAGGAGGAG]ACATCGGAGGGGAGGGAGAGAGTGATGACGTTGGCGAGATTCTTCTTATTCTTG
CL1998.Contig3_All-1	GTG(3*5)	1	TGGCGAGATTCTTCTTATTCTTG	59.871	CTTCTCAATCTTCTCCCTCCTTC	59.846	114	TGGCGAGATTCTTCTTATTCTT[GTGGTGGTGGTGGTG]ATGGTTGGAGGATGTGAAGGTGATCGGAAGGTGGCCGCGGAATCTCGGAGCCGTGAAGGAGGGAGAAGATTGAGAAG
CL1998.Contig3_All-1	GTG(3*5)	2	ACGTTGGCGAGATTCTTCTTATT	60.485	CTTCTCAATCTTCTCCCTCCTTC	59.846	118	ACGTTGGCGAGATTCTTCTTATTCTT[GTGGTGGTGGTGGTG]ATGGTTGGAGGATGTGAAGGTGATCGGAAGGTGGCCGCGGAATCTCGGAGCCGTGAAGGAGGGAGAAGATTGAGAAG
CL1998.Contig3_All-1	GTG(3*5)	3	TGGCGAGATTCTTCTTATTCTTG	59.871	CTCTTCGCTTCTCAATCTTCTCC	60.969	121	TGGCGAGATTCTTCTTATTCTT[GTGGTGGTGGTGGTG]ATGGTTGGAGGATGTGAAGGTGATCGGAAGGTGGCCGCGGAATCTCGGAGCCGTGAAGGAGGGAGAAGATTGAGAAGCGAAGAG
CL1998.Contig3_All-1	GTG(3*5)	4	GACGTTGGCGAGATTCTTCTTAT	60.951	CTTCTCAATCTTCTCCCTCCTTC	59.846	119	GACGTTGGCGAGATTCTTCTTATTCTT[GTGGTGGTGGTGGTG]ATGGTTGGAGGATGTGAAGGTGATCGGAAGGTGGCCGCGGAATCTCGGAGCCGTGAAGGAGGGAGAAGATTGAGAAG
CL1998.Contig3_All-1	GTG(3*5)	5	TGGCGAGATTCTTCTTATTCTTG	59.871	TCTCAATCTTCTCCCTCCTTCAC	61.089	112	TGGCGAGATTCTTCTTATTCTT[GTGGTGGTGGTGGTG]ATGGTTGGAGGATGTGAAGGTGATCGGAAGGTGGCCGCGGAATCTCGGAGCCGTGAAGGAGGGAGAAGATTGAGA
CL203.Contig6_All-1	TC(2*6)	1	CACAGACACACAACCAAACTCAT	59.984	GCGGTGTTAGATCGAATAATCAG	60.003	130	CACAGACACACAACCAAACTCA[TCTCTCTCTCTC]ACACACTTCCACTTGCCATCGCCGACACTTCAAGAAGAATAAAAAATAAAGAAAAAGAAAAAATAAACTCTTTCTGATTATTCGATCTAACACCGC
CL203.Contig6_All-1	TC(2*6)	2	TACACAACACAGACACACAACCA	60.018	GCGGTGTTAGATCGAATAATCAG	60.003	137	TACACAACACAGACACACAACCAAACTCA[TCTCTCTCTCTC]ACACACTTCCACTTGCCATCGCCGACACTTCAAGAAGAATAAAAAATAAAGAAAAAGAAAAAATAAACTCTTTCTGATTATTCGATCTAACACCGC
CL203.Contig6_All-1	TC(2*6)	3	CAACACAGACACACAACCAAACT	60.022	GCGGTGTTAGATCGAATAATCAG	60.003	133	CAACACAGACACACAACCAAACTCA[TCTCTCTCTCTC]ACACACTTCCACTTGCCATCGCCGACACTTCAAGAAGAATAAAAAATAAAGAAAAAGAAAAAATAAACTCTTTCTGATTATTCGATCTAACACCGC
CL203.Contig6_All-1	TC(2*6)	4	ACAACACAGACACACAACCAAAC	59.887	GCGGTGTTAGATCGAATAATCAG	60.003	134	ACAACACAGACACACAACCAAACTCA[TCTCTCTCTCTC]ACACACTTCCACTTGCCATCGCCGACACTTCAAGAAGAATAAAAAATAAAGAAAAAGAAAAAATAAACTCTTTCTGATTATTCGATCTAACACCGC
CL203.Contig6_All-1	TC(2*6)	5	TACACAACACAGACACACAACCA	60.018	TTTATTCTTCTTGAAGTGTCGGC	59.786	84	TACACAACACAGACACACAACCAAACTCA[TCTCTCTCTCTC]ACACACTTCCACTTGCCATCGCCGACACTTCAAGAAGAATAAA
CL2032.Contig2_All-1	TC(2*6)	1	ATAGGACACCTCCACCTCCTAAA	60.241	ACGGAGTGAGAAGAAACAACGTA	60.212	134	ATAGGACACCTCCACCTCCTAAAGCTGCCACTCCAACGGAGCTT[TCTCTCTCTCTC]CAAGTCACTAGGCGGCGCCTCCATTTTCTCACTCCGCCTAGGCACTCGTCTTGTTTACGTTGTTTCTTCTCACTCCGT
CL2032.Contig2_All-1	TC(2*6)	2	ATAGGACACCTCCACCTCCTAAA	60.241	AACGTAAACAAGACGAGTGCCTA	60.228	117	ATAGGACACCTCCACCTCCTAAAGCTGCCACTCCAACGGAGCTT[TCTCTCTCTCTC]CAAGTCACTAGGCGGCGCCTCCATTTTCTCACTCCGCCTAGGCACTCGTCTTGTTTACGTT
CL2032.Contig2_All-1	TC(2*6)	4	CCAGCTTGGCCATATCCTATTAT	60.527	ACGGAGTGAGAAGAAACAACGTA	60.212	155	CCAGCTTGGCCATATCCTATTATAGGACACCTCCACCTCCTAAAGCTGCCACTCCAACGGAGCTT[TCTCTCTCTCTC]CAAGTCACTAGGCGGCGCCTCCATTTTCTCACTCCGCCTAGGCACTCGTCTTGTTTACGTTGTTTCTTCTCACTCCGT
CL2032.Contig2_All-1	TC(2*6)	5	CCAGCTTGGCCATATCCTATTAT	60.527	AACGTAAACAAGACGAGTGCCTA	60.228	138	CCAGCTTGGCCATATCCTATTATAGGACACCTCCACCTCCTAAAGCTGCCACTCCAACGGAGCTT[TCTCTCTCTCTC]CAAGTCACTAGGCGGCGCCTCCATTTTCTCACTCCGCCTAGGCACTCGTCTTGTTTACGTT
CL2039.Contig5_All-1	GGA(3*5)	1	CGTTAGCGTAGAGGCTAGTTTGA	60.102	ATTACTCTTTTGCCCTTCTCCTG	60.134	147	CGTTAGCGTAGAGGCTAGTTTGAGCACCAGATGAAGCAGATCTGAGCTTGAGGTATGGAGGTATCGGTGAAAGGTAATCAC[GGAGGAGGAGGAGGA]GAAGGAGAAAACGCCGTCTCCGTGGTGGCAGGAGAAGGGCAAAAGAGTAAT
CL2039.Contig5_All-1	GGA(3*5)	2	TCGTTAGCGTAGAGGCTAGTTTG	60.102	ATTACTCTTTTGCCCTTCTCCTG	60.134	148	TCGTTAGCGTAGAGGCTAGTTTGAGCACCAGATGAAGCAGATCTGAGCTTGAGGTATGGAGGTATCGGTGAAAGGTAATCAC[GGAGGAGGAGGAGGA]GAAGGAGAAAACGCCGTCTCCGTGGTGGCAGGAGAAGGGCAAAAGAGTAAT
CL2039.Contig5_All-1	GGA(3*5)	3	GAAGCAGATCTGAGCTTGAGGTA	60.165	ATTACTCTTTTGCCCTTCTCCTG	60.134	115	GAAGCAGATCTGAGCTTGAGGTATGGAGGTATCGGTGAAAGGTAATCAC[GGAGGAGGAGGAGGA]GAAGGAGAAAACGCCGTCTCCGTGGTGGCAGGAGAAGGGCAAAAGAGTAAT
CL2039.Contig5_All-1	GGA(3*5)	4	CGTTAGCGTAGAGGCTAGTTTGA	60.102	CGGTTTAAATTACTCTTTTGCCC	60.228	155	CGTTAGCGTAGAGGCTAGTTTGAGCACCAGATGAAGCAGATCTGAGCTTGAGGTATGGAGGTATCGGTGAAAGGTAATCAC[GGAGGAGGAGGAGGA]GAAGGAGAAAACGCCGTCTCCGTGGTGGCAGGAGAAGGGCAAAAGAGTAATTTAAACCG
CL2039.Contig5_All-1	GGA(3*5)	5	TCGTTAGCGTAGAGGCTAGTTTG	60.102	CGGTTTAAATTACTCTTTTGCCC	60.228	156	TCGTTAGCGTAGAGGCTAGTTTGAGCACCAGATGAAGCAGATCTGAGCTTGAGGTATGGAGGTATCGGTGAAAGGTAATCAC[GGAGGAGGAGGAGGA]GAAGGAGAAAACGCCGTCTCCGTGGTGGCAGGAGAAGGGCAAAAGAGTAATTTAAACCG
CL2053.Contig2_All-1	TGG(3*5)	1	CATCTTAGGTAAAGGCGACAATG	60.03	GTTGTTTAACCCACCATTACCAC	59.445	106	CATCTTAGGTAAAGGCGACAATGCTGGAAGCTTAGGAACTGATGAACCGGCGAAGCTTGTAAGTGA[TGGTGGTGGTGGTGG]CGGTGGTAATGGTGGGTTAAACAAC
CL2053.Contig2_All-1	TGG(3*5)	2	TGTTGCTGACTCTACTGAACCAA	59.966	GTTGTTTAACCCACCATTACCAC	59.445	148	TGTTGCTGACTCTACTGAACCAACGGAAGAAGAAGGTGGTAGCATCTTAGGTAAAGGCGACAATGCTGGAAGCTTAGGAACTGATGAACCGGCGAAGCTTGTAAGTGA[TGGTGGTGGTGGTGG]CGGTGGTAATGGTGGGTTAAACAAC
CL2053.Contig2_All-1	TGG(3*5)	3	CTGGAAGCTTAGGAACTGATGAA	59.9	GTTGTTTAACCCACCATTACCAC	59.445	83	CTGGAAGCTTAGGAACTGATGAACCGGCGAAGCTTGTAAGTGA[TGGTGGTGGTGGTGG]CGGTGGTAATGGTGGGTTAAACAAC
CL2053.Contig2_All-1	TGG(3*5)	4	GCCGTTATCTAGTGTTGCTGACT	59.859	GTTGTTTAACCCACCATTACCAC	59.445	160	GCCGTTATCTAGTGTTGCTGACTCTACTGAACCAACGGAAGAAGAAGGTGGTAGCATCTTAGGTAAAGGCGACAATGCTGGAAGCTTAGGAACTGATGAACCGGCGAAGCTTGTAAGTGA[TGGTGGTGGTGGTGG]CGGTGGTAATGGTGGGTTAAACAAC
CL2053.Contig2_All-1	TGG(3*5)	5	TACTGAACCAACGGAAGAAGAAG	59.806	GTTGTTTAACCCACCATTACCAC	59.445	136	TACTGAACCAACGGAAGAAGAAGGTGGTAGCATCTTAGGTAAAGGCGACAATGCTGGAAGCTTAGGAACTGATGAACCGGCGAAGCTTGTAAGTGA[TGGTGGTGGTGGTGG]CGGTGGTAATGGTGGGTTAAACAAC
CL2072.Contig2_All-1	GTG(3*5)	1	TAAGCAGATGTTGGGTAAACAGC	60.533	ATCTCTTCTCCATCCCAATCTCT	59.575	142	TAAGCAGATGTTGGGTAAACAGCTTGAGGAGCTGCTCAAGA[GTGGTGGTGGTGGTG]TTGATGATGGTGAGTGTGATGGAGAAGCGGGAGAAGAAGGGAATATGGTTCCGGAGATGCAGGAGAGATTGGGATGGAGAAGAGAT
CL2072.Contig2_All-1	GTG(3*5)	2	AGATGTTGGGTAAACAGCTTGAG	59.703	CTTCATCTCTTCTCCATCCCAAT	60.797	141	AGATGTTGGGTAAACAGCTTGAGGAGCTGCTCAAGA[GTGGTGGTGGTGGTG]TTGATGATGGTGAGTGTGATGGAGAAGCGGGAGAAGAAGGGAATATGGTTCCGGAGATGCAGGAGAGATTGGGATGGAGAAGAGATGAAG
CL2072.Contig2_All-1	GTG(3*5)	3	TAAGCAGATGTTGGGTAAACAGC	60.533	CTTCATCTCTTCTCCATCCCAAT	60.797	146	TAAGCAGATGTTGGGTAAACAGCTTGAGGAGCTGCTCAAGA[GTGGTGGTGGTGGTG]TTGATGATGGTGAGTGTGATGGAGAAGCGGGAGAAGAAGGGAATATGGTTCCGGAGATGCAGGAGAGATTGGGATGGAGAAGAGATGAAG
CL2072.Contig2_All-1	GTG(3*5)	4	AGATGTTGGGTAAACAGCTTGAG	59.703	CCACTGATCTCCTCTTCATCTCT	58.963	154	AGATGTTGGGTAAACAGCTTGAGGAGCTGCTCAAGA[GTGGTGGTGGTGGTG]TTGATGATGGTGAGTGTGATGGAGAAGCGGGAGAAGAAGGGAATATGGTTCCGGAGATGCAGGAGAGATTGGGATGGAGAAGAGATGAAGAGGAGATCAGTGG
CL2072.Contig2_All-1	GTG(3*5)	5	AGATGTTGGGTAAACAGCTTGAG	59.703	TCTCTTCTCCATCCCAATCTCTC	61.063	136	AGATGTTGGGTAAACAGCTTGAGGAGCTGCTCAAGA[GTGGTGGTGGTGGTG]TTGATGATGGTGAGTGTGATGGAGAAGCGGGAGAAGAAGGGAATATGGTTCCGGAGATGCAGGAGAGATTGGGATGGAGAAGAGA
CL2083.Contig1_All-1	TG(2*7)	2	TCTCTTGACCGAAGAATAGAGGA	59.491	TCTCTTAGACAAACTCAGGCACC	59.936	128	TCTCTTGACCGAAGAATAGAGGACCCCTCCTCGTA[TGTGTGTGTGTGTG]TTTGCTCTCGTCTTAAGGATGTTTGCTTAATTATGTATTTGAAATAAATAATGAGCGGTGCCTGAGTTTGTCTAAGAGA
CL2083.Contig1_All-1	TG(2*7)	3	TGTCCAGCTCCTTACTGAAATGT	60.178	AAACATCCTTAAGACGAGAGCAA	59.445	115	TGTCCAGCTCCTTACTGAAATGTCCCAAGGGATCGACGAACATCTCTTGACCGAAGAATAGAGGACCCCTCCTCGTA[TGTGTGTGTGTGTG]TTTGCTCTCGTCTTAAGGATGTTT
CL2083.Contig1_All-1	TG(2*7)	4	TGTCCAGCTCCTTACTGAAATGT	60.178	AAGCAAACATCCTTAAGACGAGA	59.445	119	TGTCCAGCTCCTTACTGAAATGTCCCAAGGGATCGACGAACATCTCTTGACCGAAGAATAGAGGACCCCTCCTCGTA[TGTGTGTGTGTGTG]TTTGCTCTCGTCTTAAGGATGTTTGCTT
CL2083.Contig1_All-1	TG(2*7)	5	TCTCTTGACCGAAGAATAGAGGA	59.491	GCACCGCTCATTATTTATTTCAA	60.33	110	TCTCTTGACCGAAGAATAGAGGACCCCTCCTCGTA[TGTGTGTGTGTGTG]TTTGCTCTCGTCTTAAGGATGTTTGCTTAATTATGTATTTGAAATAAATAATGAGCGGTGC
CL2091.Contig2_All-1	ACC(3*6)	1	TCTTCTGTTATCAAACCGTCCAC	60.399	TGAAGTTCTCAGTTGAGGAGAGG	60.038	91	TCTTCTGTTATCAAACCGTCCACCACCACGACTAAAGCCTCT[ACCACCACCACCACCACC]ACGACCATCCTCTCCTCAACTGAGAACTTCA
CL2091.Contig2_All-1	ACC(3*6)	2	AGGACTTCTGCTACGGCTTCTAC	60.442	TGAAGTTCTCAGTTGAGGAGAGG	60.038	115	AGGACTTCTGCTACGGCTTCTACCTCTTCTGTTATCAAACCGTCCACCACCACGACTAAAGCCTCT[ACCACCACCACCACCACC]ACGACCATCCTCTCCTCAACTGAGAACTTCA
CL2091.Contig2_All-1	ACC(3*6)	3	TCTTCTGTTATCAAACCGTCCAC	60.399	GGTGAAGTTCTCAGTTGAGGAGA	59.908	93	TCTTCTGTTATCAAACCGTCCACCACCACGACTAAAGCCTCT[ACCACCACCACCACCACC]ACGACCATCCTCTCCTCAACTGAGAACTTCACC
CL2091.Contig2_All-1	ACC(3*6)	4	AGGACTTCTGCTACGGCTTCTAC	60.442	GGTGAAGTTCTCAGTTGAGGAGA	59.908	117	AGGACTTCTGCTACGGCTTCTACCTCTTCTGTTATCAAACCGTCCACCACCACGACTAAAGCCTCT[ACCACCACCACCACCACC]ACGACCATCCTCTCCTCAACTGAGAACTTCACC
CL2091.Contig2_All-1	ACC(3*6)	5	CTCTTCTGTTATCAAACCGTCCA	60.519	TGAAGTTCTCAGTTGAGGAGAGG	60.038	92	CTCTTCTGTTATCAAACCGTCCACCACCACGACTAAAGCCTCT[ACCACCACCACCACCACC]ACGACCATCCTCTCCTCAACTGAGAACTTCA
CL2103.Contig3_All-2	CCA(3*5)	1	CAATCTTTCATGGGAAACATCAG	60.707	AGGTGGAGGGAGAGATGGAT	59.889	117	CAATCTTTCATGGGAAACATCAGCAGCAGCGGCGGCGATAGACGCCGGAGACGTCGAAGCAACACCCTTCCAACCGCCGCT[CCACCACCACCACCA]CATCCATCTCTCCCTCCACCT
CL2103.Contig3_All-2	CCA(3*5)	2	AAGCAACACCCTTCCAACC	59.958	TAATGCTGATTAGGGTTTGGGTA	59.755	135	AAGCAACACCCTTCCAACCGCCGCT[CCACCACCACCACCA]CATCCATCTCTCCCTCCACCTCCGGCGACAGAACCTCCACCCAATCGCATCGTCTTCGCCGCGGCTACGCCGTACCCAAACCCTAATCAGCATTA
CL2103.Contig3_All-2	CCA(3*5)	3	CAATCTTTCATGGGAAACATCA	59.801	AGGTGGAGGGAGAGATGGAT	59.889	117	CAATCTTTCATGGGAAACATCAGCAGCAGCGGCGGCGATAGACGCCGGAGACGTCGAAGCAACACCCTTCCAACCGCCGCT[CCACCACCACCACCA]CATCCATCTCTCCCTCCACCT
CL2103.Contig3_All-2	CCA(3*5)	4	CAATCTTTCATGGGAAACATCAG	60.707	GATTGGGTGGAGGTTCTGTC	59.359	142	CAATCTTTCATGGGAAACATCAGCAGCAGCGGCGGCGATAGACGCCGGAGACGTCGAAGCAACACCCTTCCAACCGCCGCT[CCACCACCACCACCA]CATCCATCTCTCCCTCCACCTCCGGCGACAGAACCTCCACCCAATC
CL2103.Contig3_All-2	CCA(3*5)	5	ATCTTTCATGGGAAACATCAGC	60.327	AGGTGGAGGGAGAGATGGAT	59.889	115	ATCTTTCATGGGAAACATCAGCAGCAGCGGCGGCGATAGACGCCGGAGACGTCGAAGCAACACCCTTCCAACCGCCGCT[CCACCACCACCACCA]CATCCATCTCTCCCTCCACCT
CL2119.Contig2_All-1	GA(2*6)	1	GTTGTTGACAAGCGAGACAAAAT	60.567	CAGCTTCCACTCTCCTCTTTACA	60.061	160	GTTGTTGACAAGCGAGACAAAATGGGAAGCTGTCACATATGCCATCTTGC[GAGAGAGAGAGA]CCCTTTTCACAGATGAAGATGTGATCAGACAGCGAGAGAGGTGAGGAGAAAACGAGGAAGAAGGAGGTCCGTTTATGTAAAGAGGAGAGTGGAAGCTG
CL2119.Contig2_All-1	GA(2*6)	2	TTGTTGACAAGCGAGACAAAAT	59.791	CAGCTTCCACTCTCCTCTTTACA	60.061	159	TTGTTGACAAGCGAGACAAAATGGGAAGCTGTCACATATGCCATCTTGC[GAGAGAGAGAGA]CCCTTTTCACAGATGAAGATGTGATCAGACAGCGAGAGAGGTGAGGAGAAAACGAGGAAGAAGGAGGTCCGTTTATGTAAAGAGGAGAGTGGAAGCTG
CL2119.Contig2_All-1	GA(2*6)	3	GTTGTTGACAAGCGAGACAAAAT	60.567	CTCGTTTTCTCCTCACCTCTCTC	60.897	118	GTTGTTGACAAGCGAGACAAAATGGGAAGCTGTCACATATGCCATCTTGC[GAGAGAGAGAGA]CCCTTTTCACAGATGAAGATGTGATCAGACAGCGAGAGAGGTGAGGAGAAAACGAG
CL2119.Contig2_All-1	GA(2*6)	4	GTTGTTGACAAGCGAGACAAAAT	60.567	CTCTCGCTGTCTGATCACATCTT	60.967	100	GTTGTTGACAAGCGAGACAAAATGGGAAGCTGTCACATATGCCATCTTGC[GAGAGAGAGAGA]CCCTTTTCACAGATGAAGATGTGATCAGACAGCGAGAG
CL2119.Contig2_All-1	GA(2*6)	5	GTTGTTGACAAGCGAGACAAAAT	60.567	TCGTTTTCTCCTCACCTCTCTC	59.994	117	GTTGTTGACAAGCGAGACAAAATGGGAAGCTGTCACATATGCCATCTTGC[GAGAGAGAGAGA]CCCTTTTCACAGATGAAGATGTGATCAGACAGCGAGAGAGGTGAGGAGAAAACGA
CL2122.Contig1_All-2	TCT(3*5)	1	TGACTGCAACGAGAGAGTTGTTA	60.103	AAAGCCATTGTCACAGTCAAGTT	60.089	130	TGACTGCAACGAGAGAGTTGTTATCTACTGATTGAGAGAGCTGTTTTCTTTTCAGGACGCTTCTAGTTACATGATGAAACCCC[TCTTCTTCTTCTTCT]TCCTTCTCTAACTTGACTGTGACAATGGCTTT
CL2122.Contig1_All-2	TCT(3*5)	2	TGACTGCAACGAGAGAGTTGTTA	60.103	GAAAGCCATTGTCACAGTCAAGT	60.583	131	TGACTGCAACGAGAGAGTTGTTATCTACTGATTGAGAGAGCTGTTTTCTTTTCAGGACGCTTCTAGTTACATGATGAAACCCC[TCTTCTTCTTCTTCT]TCCTTCTCTAACTTGACTGTGACAATGGCTTTC
CL2122.Contig1_All-2	TCT(3*5)	3	TGACTGCAACGAGAGAGTTGTTA	60.103	GCCATTGTCACAGTCAAGTTAGA	59.299	127	TGACTGCAACGAGAGAGTTGTTATCTACTGATTGAGAGAGCTGTTTTCTTTTCAGGACGCTTCTAGTTACATGATGAAACCCC[TCTTCTTCTTCTTCT]TCCTTCTCTAACTTGACTGTGACAATGGC
CL2122.Contig1_All-2	TCT(3*5)	4	CTCTTGACTGCAACGAGAGAGTT	60.237	GCCATTGTCACAGTCAAGTTAGA	59.299	131	CTCTTGACTGCAACGAGAGAGTTGTTATCTACTGATTGAGAGAGCTGTTTTCTTTTCAGGACGCTTCTAGTTACATGATGAAACCCC[TCTTCTTCTTCTTCT]TCCTTCTCTAACTTGACTGTGACAATGGC
CL2122.Contig1_All-2	TCT(3*5)	5	GTTTTCTTTTCAGGACGCTTCTA	59.11	AAAGCCATTGTCACAGTCAAGTT	60.089	88	GTTTTCTTTTCAGGACGCTTCTAGTTACATGATGAAACCCC[TCTTCTTCTTCTTCT]TCCTTCTCTAACTTGACTGTGACAATGGCTTT
CL2125.Contig1_All-1	CTT(3*5)	1	ACCAAAACCTTCCTCCACTCTAC	59.922	CTGCTTATCCGAGATTTAGGGTT	60.001	110	ACCAAAACCTTCCTCCACTCTACAAACTTCTTCTCCAAACCCTTGGCATCGTCGTCGTCTTC[CTTCTTCTTCTTCTT]GCCTTCGAGAAACCCTAAATCTCGGATAAGCAG
CL2125.Contig1_All-1	CTT(3*5)	2	CTTCCAAATTCACCTCAATACCA	60.223	CTGCTTATCCGAGATTTAGGGTT	60.001	145	CTTCCAAATTCACCTCAATACCATTCATCTTCTCCACCAAAACCTTCCTCCACTCTACAAACTTCTTCTCCAAACCCTTGGCATCGTCGTCGTCTTC[CTTCTTCTTCTTCTT]GCCTTCGAGAAACCCTAAATCTCGGATAAGCAG
CL2125.Contig1_All-1	CTT(3*5)	3	ACCAAAACCTTCCTCCACTCTAC	59.922	ACAGGGACTTGAAGAAAAGGAAG	60.148	160	ACCAAAACCTTCCTCCACTCTACAAACTTCTTCTCCAAACCCTTGGCATCGTCGTCGTCTTC[CTTCTTCTTCTTCTT]GCCTTCGAGAAACCCTAAATCTCGGATAAGCAGCGACCCATGCGCCACTGGCTCATCACGCTTCCTTTTCTTCAAGTCCCTGT
CL2125.Contig1_All-1	CTT(3*5)	4	ATACCATTCATCTTCTCCACCAA	59.717	CTGCTTATCCGAGATTTAGGGTT	60.001	128	ATACCATTCATCTTCTCCACCAAAACCTTCCTCCACTCTACAAACTTCTTCTCCAAACCCTTGGCATCGTCGTCGTCTTC[CTTCTTCTTCTTCTT]GCCTTCGAGAAACCCTAAATCTCGGATAAGCAG
CL2125.Contig1_All-1	CTT(3*5)	5	AATACCATTCATCTTCTCCACCA	59.717	CTGCTTATCCGAGATTTAGGGTT	60.001	129	AATACCATTCATCTTCTCCACCAAAACCTTCCTCCACTCTACAAACTTCTTCTCCAAACCCTTGGCATCGTCGTCGTCTTC[CTTCTTCTTCTTCTT]GCCTTCGAGAAACCCTAAATCTCGGATAAGCAG
CL2134.Contig1_All-2	GCC(3*6)	1	CAGATGTCGTCGAAATACAGAAG	58.917	CTTGAGAATCGCATGGTACTGAT	60.517	146	CAGATGTCGTCGAAATACAGAA[GCCGCCGCCGCCGCCGCC]GCGGAATCCAGCGGATGATCAGGGGAATCGAGATCGTGCGCGGTCTGCTTCTGATCCGTTGGATTCAGATTGTGTCGATCCGAATCAGTACCATGCGATTCTCAAG
CL2134.Contig1_All-2	GCC(3*6)	2	GCAGATGTCGTCGAAATACAGA	60.278	CTTGAGAATCGCATGGTACTGAT	60.517	147	GCAGATGTCGTCGAAATACAGAA[GCCGCCGCCGCCGCCGCC]GCGGAATCCAGCGGATGATCAGGGGAATCGAGATCGTGCGCGGTCTGCTTCTGATCCGTTGGATTCAGATTGTGTCGATCCGAATCAGTACCATGCGATTCTCAAG
CL2134.Contig1_All-2	GCC(3*6)	3	GTTCAGTCCGAGCAGTCTCTTT	60.06	GATCGACACAATCTGAATCCAAC	60.747	160	GTTCAGTCCGAGCAGTCTCTTTCCACCGTCGACGAAACCGCAGATGTCGTCGAAATACAGAA[GCCGCCGCCGCCGCCGCC]GCGGAATCCAGCGGATGATCAGGGGAATCGAGATCGTGCGCGGTCTGCTTCTGATCCGTTGGATTCAGATTGTGTCGATC
CL2134.Contig1_All-2	GCC(3*6)	4	CAGATGTCGTCGAAATACAGAAG	58.917	GATCGACACAATCTGAATCCAAC	60.747	120	CAGATGTCGTCGAAATACAGAA[GCCGCCGCCGCCGCCGCC]GCGGAATCCAGCGGATGATCAGGGGAATCGAGATCGTGCGCGGTCTGCTTCTGATCCGTTGGATTCAGATTGTGTCGATC
CL2134.Contig1_All-2	GCC(3*6)	5	CAGATGTCGTCGAAATACAGAAG	58.917	TTGAGAATCGCATGGTACTGATT	60.863	145	CAGATGTCGTCGAAATACAGAA[GCCGCCGCCGCCGCCGCC]GCGGAATCCAGCGGATGATCAGGGGAATCGAGATCGTGCGCGGTCTGCTTCTGATCCGTTGGATTCAGATTGTGTCGATCCGAATCAGTACCATGCGATTCTCAA
CL2140.Contig2_All-1	CAA(3*6)	1	TGGAAGTCAAGGAAAAGATCAAA	60.095	CTTTTCTCAGACAGAACAGGAGG	59.551	152	TGGAAGTCAAGGAAAAGATCAAACAAGGCACTGGAGGCTGCTATGGAAGCCACACCAGAGAAGGATGAGT[CAACAACAACAACAACAA]TGGAAACCGATAAATCTGGGGAACCAATGACCACCACAACGCCTCCTGTTCTGTCTGAGAAAAG
CL2140.Contig2_All-1	CAA(3*6)	3	AGGAAAAGATCAAACAAGGCACT	60.509	CTTTTCTCAGACAGAACAGGAGG	59.551	143	AGGAAAAGATCAAACAAGGCACTGGAGGCTGCTATGGAAGCCACACCAGAGAAGGATGAGT[CAACAACAACAACAACAA]TGGAAACCGATAAATCTGGGGAACCAATGACCACCACAACGCCTCCTGTTCTGTCTGAGAAAAG
CL2140.Contig2_All-1	CAA(3*6)	4	GTCAAGGAAAAGATCAAACAAGG	59.165	CTTTTCTCAGACAGAACAGGAGG	59.551	147	GTCAAGGAAAAGATCAAACAAGGCACTGGAGGCTGCTATGGAAGCCACACCAGAGAAGGATGAGT[CAACAACAACAACAACAA]TGGAAACCGATAAATCTGGGGAACCAATGACCACCACAACGCCTCCTGTTCTGTCTGAGAAAAG
CL2140.Contig2_All-1	CAA(3*6)	5	AAGGAAAAGATCAAACAAGGCAC	60.838	CTTTTCTCAGACAGAACAGGAGG	59.551	144	AAGGAAAAGATCAAACAAGGCACTGGAGGCTGCTATGGAAGCCACACCAGAGAAGGATGAGT[CAACAACAACAACAACAA]TGGAAACCGATAAATCTGGGGAACCAATGACCACCACAACGCCTCCTGTTCTGTCTGAGAAAAG
CL2143.Contig2_All-1	TGGTTC(6*4)	2	GGTTCTAGTTTTGAGCAACATGG	60.048	GTGGTGCTGATCCAGGTAAAAT	60.249	160	GGTTCTAGTTTTGAGCAACATGGTAGGAGTGATTTGTCTGGTGGTCGTCAAATCAACAACAATGGGACAGGGACGAGTCATGCAGGTATTGGCCAACAGAGACAACAAGTGTA[TGGTTCTGGTTCTGGTTCTGGTTC]TATTTTACCTGGATCAGCACCAC
CL2143.Contig2_All-1	TGGTTC(6*4)	4	GCAACATGGTAGGAGTGATTTGT	60.296	GTGGTGCTGATCCAGGTAAAAT	60.249	146	GCAACATGGTAGGAGTGATTTGTCTGGTGGTCGTCAAATCAACAACAATGGGACAGGGACGAGTCATGCAGGTATTGGCCAACAGAGACAACAAGTGTA[TGGTTCTGGTTCTGGTTCTGGTTC]TATTTTACCTGGATCAGCACCAC
CL2143.Contig2_All-1	TGGTTC(6*4)	5	AGTTTTGAGCAACATGGTAGGAG	59.703	GTGGTGCTGATCCAGGTAAAAT	60.249	154	AGTTTTGAGCAACATGGTAGGAGTGATTTGTCTGGTGGTCGTCAAATCAACAACAATGGGACAGGGACGAGTCATGCAGGTATTGGCCAACAGAGACAACAAGTGTA[TGGTTCTGGTTCTGGTTCTGGTTC]TATTTTACCTGGATCAGCACCAC
CL2152.Contig1_All-1	CTC(3*5)	1	CTTGAACTCAAGAAATGGCTGAT	59.776	TCGAAGAAGAACAAGTCGAAGTC	60.047	119	CTTGAACTCAAGAAATGGCTGATACTACTT[CTCCTCCTCCTCCTC]ATCCATCCTCCTCCATGGATCTCCTCTTCGACTTCTCGTTCCGTTGGCTTTGACTTCGACTTGTTCTTCTTCGA
CL2152.Contig1_All-1	CTC(3*5)	2	CTTGAACTCAAGAAATGGCTGAT	59.776	CGTCAGCTTCTTGAACTCTTTGT	60.102	156	CTTGAACTCAAGAAATGGCTGATACTACTT[CTCCTCCTCCTCCTC]ATCCATCCTCCTCCATGGATCTCCTCTTCGACTTCTCGTTCCGTTGGCTTTGACTTCGACTTGTTCTTCTTCGAACCCGCTTGATGAAACAAAGAGTTCAAGAAGCTGACG
CL2152.Contig1_All-1	CTC(3*5)	3	CAACAGAGACTTTGATGACGATG	59.788	GAGAAGTCGAAGAGGAGATCCAT	60.22	134	CAACAGAGACTTTGATGACGATGATGTCGTTGTGGTGGTTGAATTAGATCTGCTTGAACTCAAGAAATGGCTGATACTACTT[CTCCTCCTCCTCCTC]ATCCATCCTCCTCCATGGATCTCCTCTTCGACTTCTC
CL2152.Contig1_All-1	CTC(3*5)	4	CTTGAACTCAAGAAATGGCTGAT	59.776	GAGAAGTCGAAGAGGAGATCCAT	60.22	82	CTTGAACTCAAGAAATGGCTGATACTACTT[CTCCTCCTCCTCCTC]ATCCATCCTCCTCCATGGATCTCCTCTTCGACTTCTC
CL2152.Contig1_All-1	CTC(3*5)	5	CAGAGACTTTGATGACGATGATG	59.749	GAGAAGTCGAAGAGGAGATCCAT	60.22	131	CAGAGACTTTGATGACGATGATGTCGTTGTGGTGGTTGAATTAGATCTGCTTGAACTCAAGAAATGGCTGATACTACTT[CTCCTCCTCCTCCTC]ATCCATCCTCCTCCATGGATCTCCTCTTCGACTTCTC
CL2152.Contig2_All-1	GAG(3*5)	1	TCGAAGAAGAACAAGTCGAAGTC	60.047	CTTGAACTCAAGAAATGGCTGAT	59.776	119	TCGAAGAAGAACAAGTCGAAGTCAAAGCCAACGGAACGAGAAGTCGAAGAGGAGATCCATGGAGGAGGATGGAT[GAGGAGGAGGAGGAG]AAGTAGTATCAGCCATTTCTTGAGTTCAAG
CL2152.Contig2_All-1	GAG(3*5)	2	CGTCAGCTTCTTGAACTCTTTGT	60.102	CTTGAACTCAAGAAATGGCTGAT	59.776	156	CGTCAGCTTCTTGAACTCTTTGTTTCATCAAGCGGGTTCGAAGAAGAACAAGTCGAAGTCAAAGCCAACGGAACGAGAAGTCGAAGAGGAGATCCATGGAGGAGGATGGAT[GAGGAGGAGGAGGAG]AAGTAGTATCAGCCATTTCTTGAGTTCAAG
CL2152.Contig2_All-1	GAG(3*5)	3	GAGAAGTCGAAGAGGAGATCCAT	60.22	CAACAGAGACTTTGATGACGATG	59.788	134	GAGAAGTCGAAGAGGAGATCCATGGAGGAGGATGGAT[GAGGAGGAGGAGGAG]AAGTAGTATCAGCCATTTCTTGAGTTCAAGCAGATCTAATTCAACCACCACAACGACATCATCGTCATCAAAGTCTCTGTTG
CL2152.Contig2_All-1	GAG(3*5)	4	GAGAAGTCGAAGAGGAGATCCAT	60.22	CTTGAACTCAAGAAATGGCTGAT	59.776	82	GAGAAGTCGAAGAGGAGATCCATGGAGGAGGATGGAT[GAGGAGGAGGAGGAG]AAGTAGTATCAGCCATTTCTTGAGTTCAAG
CL2152.Contig2_All-1	GAG(3*5)	5	GAGAAGTCGAAGAGGAGATCCAT	60.22	CAGAGACTTTGATGACGATGATG	59.749	131	GAGAAGTCGAAGAGGAGATCCATGGAGGAGGATGGAT[GAGGAGGAGGAGGAG]AAGTAGTATCAGCCATTTCTTGAGTTCAAGCAGATCTAATTCAACCACCACAACGACATCATCGTCATCAAAGTCTCTG
CL2157.Contig1_All-1	TTG(3*6)	1	ACTTGTTTCTTCACCCATCTTCA	60.026	TTTCGATATGGGTTTTTGCTTTA	59.865	98	ACTTGTTTCTTCACCCATCTTCAGATTCTTCTTC[TTGTTGTTGTTGTTGTTG]TTCGAATTAGTCTTAAGTGGTTTTAAAGCAAAAACCCATATCGAAA
CL2157.Contig1_All-1	TTG(3*6)	2	CACTTGTTTCTTCACCCATCTTC	60.026	TTTCGATATGGGTTTTTGCTTTA	59.865	99	CACTTGTTTCTTCACCCATCTTCAGATTCTTCTTC[TTGTTGTTGTTGTTGTTG]TTCGAATTAGTCTTAAGTGGTTTTAAAGCAAAAACCCATATCGAAA
CL2157.Contig1_All-1	TTG(3*6)	3	TCACTTGTTTCTTCACCCATCTT	60.026	TTTCGATATGGGTTTTTGCTTTA	59.865	100	TCACTTGTTTCTTCACCCATCTTCAGATTCTTCTTC[TTGTTGTTGTTGTTGTTG]TTCGAATTAGTCTTAAGTGGTTTTAAAGCAAAAACCCATATCGAAA
CL2157.Contig1_All-1	TTG(3*6)	4	GATTCGTCACTTGTTTCTTCACC	60.033	TTTCGATATGGGTTTTTGCTTTA	59.865	106	GATTCGTCACTTGTTTCTTCACCCATCTTCAGATTCTTCTTC[TTGTTGTTGTTGTTGTTG]TTCGAATTAGTCTTAAGTGGTTTTAAAGCAAAAACCCATATCGAAA
CL2157.Contig1_All-1	TTG(3*6)	5	ACTTGTTTCTTCACCCATCTTCA	60.026	GGGTTTTTGCTTTAAAACCACTT	59.821	89	ACTTGTTTCTTCACCCATCTTCAGATTCTTCTTC[TTGTTGTTGTTGTTGTTG]TTCGAATTAGTCTTAAGTGGTTTTAAAGCAAAAACCC
CL2162.Contig4_All-1	TGA(3*5)	4	TCCTCTCAGTTGTATCTTTAGGCA	59.454	TATGGCATATATCTCCCTCCTCC	60.493	154	TCCTCTCAGTTGTATCTTTAGGCATAGATAAGTCGGTGAAGTAGTAGCTGC[TGATGATGATGATGA]CTTCACTCGGTGGTGGTGGTGGAGGCGGAGGAGGTGGTGGTGTTGGACCGGTTGGTGGTGGAGGAGGAGGAGGGAGATATATGCCATA
CL2174.Contig1_All-1	GGT(3*5)	1	TTTGACCAATTTGTGTCTTCTCC	60.379	CAGAGTTATCGGATAGGCTTCCT	60.121	135	TTTGACCAATTTGTGTCTTCTCCCTTGGGAGATTGCTTGAAGTATTGAGAGATGGATTTGAATCATTCAAAGGCAATTTTGCA[GGTGGTGGTGGTGGT]AGTGCACCATCGATAGGAAGCCTATCCGATAACTCTG
CL2174.Contig1_All-1	GGT(3*5)	2	TTGGGAGATTGCTTGAAGTATTG	60.476	CAGAGTTATCGGATAGGCTTCCT	60.121	111	TTGGGAGATTGCTTGAAGTATTGAGAGATGGATTTGAATCATTCAAAGGCAATTTTGCA[GGTGGTGGTGGTGGT]AGTGCACCATCGATAGGAAGCCTATCCGATAACTCTG
CL2174.Contig1_All-1	GGT(3*5)	3	TTTGACCAATTTGTGTCTTCTCC	60.379	TTGTTCAGAGTTATCGGATAGGC	59.643	140	TTTGACCAATTTGTGTCTTCTCCCTTGGGAGATTGCTTGAAGTATTGAGAGATGGATTTGAATCATTCAAAGGCAATTTTGCA[GGTGGTGGTGGTGGT]AGTGCACCATCGATAGGAAGCCTATCCGATAACTCTGAACAA
CL2174.Contig1_All-1	GGT(3*5)	4	TTGGGAGATTGCTTGAAGTATTG	60.476	TTGTTCAGAGTTATCGGATAGGC	59.643	116	TTGGGAGATTGCTTGAAGTATTGAGAGATGGATTTGAATCATTCAAAGGCAATTTTGCA[GGTGGTGGTGGTGGT]AGTGCACCATCGATAGGAAGCCTATCCGATAACTCTGAACAA
CL2174.Contig1_All-1	GGT(3*5)	5	GGGAGATTGCTTGAAGTATTGAG	59.277	CAGAGTTATCGGATAGGCTTCCT	60.121	109	GGGAGATTGCTTGAAGTATTGAGAGATGGATTTGAATCATTCAAAGGCAATTTTGCA[GGTGGTGGTGGTGGT]AGTGCACCATCGATAGGAAGCCTATCCGATAACTCTG
CL219.Contig2_All-1	ACC(3*5)	1	TAGTGAAACCTTCAGAGGGTGAA	60.151	CCCTTTGATATCTTCTCGTCCTT	59.978	123	TAGTGAAACCTTCAGAGGGTGAACAACGTCTTCACCACGCCTCTGCCTCCTTCCACGGCTGCTGCCACCTCCAAATGGGCT[ACCACCACCACCACC]AAAGAAGGACGAGAAGATATCAAAGGG
CL219.Contig2_All-1	ACC(3*5)	2	CTAGTGAAACCTTCAGAGGGTGA	59.797	CCCTTTGATATCTTCTCGTCCTT	59.978	124	CTAGTGAAACCTTCAGAGGGTGAACAACGTCTTCACCACGCCTCTGCCTCCTTCCACGGCTGCTGCCACCTCCAAATGGGCT[ACCACCACCACCACC]AAAGAAGGACGAGAAGATATCAAAGGG
CL219.Contig2_All-1	ACC(3*5)	3	GTGAGAGCTTCTTAGTTGTTCCG	59.595	CCCTTTGATATCTTCTCGTCCTT	59.978	160	GTGAGAGCTTCTTAGTTGTTCCGAGATAAAGATCCTCTAGTGAAACCTTCAGAGGGTGAACAACGTCTTCACCACGCCTCTGCCTCCTTCCACGGCTGCTGCCACCTCCAAATGGGCT[ACCACCACCACCACC]AAAGAAGGACGAGAAGATATCAAAGGG
CL219.Contig2_All-1	ACC(3*5)	4	TAGTGAAACCTTCAGAGGGTGAA	60.151	GACCCCTTTGATATCTTCTCGTC	60.323	126	TAGTGAAACCTTCAGAGGGTGAACAACGTCTTCACCACGCCTCTGCCTCCTTCCACGGCTGCTGCCACCTCCAAATGGGCT[ACCACCACCACCACC]AAAGAAGGACGAGAAGATATCAAAGGGGTC
CL219.Contig2_All-1	ACC(3*5)	5	CTAGTGAAACCTTCAGAGGGTGA	59.797	GACCCCTTTGATATCTTCTCGTC	60.323	127	CTAGTGAAACCTTCAGAGGGTGAACAACGTCTTCACCACGCCTCTGCCTCCTTCCACGGCTGCTGCCACCTCCAAATGGGCT[ACCACCACCACCACC]AAAGAAGGACGAGAAGATATCAAAGGGGTC
CL219.Contig3_All-2	TGG(3*5)	1	CCCTTTGATATCTTCTCGTCCTT	59.978	TAGTGAAACCTTCAGAGGGTGAA	60.151	123	CCCTTTGATATCTTCTCGTCCTTCTT[TGGTGGTGGTGGTGG]TAGCCCATTTGGAGGTGGCAGCAGCCGTGGAAGGAGGCAGAGGCGTGGTGAAGACGTTGTTCACCCTCTGAAGGTTTCACTA
CL219.Contig3_All-2	TGG(3*5)	2	CCCTTTGATATCTTCTCGTCCTT	59.978	CTAGTGAAACCTTCAGAGGGTGA	59.797	124	CCCTTTGATATCTTCTCGTCCTTCTT[TGGTGGTGGTGGTGG]TAGCCCATTTGGAGGTGGCAGCAGCCGTGGAAGGAGGCAGAGGCGTGGTGAAGACGTTGTTCACCCTCTGAAGGTTTCACTAG
CL219.Contig3_All-2	TGG(3*5)	3	CCCTTTGATATCTTCTCGTCCTT	59.978	GTGAGAGCTTCTTAGTTGTTCCG	59.595	160	CCCTTTGATATCTTCTCGTCCTTCTT[TGGTGGTGGTGGTGG]TAGCCCATTTGGAGGTGGCAGCAGCCGTGGAAGGAGGCAGAGGCGTGGTGAAGACGTTGTTCACCCTCTGAAGGTTTCACTAGAGGATCTTTATCTCGGAACAACTAAGAAGCTCTCAC
CL219.Contig3_All-2	TGG(3*5)	4	GACCCCTTTGATATCTTCTCGTC	60.323	TAGTGAAACCTTCAGAGGGTGAA	60.151	126	GACCCCTTTGATATCTTCTCGTCCTTCTT[TGGTGGTGGTGGTGG]TAGCCCATTTGGAGGTGGCAGCAGCCGTGGAAGGAGGCAGAGGCGTGGTGAAGACGTTGTTCACCCTCTGAAGGTTTCACTA
CL219.Contig3_All-2	TGG(3*5)	5	GACCCCTTTGATATCTTCTCGTC	60.323	CTAGTGAAACCTTCAGAGGGTGA	59.797	127	GACCCCTTTGATATCTTCTCGTCCTTCTT[TGGTGGTGGTGGTGG]TAGCCCATTTGGAGGTGGCAGCAGCCGTGGAAGGAGGCAGAGGCGTGGTGAAGACGTTGTTCACCCTCTGAAGGTTTCACTAG
CL2200.Contig1_All-2	AGG(3*5)	1	TTAATAAGAGGATGCATGTGGCT	60.003	CACCACTTTTCTCACCTTCTGAG	60.321	137	TTAATAAGAGGATGCATGTGGCTCTGGCCAAGAAAGAGGATGCCACACCTCGGCGAAGCTTGAGTGCC[AGGAGGAGGAGGAGG]AGAAAGGCTGGTCGTAGCTCACGTAGTAAGACTCAGAAGGTGAGAAAAGTGGTG
CL2200.Contig1_All-2	AGG(3*5)	2	GTTAATAAGAGGATGCATGTGGC	59.883	CACCACTTTTCTCACCTTCTGAG	60.321	138	GTTAATAAGAGGATGCATGTGGCTCTGGCCAAGAAAGAGGATGCCACACCTCGGCGAAGCTTGAGTGCC[AGGAGGAGGAGGAGG]AGAAAGGCTGGTCGTAGCTCACGTAGTAAGACTCAGAAGGTGAGAAAAGTGGTG
CL2200.Contig1_All-2	AGG(3*5)	3	TTAATAAGAGGATGCATGTGGCT	60.003	CCACTTTTCTCACCTTCTGAGTC	59.42	135	TTAATAAGAGGATGCATGTGGCTCTGGCCAAGAAAGAGGATGCCACACCTCGGCGAAGCTTGAGTGCC[AGGAGGAGGAGGAGG]AGAAAGGCTGGTCGTAGCTCACGTAGTAAGACTCAGAAGGTGAGAAAAGTGG
CL2200.Contig1_All-2	AGG(3*5)	4	GTTAATAAGAGGATGCATGTGGC	59.883	CCACTTTTCTCACCTTCTGAGTC	59.42	136	GTTAATAAGAGGATGCATGTGGCTCTGGCCAAGAAAGAGGATGCCACACCTCGGCGAAGCTTGAGTGCC[AGGAGGAGGAGGAGG]AGAAAGGCTGGTCGTAGCTCACGTAGTAAGACTCAGAAGGTGAGAAAAGTGG
CL2200.Contig1_All-2	AGG(3*5)	5	TTAATAAGAGGATGCATGTGGCT	60.003	AAATCCTCCACCACTTTTCTCAC	60.737	145	TTAATAAGAGGATGCATGTGGCTCTGGCCAAGAAAGAGGATGCCACACCTCGGCGAAGCTTGAGTGCC[AGGAGGAGGAGGAGG]AGAAAGGCTGGTCGTAGCTCACGTAGTAAGACTCAGAAGGTGAGAAAAGTGGTGGAGGATTT
CL2248.Contig1_All-1	ATC(3*5)	1	TGGCAATCTCATGAAACAAGATA	59.6	CATGAGTTTATTCCCGTCTACGA	60.369	160	TGGCAATCTCATGAAACAAGATAACAATGTCACCACCACTGGGTATACGCACGA[ATCATCATCATCATC]CCCTGCACAGCCTTCTTTGAATATGGCTTTGGCAACACTTCCTTACAGCCCATCTTTTGCAACCCCCGTCGTAGACGGGAATAAACTCATG
CL2248.Contig1_All-1	ATC(3*5)	2	TGGCAATCTCATGAAACAAGATA	59.6	AAGATGGGCTGTAAGGAAGTGTT	60.404	125	TGGCAATCTCATGAAACAAGATAACAATGTCACCACCACTGGGTATACGCACGA[ATCATCATCATCATC]CCCTGCACAGCCTTCTTTGAATATGGCTTTGGCAACACTTCCTTACAGCCCATCTT
CL2248.Contig1_All-1	ATC(3*5)	3	TGGCAATCTCATGAAACAAGATA	59.6	AAAGATGGGCTGTAAGGAAGTGT	60.404	126	TGGCAATCTCATGAAACAAGATAACAATGTCACCACCACTGGGTATACGCACGA[ATCATCATCATCATC]CCCTGCACAGCCTTCTTTGAATATGGCTTTGGCAACACTTCCTTACAGCCCATCTTT
CL2248.Contig1_All-1	ATC(3*5)	4	CAAGATAACAATGTCACCACCAC	59.276	CATGAGTTTATTCCCGTCTACGA	60.369	144	CAAGATAACAATGTCACCACCACTGGGTATACGCACGA[ATCATCATCATCATC]CCCTGCACAGCCTTCTTTGAATATGGCTTTGGCAACACTTCCTTACAGCCCATCTTTTGCAACCCCCGTCGTAGACGGGAATAAACTCATG
CL2248.Contig1_All-1	ATC(3*5)	5	ACAAGATAACAATGTCACCACCA	59.276	CATGAGTTTATTCCCGTCTACGA	60.369	145	ACAAGATAACAATGTCACCACCACTGGGTATACGCACGA[ATCATCATCATCATC]CCCTGCACAGCCTTCTTTGAATATGGCTTTGGCAACACTTCCTTACAGCCCATCTTTTGCAACCCCCGTCGTAGACGGGAATAAACTCATG
CL2249.Contig2_All-1	AT(2*7)	1	AAACATGAGACAACAAGGATAATCT	57.403	GTAAAGCAGGAGAGGCTAAGGAC	59.934	108	AAACATGAGACAACAAGGATAATCTAGATATAC[ATATATATATATAT]CTAGGAGTTAAGTGGTTGAAGCATCATGCTTTTGTGGCGTCCTTAGCCTCTCCTGCTTTAC
CL2249.Contig2_All-1	AT(2*7)	2	AACATGAGACAACAAGGATAATCT	56.047	GTAAAGCAGGAGAGGCTAAGGAC	59.934	107	AACATGAGACAACAAGGATAATCTAGATATAC[ATATATATATATAT]CTAGGAGTTAAGTGGTTGAAGCATCATGCTTTTGTGGCGTCCTTAGCCTCTCCTGCTTTAC
CL2249.Contig2_All-1	AT(2*7)	3	AAAATAATAAACATGAGACAACAAGGA	58.611	GTAAAGCAGGAGAGGCTAAGGAC	59.934	116	AAAATAATAAACATGAGACAACAAGGATAATCTAGATATAC[ATATATATATATAT]CTAGGAGTTAAGTGGTTGAAGCATCATGCTTTTGTGGCGTCCTTAGCCTCTCCTGCTTTAC
CL2249.Contig2_All-1	AT(2*7)	4	AAACATGAGACAACAAGGATAATCTA	57.497	GTAAAGCAGGAGAGGCTAAGGAC	59.934	108	AAACATGAGACAACAAGGATAATCTAGATATAC[ATATATATATATAT]CTAGGAGTTAAGTGGTTGAAGCATCATGCTTTTGTGGCGTCCTTAGCCTCTCCTGCTTTAC
CL2249.Contig2_All-1	AT(2*7)	5	TAAACATGAGACAACAAGGATAATCT	57.497	GTAAAGCAGGAGAGGCTAAGGAC	59.934	109	TAAACATGAGACAACAAGGATAATCTAGATATAC[ATATATATATATAT]CTAGGAGTTAAGTGGTTGAAGCATCATGCTTTTGTGGCGTCCTTAGCCTCTCCTGCTTTAC
CL2278.Contig1_All-1	GCC(3*5)	1	AGAAATGATCACCACTGAACCAG	60.409	TGGGACAAAGAGATCAAGAAGAG	59.872	118	AGAAATGATCACCACTGAACCA[GCCGCCGCCGCCGCC]TCCAAACCAGCCTCCTCCTCCTCCCTTGCCACCATTTCCGTCATCACCGGATTCTTCTCTCTTCTTGATCTCTTTGTCCCA
CL2278.Contig1_All-1	GCC(3*5)	2	AGAAATGATCACCACTGAACCAG	60.409	AGAAGAGAGAAGAATCCGGTGAT	59.743	102	AGAAATGATCACCACTGAACCA[GCCGCCGCCGCCGCC]TCCAAACCAGCCTCCTCCTCCTCCCTTGCCACCATTTCCGTCATCACCGGATTCTTCTCTCTTCT
CL2278.Contig1_All-1	GCC(3*5)	3	AGAAATGATCACCACTGAACCAG	60.409	GTGGGACAAAGAGATCAAGAAGA	59.743	119	AGAAATGATCACCACTGAACCA[GCCGCCGCCGCCGCC]TCCAAACCAGCCTCCTCCTCCTCCCTTGCCACCATTTCCGTCATCACCGGATTCTTCTCTCTTCTTGATCTCTTTGTCCCAC
CL2278.Contig1_All-1	GCC(3*5)	4	AGAAATGATCACCACTGAACCAG	60.409	AGAAAAATGAGTTCGACAAGTGG	59.682	138	AGAAATGATCACCACTGAACCA[GCCGCCGCCGCCGCC]TCCAAACCAGCCTCCTCCTCCTCCCTTGCCACCATTTCCGTCATCACCGGATTCTTCTCTCTTCTTGATCTCTTTGTCCCACTTGTCGAACTCATTTTTCT
CL2278.Contig1_All-1	GCC(3*5)	5	AGAAATGATCACCACTGAACCAG	60.409	ACAAGTGGGACAAAGAGATCAAG	59.668	123	AGAAATGATCACCACTGAACCA[GCCGCCGCCGCCGCC]TCCAAACCAGCCTCCTCCTCCTCCCTTGCCACCATTTCCGTCATCACCGGATTCTTCTCTCTTCTTGATCTCTTTGTCCCACTTGT
CL228.Contig1_All-1	AGC(3*6)	1	CTAAAATCGAACAATGACCCAGA	60.35	GTATCGATGGTCAAGACCCTACC	60.96	132	CTAAAATCGAACAATGACCCAGAATCCGGATCCGAACCCTGATCCATCGCAAGACGATCTCCTCTCCTCTG[AGCAGCAGCAGCAGCAGC]CAGAGAGCTTGAGCTCTCCAGGTAGGGTCTTGACCATCGATAC
CL228.Contig1_All-1	AGC(3*6)	2	CTTTCTTTTCGCACCCTAAAATC	60.448	GTATCGATGGTCAAGACCCTACC	60.96	147	CTTTCTTTTCGCACCCTAAAATCGAACAATGACCCAGAATCCGGATCCGAACCCTGATCCATCGCAAGACGATCTCCTCTCCTCTG[AGCAGCAGCAGCAGCAGC]CAGAGAGCTTGAGCTCTCCAGGTAGGGTCTTGACCATCGATAC
CL228.Contig1_All-1	AGC(3*6)	3	CTAAAATCGAACAATGACCCAGA	60.35	TATCGATGGTCAAGACCCTACCT	61.075	131	CTAAAATCGAACAATGACCCAGAATCCGGATCCGAACCCTGATCCATCGCAAGACGATCTCCTCTCCTCTG[AGCAGCAGCAGCAGCAGC]CAGAGAGCTTGAGCTCTCCAGGTAGGGTCTTGACCATCGATA
CL228.Contig1_All-1	AGC(3*6)	4	AAGACGATCTCCTCTCCTCTGA	59.581	TTACCTAGCTTCTTCCAGTGTGC	59.961	124	AAGACGATCTCCTCTCCTCTG[AGCAGCAGCAGCAGCAGC]CAGAGAGCTTGAGCTCTCCAGGTAGGGTCTTGACCATCGATACGAGGGTGGAGCAAGCATGGGCACACTGGAAGAAGCTAGGTAA
CL228.Contig1_All-1	AGC(3*6)	5	CTTTCTTTTCGCACCCTAAAATC	60.448	TATCGATGGTCAAGACCCTACCT	61.075	146	CTTTCTTTTCGCACCCTAAAATCGAACAATGACCCAGAATCCGGATCCGAACCCTGATCCATCGCAAGACGATCTCCTCTCCTCTG[AGCAGCAGCAGCAGCAGC]CAGAGAGCTTGAGCTCTCCAGGTAGGGTCTTGACCATCGATA
CL228.Contig2_All-1	CTG(3*5)	1	GCTTCTCAATCTGCAAATCACTC	60.395	CTCTTACGAATCCGAACAATGAC	60.014	109	GCTTCTCAATCTGCAAATCACT[CTGCTGCTGCTGCTG]GTCCGAGCAGAGGAGATCGTCGCGCACTTGCGGTGGATTCGATGTAATTGTCATTGTTCGGATTCGTAAGAG
CL228.Contig2_All-1	CTG(3*5)	2	GCTTCTCAATCTGCAAATCACTC	60.395	ATGACAATTACATCGAATCCACC	59.965	91	GCTTCTCAATCTGCAAATCACT[CTGCTGCTGCTGCTG]GTCCGAGCAGAGGAGATCGTCGCGCACTTGCGGTGGATTCGATGTAATTGTCAT
CL228.Contig2_All-1	CTG(3*5)	3	GCTTCTCAATCTGCAAATCACTC	60.395	CGAACAATGACAATTACATCGAA	59.882	97	GCTTCTCAATCTGCAAATCACT[CTGCTGCTGCTGCTG]GTCCGAGCAGAGGAGATCGTCGCGCACTTGCGGTGGATTCGATGTAATTGTCATTGTTCG
CL228.Contig2_All-1	CTG(3*5)	4	ATCAATGCTCAATACTCGACCTG	60.517	ATGACAATTACATCGAATCCACC	59.965	147	ATCAATGCTCAATACTCGACCTGGAGCGCCCAAGCTTGCTGGTGCTGCTTCCGGCGGCTTCTCAATCTGCAAATCACT[CTGCTGCTGCTGCTG]GTCCGAGCAGAGGAGATCGTCGCGCACTTGCGGTGGATTCGATGTAATTGTCAT
CL228.Contig2_All-1	CTG(3*5)	5	ATCAATGCTCAATACTCGACCTG	60.517	CGAACAATGACAATTACATCGAA	59.882	153	ATCAATGCTCAATACTCGACCTGGAGCGCCCAAGCTTGCTGGTGCTGCTTCCGGCGGCTTCTCAATCTGCAAATCACT[CTGCTGCTGCTGCTG]GTCCGAGCAGAGGAGATCGTCGCGCACTTGCGGTGGATTCGATGTAATTGTCATTGTTCG
CL2280.Contig2_All-1	CAA(3*5)	1	TTAGCTGATCCATGGAAGTCTGT	60.144	CTGCTGAGTTAAGATCAAGCTCC	59.688	157	TTAGCTGATCCATGGAAGTCTGTTTCTGATGAGGGACGAATTGCTTTTAGAGCTCTGTTTGCAAGAGAAGTTTTGCCACAAAGTTTTACATATCAGAGAGAGGAGGGT[CAACAACAACAACAA]AGATATCCAATGGAGCTTGATCTTAACTCAGCAG
CL2280.Contig2_All-1	CAA(3*5)	2	ATGGAAGTCTGTTTCTGATGAGG	59.63	CTGCTGAGTTAAGATCAAGCTCC	59.688	146	ATGGAAGTCTGTTTCTGATGAGGGACGAATTGCTTTTAGAGCTCTGTTTGCAAGAGAAGTTTTGCCACAAAGTTTTACATATCAGAGAGAGGAGGGT[CAACAACAACAACAA]AGATATCCAATGGAGCTTGATCTTAACTCAGCAG
CL2280.Contig2_All-1	CAA(3*5)	3	CTGATCCATGGAAGTCTGTTTCT	59.63	CTGCTGAGTTAAGATCAAGCTCC	59.688	153	CTGATCCATGGAAGTCTGTTTCTGATGAGGGACGAATTGCTTTTAGAGCTCTGTTTGCAAGAGAAGTTTTGCCACAAAGTTTTACATATCAGAGAGAGGAGGGT[CAACAACAACAACAA]AGATATCCAATGGAGCTTGATCTTAACTCAGCAG
CL2280.Contig2_All-1	CAA(3*5)	4	CGAATTGCTTTTAGAGCTCTGTT	59.257	CCAAAAACGCTATGTTTCTGTTC	60.05	160	CGAATTGCTTTTAGAGCTCTGTTTGCAAGAGAAGTTTTGCCACAAAGTTTTACATATCAGAGAGAGGAGGGT[CAACAACAACAACAA]AGATATCCAATGGAGCTTGATCTTAACTCAGCAGCTGATGATCAAGAAGAGAACAGAAACATAGCGTTTTTGG
CL2280.Contig2_All-1	CAA(3*5)	5	GCTCTGTTTGCAAGAGAAGTTTT	59.253	CCAAAAACGCTATGTTTCTGTTC	60.05	145	GCTCTGTTTGCAAGAGAAGTTTTGCCACAAAGTTTTACATATCAGAGAGAGGAGGGT[CAACAACAACAACAA]AGATATCCAATGGAGCTTGATCTTAACTCAGCAGCTGATGATCAAGAAGAGAACAGAAACATAGCGTTTTTGG
CL2285.Contig3_All-2	GGA(3*5)	1	CTTAACCTTTTCCCGAAGCTC	59.381	TACAATATTCGGGAATCTGAAGC	59.496	126	CTTAACCTTTTCCCGAAGCTCGACGTGAACGTGATCGATGTCGGTGATTCGCCTCTCGCTTCCTC[GGAGGAGGAGGAGGA]GGTGCCTTCGATTGTCGAACGGAGCTTCAGATTCCCGAATATTGTA
CL2285.Contig3_All-2	GGA(3*5)	2	CTTAACCTTTTCCCGAAGCTC	59.381	GGATACAATATTCGGGAATCTGA	59.202	129	CTTAACCTTTTCCCGAAGCTCGACGTGAACGTGATCGATGTCGGTGATTCGCCTCTCGCTTCCTC[GGAGGAGGAGGAGGA]GGTGCCTTCGATTGTCGAACGGAGCTTCAGATTCCCGAATATTGTATCC
CL2285.Contig3_All-2	GGA(3*5)	3	ATCCGCGAGCTTAACCTTTT	60.224	TACAATATTCGGGAATCTGAAGC	59.496	135	ATCCGCGAGCTTAACCTTTTCCCGAAGCTCGACGTGAACGTGATCGATGTCGGTGATTCGCCTCTCGCTTCCTC[GGAGGAGGAGGAGGA]GGTGCCTTCGATTGTCGAACGGAGCTTCAGATTCCCGAATATTGTA
CL2285.Contig3_All-2	GGA(3*5)	4	AGCTTAACCTTTTCCCGAAGC	61.044	GGATACAATATTCGGGAATCTGA	59.202	131	AGCTTAACCTTTTCCCGAAGCTCGACGTGAACGTGATCGATGTCGGTGATTCGCCTCTCGCTTCCTC[GGAGGAGGAGGAGGA]GGTGCCTTCGATTGTCGAACGGAGCTTCAGATTCCCGAATATTGTATCC
CL2285.Contig3_All-2	GGA(3*5)	5	CTTAACCTTTTCCCGAAGCTC	59.381	CAATATTCGGGAATCTGAAGCTC	61.242	124	CTTAACCTTTTCCCGAAGCTCGACGTGAACGTGATCGATGTCGGTGATTCGCCTCTCGCTTCCTC[GGAGGAGGAGGAGGA]GGTGCCTTCGATTGTCGAACGGAGCTTCAGATTCCCGAATATTG
CL2289.Contig2_All-1	CCA(3*5)	1	ACAGCAAGAAGATCAATCGAAAG	59.906	ATGACAACGAGTCTATGCGTGTA	59.713	143	ACAGCAAGAAGATCAATCGAAAGACAGTGTCCAGCTTTCGGCTCTTCCGTCTTCTGCCACACTTTTACCTCCT[CCACCACCACCACCA]CCTCCTCCCTCTCCTTTTACTGTAAATAAAGTTACACGCATAGACTCGTTGTCAT
CL2289.Contig2_All-1	CCA(3*5)	2	AACAGCAAGAAGATCAATCGAAA	60.25	ATGACAACGAGTCTATGCGTGTA	59.713	144	AACAGCAAGAAGATCAATCGAAAGACAGTGTCCAGCTTTCGGCTCTTCCGTCTTCTGCCACACTTTTACCTCCT[CCACCACCACCACCA]CCTCCTCCCTCTCCTTTTACTGTAAATAAAGTTACACGCATAGACTCGTTGTCAT
CL2289.Contig2_All-1	CCA(3*5)	3	ACAGCAAGAAGATCAATCGAAAG	59.906	TGACAACGAGTCTATGCGTGTAA	60.733	142	ACAGCAAGAAGATCAATCGAAAGACAGTGTCCAGCTTTCGGCTCTTCCGTCTTCTGCCACACTTTTACCTCCT[CCACCACCACCACCA]CCTCCTCCCTCTCCTTTTACTGTAAATAAAGTTACACGCATAGACTCGTTGTCA
CL2289.Contig2_All-1	CCA(3*5)	4	ATCAATCGAAAGACAGTGTCCAG	60.543	ATGACAACGAGTCTATGCGTGTA	59.713	132	ATCAATCGAAAGACAGTGTCCAGCTTTCGGCTCTTCCGTCTTCTGCCACACTTTTACCTCCT[CCACCACCACCACCA]CCTCCTCCCTCTCCTTTTACTGTAAATAAAGTTACACGCATAGACTCGTTGTCAT
CL2289.Contig2_All-1	CCA(3*5)	5	ACAGCAAGAAGATCAATCGAAAG	59.906	GTTGGGATGACAACGAGTCTATG	60.787	149	ACAGCAAGAAGATCAATCGAAAGACAGTGTCCAGCTTTCGGCTCTTCCGTCTTCTGCCACACTTTTACCTCCT[CCACCACCACCACCA]CCTCCTCCCTCTCCTTTTACTGTAAATAAAGTTACACGCATAGACTCGTTGTCATCCCAAC
CL2295.Contig1_All-1	TC(2*7)	1	GAAAACAAGCTTTTGATGAGCAC	60.29	AGAAGATCGCAAGAGATGCTATG	60.021	146	GAAAACAAGCTTTTGATGAGCACACAGATTCATCTGCTACTTCTTCTACTTACCT[TCTCTCTCTCTCTC]TTAGCTTAGGATAGAAATTTCTACAATACATAAAAAGCGCAGGAGAGATGGAATCATAGCATCTCTTGCGATCTTCT
CL2295.Contig1_All-1	TC(2*7)	2	CTTTTGATGAGCACACAGATTCA	60.298	AGAAGATCGCAAGAGATGCTATG	60.021	137	CTTTTGATGAGCACACAGATTCATCTGCTACTTCTTCTACTTACCT[TCTCTCTCTCTCTC]TTAGCTTAGGATAGAAATTTCTACAATACATAAAAAGCGCAGGAGAGATGGAATCATAGCATCTCTTGCGATCTTCT
CL2295.Contig1_All-1	TC(2*7)	3	AGCTTTTGATGAGCACACAGATT	60.317	AGAAGATCGCAAGAGATGCTATG	60.021	139	AGCTTTTGATGAGCACACAGATTCATCTGCTACTTCTTCTACTTACCT[TCTCTCTCTCTCTC]TTAGCTTAGGATAGAAATTTCTACAATACATAAAAAGCGCAGGAGAGATGGAATCATAGCATCTCTTGCGATCTTCT
CL2295.Contig1_All-1	TC(2*7)	4	AAGCTTTTGATGAGCACACAGAT	60.317	AGAAGATCGCAAGAGATGCTATG	60.021	140	AAGCTTTTGATGAGCACACAGATTCATCTGCTACTTCTTCTACTTACCT[TCTCTCTCTCTCTC]TTAGCTTAGGATAGAAATTTCTACAATACATAAAAAGCGCAGGAGAGATGGAATCATAGCATCTCTTGCGATCTTCT
CL2295.Contig1_All-1	TC(2*7)	5	TTTTGATGAGCACACAGATTCAT	59.629	AGAAGATCGCAAGAGATGCTATG	60.021	136	TTTTGATGAGCACACAGATTCATCTGCTACTTCTTCTACTTACCT[TCTCTCTCTCTCTC]TTAGCTTAGGATAGAAATTTCTACAATACATAAAAAGCGCAGGAGAGATGGAATCATAGCATCTCTTGCGATCTTCT
CL2314.Contig1_All-1	CTC(3*5)	1	CTGATGGCCCTTTCACTTTC	59.67	CCTCGGATTATCATTCCTAGCTC	60.419	128	CTGATGGCCCTTTCACTTTCCCTCCTGCGAATCCCCAGCAGCAGGCTGCTTCTTCTCCGCCGTCGACGGCTGGTGAAGAGTCTTCAG[CTCCTCCTCCTCCTC]CGAGAGCTAGGAATGATAATCCGAGG
CL2314.Contig1_All-1	CTC(3*5)	2	CCCTTTCACTTTCCCTCCTG	60.977	CCTCGGATTATCATTCCTAGCTC	60.419	121	CCCTTTCACTTTCCCTCCTGCGAATCCCCAGCAGCAGGCTGCTTCTTCTCCGCCGTCGACGGCTGGTGAAGAGTCTTCAG[CTCCTCCTCCTCCTC]CGAGAGCTAGGAATGATAATCCGAGG
CL2314.Contig1_All-1	CTC(3*5)	3	CTGATGGCCCTTTCACTTTC	59.67	TCGGATTATCATTCCTAGCTCTC	58.879	126	CTGATGGCCCTTTCACTTTCCCTCCTGCGAATCCCCAGCAGCAGGCTGCTTCTTCTCCGCCGTCGACGGCTGGTGAAGAGTCTTCAG[CTCCTCCTCCTCCTC]CGAGAGCTAGGAATGATAATCCGA
CL2314.Contig1_All-1	CTC(3*5)	4	TCCGTTTCTCTTTCGCAATC	60.331	TCGGATTATCATTCCTAGCTCTC	58.879	160	TCCGTTTCTCTTTCGCAATCGAAAGTCGCTGCTGCTGATGGCCCTTTCACTTTCCCTCCTGCGAATCCCCAGCAGCAGGCTGCTTCTTCTCCGCCGTCGACGGCTGGTGAAGAGTCTTCAG[CTCCTCCTCCTCCTC]CGAGAGCTAGGAATGATAATCCGA
CL2314.Contig1_All-1	CTC(3*5)	5	CCTTTCACTTTCCCTCCTGC	61.123	CCTCGGATTATCATTCCTAGCTC	60.419	120	CCTTTCACTTTCCCTCCTGCGAATCCCCAGCAGCAGGCTGCTTCTTCTCCGCCGTCGACGGCTGGTGAAGAGTCTTCAG[CTCCTCCTCCTCCTC]CGAGAGCTAGGAATGATAATCCGAGG
CL2329.Contig3_All-1	TTC(3*6)	1	GATTTCTCTGGCTGTGACTCTGT	59.937	AACAATGAGATGAAGGAGGTCAA	59.99	131	GATTTCTCTGGCTGTGACTCTGTAGAGTCCTCGATAGGATCTTGAATGACAACT[TTCTTCTTCTTCTTCTTC]TTGGTTGGATCAAAGGGTGCGAGTTCTTGCTCGTCCTTGACCTCCTTCATCTCATTGTT
CL2329.Contig3_All-1	TTC(3*6)	2	GATTTCTCTGGCTGTGACTCTGT	59.937	AAACAATGAGATGAAGGAGGTCA	59.99	132	GATTTCTCTGGCTGTGACTCTGTAGAGTCCTCGATAGGATCTTGAATGACAACT[TTCTTCTTCTTCTTCTTC]TTGGTTGGATCAAAGGGTGCGAGTTCTTGCTCGTCCTTGACCTCCTTCATCTCATTGTTT
CL2329.Contig3_All-1	TTC(3*6)	3	AGATTTCTCTGGCTGTGACTCTG	60.067	AACAATGAGATGAAGGAGGTCAA	59.99	132	AGATTTCTCTGGCTGTGACTCTGTAGAGTCCTCGATAGGATCTTGAATGACAACT[TTCTTCTTCTTCTTCTTC]TTGGTTGGATCAAAGGGTGCGAGTTCTTGCTCGTCCTTGACCTCCTTCATCTCATTGTT
CL2329.Contig3_All-1	TTC(3*6)	4	AGATTTCTCTGGCTGTGACTCTG	60.067	AAACAATGAGATGAAGGAGGTCA	59.99	133	AGATTTCTCTGGCTGTGACTCTGTAGAGTCCTCGATAGGATCTTGAATGACAACT[TTCTTCTTCTTCTTCTTC]TTGGTTGGATCAAAGGGTGCGAGTTCTTGCTCGTCCTTGACCTCCTTCATCTCATTGTTT
CL2329.Contig3_All-1	TTC(3*6)	5	CAGATTTCTCTGGCTGTGACTCT	60.067	AACAATGAGATGAAGGAGGTCAA	59.99	133	CAGATTTCTCTGGCTGTGACTCTGTAGAGTCCTCGATAGGATCTTGAATGACAACT[TTCTTCTTCTTCTTCTTC]TTGGTTGGATCAAAGGGTGCGAGTTCTTGCTCGTCCTTGACCTCCTTCATCTCATTGTT
CL2336.Contig1_All-1	TC(2*7)	1	GGGATGAGATGTTGACTTTTTGA	60.346	CTAAACTCGGAAACCTCTCCCTA	60.127	157	GGGATGAGATGTTGACTTTTTGAACCTAGCCTCGAAACTCGTGCCTGGGAGCATTTAAGTCAAATACTCTCGCTCAAATACT[TCTCTCTCTCTCTC]TATCTCCAGTTTCTCTTTAACTAACATGTACGTATATTTAGGGAGAGGTTTCCGAGTTTAG
CL2336.Contig1_All-1	TC(2*7)	2	TGTTGACTTTTTGAACCTAGCCT	59.356	CTAAACTCGGAAACCTCTCCCTA	60.127	148	TGTTGACTTTTTGAACCTAGCCTCGAAACTCGTGCCTGGGAGCATTTAAGTCAAATACTCTCGCTCAAATACT[TCTCTCTCTCTCTC]TATCTCCAGTTTCTCTTTAACTAACATGTACGTATATTTAGGGAGAGGTTTCCGAGTTTAG
CL2336.Contig1_All-1	TC(2*7)	3	GGGATGAGATGTTGACTTTTTGA	60.346	TAAACTCGGAAACCTCTCCCTAA	60.452	156	GGGATGAGATGTTGACTTTTTGAACCTAGCCTCGAAACTCGTGCCTGGGAGCATTTAAGTCAAATACTCTCGCTCAAATACT[TCTCTCTCTCTCTC]TATCTCCAGTTTCTCTTTAACTAACATGTACGTATATTTAGGGAGAGGTTTCCGAGTTTA
CL2336.Contig1_All-1	TC(2*7)	4	GGGATGAGATGTTGACTTTTTGA	60.346	ACTCGGAAACCTCTCCCTAAATA	59.535	153	GGGATGAGATGTTGACTTTTTGAACCTAGCCTCGAAACTCGTGCCTGGGAGCATTTAAGTCAAATACTCTCGCTCAAATACT[TCTCTCTCTCTCTC]TATCTCCAGTTTCTCTTTAACTAACATGTACGTATATTTAGGGAGAGGTTTCCGAGT
CL2336.Contig1_All-1	TC(2*7)	5	AGGGATGAGATGTTGACTTTTTG	59.513	TAAACTCGGAAACCTCTCCCTAA	60.452	157	AGGGATGAGATGTTGACTTTTTGAACCTAGCCTCGAAACTCGTGCCTGGGAGCATTTAAGTCAAATACTCTCGCTCAAATACT[TCTCTCTCTCTCTC]TATCTCCAGTTTCTCTTTAACTAACATGTACGTATATTTAGGGAGAGGTTTCCGAGTTTA
CL2345.Contig2_All-1	TCT(3*5)	1	TGCAATGACAGTGAAGAGACACT	59.968	GTAAGGATACGGTTGTAACGGAG	59.005	144	TGCAATGACAGTGAAGAGACACTCTAAGAACAACCACCTGGTCTGAACCAGAAGAAG[TCTTCTTCTTCTTCT]CTTCGTCGGCAGCACCAGAGCCTCTCTTTGCCAAAGAAGGTTCACCCTCCTCCGTTACAACCGTATCCTTAC
CL2345.Contig2_All-1	TCT(3*5)	2	CTGCAATGACAGTGAAGAGACAC	59.968	GTAAGGATACGGTTGTAACGGAG	59.005	145	CTGCAATGACAGTGAAGAGACACTCTAAGAACAACCACCTGGTCTGAACCAGAAGAAG[TCTTCTTCTTCTTCT]CTTCGTCGGCAGCACCAGAGCCTCTCTTTGCCAAAGAAGGTTCACCCTCCTCCGTTACAACCGTATCCTTAC
CL2345.Contig2_All-1	TCT(3*5)	3	TGCAATGACAGTGAAGAGACACT	59.968	GGTAAGGATACGGTTGTAACGGA	61.289	145	TGCAATGACAGTGAAGAGACACTCTAAGAACAACCACCTGGTCTGAACCAGAAGAAG[TCTTCTTCTTCTTCT]CTTCGTCGGCAGCACCAGAGCCTCTCTTTGCCAAAGAAGGTTCACCCTCCTCCGTTACAACCGTATCCTTACC
CL2345.Contig2_All-1	TCT(3*5)	4	CTGCAATGACAGTGAAGAGACAC	59.968	GGTAAGGATACGGTTGTAACGGA	61.289	146	CTGCAATGACAGTGAAGAGACACTCTAAGAACAACCACCTGGTCTGAACCAGAAGAAG[TCTTCTTCTTCTTCT]CTTCGTCGGCAGCACCAGAGCCTCTCTTTGCCAAAGAAGGTTCACCCTCCTCCGTTACAACCGTATCCTTACC
CL2345.Contig2_All-1	TCT(3*5)	5	TGCAATGACAGTGAAGAGACACT	59.968	TAAGGATACGGTTGTAACGGAGG	61.395	143	TGCAATGACAGTGAAGAGACACTCTAAGAACAACCACCTGGTCTGAACCAGAAGAAG[TCTTCTTCTTCTTCT]CTTCGTCGGCAGCACCAGAGCCTCTCTTTGCCAAAGAAGGTTCACCCTCCTCCGTTACAACCGTATCCTTA
CL2345.Contig3_All-1	ACC(3*5)	1	TTCCTAACTTTTGCTTCACAACC	59.695	AGAGATAGAGCCAGTGTCGTCAA	60.45	135	TTCCTAACTTTTGCTTCACAACCTCTGCAATGGAGAGACACTTTGAGAACAACAACCTGCTTCTCCTCCTGGTCTGA[ACCACCACCACCACC]ACAAGACTTCTCTTCCGTCATTGACGACACTGGCTCTATCTCT
CL2345.Contig3_All-1	ACC(3*5)	2	TTCCTAACTTTTGCTTCACAACC	59.695	TGAAGAGATAGAGCCAGTGTCGT	60.45	138	TTCCTAACTTTTGCTTCACAACCTCTGCAATGGAGAGACACTTTGAGAACAACAACCTGCTTCTCCTCCTGGTCTGA[ACCACCACCACCACC]ACAAGACTTCTCTTCCGTCATTGACGACACTGGCTCTATCTCTTCA
CL2345.Contig3_All-1	ACC(3*5)	3	TTCCTAACTTTTGCTTCACAACC	59.695	GTGAAGAGATAGAGCCAGTGTCG	60.45	139	TTCCTAACTTTTGCTTCACAACCTCTGCAATGGAGAGACACTTTGAGAACAACAACCTGCTTCTCCTCCTGGTCTGA[ACCACCACCACCACC]ACAAGACTTCTCTTCCGTCATTGACGACACTGGCTCTATCTCTTCAC
CL2345.Contig3_All-1	ACC(3*5)	4	GGTGTTTCCTAACTTTTGCTTCA	59.695	AGAGATAGAGCCAGTGTCGTCAA	60.45	140	GGTGTTTCCTAACTTTTGCTTCACAACCTCTGCAATGGAGAGACACTTTGAGAACAACAACCTGCTTCTCCTCCTGGTCTGA[ACCACCACCACCACC]ACAAGACTTCTCTTCCGTCATTGACGACACTGGCTCTATCTCT
CL2345.Contig3_All-1	ACC(3*5)	5	GGTGTTTCCTAACTTTTGCTTCA	59.695	TGAAGAGATAGAGCCAGTGTCGT	60.45	143	GGTGTTTCCTAACTTTTGCTTCACAACCTCTGCAATGGAGAGACACTTTGAGAACAACAACCTGCTTCTCCTCCTGGTCTGA[ACCACCACCACCACC]ACAAGACTTCTCTTCCGTCATTGACGACACTGGCTCTATCTCTTCA
CL2354.Contig3_All-1	CTG(3*5)	1	CATCATTTGCCTCTGAGTTTCTC	60.256	TCTCCGACTTCTTCATCTTCATC	59.841	94	CATCATTTGCCTCTGAGTTTCTCCC[CTGCTGCTGCTGCTG]CCTAGACGCCAGATGCTGTTGCTGTTGCACGGATGAAGATGAAGAAGTCGGAGA
CL2354.Contig3_All-1	CTG(3*5)	2	ATCATTTGCCTCTGAGTTTCTCC	60.96	TCTCCGACTTCTTCATCTTCATC	59.841	93	ATCATTTGCCTCTGAGTTTCTCCC[CTGCTGCTGCTGCTG]CCTAGACGCCAGATGCTGTTGCTGTTGCACGGATGAAGATGAAGAAGTCGGAGA
CL2354.Contig3_All-1	CTG(3*5)	3	CATCATTTGCCTCTGAGTTTCTC	60.256	GTCTCCGACTTCTTCATCTTCAT	58.866	95	CATCATTTGCCTCTGAGTTTCTCCC[CTGCTGCTGCTGCTG]CCTAGACGCCAGATGCTGTTGCTGTTGCACGGATGAAGATGAAGAAGTCGGAGAC
CL2354.Contig3_All-1	CTG(3*5)	5	CATCATTTGCCTCTGAGTTTCTC	60.256	CTCCGACTTCTTCATCTTCATCC	61.452	93	CATCATTTGCCTCTGAGTTTCTCCC[CTGCTGCTGCTGCTG]CCTAGACGCCAGATGCTGTTGCTGTTGCACGGATGAAGATGAAGAAGTCGGAG
CL2354.Contig4_All-1	GCT(3*5)	4	TCTGAGTTTCTCAGCTGATGTTG	59.671	GCGTCTCCTTCTTCTTCATCTTC	60.853	86	TCTGAGTTTCTCAGCTGATGTTGCTGCCTAGACGCCA[GCTGCTGCTGCTGCT]GTTGCACAGATGAAGATGAAGAAGAAGGAGACGC
CL2354.Contig5_All-1	CTG(3*5)	1	CATCATTTGCCTCTGAGTTTCTC	60.256	TAATCACTCCAAACCTCCACCTA	59.879	137	CATCATTTGCCTCTGAGTTTCTCCC[CTGCTGCTGCTGCTG]CCTAGACGCCAGATGCTGTTGCTGTTGTTGTTCAGCTTGGTCAGTTCCATCTACTTGCATTCCAGAGCGGCGATTAGGTGGAGGTTTGGAGTGATTA
CL2354.Contig5_All-1	CTG(3*5)	2	CATCATTTGCCTCTGAGTTTCTC	60.256	ATCACTCCAAACCTCCACCTAAT	60.122	135	CATCATTTGCCTCTGAGTTTCTCCC[CTGCTGCTGCTGCTG]CCTAGACGCCAGATGCTGTTGCTGTTGTTGTTCAGCTTGGTCAGTTCCATCTACTTGCATTCCAGAGCGGCGATTAGGTGGAGGTTTGGAGTGAT
CL2354.Contig5_All-1	CTG(3*5)	3	CATCATTTGCCTCTGAGTTTCTC	60.256	ATAATCACTCCAAACCTCCACCT	60.122	138	CATCATTTGCCTCTGAGTTTCTCCC[CTGCTGCTGCTGCTG]CCTAGACGCCAGATGCTGTTGCTGTTGTTGTTCAGCTTGGTCAGTTCCATCTACTTGCATTCCAGAGCGGCGATTAGGTGGAGGTTTGGAGTGATTAT
CL2354.Contig5_All-1	CTG(3*5)	4	CATCATTTGCCTCTGAGTTTCTC	60.256	AGTAGATGGAACTGACCAAGCTG	59.824	95	CATCATTTGCCTCTGAGTTTCTCCC[CTGCTGCTGCTGCTG]CCTAGACGCCAGATGCTGTTGCTGTTGTTGTTCAGCTTGGTCAGTTCCATCTACT
CL2354.Contig5_All-1	CTG(3*5)	5	CATCATTTGCCTCTGAGTTTCTC	60.256	CAAGTAGATGGAACTGACCAAGC	60.178	97	CATCATTTGCCTCTGAGTTTCTCCC[CTGCTGCTGCTGCTG]CCTAGACGCCAGATGCTGTTGCTGTTGTTGTTCAGCTTGGTCAGTTCCATCTACTTG
CL2359.Contig2_All-2	TC(2*7)	1	TCGTCTGCTTATGCTTAGACCTC	60.055	ACAGAGCACAGTCACCAACACTA	59.887	131	TCGTCTGCTTATGCTTAGACCTCCTTCGCGTCTAATCTCAACCGCTTCTTCTTCTTCG[TCTCTCTCTCTCTC]TTCACCTTCTTCCTTCTCTAAGGACGGGAGGAGGATTAGTGTTGGTGACTGTGCTCTGT
CL2359.Contig2_All-2	TC(2*7)	4	TCGTCTGCTTATGCTTAGACCTC	60.055	CAGAGCACAGTCACCAACACTAA	60.397	130	TCGTCTGCTTATGCTTAGACCTCCTTCGCGTCTAATCTCAACCGCTTCTTCTTCTTCG[TCTCTCTCTCTCTC]TTCACCTTCTTCCTTCTCTAAGGACGGGAGGAGGATTAGTGTTGGTGACTGTGCTCTG
CL2374.Contig2_All-2	GGT(3*5)	1	CCAATCCTGACATCAGATCTCTC	60.088	ATTAATGGATGAAACCCTGCAAT	60.763	154	CCAATCCTGACATCAGATCTCTCTTTCTGGACCATACCTGCAACCAACCGAACCAACCGAACGGTGCTCGAGCTGCGTCCCCGTCCCCTGGTACAAATCATTTAATG[GGTGGTGGTGGTGGT]GTTCCTAAGATTGCAGGGTTTCATCCATTAAT
CL2374.Contig2_All-2	GGT(3*5)	2	TCTCTCTTTCTGGACCATACCTG	59.759	ATTAATGGATGAAACCCTGCAAT	60.763	137	TCTCTCTTTCTGGACCATACCTGCAACCAACCGAACCAACCGAACGGTGCTCGAGCTGCGTCCCCGTCCCCTGGTACAAATCATTTAATG[GGTGGTGGTGGTGGT]GTTCCTAAGATTGCAGGGTTTCATCCATTAAT
CL2374.Contig2_All-2	GGT(3*5)	3	CCAATCCTGACATCAGATCTCTC	60.088	GATGAAACCCTGCAATCTTAGG	59.966	147	CCAATCCTGACATCAGATCTCTCTTTCTGGACCATACCTGCAACCAACCGAACCAACCGAACGGTGCTCGAGCTGCGTCCCCGTCCCCTGGTACAAATCATTTAATG[GGTGGTGGTGGTGGT]GTTCCTAAGATTGCAGGGTTTCATC
CL2374.Contig2_All-2	GGT(3*5)	4	CCAATCCTGACATCAGATCTCTC	60.088	GGATGAAACCCTGCAATCTTAG	59.966	148	CCAATCCTGACATCAGATCTCTCTTTCTGGACCATACCTGCAACCAACCGAACCAACCGAACGGTGCTCGAGCTGCGTCCCCGTCCCCTGGTACAAATCATTTAATG[GGTGGTGGTGGTGGT]GTTCCTAAGATTGCAGGGTTTCATCC
CL2374.Contig2_All-2	GGT(3*5)	5	CCAATCCTGACATCAGATCTCTC	60.088	ATGAAACCCTGCAATCTTAGGAA	61.147	146	CCAATCCTGACATCAGATCTCTCTTTCTGGACCATACCTGCAACCAACCGAACCAACCGAACGGTGCTCGAGCTGCGTCCCCGTCCCCTGGTACAAATCATTTAATG[GGTGGTGGTGGTGGT]GTTCCTAAGATTGCAGGGTTTCAT
CL2374.Contig2_All-2	GGT(3*5)	2	GTGTTCCTAAGATTGCAGGGTTT	60.735	ATCCCGAAAGATTAGCTGGAAGT	61.583	105	GTGTTCCTAAGATTGCAGGGTTTCATCCATTAATG[GGTGGTGGTGGTGGT]CTGTTTCAGCCTGCACCGGGAGGACCAGGTGGACTTCCAGCTAATCTTTCGGGAT
CL2374.Contig2_All-2	GGT(3*5)	5	TGTTCCTAAGATTGCAGGGTTT	60.001	ATCCCGAAAGATTAGCTGGAAGT	61.583	104	TGTTCCTAAGATTGCAGGGTTTCATCCATTAATG[GGTGGTGGTGGTGGT]CTGTTTCAGCCTGCACCGGGAGGACCAGGTGGACTTCCAGCTAATCTTTCGGGAT
CL2383.Contig5_All-1	AAG(3*5)	1	ATTACGATCCAGAGCACCAATTT	61.054	GTCTTAGAGGAGGATGAGGAGGA	60.213	113	ATTACGATCCAGAGCACCAATTTGTTTGCAGCTTTGGACACTCGC[AAGAAGAAGAAGAAG]ACTGACAAAGCTGGCAAGAGCAAAGGGTCCTCCTCCTCATCCTCCTCTAAGAC
CL2383.Contig5_All-1	AAG(3*5)	2	ATTACGATCCAGAGCACCAATTT	61.054	TGTGTCTTAGAGGAGGATGAGGA	60.253	116	ATTACGATCCAGAGCACCAATTTGTTTGCAGCTTTGGACACTCGC[AAGAAGAAGAAGAAG]ACTGACAAAGCTGGCAAGAGCAAAGGGTCCTCCTCCTCATCCTCCTCTAAGACACA
CL2383.Contig5_All-1	AAG(3*5)	3	ATTACGATCCAGAGCACCAATTT	61.054	CAGGCTCCTTCTGTGTCTTAGAG	59.707	127	ATTACGATCCAGAGCACCAATTTGTTTGCAGCTTTGGACACTCGC[AAGAAGAAGAAGAAG]ACTGACAAAGCTGGCAAGAGCAAAGGGTCCTCCTCCTCATCCTCCTCTAAGACACAGAAGGAGCCTG
CL2383.Contig5_All-1	AAG(3*5)	4	ATTACGATCCAGAGCACCAATTT	61.054	CTCAGGCTCCTTCTGTGTCTTAG	59.707	129	ATTACGATCCAGAGCACCAATTTGTTTGCAGCTTTGGACACTCGC[AAGAAGAAGAAGAAG]ACTGACAAAGCTGGCAAGAGCAAAGGGTCCTCCTCCTCATCCTCCTCTAAGACACAGAAGGAGCCTGAG
CL2383.Contig5_All-1	AAG(3*5)	5	ATTACGATCCAGAGCACCAATTT	61.054	TCTTAGAGGAGGATGAGGAGGAG	60.335	112	ATTACGATCCAGAGCACCAATTTGTTTGCAGCTTTGGACACTCGC[AAGAAGAAGAAGAAG]ACTGACAAAGCTGGCAAGAGCAAAGGGTCCTCCTCCTCATCCTCCTCTAAGA
CL2391.Contig1_All-1	AGA(3*5)	1	GTGAAAGAAGCAGGAAGCAGTAA	60.069	TTCGTTATCAGCAGTTGATCCTT	60.143	126	GTGAAAGAAGCAGGAAGCAGTAAAAGAAAGGAGGAGGCACGTGTTGATCTGCACG[AGAAGAAGAAGAAGA]CAAAGGCGTCCCATGTTTCGAACGCGACTGATGAAGGATCAACTGCTGATAACGAA
CL2391.Contig1_All-1	AGA(3*5)	2	GTGAAAGAAGCAGGAAGCAGTAA	60.069	CTTCGTTATCAGCAGTTGATCCT	59.797	127	GTGAAAGAAGCAGGAAGCAGTAAAAGAAAGGAGGAGGCACGTGTTGATCTGCACG[AGAAGAAGAAGAAGA]CAAAGGCGTCCCATGTTTCGAACGCGACTGATGAAGGATCAACTGCTGATAACGAAG
CL2391.Contig1_All-1	AGA(3*5)	3	GTGAAAGAAGCAGGAAGCAGTAA	60.069	TATCAGCAGTTGATCCTTCATCA	59.722	121	GTGAAAGAAGCAGGAAGCAGTAAAAGAAAGGAGGAGGCACGTGTTGATCTGCACG[AGAAGAAGAAGAAGA]CAAAGGCGTCCCATGTTTCGAACGCGACTGATGAAGGATCAACTGCTGATA
CL2391.Contig1_All-1	AGA(3*5)	4	TGGAGGATGAGGTAGTGAAAGAA	60.116	TATCAGCAGTTGATCCTTCATCA	59.722	135	TGGAGGATGAGGTAGTGAAAGAAGCAGGAAGCAGTAAAAGAAAGGAGGAGGCACGTGTTGATCTGCACG[AGAAGAAGAAGAAGA]CAAAGGCGTCCCATGTTTCGAACGCGACTGATGAAGGATCAACTGCTGATA
CL2391.Contig1_All-1	AGA(3*5)	5	AGTGAAAGAAGCAGGAAGCAGTA	59.725	TTCGTTATCAGCAGTTGATCCTT	60.143	127	AGTGAAAGAAGCAGGAAGCAGTAAAAGAAAGGAGGAGGCACGTGTTGATCTGCACG[AGAAGAAGAAGAAGA]CAAAGGCGTCCCATGTTTCGAACGCGACTGATGAAGGATCAACTGCTGATAACGAA
CL2391.Contig1_All-2	ACA(3*6)	1	CTCATCAGAGGATGCATCAGAAC	61.169	AGATCCTCCAAACTTCACATCAG	59.63	127	CTCATCAGAGGATGCATCAGAACGACCAGCTGGAG[ACAACAACAACAACAACA]TTAGTACAGCTTTCTCTTTCGACTTTTCCGCCATAAAACCAGGAATGGCAGCTGATGTGAAGTTTGGAGGATCT
CL2391.Contig1_All-2	ACA(3*6)	2	TCATCAGAGGATGCATCAGAAC	60.226	AGATCCTCCAAACTTCACATCAG	59.63	126	TCATCAGAGGATGCATCAGAACGACCAGCTGGAG[ACAACAACAACAACAACA]TTAGTACAGCTTTCTCTTTCGACTTTTCCGCCATAAAACCAGGAATGGCAGCTGATGTGAAGTTTGGAGGATCT
CL2391.Contig1_All-2	ACA(3*6)	3	CTCATCAGAGGATGCATCAGAA	60.362	AGATCCTCCAAACTTCACATCAG	59.63	127	CTCATCAGAGGATGCATCAGAACGACCAGCTGGAG[ACAACAACAACAACAACA]TTAGTACAGCTTTCTCTTTCGACTTTTCCGCCATAAAACCAGGAATGGCAGCTGATGTGAAGTTTGGAGGATCT
CL2391.Contig1_All-2	ACA(3*6)	4	AGAGGTCCATCAAACTCAGCTAC	58.935	GGAAAAGTCGAAAGAGAAAGCTG	60.847	144	AGAGGTCCATCAAACTCAGCTACCGCGAAAGGCGAGGGAAAGCAACCTGTTGCAGAGGAAGGCTCATCAGAGGATGCATCAGAACGACCAGCTGGAG[ACAACAACAACAACAACA]TTAGTACAGCTTTCTCTTTCGACTTTTCC
CL2391.Contig1_All-2	ACA(3*6)	5	GGAAGAGGTCCATCAAACTCAG	60.11	GGAAAAGTCGAAAGAGAAAGCTG	60.847	147	GGAAGAGGTCCATCAAACTCAGCTACCGCGAAAGGCGAGGGAAAGCAACCTGTTGCAGAGGAAGGCTCATCAGAGGATGCATCAGAACGACCAGCTGGAG[ACAACAACAACAACAACA]TTAGTACAGCTTTCTCTTTCGACTTTTCC
CL2394.Contig6_All-1	GA(2*6)	5	GATTCCTGTTCATTGTTGTTGCT	60.407	CCAATGGCGTAGATTGTAAGAAA	60.361	92	GATTCCTGTTCATTGTTGTTGCTG[GAGAGAGAGAGA]AGCCTGGAATCAAGGCTGTATGTGGAGAAAGAGTTTCTTACAATCTACGCCATTGG
CL2401.Contig2_All-1	CT(2*9)	1	CAATCATTGGGTTGGTGGTATAG	60.35	ACAAGAACTTGGGGAGAAGAAAT	59.538	156	CAATCATTGGGTTGGTGGTATAGCACTCATGCTGGCTAAATGGTCATTCTTTTATTTATAAGTGACACCTTGACAAAATAATTCACACCACATATTAAAAATATCACTCA[CTCTCTCTCTCTCTCTCT]CATTTATTTCTTCTCCCCAAGTTCTTGT
CL2401.Contig2_All-1	CT(2*9)	2	ATAGCACTCATGCTGGCTAAATG	60.647	AGTTACGGACGAAGAAGAAGAGG	60.292	160	ATAGCACTCATGCTGGCTAAATGGTCATTCTTTTATTTATAAGTGACACCTTGACAAAATAATTCACACCACATATTAAAAATATCACTCA[CTCTCTCTCTCTCTCTCT]CATTTATTTCTTCTCCCCAAGTTCTTGTCCTCTTCTTCTTCGTCCGTAACT
CL2401.Contig2_All-1	CT(2*9)	3	GCTGGCTAAATGGTCATTCTTTT	60.807	AGTTACGGACGAAGAAGAAGAGG	60.292	149	GCTGGCTAAATGGTCATTCTTTTATTTATAAGTGACACCTTGACAAAATAATTCACACCACATATTAAAAATATCACTCA[CTCTCTCTCTCTCTCTCT]CATTTATTTCTTCTCCCCAAGTTCTTGTCCTCTTCTTCTTCGTCCGTAACT
CL2401.Contig2_All-1	CT(2*9)	4	ATAGCACTCATGCTGGCTAAATG	60.647	ACAAGAACTTGGGGAGAAGAAAT	59.538	137	ATAGCACTCATGCTGGCTAAATGGTCATTCTTTTATTTATAAGTGACACCTTGACAAAATAATTCACACCACATATTAAAAATATCACTCA[CTCTCTCTCTCTCTCTCT]CATTTATTTCTTCTCCCCAAGTTCTTGT
CL2401.Contig2_All-1	CT(2*9)	5	GCTGGCTAAATGGTCATTCTTTT	60.807	CCATTAGAGTTACGGACGAAGAA	59.675	156	GCTGGCTAAATGGTCATTCTTTTATTTATAAGTGACACCTTGACAAAATAATTCACACCACATATTAAAAATATCACTCA[CTCTCTCTCTCTCTCTCT]CATTTATTTCTTCTCCCCAAGTTCTTGTCCTCTTCTTCTTCGTCCGTAACTCTAATGG
CL2406.Contig2_All-1	GAG(3*5)	2	GGACAATAGAGATGTTCACGGAG	60.012	ATTTTGTCCCCTTCATCAAGACT	60.229	120	GGACAATAGAGATGTTCACGGAGTGGAATGTCCCCAACATGCAGCA[GAGGAGGAGGAGGAG]AGGACAATGGGCGTACAAGAACAAGAACATGAACCAAGTCTTGATGAAGGGGACAAAAT
CL2406.Contig2_All-1	GAG(3*5)	3	AGGACAATAGAGATGTTCACGGA	60.012	ATTTTGTCCCCTTCATCAAGACT	60.229	121	AGGACAATAGAGATGTTCACGGAGTGGAATGTCCCCAACATGCAGCA[GAGGAGGAGGAGGAG]AGGACAATGGGCGTACAAGAACAAGAACATGAACCAAGTCTTGATGAAGGGGACAAAAT
CL2406.Contig2_All-1	GAG(3*5)	4	GAGGACAATAGAGATGTTCACGG	60.012	ATTTTGTCCCCTTCATCAAGACT	60.229	122	GAGGACAATAGAGATGTTCACGGAGTGGAATGTCCCCAACATGCAGCA[GAGGAGGAGGAGGAG]AGGACAATGGGCGTACAAGAACAAGAACATGAACCAAGTCTTGATGAAGGGGACAAAAT
CL2406.Contig2_All-1	GAG(3*5)	5	GGAGGACAATAGAGATGTTCACG	60.012	ATTTTGTCCCCTTCATCAAGACT	60.229	123	GGAGGACAATAGAGATGTTCACGGAGTGGAATGTCCCCAACATGCAGCA[GAGGAGGAGGAGGAG]AGGACAATGGGCGTACAAGAACAAGAACATGAACCAAGTCTTGATGAAGGGGACAAAAT
CL2431.Contig3_All-1	GGA(3*6)	1	TCCTCTCAGTCTCCGTCTAGAAA	59.646	TTGATTAGAACTCTCGTCGCTTC	60.035	143	TCCTCTCAGTCTCCGTCTAGAAACGCGTTGGCTTTAGCTGTCCACACTCCCTCCGTCACCGTGAACAAAAACGGACGAATC[GGAGGAGGAGGAGGAGGA]AGAGACGACTGTTGGAGCGAGGAAGCGACGAGAGTTCTAATCAA
CL2431.Contig3_All-1	GGA(3*6)	2	TCCTCTCAGTCTCCGTCTAGAAA	59.646	ATTAGAACTCTCGTCGCTTCCTC	60.393	140	TCCTCTCAGTCTCCGTCTAGAAACGCGTTGGCTTTAGCTGTCCACACTCCCTCCGTCACCGTGAACAAAAACGGACGAATC[GGAGGAGGAGGAGGAGGA]AGAGACGACTGTTGGAGCGAGGAAGCGACGAGAGTTCTAAT
CL2431.Contig3_All-1	GGA(3*6)	3	TCCTCTCAGTCTCCGTCTAGAAA	59.646	GATTAGAACTCTCGTCGCTTCCT	60.393	141	TCCTCTCAGTCTCCGTCTAGAAACGCGTTGGCTTTAGCTGTCCACACTCCCTCCGTCACCGTGAACAAAAACGGACGAATC[GGAGGAGGAGGAGGAGGA]AGAGACGACTGTTGGAGCGAGGAAGCGACGAGAGTTCTAATC
CL2431.Contig3_All-1	GGA(3*6)	4	TCCTCTCAGTCTCCGTCTAGAAA	59.646	GTTGATTAGAACTCTCGTCGCTT	59.104	144	TCCTCTCAGTCTCCGTCTAGAAACGCGTTGGCTTTAGCTGTCCACACTCCCTCCGTCACCGTGAACAAAAACGGACGAATC[GGAGGAGGAGGAGGAGGA]AGAGACGACTGTTGGAGCGAGGAAGCGACGAGAGTTCTAATCAAC
CL2431.Contig3_All-1	GGA(3*6)	5	CTTTAGCTGTCCACACTCCCTC	60.302	TTGATTAGAACTCTCGTCGCTTC	60.035	112	CTTTAGCTGTCCACACTCCCTCCGTCACCGTGAACAAAAACGGACGAATC[GGAGGAGGAGGAGGAGGA]AGAGACGACTGTTGGAGCGAGGAAGCGACGAGAGTTCTAATCAA
CL2443.Contig2_All-1	CCG(3*6)	5	ACTGACCACCGTCTTCTTGATT	60.038	ACTTTTCAGGTCAAAGCTCTCAA	59.573	160	ACTGACCACCGTCTTCTTGATTCCTCCCCCACGAAGCTTCCTCGTTCTCCTCCTCCTGCACCCGTTCTCCTCCT[CCGCCGCCGCCGCCGCCG]CCTAACCATACACCACCGCCGTTTCCGTCGAGAACCATCGTAAAGTTGAGAGCTTTGACCTGAAAAGT
CL2443.Contig4_All-1	CCG(3*6)	1	ACTGACCACCGTCTTCTTGATT	60.038	GTGAGGCTGTTTTCTCTCTTGAA	60.047	141	ACTGACCACCGTCTTCTTGATTCCTCCCCCACGAAGCTTCCTCGTTCTCCTCCTCCTGCACCCGTTCTCCTCCT[CCGCCGCCGCCGCCGCCG]CTGCCGTCTTCCTCCAGCTCAGGCGATTCAAGAGAGAAAACAGCCTCAC
CL2443.Contig4_All-1	CCG(3*6)	2	AACTGACCACCGTCTTCTTGAT	60.038	GTGAGGCTGTTTTCTCTCTTGAA	60.047	142	AACTGACCACCGTCTTCTTGATTCCTCCCCCACGAAGCTTCCTCGTTCTCCTCCTCCTGCACCCGTTCTCCTCCT[CCGCCGCCGCCGCCGCCG]CTGCCGTCTTCCTCCAGCTCAGGCGATTCAAGAGAGAAAACAGCCTCAC
CL2443.Contig4_All-1	CCG(3*6)	3	AACTGACCACCGTCTTCTTGATT	61.277	GTGAGGCTGTTTTCTCTCTTGAA	60.047	142	AACTGACCACCGTCTTCTTGATTCCTCCCCCACGAAGCTTCCTCGTTCTCCTCCTCCTGCACCCGTTCTCCTCCT[CCGCCGCCGCCGCCGCCG]CTGCCGTCTTCCTCCAGCTCAGGCGATTCAAGAGAGAAAACAGCCTCAC
CL2443.Contig4_All-1	CCG(3*6)	4	ACTGACCACCGTCTTCTTGATT	60.038	TGAGGCTGTTTTCTCTCTTGAAT	59.535	140	ACTGACCACCGTCTTCTTGATTCCTCCCCCACGAAGCTTCCTCGTTCTCCTCCTCCTGCACCCGTTCTCCTCCT[CCGCCGCCGCCGCCGCCG]CTGCCGTCTTCCTCCAGCTCAGGCGATTCAAGAGAGAAAACAGCCTCA
CL2443.Contig4_All-1	CCG(3*6)	5	AACTGACCACCGTCTTCTTGAT	60.038	TGAGGCTGTTTTCTCTCTTGAAT	59.535	141	AACTGACCACCGTCTTCTTGATTCCTCCCCCACGAAGCTTCCTCGTTCTCCTCCTCCTGCACCCGTTCTCCTCCT[CCGCCGCCGCCGCCGCCG]CTGCCGTCTTCCTCCAGCTCAGGCGATTCAAGAGAGAAAACAGCCTCA
CL2443.Contig5_All-1	CCG(3*6)	5	ACTGACCACCGTCTTCTTGATT	60.038	AGATCTGAGGTCAAAGCTCTCAA	59.652	160	ACTGACCACCGTCTTCTTGATTCCTCCCCCACGAAGCTTCCTCGTTCTCCTCCTCCTGCACCCGTTCTCCTCCT[CCGCCGCCGCCGCCGCCG]CCTAACCATACACCACCGCCGTTTCCGTCGAGAACCATCGTAAAGTTGAGAGCTTTGACCTCAGATCT
CL2443.Contig5_All-2	TC(2*10)	1	GCTTCATCCTTGTTAGGTTGCTT	60.976	AGACTCGGGGTAAGAGGTTGTT	60.4	158	GCTTCATCCTTGTTAGGTTGCT[TCTCTCTCTCTCTCTCTCTC]CTATGGAACCGCCGCCGCCTTCTCTCTCCTCCACAGCGGTGGCCTCCACCGTCGTCCCAACAACCACCGTCCCCGTTCCTCCTCCTCCTCACGCAACAACCTCTTACCCCGAGTCT
CL2443.Contig5_All-2	TC(2*10)	2	TCACTGCTTCATCCTTGTTAGGT	60.178	GTAAGAGGTTGTTGCGTGAGG	59.788	154	TCACTGCTTCATCCTTGTTAGGTTGCT[TCTCTCTCTCTCTCTCTCTC]CTATGGAACCGCCGCCGCCTTCTCTCTCCTCCACAGCGGTGGCCTCCACCGTCGTCCCAACAACCACCGTCCCCGTTCCTCCTCCTCCTCACGCAACAACCTCTTAC
CL2443.Contig5_All-2	TC(2*10)	3	TCACTGCTTCATCCTTGTTAGGT	60.178	GGTAAGAGGTTGTTGCGTGAG	59.788	155	TCACTGCTTCATCCTTGTTAGGTTGCT[TCTCTCTCTCTCTCTCTCTC]CTATGGAACCGCCGCCGCCTTCTCTCTCCTCCACAGCGGTGGCCTCCACCGTCGTCCCAACAACCACCGTCCCCGTTCCTCCTCCTCCTCACGCAACAACCTCTTACC
CL2443.Contig5_All-2	TC(2*10)	4	GTCACTGCTTCATCCTTGTTAGG	60.178	GTAAGAGGTTGTTGCGTGAGG	59.788	155	GTCACTGCTTCATCCTTGTTAGGTTGCT[TCTCTCTCTCTCTCTCTCTC]CTATGGAACCGCCGCCGCCTTCTCTCTCCTCCACAGCGGTGGCCTCCACCGTCGTCCCAACAACCACCGTCCCCGTTCCTCCTCCTCCTCACGCAACAACCTCTTAC
CL2443.Contig5_All-2	TC(2*10)	5	GTCACTGCTTCATCCTTGTTAGG	60.178	GGTAAGAGGTTGTTGCGTGAG	59.788	156	GTCACTGCTTCATCCTTGTTAGGTTGCT[TCTCTCTCTCTCTCTCTCTC]CTATGGAACCGCCGCCGCCTTCTCTCTCCTCCACAGCGGTGGCCTCCACCGTCGTCCCAACAACCACCGTCCCCGTTCCTCCTCCTCCTCACGCAACAACCTCTTACC
CL246.Contig2_All-1	AT(2*8)	1	TAATGCAGATGGCCTAAGATGAT	59.969	GATGATGATGTGCTGCTTTGTAA	60.152	106	TAATGCAGATGGCCTAAGATGATCCCTTCCTTCCCCAATCAACAACAATAAACAATAATTAA[ATATATATATATATAT]CTAGTTTACAAAGCAGCACATCATCATC
CL246.Contig2_All-1	AT(2*8)	2	TAATGCAGATGGCCTAAGATGAT	59.969	TGATGATGTGCTGCTTTGTAAAC	60.187	104	TAATGCAGATGGCCTAAGATGATCCCTTCCTTCCCCAATCAACAACAATAAACAATAATTAA[ATATATATATATATAT]CTAGTTTACAAAGCAGCACATCATCA
CL246.Contig2_All-1	AT(2*8)	3	TAATGCAGATGGCCTAAGATGAT	59.969	AGATGATGATGTGCTGCTTTGTA	59.789	107	TAATGCAGATGGCCTAAGATGATCCCTTCCTTCCCCAATCAACAACAATAAACAATAATTAA[ATATATATATATATAT]CTAGTTTACAAAGCAGCACATCATCATCT
CL246.Contig2_All-1	AT(2*8)	4	ACTAATGCAGATGGCCTAAGATG	59.664	GATGATGATGTGCTGCTTTGTAA	60.152	108	ACTAATGCAGATGGCCTAAGATGATCCCTTCCTTCCCCAATCAACAACAATAAACAATAATTAA[ATATATATATATATAT]CTAGTTTACAAAGCAGCACATCATCATC
CL246.Contig2_All-1	AT(2*8)	5	CACTAATGCAGATGGCCTAAGAT	59.664	GATGATGATGTGCTGCTTTGTAA	60.152	109	CACTAATGCAGATGGCCTAAGATGATCCCTTCCTTCCCCAATCAACAACAATAAACAATAATTAA[ATATATATATATATAT]CTAGTTTACAAAGCAGCACATCATCATC
CL2464.Contig1_All-1	CA(2*7)	1	GTTTGAATCGTCGAAGAAGTTGT	59.688	TGTTCTTGACTTCCCCTACAAGA	60.151	134	GTTTGAATCGTCGAAGAAGTTGTTCCAGACGACGACGAGTCCATCCAG[CACACACACACACA]AACAAACAAAGAAGTCTTTTTCGAGAAGAGAGAATATTAAAATGGGTTTTCTTGTAGGGGAAGTCAAGAACA
CL2464.Contig1_All-1	CA(2*7)	2	GTTTGAATCGTCGAAGAAGTTGT	59.688	TTCTGTTCTTGACTTCCCCTACA	60.151	137	GTTTGAATCGTCGAAGAAGTTGTTCCAGACGACGACGAGTCCATCCAG[CACACACACACACA]AACAAACAAAGAAGTCTTTTTCGAGAAGAGAGAATATTAAAATGGGTTTTCTTGTAGGGGAAGTCAAGAACAGAA
CL2464.Contig1_All-1	CA(2*7)	3	GTTTGAATCGTCGAAGAAGTTGT	59.688	TGTTCTGTTCTTGACTTCCCCTA	60.151	139	GTTTGAATCGTCGAAGAAGTTGTTCCAGACGACGACGAGTCCATCCAG[CACACACACACACA]AACAAACAAAGAAGTCTTTTTCGAGAAGAGAGAATATTAAAATGGGTTTTCTTGTAGGGGAAGTCAAGAACAGAACA
CL2464.Contig1_All-1	CA(2*7)	4	GTTTGAATCGTCGAAGAAGTTGT	59.688	TTCTGTTCTGTTCTTGACTTCCC	59.781	142	GTTTGAATCGTCGAAGAAGTTGTTCCAGACGACGACGAGTCCATCCAG[CACACACACACACA]AACAAACAAAGAAGTCTTTTTCGAGAAGAGAGAATATTAAAATGGGTTTTCTTGTAGGGGAAGTCAAGAACAGAACAGAA
CL2464.Contig1_All-1	CA(2*7)	5	GTTTGAATCGTCGAAGAAGTTGT	59.688	CCCCTACAAGAAAACCCATTTTA	60.423	122	GTTTGAATCGTCGAAGAAGTTGTTCCAGACGACGACGAGTCCATCCAG[CACACACACACACA]AACAAACAAAGAAGTCTTTTTCGAGAAGAGAGAATATTAAAATGGGTTTTCTTGTAGGGG
CL2470.Contig2_All-2	TC(2*7)	1	ATCTGATTCTGAGATCCTCCTCC	60.054	GGAAAGAGACTTCAAACACGAGA	59.914	106	ATCTGATTCTGAGATCCTCCTCCTACCTTTTGATTGA[TCTCTCTCTCTCTC]CTCCCTGACGATAGAGAAAGAGTTTTGATGTTTCTCGTGTTTGAAGTCTCTTTCC
CL2470.Contig2_All-2	TC(2*7)	2	GAGATCCTCCTCCTACCTTTTGA	60.082	GGAAAGAGACTTCAAACACGAGA	59.914	96	GAGATCCTCCTCCTACCTTTTGATTGA[TCTCTCTCTCTCTC]CTCCCTGACGATAGAGAAAGAGTTTTGATGTTTCTCGTGTTTGAAGTCTCTTTCC
CL2470.Contig2_All-2	TC(2*7)	3	CCTCCTCCTACCTTTTGATTGAT	59.854	GGAAAGAGACTTCAAACACGAGA	59.914	91	CCTCCTCCTACCTTTTGATTGA[TCTCTCTCTCTCTC]CTCCCTGACGATAGAGAAAGAGTTTTGATGTTTCTCGTGTTTGAAGTCTCTTTCC
CL2470.Contig2_All-2	TC(2*7)	4	ATCCTCCTCCTACCTTTTGATTG	59.854	GGAAAGAGACTTCAAACACGAGA	59.914	93	ATCCTCCTCCTACCTTTTGATTGA[TCTCTCTCTCTCTC]CTCCCTGACGATAGAGAAAGAGTTTTGATGTTTCTCGTGTTTGAAGTCTCTTTCC
CL2470.Contig2_All-2	TC(2*7)	5	ATCTGATTCTGAGATCCTCCTCC	60.054	TCACACAGTGATTTGGAAAGAGA	59.766	120	ATCTGATTCTGAGATCCTCCTCCTACCTTTTGATTGA[TCTCTCTCTCTCTC]CTCCCTGACGATAGAGAAAGAGTTTTGATGTTTCTCGTGTTTGAAGTCTCTTTCCAAATCACTGTGTGA
CL2471.Contig1_All-1	GCC(3*5)	1	AAAGGAGCAGTGTTTCCTTCTTC	60.28	ATAGTTATGGCGATTGGTAACGA	59.781	86	AAAGGAGCAGTGTTTCCTTCTTCCTCCTGA[GCCGCCGCCGCCGCC]TTGTTAGAGCCGCCAGAATCGTTACCAATCGCCATAACTAT
CL2471.Contig1_All-1	GCC(3*5)	2	AAAGGAGCAGTGTTTCCTTCTTC	60.28	GATAGTTATGGCGATTGGTAACG	59.781	87	AAAGGAGCAGTGTTTCCTTCTTCCTCCTGA[GCCGCCGCCGCCGCC]TTGTTAGAGCCGCCAGAATCGTTACCAATCGCCATAACTATC
CL2471.Contig1_All-1	TCT(3*6)	1	CGTTACCAATCGCCATAACTATC	59.781	CGAGGAGATTGAAAGAGGAAGAT	60.209	141	CGTTACCAATCGCCATAACTATCTTC[TCTTCTTCTTCTTCTTCT]TCACCCACTACCTCTTTACCCTTCTTCTTCTCTATATCGCTATCCTTTAGATTCTCCTTAAGGGTGACCTTCTTATCTTCCTCTTTCAATCTCCTCG
CL2471.Contig1_All-1	TCT(3*6)	2	ATCGTTACCAATCGCCATAACTA	59.781	CGAGGAGATTGAAAGAGGAAGAT	60.209	143	ATCGTTACCAATCGCCATAACTATCTTC[TCTTCTTCTTCTTCTTCT]TCACCCACTACCTCTTTACCCTTCTTCTTCTCTATATCGCTATCCTTTAGATTCTCCTTAAGGGTGACCTTCTTATCTTCCTCTTTCAATCTCCTCG
CL2471.Contig1_All-1	TCT(3*6)	4	CGTTACCAATCGCCATAACTATC	59.781	AGAGGAAGATAAGAAGGTCACCC	59.158	128	CGTTACCAATCGCCATAACTATCTTC[TCTTCTTCTTCTTCTTCT]TCACCCACTACCTCTTTACCCTTCTTCTTCTCTATATCGCTATCCTTTAGATTCTCCTTAAGGGTGACCTTCTTATCTTCCTCT
CL2471.Contig1_All-1	TCT(3*6)	5	ATCGTTACCAATCGCCATAACTA	59.781	AGAGGAAGATAAGAAGGTCACCC	59.158	130	ATCGTTACCAATCGCCATAACTATCTTC[TCTTCTTCTTCTTCTTCT]TCACCCACTACCTCTTTACCCTTCTTCTTCTCTATATCGCTATCCTTTAGATTCTCCTTAAGGGTGACCTTCTTATCTTCCTCT
CL2488.Contig1_All-1	AT(2*10)	1	GAATTGGAGAGAGGAGAGAAAGG	59.846	CCAAAAAGACGAAAGAGAAAACC	60.47	88	GAATTGGAGAGAGGAGAGAAAGGGCCATGG[ATATATATATATATATATAT]AGAGAGTAAAAAAAAGGTTTTCTCTTTCGTCTTTTTGG
CL2488.Contig1_All-1	AT(2*10)	2	GGAATTGGAGAGAGGAGAGAAAG	59.846	CCAAAAAGACGAAAGAGAAAACC	60.47	89	GGAATTGGAGAGAGGAGAGAAAGGGCCATGG[ATATATATATATATATATAT]AGAGAGTAAAAAAAAGGTTTTCTCTTTCGTCTTTTTGG
CL2488.Contig1_All-1	AT(2*10)	3	AGGAATTGGAGAGAGGAGAGAAA	59.846	CCAAAAAGACGAAAGAGAAAACC	60.47	90	AGGAATTGGAGAGAGGAGAGAAAGGGCCATGG[ATATATATATATATATATAT]AGAGAGTAAAAAAAAGGTTTTCTCTTTCGTCTTTTTGG
CL2488.Contig1_All-1	AT(2*10)	4	AAGGAATTGGAGAGAGGAGAGAA	59.846	CCAAAAAGACGAAAGAGAAAACC	60.47	91	AAGGAATTGGAGAGAGGAGAGAAAGGGCCATGG[ATATATATATATATATATAT]AGAGAGTAAAAAAAAGGTTTTCTCTTTCGTCTTTTTGG
CL2488.Contig1_All-1	AT(2*10)	5	GAATTGGAGAGAGGAGAGAAAGG	59.846	TCTTCCAAAAAGACGAAAGAGAA	59.527	92	GAATTGGAGAGAGGAGAGAAAGGGCCATGG[ATATATATATATATATATAT]AGAGAGTAAAAAAAAGGTTTTCTCTTTCGTCTTTTTGGAAGA
CL2492.Contig2_All-1	CCT(3*6)	1	AGCTTAGAGGATGCAGATGACTG	60.054	TAAACGAAAAGGTTGCTGATCTC	59.786	160	AGCTTAGAGGATGCAGATGACTGGAACCAGTTTCGAAATGCTGTGCGTGCTACAATCAGGGAAACG[CCTCCTCCTCCTCCTCCT]CCACCCGTTAGAAAATCAACATCTCAGGCTTCATCTCCACGGCAACCACCTCAGAGATCAGCAACCTTTTCGTTTA
CL2492.Contig2_All-1	CCT(3*6)	2	AGCTTAGAGGATGCAGATGACTG	60.054	GAGATGAAGCCTGAGATGTTGAT	59.733	121	AGCTTAGAGGATGCAGATGACTGGAACCAGTTTCGAAATGCTGTGCGTGCTACAATCAGGGAAACG[CCTCCTCCTCCTCCTCCT]CCACCCGTTAGAAAATCAACATCTCAGGCTTCATCTC
CL2492.Contig2_All-1	CCT(3*6)	3	CAGCTTAGAGGATGCAGATGACT	60.054	GAGATGAAGCCTGAGATGTTGAT	59.733	122	CAGCTTAGAGGATGCAGATGACTGGAACCAGTTTCGAAATGCTGTGCGTGCTACAATCAGGGAAACG[CCTCCTCCTCCTCCTCCT]CCACCCGTTAGAAAATCAACATCTCAGGCTTCATCTC
CL2492.Contig2_All-1	CCT(3*6)	4	ACTTTGGAAGCAGCTTAGAGGAT	59.934	GAGATGAAGCCTGAGATGTTGAT	59.733	132	ACTTTGGAAGCAGCTTAGAGGATGCAGATGACTGGAACCAGTTTCGAAATGCTGTGCGTGCTACAATCAGGGAAACG[CCTCCTCCTCCTCCTCCT]CCACCCGTTAGAAAATCAACATCTCAGGCTTCATCTC
CL2492.Contig2_All-1	CCT(3*6)	5	AGCTTAGAGGATGCAGATGACTG	60.054	TGAGATGTTGATTTTCTAACGGG	60.35	110	AGCTTAGAGGATGCAGATGACTGGAACCAGTTTCGAAATGCTGTGCGTGCTACAATCAGGGAAACG[CCTCCTCCTCCTCCTCCT]CCACCCGTTAGAAAATCAACATCTCA
CL2511.Contig2_All-1	GTT(3*6)	1	CACCAGTCTCCGAGGTTTTTAC	60.033	GCCTAATTTGCATGTTTTCAAAG	60.019	159	CACCAGTCTCCGAGGTTTTTACCGTCTTGTAAATCTGTTTTGTTCTGTGGTAAATTATTGAAAATAAAATAAAATAAACCATAACATTGTTGTTTACC[GTTGTTGTTGTTGTTGTT]GTCTTTGCCCGAAGAAGAAGCTTTGAAAACATGCAAATTAGGC
CL2511.Contig2_All-1	GTT(3*6)	2	CGAGGTTTTTACCGTCTTGTAAAT	59.847	GCCTAATTTGCATGTTTTCAAAG	60.019	149	CGAGGTTTTTACCGTCTTGTAAATCTGTTTTGTTCTGTGGTAAATTATTGAAAATAAAATAAAATAAACCATAACATTGTTGTTTACC[GTTGTTGTTGTTGTTGTT]GTCTTTGCCCGAAGAAGAAGCTTTGAAAACATGCAAATTAGGC
CL2511.Contig2_All-1	GTT(3*6)	3	CACCAGTCTCCGAGGTTTTTAC	60.033	TTTGCATGTTTTCAAAGCTTCTT	60.276	153	CACCAGTCTCCGAGGTTTTTACCGTCTTGTAAATCTGTTTTGTTCTGTGGTAAATTATTGAAAATAAAATAAAATAAACCATAACATTGTTGTTTACC[GTTGTTGTTGTTGTTGTT]GTCTTTGCCCGAAGAAGAAGCTTTGAAAACATGCAAA
CL2511.Contig2_All-1	GTT(3*6)	4	CCGAGGTTTTTACCGTCTTGTA	60.387	GCCTAATTTGCATGTTTTCAAAG	60.019	150	CCGAGGTTTTTACCGTCTTGTAAATCTGTTTTGTTCTGTGGTAAATTATTGAAAATAAAATAAAATAAACCATAACATTGTTGTTTACC[GTTGTTGTTGTTGTTGTT]GTCTTTGCCCGAAGAAGAAGCTTTGAAAACATGCAAATTAGGC
CL2511.Contig2_All-1	GTT(3*6)	5	CGAGGTTTTTACCGTCTTGTAAAT	59.847	TTTGCATGTTTTCAAAGCTTCTT	60.276	143	CGAGGTTTTTACCGTCTTGTAAATCTGTTTTGTTCTGTGGTAAATTATTGAAAATAAAATAAAATAAACCATAACATTGTTGTTTACC[GTTGTTGTTGTTGTTGTT]GTCTTTGCCCGAAGAAGAAGCTTTGAAAACATGCAAA
CL2522.Contig1_All-1	AAC(3*5)	1	CAATAGAGGAAACTGGGGACTTT	59.888	ATTTCCCCTATAGACCCATCAAA	59.93	144	CAATAGAGGAAACTGGGGACTTTCGGATGCTAATGGCTATGGGAGAAGCTTTGGGACAAGTTCTGGACTTTCTGCGTTACCATTCTCTGGTAGT[AACAACAACAACAAC]AATACAAACGGTTTTGATGGGTCTATAGGGGAAAT
CL2522.Contig1_All-1	AAC(3*5)	2	GGTAACAATAGAGGAAACTGGGG	60.115	ATTTCCCCTATAGACCCATCAAA	59.93	149	GGTAACAATAGAGGAAACTGGGGACTTTCGGATGCTAATGGCTATGGGAGAAGCTTTGGGACAAGTTCTGGACTTTCTGCGTTACCATTCTCTGGTAGT[AACAACAACAACAAC]AATACAAACGGTTTTGATGGGTCTATAGGGGAAAT
CL2522.Contig1_All-1	AAC(3*5)	3	CAATAGAGGAAACTGGGGACTTT	59.888	TTCCCTCTGTACATTTCCCCTAT	60.082	156	CAATAGAGGAAACTGGGGACTTTCGGATGCTAATGGCTATGGGAGAAGCTTTGGGACAAGTTCTGGACTTTCTGCGTTACCATTCTCTGGTAGT[AACAACAACAACAAC]AATACAAACGGTTTTGATGGGTCTATAGGGGAAATGTACAGAGGGAA
CL2522.Contig1_All-1	AAC(3*5)	4	ACTTTCTGCGTTACCATTCTCTG	59.833	TTCCCTCTGTACATTTCCCCTAT	60.082	90	ACTTTCTGCGTTACCATTCTCTGGTAGT[AACAACAACAACAAC]AATACAAACGGTTTTGATGGGTCTATAGGGGAAATGTACAGAGGGAA
CL2522.Contig1_All-1	AAC(3*5)	5	CTGCGTTACCATTCTCTGGTAGT	59.725	TTCCCTCTGTACATTTCCCCTAT	60.082	85	CTGCGTTACCATTCTCTGGTAGT[AACAACAACAACAAC]AATACAAACGGTTTTGATGGGTCTATAGGGGAAATGTACAGAGGGAA
CL2523.Contig1_All-1	AG(2*6)	2	AGATTTTTCGGCAGACTTCTTCT	59.914	AATCTCGAAGACACCACTCTCTC	59.012	139	AGATTTTTCGGCAGACTTCTTCTCACAGCGGAGTCTCATCTTTCTCCAGCGGAAGGGTAA[AGAGAGAGAGAG]AAGTTTTCAGCGGTGACGGCGAAGAAGAGGCGGAGGAGACGACGGAGAGAGTGGTGTCTTCGAGATT
CL2523.Contig1_All-1	AG(2*6)	4	AGATTTTTCGGCAGACTTCTTCT	59.914	ATCTCGAAGACACCACTCTCTCC	61.18	138	AGATTTTTCGGCAGACTTCTTCTCACAGCGGAGTCTCATCTTTCTCCAGCGGAAGGGTAA[AGAGAGAGAGAG]AAGTTTTCAGCGGTGACGGCGAAGAAGAGGCGGAGGAGACGACGGAGAGAGTGGTGTCTTCGAGAT
CL2523.Contig2_All-1	GGT(3*5)	1	ATGTGCCCTTCTTGTGAGAGACT	61.574	GCTGTAGAAGGACTAGTGAGAGGG	59.97	155	ATGTGCCCTTCTTGTGAGAGACTCGGC[GGTGGTGGTGGTGGT]GCTGCAGGAGGCGGCGGAGGTACGGCAGAGGTTAATGGAGGGACAGCGAAAGGAGCTTTCTCCGTCGTCACAAAGCCTCGCTTCTTCAACCCTCTCACTAGTCCTTCTACAGC
CL2523.Contig2_All-1	GGT(3*5)	2	ATGTGCCCTTCTTGTGAGAGACT	61.574	GACTAGTGAGAGGGTTGAAGAAGC	59.956	145	ATGTGCCCTTCTTGTGAGAGACTCGGC[GGTGGTGGTGGTGGT]GCTGCAGGAGGCGGCGGAGGTACGGCAGAGGTTAATGGAGGGACAGCGAAAGGAGCTTTCTCCGTCGTCACAAAGCCTCGCTTCTTCAACCCTCTCACTAGTC
CL2523.Contig2_All-1	GGT(3*5)	3	ATGTGCCCTTCTTGTGAGAGACT	61.574	GGACTAGTGAGAGGGTTGAAGAA	58.909	146	ATGTGCCCTTCTTGTGAGAGACTCGGC[GGTGGTGGTGGTGGT]GCTGCAGGAGGCGGCGGAGGTACGGCAGAGGTTAATGGAGGGACAGCGAAAGGAGCTTTCTCCGTCGTCACAAAGCCTCGCTTCTTCAACCCTCTCACTAGTCC
CL2523.Contig2_All-1	GGT(3*5)	4	ATGTGCCCTTCTTGTGAGAGACT	61.574	GAAGGACTAGTGAGAGGGTTGAA	58.909	149	ATGTGCCCTTCTTGTGAGAGACTCGGC[GGTGGTGGTGGTGGT]GCTGCAGGAGGCGGCGGAGGTACGGCAGAGGTTAATGGAGGGACAGCGAAAGGAGCTTTCTCCGTCGTCACAAAGCCTCGCTTCTTCAACCCTCTCACTAGTCCTTC
CL2523.Contig2_All-1	GGT(3*5)	5	ATGTGCCCTTCTTGTGAGAGAC	60.69	GCTGTAGAAGGACTAGTGAGAGGG	59.97	155	ATGTGCCCTTCTTGTGAGAGACTCGGC[GGTGGTGGTGGTGGT]GCTGCAGGAGGCGGCGGAGGTACGGCAGAGGTTAATGGAGGGACAGCGAAAGGAGCTTTCTCCGTCGTCACAAAGCCTCGCTTCTTCAACCCTCTCACTAGTCCTTCTACAGC
CL2523.Contig4_All-1	TC(2*6)	1	AGTCTCTCCGTCTTCTCCTTCTC	59.658	CTTTCTCAACCGGAAGAGTAGTG	59.459	88	AGTCTCTCCGTCTTCTCCTTCTCCTCCTCCTCCTGCGACTCTTCGCAGCCG[TCTCTCTCTCTC]TTCACTACTCTTCCGGTTGAGAAAG
CL2523.Contig4_All-1	TC(2*6)	2	AGTCTCTCCGTCTTCTCCTTCTC	59.658	AGCGGAGTCTCTTCTTTCTCAAC	60.541	101	AGTCTCTCCGTCTTCTCCTTCTCCTCCTCCTCCTGCGACTCTTCGCAGCCG[TCTCTCTCTCTC]TTCACTACTCTTCCGGTTGAGAAAGAAGAGACTCCGCT
CL2523.Contig4_All-1	TC(2*6)	3	AGTCTCTCCGTCTTCTCCTTCTC	59.658	GTCTCTTCTTTCTCAACCGGAAG	60.747	95	AGTCTCTCCGTCTTCTCCTTCTCCTCCTCCTCCTGCGACTCTTCGCAGCCG[TCTCTCTCTCTC]TTCACTACTCTTCCGGTTGAGAAAGAAGAGAC
CL2523.Contig4_All-1	TC(2*6)	4	AGTCTCTCCGTCTTCTCCTTCTC	59.658	AGTCTCTTCTTTCTCAACCGGAA	60.747	96	AGTCTCTCCGTCTTCTCCTTCTCCTCCTCCTCCTGCGACTCTTCGCAGCCG[TCTCTCTCTCTC]TTCACTACTCTTCCGGTTGAGAAAGAAGAGACT
CL2523.Contig4_All-1	TC(2*6)	5	AAGTCTCTCCGTCTTCTCCTTCT	59.192	TTTCTCAACCGGAAGAGTAGTGA	60.281	88	AAGTCTCTCCGTCTTCTCCTTCTCCTCCTCCTCCTGCGACTCTTCGCAGCCG[TCTCTCTCTCTC]TTCACTACTCTTCCGGTTGAGAAA
CL2525.Contig4_All-1	TAG(3*9)	3	AGACAGAAGAAGACAATGGCAAA	60.289	GTGCATCACATTCATGTTCATCT	59.88	160	AGACAGAAGAAGACAATGGCAAACTCATGACGGTTCCTCTTATAAGCAGGACAACAATCAC[TAGTAGTAGTAGTAGTAGTAGTAGTAG]ATGAGAACATTTTTAGCCAGGAGGCCAGTTCATTTGGCGTCCTCCAATGAGATGAACATGAATGTGATGCAC
CL2525.Contig4_All-1	TAG(3*9)	4	GAAGAAGACAATGGCAAACTCAT	59.65	GTGCATCACATTCATGTTCATCT	59.88	155	GAAGAAGACAATGGCAAACTCATGACGGTTCCTCTTATAAGCAGGACAACAATCAC[TAGTAGTAGTAGTAGTAGTAGTAGTAG]ATGAGAACATTTTTAGCCAGGAGGCCAGTTCATTTGGCGTCCTCCAATGAGATGAACATGAATGTGATGCAC
CL2527.Contig3_All-1	CTT(3*5)	1	ATAAGCTTCGCTCATCGCTATC	60.002	AAGAAAACCCTTATCGCAAAATC	59.873	157	ATAAGCTTCGCTCATCGCTATCGTCATCATCCCGCAACTAACCCCTCTTTTCTCCGCATCTTC[CTTCTTCTTCTTCTT]CATAAAGCCTCGTGATTTTTTTCGAAGATCGTGACTAAAAATCTACACAAAGTCTAGATTTTGCGATAAGGGTTTTCTT
CL2527.Contig3_All-1	CTT(3*5)	2	ATAAGCTTCGCTCATCGCTATC	60.002	GAAGAAAACCCTTATCGCAAAAT	59.873	158	ATAAGCTTCGCTCATCGCTATCGTCATCATCCCGCAACTAACCCCTCTTTTCTCCGCATCTTC[CTTCTTCTTCTTCTT]CATAAAGCCTCGTGATTTTTTTCGAAGATCGTGACTAAAAATCTACACAAAGTCTAGATTTTGCGATAAGGGTTTTCTTC
CL2527.Contig3_All-1	CTT(3*5)	3	AATAAGCTTCGCTCATCGCTATC	61.151	AAGAAAACCCTTATCGCAAAATC	59.873	158	AATAAGCTTCGCTCATCGCTATCGTCATCATCCCGCAACTAACCCCTCTTTTCTCCGCATCTTC[CTTCTTCTTCTTCTT]CATAAAGCCTCGTGATTTTTTTCGAAGATCGTGACTAAAAATCTACACAAAGTCTAGATTTTGCGATAAGGGTTTTCTT
CL2527.Contig3_All-1	CTT(3*5)	4	AATAAGCTTCGCTCATCGCTATC	61.151	GAAGAAAACCCTTATCGCAAAAT	59.873	159	AATAAGCTTCGCTCATCGCTATCGTCATCATCCCGCAACTAACCCCTCTTTTCTCCGCATCTTC[CTTCTTCTTCTTCTT]CATAAAGCCTCGTGATTTTTTTCGAAGATCGTGACTAAAAATCTACACAAAGTCTAGATTTTGCGATAAGGGTTTTCTTC
CL2527.Contig3_All-1	CTT(3*5)	5	ATAAGCTTCGCTCATCGCTATC	60.002	AGAAAACCCTTATCGCAAAATCT	59.556	156	ATAAGCTTCGCTCATCGCTATCGTCATCATCCCGCAACTAACCCCTCTTTTCTCCGCATCTTC[CTTCTTCTTCTTCTT]CATAAAGCCTCGTGATTTTTTTCGAAGATCGTGACTAAAAATCTACACAAAGTCTAGATTTTGCGATAAGGGTTTTCT
CL2543.Contig4_All-1	ACA(3*6)	1	GCCTAATTTGCATGTTTTCAAAG	60.019	CTGTTCCATAAAAGACAGGTTGC	60.048	145	GCCTAATTTGCATGTTTTCAAAGCTTCTTCTTCGGGCAAAG[ACAACAACAACAACAACA]ACGGTGGTCAAGCTAGTGTGCAAGGCGTCAAGGCTCAAGCGTGGGATCCGAGGACCATGCTGTGCAACCTGTCTTTTATGGAACAG
CL2543.Contig4_All-1	ACA(3*6)	2	GCCTAATTTGCATGTTTTCAAAG	60.019	GTTCCATAAAAGACAGGTTGCAC	59.926	143	GCCTAATTTGCATGTTTTCAAAGCTTCTTCTTCGGGCAAAG[ACAACAACAACAACAACA]ACGGTGGTCAAGCTAGTGTGCAAGGCGTCAAGGCTCAAGCGTGGGATCCGAGGACCATGCTGTGCAACCTGTCTTTTATGGAAC
CL2543.Contig4_All-1	ACA(3*6)	3	GCCTAATTTGCATGTTTTCAAAG	60.019	ATAAAAGACAGGTTGCACAGCAT	60.075	138	GCCTAATTTGCATGTTTTCAAAGCTTCTTCTTCGGGCAAAG[ACAACAACAACAACAACA]ACGGTGGTCAAGCTAGTGTGCAAGGCGTCAAGGCTCAAGCGTGGGATCCGAGGACCATGCTGTGCAACCTGTCTTTTAT
CL2543.Contig4_All-1	ACA(3*6)	4	TTTGCATGTTTTCAAAGCTTCTT	60.276	CTGTTCCATAAAAGACAGGTTGC	60.048	139	TTTGCATGTTTTCAAAGCTTCTTCTTCGGGCAAAG[ACAACAACAACAACAACA]ACGGTGGTCAAGCTAGTGTGCAAGGCGTCAAGGCTCAAGCGTGGGATCCGAGGACCATGCTGTGCAACCTGTCTTTTATGGAACAG
CL2543.Contig4_All-1	ACA(3*6)	5	TTTGCATGTTTTCAAAGCTTCTT	60.276	GTTCCATAAAAGACAGGTTGCAC	59.926	137	TTTGCATGTTTTCAAAGCTTCTTCTTCGGGCAAAG[ACAACAACAACAACAACA]ACGGTGGTCAAGCTAGTGTGCAAGGCGTCAAGGCTCAAGCGTGGGATCCGAGGACCATGCTGTGCAACCTGTCTTTTATGGAAC
CL2560.Contig2_All-1	CTC(3*5)	1	ACTCCGTTACTCAATTGTTTCCA	59.92	AGGGGATGAAGAAGAAAACAGAG	60.115	149	ACTCCGTTACTCAATTGTTTCCATCAATTTCTTCTT[CTCCTCCTCCTCCTC]CCTCTCTTTCTCTTCCTCTTCACCAATGCCACGTAACCCTAGATTCTGCTTCTTCCTCTTTCTTTTCTTAAACTCCTCTGTTTTCTTCTTCATCCCCT
CL2560.Contig2_All-1	CTC(3*5)	2	CACTCCGTTACTCAATTGTTTCC	59.92	AGGGGATGAAGAAGAAAACAGAG	60.115	150	CACTCCGTTACTCAATTGTTTCCATCAATTTCTTCTT[CTCCTCCTCCTCCTC]CCTCTCTTTCTCTTCCTCTTCACCAATGCCACGTAACCCTAGATTCTGCTTCTTCCTCTTTCTTTTCTTAAACTCCTCTGTTTTCTTCTTCATCCCCT
CL2560.Contig2_All-1	CTC(3*5)	3	ACTCCGTTACTCAATTGTTTCCA	59.92	TACAGAGAAACAGGGGATGAAGA	60.116	160	ACTCCGTTACTCAATTGTTTCCATCAATTTCTTCTT[CTCCTCCTCCTCCTC]CCTCTCTTTCTCTTCCTCTTCACCAATGCCACGTAACCCTAGATTCTGCTTCTTCCTCTTTCTTTTCTTAAACTCCTCTGTTTTCTTCTTCATCCCCTGTTTCTCTGTA
CL2560.Contig2_All-1	CTC(3*5)	4	ACTCCGTTACTCAATTGTTTCCA	59.92	AAACAGGGGATGAAGAAGAAAAC	59.874	153	ACTCCGTTACTCAATTGTTTCCATCAATTTCTTCTT[CTCCTCCTCCTCCTC]CCTCTCTTTCTCTTCCTCTTCACCAATGCCACGTAACCCTAGATTCTGCTTCTTCCTCTTTCTTTTCTTAAACTCCTCTGTTTTCTTCTTCATCCCCTGTTT
CL2560.Contig2_All-1	CTC(3*5)	5	ACTCCGTTACTCAATTGTTTCCA	59.92	AGAATCTAGGGTTACGTGGCATT	60.262	98	ACTCCGTTACTCAATTGTTTCCATCAATTTCTTCTT[CTCCTCCTCCTCCTC]CCTCTCTTTCTCTTCCTCTTCACCAATGCCACGTAACCCTAGATTCT
CL2570.Contig1_All-2	TGA(3*7)	1	AGGTTACTTGCAGAGTGCTTACG	60.016	AAACTTCCCGAGCTTATCATCAC	60.829	94	AGGTTACTTGCAGAGTGCTTACGTTCATCCGGTTTTCAAAGGAGG[TGATGATGATGATGATGATGA]CTATGGTGATGATAAGCTCGGGAAGTTT
CL2570.Contig1_All-2	TGA(3*7)	2	CTTTGCAGGAAGCTAAGATGAAA	60.03	AAACTTCCCGAGCTTATCATCAC	60.829	158	CTTTGCAGGAAGCTAAGATGAAAGATACGCTGGAGAGCGCGAGGGAGCCGAACCTGAACCTGAAAGGTTACTTGCAGAGTGCTTACGTTCATCCGGTTTTCAAAGGAGG[TGATGATGATGATGATGATGA]CTATGGTGATGATAAGCTCGGGAAGTTT
CL2570.Contig1_All-2	TGA(3*7)	3	TACTTGCAGAGTGCTTACGTTCA	60.123	AAACTTCCCGAGCTTATCATCAC	60.829	90	TACTTGCAGAGTGCTTACGTTCATCCGGTTTTCAAAGGAGG[TGATGATGATGATGATGATGA]CTATGGTGATGATAAGCTCGGGAAGTTT
CL2570.Contig1_All-2	TGA(3*7)	4	AGGTTACTTGCAGAGTGCTTACG	60.016	CTCAAACTTCCCGAGCTTATCAT	60.941	97	AGGTTACTTGCAGAGTGCTTACGTTCATCCGGTTTTCAAAGGAGG[TGATGATGATGATGATGATGA]CTATGGTGATGATAAGCTCGGGAAGTTTGAG
CL2570.Contig1_All-2	TGA(3*7)	5	TACTTGCAGAGTGCTTACGTTCA	60.123	CTCAAACTTCCCGAGCTTATCAT	60.941	93	TACTTGCAGAGTGCTTACGTTCATCCGGTTTTCAAAGGAGG[TGATGATGATGATGATGATGA]CTATGGTGATGATAAGCTCGGGAAGTTTGAG
CL2570.Contig3_All-2	TGA(3*5)	1	GATACGTTGGAAAGAGCAAAAGA	59.786	TATGATGACTTCACCCTCCAACT	59.878	144	GATACGTTGGAAAGAGCAAAAGAGCCGAACTTGAACCTGAAAGGCTACCTGCAAGAAGCTTATATTCATCCTGTTTTCAAAGGCGGTGATGG[TGATGATGATGATGA]CAGTGTGCTTGGGAAGTTGGAGGGTGAAGTCATCATA
CL2570.Contig3_All-2	TGA(3*5)	2	GATACGTTGGAAAGAGCAAAAGA	59.786	CTATGATGACTTCACCCTCCAAC	59.878	145	GATACGTTGGAAAGAGCAAAAGAGCCGAACTTGAACCTGAAAGGCTACCTGCAAGAAGCTTATATTCATCCTGTTTTCAAAGGCGGTGATGG[TGATGATGATGATGA]CAGTGTGCTTGGGAAGTTGGAGGGTGAAGTCATCATAG
CL2570.Contig3_All-2	TGA(3*5)	3	GATACGTTGGAAAGAGCAAAAGA	59.786	ACTATGATGACTTCACCCTCCAA	59.878	146	GATACGTTGGAAAGAGCAAAAGAGCCGAACTTGAACCTGAAAGGCTACCTGCAAGAAGCTTATATTCATCCTGTTTTCAAAGGCGGTGATGG[TGATGATGATGATGA]CAGTGTGCTTGGGAAGTTGGAGGGTGAAGTCATCATAGT
CL2570.Contig3_All-2	TGA(3*5)	4	GAACTTGAACCTGAAAGGCTACC	60.509	TATGATGACTTCACCCTCCAACT	59.878	118	GAACTTGAACCTGAAAGGCTACCTGCAAGAAGCTTATATTCATCCTGTTTTCAAAGGCGGTGATGG[TGATGATGATGATGA]CAGTGTGCTTGGGAAGTTGGAGGGTGAAGTCATCATA
CL2570.Contig3_All-2	TGA(3*5)	5	GAACTTGAACCTGAAAGGCTACC	60.509	CTATGATGACTTCACCCTCCAAC	59.878	119	GAACTTGAACCTGAAAGGCTACCTGCAAGAAGCTTATATTCATCCTGTTTTCAAAGGCGGTGATGG[TGATGATGATGATGA]CAGTGTGCTTGGGAAGTTGGAGGGTGAAGTCATCATAG
CL2570.Contig4_All-1	TCA(3*7)	1	ATAATGGCTTCCTCCTCAAACTT	59.539	AGGTTACTTGCAGAGTGCTTACG	60.016	111	ATAATGGCTTCCTCCTCAAACTTCCCGAGCTTATCATCATCATAG[TCATCATCATCATCATCATCA]CCTCCTTTGAAAACCGGATGAACGTAAGCACTCTGCAAGTAACCT
CL2570.Contig4_All-1	TCA(3*7)	2	AATAATGGCTTCCTCCTCAAACT	59.539	AGGTTACTTGCAGAGTGCTTACG	60.016	112	AATAATGGCTTCCTCCTCAAACTTCCCGAGCTTATCATCATCATAG[TCATCATCATCATCATCATCA]CCTCCTTTGAAAACCGGATGAACGTAAGCACTCTGCAAGTAACCT
CL2570.Contig4_All-1	TCA(3*7)	3	CCCGAGCTTATCATCATCATAGT	59.498	AGGTTACTTGCAGAGTGCTTACG	60.016	88	CCCGAGCTTATCATCATCATAG[TCATCATCATCATCATCATCA]CCTCCTTTGAAAACCGGATGAACGTAAGCACTCTGCAAGTAACCT
CL2570.Contig4_All-1	TCA(3*7)	4	ATAATGGCTTCCTCCTCAAACTT	59.539	TACTTGCAGAGTGCTTACGTTCA	60.123	107	ATAATGGCTTCCTCCTCAAACTTCCCGAGCTTATCATCATCATAG[TCATCATCATCATCATCATCA]CCTCCTTTGAAAACCGGATGAACGTAAGCACTCTGCAAGTA
CL2570.Contig4_All-1	TCA(3*7)	5	AATAATGGCTTCCTCCTCAAACT	59.539	TACTTGCAGAGTGCTTACGTTCA	60.123	108	AATAATGGCTTCCTCCTCAAACTTCCCGAGCTTATCATCATCATAG[TCATCATCATCATCATCATCA]CCTCCTTTGAAAACCGGATGAACGTAAGCACTCTGCAAGTA
CL2609.Contig1_All-1	TTC(3*5)	1	ACCATGTTGTCTTCTCTCCTCCT	60.537	CTGCTATTGACTTTCATTCACCC	60.014	158	ACCATGTTGTCTTCTCTCCTCCTTCGTCCTTCCTCGGCGTCCACCGCCACTTTGTAGCGGTTACGGCGAACCTCGGTCCTGGCGTTGGGTCTCAGAGACATGGCTACAA[TTCTTCTTCTTCTTC]TTGCTCTGCGCGGGTGAATGAAAGTCAATAGCAG
CL2609.Contig1_All-1	TTC(3*5)	2	CATGTTGTCTTCTCTCCTCCTTC	59.379	CTGCTATTGACTTTCATTCACCC	60.014	156	CATGTTGTCTTCTCTCCTCCTTCGTCCTTCCTCGGCGTCCACCGCCACTTTGTAGCGGTTACGGCGAACCTCGGTCCTGGCGTTGGGTCTCAGAGACATGGCTACAA[TTCTTCTTCTTCTTC]TTGCTCTGCGCGGGTGAATGAAAGTCAATAGCAG
CL2609.Contig1_All-1	TTC(3*5)	3	GTTGTCTTCTCTCCTCCTTCGTC	60.778	CTGCTATTGACTTTCATTCACCC	60.014	153	GTTGTCTTCTCTCCTCCTTCGTCCTTCCTCGGCGTCCACCGCCACTTTGTAGCGGTTACGGCGAACCTCGGTCCTGGCGTTGGGTCTCAGAGACATGGCTACAA[TTCTTCTTCTTCTTC]TTGCTCTGCGCGGGTGAATGAAAGTCAATAGCAG
CL2609.Contig1_All-1	TTC(3*5)	4	TTGTCTTCTCTCCTCCTTCGTC	59.994	CTGCTATTGACTTTCATTCACCC	60.014	152	TTGTCTTCTCTCCTCCTTCGTCCTTCCTCGGCGTCCACCGCCACTTTGTAGCGGTTACGGCGAACCTCGGTCCTGGCGTTGGGTCTCAGAGACATGGCTACAA[TTCTTCTTCTTCTTC]TTGCTCTGCGCGGGTGAATGAAAGTCAATAGCAG
CL2609.Contig1_All-1	TTC(3*5)	5	CCATGTTGTCTTCTCTCCTCCTT	61.006	CTGCTATTGACTTTCATTCACCC	60.014	157	CCATGTTGTCTTCTCTCCTCCTTCGTCCTTCCTCGGCGTCCACCGCCACTTTGTAGCGGTTACGGCGAACCTCGGTCCTGGCGTTGGGTCTCAGAGACATGGCTACAA[TTCTTCTTCTTCTTC]TTGCTCTGCGCGGGTGAATGAAAGTCAATAGCAG
CL263.Contig1_All-1	AAG(3*5)	1	GTTCGTTTGATTTGGTGAGAGAC	60.033	CAACTTTTCTGCCATTGAATCTC	60.122	153	GTTCGTTTGATTTGGTGAGAGACCAAATGTTGTTGTGTACACTGAGAATCTTTTTCTCTTGGACGCCATGAACAACTACAGCAGACAACGTAAGAAGATA[AAGAAGAAGAAGAAG]GAAAGGAGAAAGTGAGAGATTCAATGGCAGAAAAGTTG
CL263.Contig1_All-1	AAG(3*5)	2	TGAGAATCTTTTTCTCTTGGACG	59.879	CAACTTTTCTGCCATTGAATCTC	60.122	111	TGAGAATCTTTTTCTCTTGGACGCCATGAACAACTACAGCAGACAACGTAAGAAGATA[AAGAAGAAGAAGAAG]GAAAGGAGAAAGTGAGAGATTCAATGGCAGAAAAGTTG
CL263.Contig1_All-1	AAG(3*5)	3	GTTCGTTTGATTTGGTGAGAGAC	60.033	CTGCCATTGAATCTCTCACTTTC	60.256	145	GTTCGTTTGATTTGGTGAGAGACCAAATGTTGTTGTGTACACTGAGAATCTTTTTCTCTTGGACGCCATGAACAACTACAGCAGACAACGTAAGAAGATA[AAGAAGAAGAAGAAG]GAAAGGAGAAAGTGAGAGATTCAATGGCAG
CL263.Contig1_All-1	AAG(3*5)	4	TGAGAATCTTTTTCTCTTGGACG	59.879	TTTACGAAAATGTCGAAGAAAGC	59.795	133	TGAGAATCTTTTTCTCTTGGACGCCATGAACAACTACAGCAGACAACGTAAGAAGATA[AAGAAGAAGAAGAAG]GAAAGGAGAAAGTGAGAGATTCAATGGCAGAAAAGTTGCTTTCTTCGACATTTTCGTAAA
CL263.Contig1_All-1	AAG(3*5)	5	CCATGAACAACTACAGCAGACAA	60.218	CAACTTTTCTGCCATTGAATCTC	60.122	88	CCATGAACAACTACAGCAGACAACGTAAGAAGATA[AAGAAGAAGAAGAAG]GAAAGGAGAAAGTGAGAGATTCAATGGCAGAAAAGTTG
CL2632.Contig1_All-1	AAGA(4*5)	1	TCTTGATTCAGAGGGTGTGAGAT	60.125	CCCAAAACGACATCTCTTTACTC	59.187	103	TCTTGATTCAGAGGGTGTGAGATCGAGCTCTGTGTGAGATGAATTCTT[AAGAAAGAAAGAAAGAAAGA]AGGAAGGAAGATGAGTAAAGAGATGTCGTTTTGGG
CL2632.Contig1_All-1	AAGA(4*5)	2	ATCTTGATTCAGAGGGTGTGAGA	60.125	CCCAAAACGACATCTCTTTACTC	59.187	104	ATCTTGATTCAGAGGGTGTGAGATCGAGCTCTGTGTGAGATGAATTCTT[AAGAAAGAAAGAAAGAAAGA]AGGAAGGAAGATGAGTAAAGAGATGTCGTTTTGGG
CL2632.Contig1_All-1	AAGA(4*5)	5	AAAGTTTCTGACTTTTCTTCGGC	60.274	CCCAAAACGACATCTCTTTACTC	59.187	128	AAAGTTTCTGACTTTTCTTCGGCAATCTTGATTCAGAGGGTGTGAGATCGAGCTCTGTGTGAGATGAATTCTT[AAGAAAGAAAGAAAGAAAGA]AGGAAGGAAGATGAGTAAAGAGATGTCGTTTTGGG
CL2645.Contig1_All-1	GCA(3*5)	1	CTCGTCTCTGATCATTACTTCCG	60.268	TTCTTCATCTTCCTCTTCTCGTG	60.005	145	CTCGTCTCTGATCATTACTTCCGGAAGCTGAGTATCCACGGTG[GCAGCAGCAGCAGCA]GGAGGAGGCACATTTGAGGTTCCAGCAACACATTCTTGCGAAACCATGTCTGTATTTCTCATCTCACGAGAAGAGGAAGATGAAGAA
CL2645.Contig1_All-1	GCA(3*5)	2	CTCGTCTCTGATCATTACTTCCG	60.268	GAGAAATACAGACATGGTTTCGC	60.021	118	CTCGTCTCTGATCATTACTTCCGGAAGCTGAGTATCCACGGTG[GCAGCAGCAGCAGCA]GGAGGAGGCACATTTGAGGTTCCAGCAACACATTCTTGCGAAACCATGTCTGTATTTCTC
CL2645.Contig1_All-1	GCA(3*5)	3	CGCTCGTCTCTGATCATTACTTC	60.407	TTCTTCATCTTCCTCTTCTCGTG	60.005	147	CGCTCGTCTCTGATCATTACTTCCGGAAGCTGAGTATCCACGGTG[GCAGCAGCAGCAGCA]GGAGGAGGCACATTTGAGGTTCCAGCAACACATTCTTGCGAAACCATGTCTGTATTTCTCATCTCACGAGAAGAGGAAGATGAAGAA
CL2645.Contig1_All-1	GCA(3*5)	4	CTCGTCTCTGATCATTACTTCCG	60.268	TGACCAAACGTCTTCTTCATCTT	60.158	157	CTCGTCTCTGATCATTACTTCCGGAAGCTGAGTATCCACGGTG[GCAGCAGCAGCAGCA]GGAGGAGGCACATTTGAGGTTCCAGCAACACATTCTTGCGAAACCATGTCTGTATTTCTCATCTCACGAGAAGAGGAAGATGAAGAAGACGTTTGGTCA
CL2645.Contig1_All-1	GCA(3*5)	5	CTCGTCTCTGATCATTACTTCCG	60.268	TTGACCAAACGTCTTCTTCATCT	60.158	158	CTCGTCTCTGATCATTACTTCCGGAAGCTGAGTATCCACGGTG[GCAGCAGCAGCAGCA]GGAGGAGGCACATTTGAGGTTCCAGCAACACATTCTTGCGAAACCATGTCTGTATTTCTCATCTCACGAGAAGAGGAAGATGAAGAAGACGTTTGGTCAA
CL2668.Contig1_All-1	GAA(3*6)	1	CACTTCTTCACTCGTAGCGAAAT	59.961	AATGAATTTTAATCGTCAGAGCG	59.657	127	CACTTCTTCACTCGTAGCGAAATCCTTCTCTGCCATCGATGAGCCAGATCTCGGAGAAGACGATGAGAGCGAGGAAGAC[GAAGAAGAAGAAGAAGAA]CCTTTCGCGCTCTGACGATTAAAATTCATT
CL2668.Contig1_All-1	GAA(3*6)	2	TCCTTTTCACTCCACTTCTTCAC	59.781	AATGAATTTTAATCGTCAGAGCG	59.657	139	TCCTTTTCACTCCACTTCTTCACTCGTAGCGAAATCCTTCTCTGCCATCGATGAGCCAGATCTCGGAGAAGACGATGAGAGCGAGGAAGAC[GAAGAAGAAGAAGAAGAA]CCTTTCGCGCTCTGACGATTAAAATTCATT
CL2668.Contig1_All-1	GAA(3*6)	3	TTCCTTTTCACTCCACTTCTTCA	60.261	AATGAATTTTAATCGTCAGAGCG	59.657	140	TTCCTTTTCACTCCACTTCTTCACTCGTAGCGAAATCCTTCTCTGCCATCGATGAGCCAGATCTCGGAGAAGACGATGAGAGCGAGGAAGAC[GAAGAAGAAGAAGAAGAA]CCTTTCGCGCTCTGACGATTAAAATTCATT
CL2668.Contig1_All-1	GAA(3*6)	4	GCTTCCTTTTCACTCCACTTCTT	60.28	AATGAATTTTAATCGTCAGAGCG	59.657	142	GCTTCCTTTTCACTCCACTTCTTCACTCGTAGCGAAATCCTTCTCTGCCATCGATGAGCCAGATCTCGGAGAAGACGATGAGAGCGAGGAAGAC[GAAGAAGAAGAAGAAGAA]CCTTTCGCGCTCTGACGATTAAAATTCATT
CL2668.Contig1_All-1	GAA(3*6)	5	TTTCACTCCACTTCTTCACTCGT	60.329	AATGAATTTTAATCGTCAGAGCG	59.657	135	TTTCACTCCACTTCTTCACTCGTAGCGAAATCCTTCTCTGCCATCGATGAGCCAGATCTCGGAGAAGACGATGAGAGCGAGGAAGAC[GAAGAAGAAGAAGAAGAA]CCTTTCGCGCTCTGACGATTAAAATTCATT
CL2668.Contig2_All-1	GCT(3*5)	1	GAGAATCGCCTGGCAGTTAG	59.978	AGCAGCTGAAACCTATGAATCTG	59.926	125	GAGAATCGCCTGGCAGTTAGCGCAGGGCAACTGCATCTTCGTCGGATCGATTCCGTGCGCCGGAACCGGAGGCCTGGGAGGCTGAG[GCTGCTGCTGCTGCT]GCAGATTCATAGGTTTCAGCTGCT
CL2668.Contig2_All-1	GCT(3*5)	2	GAGAATCGCCTGGCAGTTAG	59.978	CAGCAGCTGAAACCTATGAATCT	59.926	126	GAGAATCGCCTGGCAGTTAGCGCAGGGCAACTGCATCTTCGTCGGATCGATTCCGTGCGCCGGAACCGGAGGCCTGGGAGGCTGAG[GCTGCTGCTGCTGCT]GCAGATTCATAGGTTTCAGCTGCTG
CL2668.Contig2_All-1	GCT(3*5)	3	ATTGAGAATCGCCTGGCAGTTAG	63.861	AGCAGCTGAAACCTATGAATCTG	59.926	128	ATTGAGAATCGCCTGGCAGTTAGCGCAGGGCAACTGCATCTTCGTCGGATCGATTCCGTGCGCCGGAACCGGAGGCCTGGGAGGCTGAG[GCTGCTGCTGCTGCT]GCAGATTCATAGGTTTCAGCTGCT
CL2668.Contig2_All-1	GCT(3*5)	4	ATTGAGAATCGCCTGGCAGTTAG	63.861	CAGCAGCTGAAACCTATGAATCT	59.926	129	ATTGAGAATCGCCTGGCAGTTAGCGCAGGGCAACTGCATCTTCGTCGGATCGATTCCGTGCGCCGGAACCGGAGGCCTGGGAGGCTGAG[GCTGCTGCTGCTGCT]GCAGATTCATAGGTTTCAGCTGCTG
CL2668.Contig2_All-1	GCT(3*5)	5	GGGACATTGAGAATCGCCT	60.026	AGCAGCTGAAACCTATGAATCTG	59.926	133	GGGACATTGAGAATCGCCTGGCAGTTAGCGCAGGGCAACTGCATCTTCGTCGGATCGATTCCGTGCGCCGGAACCGGAGGCCTGGGAGGCTGAG[GCTGCTGCTGCTGCT]GCAGATTCATAGGTTTCAGCTGCT
CL2668.Contig2_All-2	TTC(3*6)	1	AATGAATTTTAATCGTCAGAGCG	59.657	ACCCAGTTGGATACTCTGTTTGA	59.914	120	AATGAATTTTAATCGTCAGAGCGCGAAAGG[TTCTTCTTCTTCTTCTTC]GTCTTCTTCAATTGGTTCGGGATTGAGCTCAGCACATTCACAGAACACATCAAACAGAGTATCCAACTGGGT
CL2668.Contig2_All-2	TTC(3*6)	2	AATGAATTTTAATCGTCAGAGCG	59.657	TTCCTTCTGACTCTACCCAGTTG	59.797	134	AATGAATTTTAATCGTCAGAGCGCGAAAGG[TTCTTCTTCTTCTTCTTC]GTCTTCTTCAATTGGTTCGGGATTGAGCTCAGCACATTCACAGAACACATCAAACAGAGTATCCAACTGGGTAGAGTCAGAAGGAA
CL2668.Contig2_All-2	TTC(3*6)	3	AATGAATTTTAATCGTCAGAGCG	59.657	TTGTTCCTTCTGACTCTACCCAG	59.797	137	AATGAATTTTAATCGTCAGAGCGCGAAAGG[TTCTTCTTCTTCTTCTTC]GTCTTCTTCAATTGGTTCGGGATTGAGCTCAGCACATTCACAGAACACATCAAACAGAGTATCCAACTGGGTAGAGTCAGAAGGAACAA
CL2668.Contig2_All-2	TTC(3*6)	4	AATGAATTTTAATCGTCAGAGCG	59.657	CTTGTTCCTTCTGACTCTACCCA	59.797	138	AATGAATTTTAATCGTCAGAGCGCGAAAGG[TTCTTCTTCTTCTTCTTC]GTCTTCTTCAATTGGTTCGGGATTGAGCTCAGCACATTCACAGAACACATCAAACAGAGTATCCAACTGGGTAGAGTCAGAAGGAACAAG
CL2668.Contig2_All-2	TTC(3*6)	5	AATGAATTTTAATCGTCAGAGCG	59.657	ATGTGTTCTGTGAATGTGCTGAG	60.23	98	AATGAATTTTAATCGTCAGAGCGCGAAAGG[TTCTTCTTCTTCTTCTTC]GTCTTCTTCAATTGGTTCGGGATTGAGCTCAGCACATTCACAGAACACAT
CL2680.Contig1_All-1	AAC(3*6)	1	GTTGCTCCTTTTGACTTCACCTT	61.013	GTCTCTCACTGATAACTGACCCG	60.181	160	GTTGCTCCTTTTGACTTCACCTTTGCGAATGCATCTTGGTCCAATCTCCAATCACCGAAGCACACACCTAGAGCCGGCGAAAGA[AACAACAACAACAACAAC]ACCGCTTATCCCTCAGACCCACGGCTTAGCAGCAGCGGGTCAGTTATCAGTGAGAGAC
CL2680.Contig1_All-1	AAC(3*6)	2	GTTGCTCCTTTTGACTTCACCT	59.795	GTCTCTCACTGATAACTGACCCG	60.181	160	GTTGCTCCTTTTGACTTCACCTTTGCGAATGCATCTTGGTCCAATCTCCAATCACCGAAGCACACACCTAGAGCCGGCGAAAGA[AACAACAACAACAACAAC]ACCGCTTATCCCTCAGACCCACGGCTTAGCAGCAGCGGGTCAGTTATCAGTGAGAGAC
CL2680.Contig1_All-1	AAC(3*6)	3	CTCCTTTTGACTTCACCTTTGC	60.275	GTCTCTCACTGATAACTGACCCG	60.181	156	CTCCTTTTGACTTCACCTTTGCGAATGCATCTTGGTCCAATCTCCAATCACCGAAGCACACACCTAGAGCCGGCGAAAGA[AACAACAACAACAACAAC]ACCGCTTATCCCTCAGACCCACGGCTTAGCAGCAGCGGGTCAGTTATCAGTGAGAGAC
CL2680.Contig1_All-1	AAC(3*6)	4	GCTCCTTTTGACTTCACCTTTG	60.275	GTCTCTCACTGATAACTGACCCG	60.181	157	GCTCCTTTTGACTTCACCTTTGCGAATGCATCTTGGTCCAATCTCCAATCACCGAAGCACACACCTAGAGCCGGCGAAAGA[AACAACAACAACAACAAC]ACCGCTTATCCCTCAGACCCACGGCTTAGCAGCAGCGGGTCAGTTATCAGTGAGAGAC
CL2680.Contig1_All-1	AAC(3*6)	5	TGCTCCTTTTGACTTCACCTTT	60.275	GTCTCTCACTGATAACTGACCCG	60.181	158	TGCTCCTTTTGACTTCACCTTTGCGAATGCATCTTGGTCCAATCTCCAATCACCGAAGCACACACCTAGAGCCGGCGAAAGA[AACAACAACAACAACAAC]ACCGCTTATCCCTCAGACCCACGGCTTAGCAGCAGCGGGTCAGTTATCAGTGAGAGAC
CL2683.Contig1_All-2	AG(2*7)	1	ACGATGATGACACGTTCGAGTA	60.581	CAAACGTCGATTTTCAAACTTCA	61.349	147	ACGATGATGACACGTTCGAGT[AGAGAGAGAGAGAG]ACAAACTATTGTCATTTCTTCTTGTTTGTTTCTTTTCCTTTTTTTTTCTGGTGGAGCTATTTCTATTTGTGTTTGTATTCTTCAGGATATGAAGTTTGAAAATCGACGTTTG
CL2683.Contig1_All-2	AG(2*7)	2	ACGATGATGACACGTTCGAGTA	60.581	GCAAACGTCGATTTTCAAACTT	60.508	148	ACGATGATGACACGTTCGAGT[AGAGAGAGAGAGAG]ACAAACTATTGTCATTTCTTCTTGTTTGTTTCTTTTCCTTTTTTTTTCTGGTGGAGCTATTTCTATTTGTGTTTGTATTCTTCAGGATATGAAGTTTGAAAATCGACGTTTGC
CL2683.Contig1_All-2	AG(2*7)	3	ACTCCCTGATGACGATGATGAC	61.323	AAACGTCGATTTTCAAACTTCAT	59.091	157	ACTCCCTGATGACGATGATGACACGTTCGAGT[AGAGAGAGAGAGAG]ACAAACTATTGTCATTTCTTCTTGTTTGTTTCTTTTCCTTTTTTTTTCTGGTGGAGCTATTTCTATTTGTGTTTGTATTCTTCAGGATATGAAGTTTGAAAATCGACGTTT
CL2683.Contig1_All-2	AG(2*7)	4	ACGATGATGACACGTTCGAGTA	60.581	CACAAATAGAAATAGCTCCACCA	58.335	106	ACGATGATGACACGTTCGAGT[AGAGAGAGAGAGAG]ACAAACTATTGTCATTTCTTCTTGTTTGTTTCTTTTCCTTTTTTTTTCTGGTGGAGCTATTTCTATTTGTG
CL2683.Contig1_All-2	AG(2*7)	5	ACGATGATGACACGTTCGAGTA	60.581	CACAAATAGAAATAGCTCCACCAG	59.245	106	ACGATGATGACACGTTCGAGT[AGAGAGAGAGAGAG]ACAAACTATTGTCATTTCTTCTTGTTTGTTTCTTTTCCTTTTTTTTTCTGGTGGAGCTATTTCTATTTGTG
CL2695.Contig2_All-1	TCA(3*5)	1	CCTAGATCAGGGACAATGAAGTG	60.005	ATGGGTCAGGTTCATTCATACAG	60.123	119	CCTAGATCAGGGACAATGAAGTGCTCT[TCATCATCATCATCA]CCACCTCTGATCTCCAACCTAGGCTTCTTGTATGATACGTTTGACTTCATCGGTCTGTATGAATGAACCTGACCCAT
CL2695.Contig2_All-1	TCA(3*5)	2	CCTAGATCAGGGACAATGAAGTG	60.005	ACCGATGAAGTCAAACGTATCAT	59.781	96	CCTAGATCAGGGACAATGAAGTGCTCT[TCATCATCATCATCA]CCACCTCTGATCTCCAACCTAGGCTTCTTGTATGATACGTTTGACTTCATCGGT
CL2695.Contig2_All-1	TCA(3*5)	3	CCTAGATCAGGGACAATGAAGTG	60.005	GGGTCAGGTTCATTCATACAGAC	59.749	117	CCTAGATCAGGGACAATGAAGTGCTCT[TCATCATCATCATCA]CCACCTCTGATCTCCAACCTAGGCTTCTTGTATGATACGTTTGACTTCATCGGTCTGTATGAATGAACCTGACCC
CL2695.Contig2_All-1	TCA(3*5)	4	CCTAGATCAGGGACAATGAAGTG	60.005	AGGTTCATTCATACAGACCGATG	60.256	112	CCTAGATCAGGGACAATGAAGTGCTCT[TCATCATCATCATCA]CCACCTCTGATCTCCAACCTAGGCTTCTTGTATGATACGTTTGACTTCATCGGTCTGTATGAATGAACCT
CL2695.Contig2_All-1	TCA(3*5)	5	CCTAGATCAGGGACAATGAAGTG	60.005	CAGGTTCATTCATACAGACCGAT	60.256	113	CCTAGATCAGGGACAATGAAGTGCTCT[TCATCATCATCATCA]CCACCTCTGATCTCCAACCTAGGCTTCTTGTATGATACGTTTGACTTCATCGGTCTGTATGAATGAACCTG
CL2709.Contig1_All-2	AAG(3*6)	1	TTCAACACCTTCTCTCAAAGGAC	59.781	CCATAACACGTTTTGGTTTTGAT	60.03	155	TTCAACACCTTCTCTCAAAGGACTTCTCTTTCAAGAGAAGAAACCAAC[AAGAAGAAGAAGAAGAAG]CTTCATTCCCCGAGCAGCTATAAGCCAACAAGCACCACCTGAAACATCTACCAATGACTCATCATCATCAAAACCAAAACGTGTTATGG
CL2709.Contig1_All-2	AAG(3*6)	2	GTCCTTTCAACACCTTCTCTCAA	59.781	CCATAACACGTTTTGGTTTTGAT	60.03	160	GTCCTTTCAACACCTTCTCTCAAAGGACTTCTCTTTCAAGAGAAGAAACCAAC[AAGAAGAAGAAGAAGAAG]CTTCATTCCCCGAGCAGCTATAAGCCAACAAGCACCACCTGAAACATCTACCAATGACTCATCATCATCAAAACCAAAACGTGTTATGG
CL2709.Contig1_All-2	AAG(3*6)	3	TTAAACCAAACCTTCTTCAACCA	59.9	ATTGGTAGATGTTTCAGGTGGTG	60.158	156	TTAAACCAAACCTTCTTCAACCATCCTCAAGTCCTTTCAACACCTTCTCTCAAAGGACTTCTCTTTCAAGAGAAGAAACCAAC[AAGAAGAAGAAGAAGAAG]CTTCATTCCCCGAGCAGCTATAAGCCAACAAGCACCACCTGAAACATCTACCAAT
CL2709.Contig1_All-2	AAG(3*6)	4	TTTCAACACCTTCTCTCAAAGGA	60.261	CCATAACACGTTTTGGTTTTGAT	60.03	156	TTTCAACACCTTCTCTCAAAGGACTTCTCTTTCAAGAGAAGAAACCAAC[AAGAAGAAGAAGAAGAAG]CTTCATTCCCCGAGCAGCTATAAGCCAACAAGCACCACCTGAAACATCTACCAATGACTCATCATCATCAAAACCAAAACGTGTTATGG
CL2709.Contig1_All-2	AAG(3*6)	5	TTCAACACCTTCTCTCAAAGGAC	59.781	ATTGGTAGATGTTTCAGGTGGTG	60.158	121	TTCAACACCTTCTCTCAAAGGACTTCTCTTTCAAGAGAAGAAACCAAC[AAGAAGAAGAAGAAGAAG]CTTCATTCCCCGAGCAGCTATAAGCCAACAAGCACCACCTGAAACATCTACCAAT
CL2713.Contig1_All-1	TCA(3*5)	1	TATGATCAGTTTCCTCCTCCTCA	60.082	GACGACTCTTGATTTGCTGAAAC	60.296	107	TATGATCAGTTTCCTCCTCCTCACTG[TCATCATCATCATCA]TCTGCAACCACATGACTCAACTTCTTCTCCTTCTCTATCTTCTGTTTCAGCAAATCAAGAGTCGTC
CL2713.Contig1_All-1	TCA(3*5)	2	CCTCAGCTCCTCGTAAGTAACAG	59.611	GGAGAAGAAGTTGAGTCATGTGG	60.16	115	CCTCAGCTCCTCGTAAGTAACAGAATCAGTCCTACGCTTCTTCTTATGATCAGTTTCCTCCTCCTCACTG[TCATCATCATCATCA]TCTGCAACCACATGACTCAACTTCTTCTCC
CL2713.Contig1_All-1	TCA(3*5)	3	CCTCAGCTCCTCGTAAGTAACAG	59.611	GACGACTCTTGATTTGCTGAAAC	60.296	151	CCTCAGCTCCTCGTAAGTAACAGAATCAGTCCTACGCTTCTTCTTATGATCAGTTTCCTCCTCCTCACTG[TCATCATCATCATCA]TCTGCAACCACATGACTCAACTTCTTCTCCTTCTCTATCTTCTGTTTCAGCAAATCAAGAGTCGTC
CL2713.Contig1_All-1	TCA(3*5)	4	ATCAGTTTCCTCCTCCTCACTGT	60.537	GACGACTCTTGATTTGCTGAAAC	60.296	103	ATCAGTTTCCTCCTCCTCACTG[TCATCATCATCATCA]TCTGCAACCACATGACTCAACTTCTTCTCCTTCTCTATCTTCTGTTTCAGCAAATCAAGAGTCGTC
CL2713.Contig1_All-1	TCA(3*5)	5	ATCAATCTTACGGTGTAGACGCT	59.234	GGAGAAGAAGTTGAGTCATGTGG	60.16	139	ATCAATCTTACGGTGTAGACGCTGCCTCAGCTCCTCGTAAGTAACAGAATCAGTCCTACGCTTCTTCTTATGATCAGTTTCCTCCTCCTCACTG[TCATCATCATCATCA]TCTGCAACCACATGACTCAACTTCTTCTCC
CL2713.Contig2_All-1	TCC(3*5)	2	TCCACATCCAGCTTAGCCTTAT	60.116	TGAGAAGAGGAAGAAGATTGTGC	60.012	87	TCCACATCCAGCTTAGCCTTA[TCCTCCTCCTCCTCC]ACAGTCTTCTCCCTCTTTCTCTTATTAGGCACAATCTTCTTCCTCTTCTCA
CL2713.Contig2_All-1	TCC(3*5)	3	CGTCGATCTTGACATAGCCATA	60.117	TGAGAAGAGGAAGAAGATTGTGC	60.012	131	CGTCGATCTTGACATAGCCATATGTAAGATCCTTAGCAGCCTCTTCCACATCCAGCTTAGCCTTA[TCCTCCTCCTCCTCC]ACAGTCTTCTCCCTCTTTCTCTTATTAGGCACAATCTTCTTCCTCTTCTCA
CL2713.Contig2_All-1	TCC(3*5)	4	TCCACATCCAGCTTAGCCTTAT	60.116	AGCCATGAGAAGAGGAAGAAGAT	59.873	92	TCCACATCCAGCTTAGCCTTA[TCCTCCTCCTCCTCC]ACAGTCTTCTCCCTCTTTCTCTTATTAGGCACAATCTTCTTCCTCTTCTCATGGCT
CL2713.Contig2_All-1	TCC(3*5)	5	CGTCGATCTTGACATAGCCATA	60.117	AGCCATGAGAAGAGGAAGAAGAT	59.873	136	CGTCGATCTTGACATAGCCATATGTAAGATCCTTAGCAGCCTCTTCCACATCCAGCTTAGCCTTA[TCCTCCTCCTCCTCC]ACAGTCTTCTCCCTCTTTCTCTTATTAGGCACAATCTTCTTCCTCTTCTCATGGCT
CL2727.Contig2_All-1	CTC(3*6)	1	ATGCAGTTTTCTCTAGCCCTTTT	59.818	GAATCAGAAAAGGAAGAAGCTGA	59.146	133	ATGCAGTTTTCTCTAGCCCTTTTGCCCTCCTAGCTTTCCTTTCGGTTTGGCGTGTAGATCTCACAGCTGAACTCACTGCAACAAT[CTCCTCCTCCTCCTCCTC]CAGAGGCTCAGCTTCTTCCTTTTCTGATTC
CL2727.Contig2_All-1	CTC(3*6)	2	ACATGATGCAGTTTTCTCTAGCC	59.803	GAATCAGAAAAGGAAGAAGCTGA	59.146	138	ACATGATGCAGTTTTCTCTAGCCCTTTTGCCCTCCTAGCTTTCCTTTCGGTTTGGCGTGTAGATCTCACAGCTGAACTCACTGCAACAAT[CTCCTCCTCCTCCTCCTC]CAGAGGCTCAGCTTCTTCCTTTTCTGATTC
CL2727.Contig2_All-1	CTC(3*6)	3	GATGCAGTTTTCTCTAGCCCTTT	60.262	GAATCAGAAAAGGAAGAAGCTGA	59.146	134	GATGCAGTTTTCTCTAGCCCTTTTGCCCTCCTAGCTTTCCTTTCGGTTTGGCGTGTAGATCTCACAGCTGAACTCACTGCAACAAT[CTCCTCCTCCTCCTCCTC]CAGAGGCTCAGCTTCTTCCTTTTCTGATTC
CL2727.Contig2_All-1	CTC(3*6)	4	ATGCAGTTTTCTCTAGCCCTTTT	59.818	GAATCAGAAAAGGAAGAAGCTGAG	60.024	133	ATGCAGTTTTCTCTAGCCCTTTTGCCCTCCTAGCTTTCCTTTCGGTTTGGCGTGTAGATCTCACAGCTGAACTCACTGCAACAAT[CTCCTCCTCCTCCTCCTC]CAGAGGCTCAGCTTCTTCCTTTTCTGATTC
CL2727.Contig2_All-1	CTC(3*6)	5	ATGCAGTTTTCTCTAGCCCTTTT	59.818	AGAATCAGAAAAGGAAGAAGCTGA	60.024	134	ATGCAGTTTTCTCTAGCCCTTTTGCCCTCCTAGCTTTCCTTTCGGTTTGGCGTGTAGATCTCACAGCTGAACTCACTGCAACAAT[CTCCTCCTCCTCCTCCTC]CAGAGGCTCAGCTTCTTCCTTTTCTGATTCT
CL2744.Contig2_All-1	ACC(3*6)	1	TATGACCAATCTTCCAGCACTTT	60.014	TGCTAGTCTTCTTCCTTTTGGTG	59.935	97	TATGACCAATCTTCCAGCACTTTCCCCTTTCTTGTCTGAACCAAGAAAGTG[ACCACCACCACCACCACC]ACAATCACCAAAAGGAAGAAGACTAGCA
CL2744.Contig2_All-1	ACC(3*6)	2	TATGACCAATCTTCCAGCACTTT	60.014	ATGCCTGCTAGTCTTCTTCCTTT	59.934	102	TATGACCAATCTTCCAGCACTTTCCCCTTTCTTGTCTGAACCAAGAAAGTG[ACCACCACCACCACCACC]ACAATCACCAAAAGGAAGAAGACTAGCAGGCAT
CL2744.Contig2_All-1	ACC(3*6)	3	CACCAAGAACAACATCATCTGAA	60.023	ATGCCTGCTAGTCTTCTTCCTTT	59.934	145	CACCAAGAACAACATCATCTGAAACCTGATGACCATCTCCAGCTATGACCAATCTTCCAGCACTTTCCCCTTTCTTGTCTGAACCAAGAAAGTG[ACCACCACCACCACCACC]ACAATCACCAAAAGGAAGAAGACTAGCAGGCAT
CL2744.Contig2_All-1	ACC(3*6)	4	ACTTTCCCCTTTCTTGTCTGAAC	60.029	ATGCCTGCTAGTCTTCTTCCTTT	59.934	84	ACTTTCCCCTTTCTTGTCTGAACCAAGAAAGTG[ACCACCACCACCACCACC]ACAATCACCAAAAGGAAGAAGACTAGCAGGCAT
CL2744.Contig2_All-1	ACC(3*6)	5	TATGACCAATCTTCCAGCACTTT	60.014	CTGACATGCCTGCTAGTCTTCTT	60.089	107	TATGACCAATCTTCCAGCACTTTCCCCTTTCTTGTCTGAACCAAGAAAGTG[ACCACCACCACCACCACC]ACAATCACCAAAAGGAAGAAGACTAGCAGGCATGTCAG
CL2755.Contig1_All-1	AAC(3*5)	1	CCGAGTTACAAAACGAAACAGAG	60.201	GTATTCATTCCCCGCTTAAGAAC	60.208	141	CCGAGTTACAAAACGAAACAGAGTAGAGGTAACATAATATAAGAAGAAGCATACATTTCCACATTATTATTAAACCTCACATAAACACACA[AACAACAACAACAAC]AAAGAACATTATGTTCTTAAGCGGGGAATGAATAC
CL2755.Contig1_All-1	AAC(3*5)	2	CCGAGTTACAAAACGAAACAGAG	60.201	AGTATTCATTCCCCGCTTAAGAA	60.32	142	CCGAGTTACAAAACGAAACAGAGTAGAGGTAACATAATATAAGAAGAAGCATACATTTCCACATTATTATTAAACCTCACATAAACACACA[AACAACAACAACAAC]AAAGAACATTATGTTCTTAAGCGGGGAATGAATACT
CL2755.Contig1_All-1	AAC(3*5)	3	GTTCCGAGTTACAAAACGAAACA	60.419	GTATTCATTCCCCGCTTAAGAAC	60.208	144	GTTCCGAGTTACAAAACGAAACAGAGTAGAGGTAACATAATATAAGAAGAAGCATACATTTCCACATTATTATTAAACCTCACATAAACACACA[AACAACAACAACAAC]AAAGAACATTATGTTCTTAAGCGGGGAATGAATAC
CL2755.Contig1_All-1	AAC(3*5)	4	CAACCATACAAAGAGTTCCGAGT	59.573	GTATTCATTCCCCGCTTAAGAAC	60.208	158	CAACCATACAAAGAGTTCCGAGTTACAAAACGAAACAGAGTAGAGGTAACATAATATAAGAAGAAGCATACATTTCCACATTATTATTAAACCTCACATAAACACACA[AACAACAACAACAAC]AAAGAACATTATGTTCTTAAGCGGGGAATGAATAC
CL2755.Contig1_All-1	AAC(3*5)	5	TCAACCATACAAAGAGTTCCGAG	60.519	GTATTCATTCCCCGCTTAAGAAC	60.208	159	TCAACCATACAAAGAGTTCCGAGTTACAAAACGAAACAGAGTAGAGGTAACATAATATAAGAAGAAGCATACATTTCCACATTATTATTAAACCTCACATAAACACACA[AACAACAACAACAAC]AAAGAACATTATGTTCTTAAGCGGGGAATGAATAC
CL2758.Contig2_All-2	GA(2*9)	1	TGTCTTCCATTACTTGTTGCGAT	60.891	CCACAAGCAAACTCAATCTCTCT	59.936	151	TGTCTTCCATTACTTGTTGCGATATCTGAAACAAGAAAATTCAACGATGTTGGCGAAAGAAGGTTGCCGACTTTGGGAACAGAAGCAGAAACGGTTGTTGAGAG[GAGAGAGAGAGAGAGAGA]AAAGAGAGAGAGATTGAGTTTGCTTGTGG
CL2758.Contig2_All-2	GA(2*9)	2	ACTTTGGGAACAGAAGCAGAAAC	61.013	CCACAAGCAAACTCAATCTCTCT	59.936	82	ACTTTGGGAACAGAAGCAGAAACGGTTGTTGAGAG[GAGAGAGAGAGAGAGAGA]AAAGAGAGAGAGATTGAGTTTGCTTGTGG
CL2758.Contig2_All-2	GA(2*9)	3	TGTCTTCCATTACTTGTTGCGAT	60.891	ACCACAAGCAAACTCAATCTCTC	59.809	152	TGTCTTCCATTACTTGTTGCGATATCTGAAACAAGAAAATTCAACGATGTTGGCGAAAGAAGGTTGCCGACTTTGGGAACAGAAGCAGAAACGGTTGTTGAGAG[GAGAGAGAGAGAGAGAGA]AAAGAGAGAGAGATTGAGTTTGCTTGTGGT
CL2758.Contig2_All-2	GA(2*9)	4	TTGCGATATCTGAAACAAGAAAA	58.927	CCACAAGCAAACTCAATCTCTCT	59.936	135	TTGCGATATCTGAAACAAGAAAATTCAACGATGTTGGCGAAAGAAGGTTGCCGACTTTGGGAACAGAAGCAGAAACGGTTGTTGAGAG[GAGAGAGAGAGAGAGAGA]AAAGAGAGAGAGATTGAGTTTGCTTGTGG
CL2758.Contig2_All-2	GA(2*9)	5	TGAAACAAGAAAATTCAACGATGT	59.919	CCACAAGCAAACTCAATCTCTCT	59.936	125	TGAAACAAGAAAATTCAACGATGTTGGCGAAAGAAGGTTGCCGACTTTGGGAACAGAAGCAGAAACGGTTGTTGAGAG[GAGAGAGAGAGAGAGAGA]AAAGAGAGAGAGATTGAGTTTGCTTGTGG
CL2775.Contig4_All-1	CCT(3*5)	1	ACCGCACACTGTCTCTTTTACAC	60.633	TATCTTCATCATCAGACCCCATT	59.68	131	ACCGCACACTGTCTCTTTTACACCCAATGTA[CCTCCTCCTCCTCCT]CCAATGGGTCCCACCTTTCCCGGAGCGACCTTCTCCTCTCACAGCTCATCGACGGCTTCAGGAATGGGGTCTGATGATGAAGATA
CL2775.Contig4_All-1	CCT(3*5)	2	ACCGCACACTGTCTCTTTTACAC	60.633	AATATCTTCATCATCAGACCCCA	59.68	133	ACCGCACACTGTCTCTTTTACACCCAATGTA[CCTCCTCCTCCTCCT]CCAATGGGTCCCACCTTTCCCGGAGCGACCTTCTCCTCTCACAGCTCATCGACGGCTTCAGGAATGGGGTCTGATGATGAAGATATT
CL2775.Contig4_All-1	CCT(3*5)	3	CACACTGTCTCTTTTACACCCAA	59.199	TATCTTCATCATCAGACCCCATT	59.68	127	CACACTGTCTCTTTTACACCCAATGTA[CCTCCTCCTCCTCCT]CCAATGGGTCCCACCTTTCCCGGAGCGACCTTCTCCTCTCACAGCTCATCGACGGCTTCAGGAATGGGGTCTGATGATGAAGATA
CL2775.Contig4_All-1	CCT(3*5)	4	CACACTGTCTCTTTTACACCCAA	59.199	AATATCTTCATCATCAGACCCCA	59.68	129	CACACTGTCTCTTTTACACCCAATGTA[CCTCCTCCTCCTCCT]CCAATGGGTCCCACCTTTCCCGGAGCGACCTTCTCCTCTCACAGCTCATCGACGGCTTCAGGAATGGGGTCTGATGATGAAGATATT
CL2775.Contig4_All-1	CCT(3*5)	5	ACCGCACACTGTCTCTTTTACAC	60.633	CCTGATCCACGTCCATAATATCT	59.236	149	ACCGCACACTGTCTCTTTTACACCCAATGTA[CCTCCTCCTCCTCCT]CCAATGGGTCCCACCTTTCCCGGAGCGACCTTCTCCTCTCACAGCTCATCGACGGCTTCAGGAATGGGGTCTGATGATGAAGATATTATGGACGTGGATCAGG
CL2775.Contig4_All-2	TCC(3*5)	1	CTTCTTTCTCATCACAACCGTCT	59.803	AGCTCATGATCACCTCTTGTTGT	60.189	153	CTTCTTTCTCATCACAACCGTCTCCCCCGCCGCCACCCGCAGCTAAACGCCCTTCATCACAACCACCTCAACTACAACCAATAATGGCCATTCCACAACAACAGGTTCT[TCCTCCTCCTCCTCC]TCAACCACAACAAGAGGTGATCATGAGCT
CL2775.Contig4_All-2	TCC(3*5)	2	TTCTTTCTCATCACAACCGTCTC	60.655	AGCTCATGATCACCTCTTGTTGT	60.189	152	TTCTTTCTCATCACAACCGTCTCCCCCGCCGCCACCCGCAGCTAAACGCCCTTCATCACAACCACCTCAACTACAACCAATAATGGCCATTCCACAACAACAGGTTCT[TCCTCCTCCTCCTCC]TCAACCACAACAAGAGGTGATCATGAGCT
CL2775.Contig4_All-2	TCC(3*5)	3	CTTCATCACAACCACCTCAACTA	59.156	AGCTCATGATCACCTCTTGTTGT	60.189	102	CTTCATCACAACCACCTCAACTACAACCAATAATGGCCATTCCACAACAACAGGTTCT[TCCTCCTCCTCCTCC]TCAACCACAACAAGAGGTGATCATGAGCT
CL2775.Contig4_All-2	TCC(3*5)	4	TTCATCACAACCACCTCAACTAC	59.018	AGCTCATGATCACCTCTTGTTGT	60.189	101	TTCATCACAACCACCTCAACTACAACCAATAATGGCCATTCCACAACAACAGGTTCT[TCCTCCTCCTCCTCC]TCAACCACAACAAGAGGTGATCATGAGCT
CL2775.Contig4_All-2	TCC(3*5)	5	CTTCATCACAACCACCTCAACTAC	59.964	AGCTCATGATCACCTCTTGTTGT	60.189	102	CTTCATCACAACCACCTCAACTACAACCAATAATGGCCATTCCACAACAACAGGTTCT[TCCTCCTCCTCCTCC]TCAACCACAACAAGAGGTGATCATGAGCT
CL2775.Contig5_All-1	TTG(3*5)	1	AAGAGCAAGAATCTCCTCCTTTG	60.366	ACAACAAGTTCTTCCTCCTCCTC	60.157	127	AAGAGCAAGAATCTCCTCCTTTGGCCATCTCGAGGATGACGGTAACGATTGATCCGAGCTCATAATCATCTC[TTGTTGTTGTTGTTG]TGGTGGTGGTTGATGAGGAGGAGGAGGAAGAACTTGTTGT
CL2775.Contig5_All-1	TTG(3*5)	2	ATTGATCCGAGCTCATAATCATC	59.442	TTCCACAACAACAAGTTCTTCCT	60.061	87	ATTGATCCGAGCTCATAATCATCTC[TTGTTGTTGTTGTTG]TGGTGGTGGTTGATGAGGAGGAGGAGGAAGAACTTGTTGTTGTGGAA
CL2775.Contig5_All-1	TTG(3*5)	3	AAGAGCAAGAATCTCCTCCTTTG	60.366	AACAACAAGTTCTTCCTCCTCCT	59.688	128	AAGAGCAAGAATCTCCTCCTTTGGCCATCTCGAGGATGACGGTAACGATTGATCCGAGCTCATAATCATCTC[TTGTTGTTGTTGTTG]TGGTGGTGGTTGATGAGGAGGAGGAGGAAGAACTTGTTGTT
CL2775.Contig5_All-1	TTG(3*5)	4	ATTGATCCGAGCTCATAATCATC	59.442	ACAACAAGTTCTTCCTCCTCCTC	60.157	80	ATTGATCCGAGCTCATAATCATCTC[TTGTTGTTGTTGTTG]TGGTGGTGGTTGATGAGGAGGAGGAGGAAGAACTTGTTGT
CL2775.Contig5_All-1	TTG(3*5)	5	ATTGATCCGAGCTCATAATCATC	59.442	CAAGCTGTAGAACCACCTCATTC	60.178	127	ATTGATCCGAGCTCATAATCATCTC[TTGTTGTTGTTGTTG]TGGTGGTGGTTGATGAGGAGGAGGAGGAAGAACTTGTTGTTGTGGAATCGCCATTATTGGTTGAGAATGAGGTGGTTCTACAGCTTG
CL2775.Contig5_All-2	AGG(3*5)	1	GATGAGCTGTGAGAAGAGAAGGT	59.152	CACACAGTCTCCTTTACTCCCAA	60.565	89	GATGAGCTGTGAGAAGAGAAGGTACCTCCGGGAAATGGGGGATCTACTGA[AGGAGGAGGAGGAGG]ATTGGGAGTAAAGGAGACTGTGTG
CL2775.Contig5_All-2	AGG(3*5)	2	GATGAGCTGTGAGAAGAGAAGGT	59.152	CTCAATTCCCCGTTTTCTCTCTA	60.914	148	GATGAGCTGTGAGAAGAGAAGGTACCTCCGGGAAATGGGGGATCTACTGA[AGGAGGAGGAGGAGG]ATTGGGAGTAAAGGAGACTGTGTGCGGTGGAAGCGGTTGGGACGGTGGTGGCGTTTGGGTTAGAGAGAAAACGGGGAATTGAG
CL2775.Contig5_All-2	AGG(3*5)	3	GTCGATGAGCTGTGAGAAGAGA	59.751	CACACAGTCTCCTTTACTCCCAA	60.565	92	GTCGATGAGCTGTGAGAAGAGAAGGTACCTCCGGGAAATGGGGGATCTACTGA[AGGAGGAGGAGGAGG]ATTGGGAGTAAAGGAGACTGTGTG
CL2775.Contig5_All-2	AGG(3*5)	4	GATGAGCTGTGAGAAGAGAAGGT	59.152	TCAATTCCCCGTTTTCTCTCTA	60.068	147	GATGAGCTGTGAGAAGAGAAGGTACCTCCGGGAAATGGGGGATCTACTGA[AGGAGGAGGAGGAGG]ATTGGGAGTAAAGGAGACTGTGTGCGGTGGAAGCGGTTGGGACGGTGGTGGCGTTTGGGTTAGAGAGAAAACGGGGAATTGA
CL2775.Contig5_All-2	AGG(3*5)	5	GATGAGCTGTGAGAAGAGAAGGT	59.152	CGTTTTCTCTCTAACCCAAACG	60.155	138	GATGAGCTGTGAGAAGAGAAGGTACCTCCGGGAAATGGGGGATCTACTGA[AGGAGGAGGAGGAGG]ATTGGGAGTAAAGGAGACTGTGTGCGGTGGAAGCGGTTGGGACGGTGGTGGCGTTTGGGTTAGAGAGAAAACG
CL2813.Contig1_All-2	CAG(3*7)	1	TCAACAACATTCAGAGCAGTCAC	60.349	ATATTATTCATTTGAGCCTGCGA	59.973	108	TCAACAACATTCAGAGCAGTCACTGTTTCTT[CAGCAGCAGCAGCAGCAGCAG]AGGCAGTTTCTTCAAATGCCGGGGCAATCTTCTTCGCAGGCTCAAATGAATAATAT
CL2813.Contig1_All-2	CAG(3*7)	2	CTCAACAACATTCAGAGCAGTCA	60.48	ATATTATTCATTTGAGCCTGCGA	59.973	109	CTCAACAACATTCAGAGCAGTCACTGTTTCTT[CAGCAGCAGCAGCAGCAGCAG]AGGCAGTTTCTTCAAATGCCGGGGCAATCTTCTTCGCAGGCTCAAATGAATAATAT
CL2813.Contig1_All-2	CAG(3*7)	3	CTCAACAACATTCAGAGCAGTCA	60.48	TGAAGTTGCATAAGTCTCTGCTG	59.707	139	CTCAACAACATTCAGAGCAGTCACTGTTTCTT[CAGCAGCAGCAGCAGCAGCAG]AGGCAGTTTCTTCAAATGCCGGGGCAATCTTCTTCGCAGGCTCAAATGAATAATATATTTCAGCAGCAGAGACTTATGCAACTTCA
CL2813.Contig1_All-2	CAG(3*7)	4	AAAATGGAGCCTCAACAACATT	59.877	ATATTATTCATTTGAGCCTGCGA	59.973	119	AAAATGGAGCCTCAACAACATTCAGAGCAGTCACTGTTTCTT[CAGCAGCAGCAGCAGCAGCAG]AGGCAGTTTCTTCAAATGCCGGGGCAATCTTCTTCGCAGGCTCAAATGAATAATAT
CL2813.Contig1_All-2	CAG(3*7)	5	AAAATGGAGCCTCAACAACATT	59.877	GCATAAGTCTCTGCTGCTGAAAT	60.062	142	AAAATGGAGCCTCAACAACATTCAGAGCAGTCACTGTTTCTT[CAGCAGCAGCAGCAGCAGCAG]AGGCAGTTTCTTCAAATGCCGGGGCAATCTTCTTCGCAGGCTCAAATGAATAATATATTTCAGCAGCAGAGACTTATGC
CL2813.Contig2_All-3	GCA(3*5)	1	AGAGTTTAGCCAAGTTTCCACG	59.82	CATAATTTAATGAGCTTTGCCCA	60.323	159	AGAGTTTAGCCAAGTTTCCACGGAGAACAGGTCCATCCTCTGCACTGCCTGGTCCTTCTGCTCAGCAGCCCAATGAACAGCCAAG[GCAGCAGCAGCAGCA]ATCAATTGCCCAGATTGCAAACAACGATCAGAGTTGTGGGCAAAGCTCATTAAATTATG
CL2813.Contig2_All-3	GCA(3*5)	2	ATCGAGAGTTTAGCCAAGTTTCC	60.14	ATTTAATGAGCTTTGCCCACAAC	61.517	159	ATCGAGAGTTTAGCCAAGTTTCCACGGAGAACAGGTCCATCCTCTGCACTGCCTGGTCCTTCTGCTCAGCAGCCCAATGAACAGCCAAG[GCAGCAGCAGCAGCA]ATCAATTGCCCAGATTGCAAACAACGATCAGAGTTGTGGGCAAAGCTCATTAAAT
CL2813.Contig2_All-3	GCA(3*5)	3	GAGAGTTTAGCCAAGTTTCCACG	61.469	CATAATTTAATGAGCTTTGCCCA	60.323	160	GAGAGTTTAGCCAAGTTTCCACGGAGAACAGGTCCATCCTCTGCACTGCCTGGTCCTTCTGCTCAGCAGCCCAATGAACAGCCAAG[GCAGCAGCAGCAGCA]ATCAATTGCCCAGATTGCAAACAACGATCAGAGTTGTGGGCAAAGCTCATTAAATTATG
CL2813.Contig2_All-3	GCA(3*5)	5	TCGAGAGTTTAGCCAAGTTTCC	59.892	TAATTTAATGAGCTTTGCCCACA	60.807	160	TCGAGAGTTTAGCCAAGTTTCCACGGAGAACAGGTCCATCCTCTGCACTGCCTGGTCCTTCTGCTCAGCAGCCCAATGAACAGCCAAG[GCAGCAGCAGCAGCA]ATCAATTGCCCAGATTGCAAACAACGATCAGAGTTGTGGGCAAAGCTCATTAAATTA
CL2836.Contig1_All-1	ACT(3*6)	1	GCTGATTCTTCGTCGGATATAGA	59.735	TTCAAGTTGGATTTTGAACAGAT	57.788	99	GCTGATTCTTCGTCGGATATAGAAGATACAAATGAAGAAGACGAC[ACTACTACTACTACTACT]ACCCCTTAAGATTATCTGTTCAAAATCCAACTTGAA
CL2836.Contig1_All-1	ACT(3*6)	2	GCTGATTCTTCGTCGGATATAGA	59.735	ATTCAAGTTGGATTTTGAACAGA	57.788	100	GCTGATTCTTCGTCGGATATAGAAGATACAAATGAAGAAGACGAC[ACTACTACTACTACTACT]ACCCCTTAAGATTATCTGTTCAAAATCCAACTTGAAT
CL2836.Contig1_All-1	ACT(3*6)	3	TGCTGAAGCTGGAGACATAGACT	60.583	TTCAAGTTGGATTTTGAACAGAT	57.788	154	TGCTGAAGCTGGAGACATAGACTCACTTGAGAAAATGGTTGAATTCGAGAAAGCGGCTGATTCTTCGTCGGATATAGAAGATACAAATGAAGAAGACGAC[ACTACTACTACTACTACT]ACCCCTTAAGATTATCTGTTCAAAATCCAACTTGAA
CL2836.Contig1_All-1	ACT(3*6)	4	TGCTGAAGCTGGAGACATAGACT	60.583	ATTCAAGTTGGATTTTGAACAGA	57.788	155	TGCTGAAGCTGGAGACATAGACTCACTTGAGAAAATGGTTGAATTCGAGAAAGCGGCTGATTCTTCGTCGGATATAGAAGATACAAATGAAGAAGACGAC[ACTACTACTACTACTACT]ACCCCTTAAGATTATCTGTTCAAAATCCAACTTGAAT
CL2837.Contig2_All-1	GAT(3*5)	1	TAGAGCTTCATGTTGCGTGTAAT	58.981	CTTCTTCAAAGTTCATCAATGGC	60.122	147	TAGAGCTTCATGTTGCGTGTAATGGGGAGAA[GATGATGATGATGAT]GTTGTGAGAAGCATGGAGGAAGAAGGGAACTCGGGGTTTGTAGGGTGGAGGATCTGTGTGAGCAGAAGCACAATTGACGCCATTGATGAACTTTGAAGAAG
CL2837.Contig2_All-1	GAT(3*5)	2	TAGAGCTTCATGTTGCGTGTAAT	58.981	GCTTCTTCAAAGTTCATCAATGG	60.122	148	TAGAGCTTCATGTTGCGTGTAATGGGGAGAA[GATGATGATGATGAT]GTTGTGAGAAGCATGGAGGAAGAAGGGAACTCGGGGTTTGTAGGGTGGAGGATCTGTGTGAGCAGAAGCACAATTGACGCCATTGATGAACTTTGAAGAAGC
CL2837.Contig2_All-1	GAT(3*5)	3	TTAGAGCTTCATGTTGCGTGTAAT	60.205	CTTCTTCAAAGTTCATCAATGGC	60.122	148	TTAGAGCTTCATGTTGCGTGTAATGGGGAGAA[GATGATGATGATGAT]GTTGTGAGAAGCATGGAGGAAGAAGGGAACTCGGGGTTTGTAGGGTGGAGGATCTGTGTGAGCAGAAGCACAATTGACGCCATTGATGAACTTTGAAGAAG
CL2837.Contig2_All-1	GAT(3*5)	4	TTAGAGCTTCATGTTGCGTGTAAT	60.205	GCTTCTTCAAAGTTCATCAATGG	60.122	149	TTAGAGCTTCATGTTGCGTGTAATGGGGAGAA[GATGATGATGATGAT]GTTGTGAGAAGCATGGAGGAAGAAGGGAACTCGGGGTTTGTAGGGTGGAGGATCTGTGTGAGCAGAAGCACAATTGACGCCATTGATGAACTTTGAAGAAGC
CL2837.Contig2_All-1	GAT(3*5)	5	AAGTGGTGAGATCTTGATCGTGT	60.052	CTTCTTCCTCCATGCTTCTCAC	60.382	110	AAGTGGTGAGATCTTGATCGTGTCGAGTGATGTTGGTCTTAGAGCTTCATGTTGCGTGTAATGGGGAGAA[GATGATGATGATGAT]GTTGTGAGAAGCATGGAGGAAGAAG
CL2841.Contig5_All-1	CCA(3*6)	1	CAGAAATGACCACTTGTTACCGT	60.321	CTTGAGGGTTGAGCTTTCTCAT	59.886	151	CAGAAATGACCACTTGTTACCGTTTCCGCCACTGCCTTCATCT[CCACCACCACCACCACCA]CCTCCACGATAGCCACCCCCACCACCATATCCACCACGACGGTCACCTGAAGACTGTCCTCGCCCACCATGAGAAAGCTCAACCCTCAAG
CL2841.Contig5_All-1	CCA(3*6)	2	ACAGAAATGACCACTTGTTACCG	60.321	CTTGAGGGTTGAGCTTTCTCAT	59.886	152	ACAGAAATGACCACTTGTTACCGTTTCCGCCACTGCCTTCATCT[CCACCACCACCACCACCA]CCTCCACGATAGCCACCCCCACCACCATATCCACCACGACGGTCACCTGAAGACTGTCCTCGCCCACCATGAGAAAGCTCAACCCTCAAG
CL2841.Contig5_All-1	CCA(3*6)	3	AAATGACCACTTGTTACCGTTTC	59.338	CTTGAGGGTTGAGCTTTCTCAT	59.886	148	AAATGACCACTTGTTACCGTTTCCGCCACTGCCTTCATCT[CCACCACCACCACCACCA]CCTCCACGATAGCCACCCCCACCACCATATCCACCACGACGGTCACCTGAAGACTGTCCTCGCCCACCATGAGAAAGCTCAACCCTCAAG
CL2841.Contig5_All-1	CCA(3*6)	4	GAAATGACCACTTGTTACCGTTT	59.338	CTTGAGGGTTGAGCTTTCTCAT	59.886	149	GAAATGACCACTTGTTACCGTTTCCGCCACTGCCTTCATCT[CCACCACCACCACCACCA]CCTCCACGATAGCCACCCCCACCACCATATCCACCACGACGGTCACCTGAAGACTGTCCTCGCCCACCATGAGAAAGCTCAACCCTCAAG
CL2841.Contig5_All-1	CCA(3*6)	5	CATGACAGAAATGACCACTTGTT	59.018	CTTGAGGGTTGAGCTTTCTCAT	59.886	156	CATGACAGAAATGACCACTTGTTACCGTTTCCGCCACTGCCTTCATCT[CCACCACCACCACCACCA]CCTCCACGATAGCCACCCCCACCACCATATCCACCACGACGGTCACCTGAAGACTGTCCTCGCCCACCATGAGAAAGCTCAACCCTCAAG
CL2846.Contig3_All-1	CCA(3*6)	1	AATGGACGGAAACCTGGTG	60.764	ATAATAAAGGAGGAGGCCAGATG	59.847	130	AATGGACGGAAACCTGGTGGGAGTCCTCCACCCATGGGTCCTCCTCCGCCTCCG[CCACCACCACCACCACCA]GCACCACCCTTTTTGCCTCCGTTGGGACCACCTATCATCTGGCCTCCTCCTTTATTAT
CL2846.Contig3_All-1	CCA(3*6)	2	AATGGACGGAAACCTGGTG	60.764	GGTAATAATAAAGGAGGAGGCCA	59.736	134	AATGGACGGAAACCTGGTGGGAGTCCTCCACCCATGGGTCCTCCTCCGCCTCCG[CCACCACCACCACCACCA]GCACCACCCTTTTTGCCTCCGTTGGGACCACCTATCATCTGGCCTCCTCCTTTATTATTACC
CL2846.Contig3_All-1	CCA(3*6)	3	AATGGACGGAAACCTGGTG	60.764	ATAAAGGAGGAGGCCAGATGATA	60.297	127	AATGGACGGAAACCTGGTGGGAGTCCTCCACCCATGGGTCCTCCTCCGCCTCCG[CCACCACCACCACCACCA]GCACCACCCTTTTTGCCTCCGTTGGGACCACCTATCATCTGGCCTCCTCCTTTAT
CL2846.Contig3_All-1	CCA(3*6)	4	GAAACCTGGTGGGAGTCCT	58.935	ATAATAAAGGAGGAGGCCAGATG	59.847	122	GAAACCTGGTGGGAGTCCTCCACCCATGGGTCCTCCTCCGCCTCCG[CCACCACCACCACCACCA]GCACCACCCTTTTTGCCTCCGTTGGGACCACCTATCATCTGGCCTCCTCCTTTATTAT
CL2846.Contig3_All-1	CCA(3*6)	5	AATGGACGGAAACCTGGTG	60.764	GGTGGAGGTCCTAACGGTAATAA	60.459	149	AATGGACGGAAACCTGGTGGGAGTCCTCCACCCATGGGTCCTCCTCCGCCTCCG[CCACCACCACCACCACCA]GCACCACCCTTTTTGCCTCCGTTGGGACCACCTATCATCTGGCCTCCTCCTTTATTATTACCGTTAGGACCTCCACC
CL2853.Contig1_All-1	ACC(3*5)	1	TCAACCAATCATCAGAACTTCCT	59.99	GAGGTGATGATGACAGAAGAGGT	59.619	102	TCAACCAATCATCAGAACTTCCTCTGGA[ACCACCACCACCACC]ACGGGACCAGCTGCTTCCTCCACCACCACTGCTTCTACCTCTTCTGTCATCATCACCTC
CL2853.Contig1_All-1	ACC(3*5)	2	CAACCAATCATCAGAACTTCCTC	59.99	GACAGAAGAGGTAGAAGCAGTGG	59.578	90	CAACCAATCATCAGAACTTCCTCTGGA[ACCACCACCACCACC]ACGGGACCAGCTGCTTCCTCCACCACCACTGCTTCTACCTCTTCTGTC
CL2853.Contig1_All-1	ACC(3*5)	3	TCAACCAATCATCAGAACTTCCT	59.99	GACAGAAGAGGTAGAAGCAGTGG	59.578	91	TCAACCAATCATCAGAACTTCCTCTGGA[ACCACCACCACCACC]ACGGGACCAGCTGCTTCCTCCACCACCACTGCTTCTACCTCTTCTGTC
CL2853.Contig1_All-1	ACC(3*5)	4	TCAACCAATCATCAGAACTTCCT	59.99	CAGAAGAGGTAGAAGCAGTGGTG	60.474	89	TCAACCAATCATCAGAACTTCCTCTGGA[ACCACCACCACCACC]ACGGGACCAGCTGCTTCCTCCACCACCACTGCTTCTACCTCTTCTG
CL2853.Contig1_All-1	ACC(3*5)	5	ACCAATCAACCAATCATCAGAAC	60.11	GAGGTGATGATGACAGAAGAGGT	59.619	107	ACCAATCAACCAATCATCAGAACTTCCTCTGGA[ACCACCACCACCACC]ACGGGACCAGCTGCTTCCTCCACCACCACTGCTTCTACCTCTTCTGTCATCATCACCTC
CL2865.Contig1_All-1	CT(2*10)	1	TGAGAACTGAGATACTTCACACTCC	58.979	AGCAATAAGCTGTAATCTCGTCG	59.952	134	TGAGAACTGAGATACTTCACACTC[CTCTCTCTCTCTCTCTCTCT]ATCATCCATCCTCCCTTCCGCAGATCGAAACGCCAACTCGCACCGATTAGCGCGTGCCTCCTCATCGCGACGAGATTACAGCTTATTGCT
CL2865.Contig1_All-1	CT(2*10)	2	TGAGAACTGAGATACTTCACACTCC	58.979	GAGGAAAATCGAGAGCAATAAGC	60.679	147	TGAGAACTGAGATACTTCACACTC[CTCTCTCTCTCTCTCTCTCT]ATCATCCATCCTCCCTTCCGCAGATCGAAACGCCAACTCGCACCGATTAGCGCGTGCCTCCTCATCGCGACGAGATTACAGCTTATTGCTCTCGATTTTCCTC
CL2865.Contig1_All-1	CT(2*10)	3	ATGAGAACTGAGATACTTCACACTCC	59.276	AGCAATAAGCTGTAATCTCGTCG	59.952	135	ATGAGAACTGAGATACTTCACACTC[CTCTCTCTCTCTCTCTCTCT]ATCATCCATCCTCCCTTCCGCAGATCGAAACGCCAACTCGCACCGATTAGCGCGTGCCTCCTCATCGCGACGAGATTACAGCTTATTGCT
CL2865.Contig1_All-1	CT(2*10)	4	TGAGAACTGAGATACTTCACACTCC	58.979	GAAAATCGAGAGCAATAAGCTGT	59.095	144	TGAGAACTGAGATACTTCACACTC[CTCTCTCTCTCTCTCTCTCT]ATCATCCATCCTCCCTTCCGCAGATCGAAACGCCAACTCGCACCGATTAGCGCGTGCCTCCTCATCGCGACGAGATTACAGCTTATTGCTCTCGATTTTC
CL2865.Contig1_All-1	CT(2*10)	5	TGAGAACTGAGATACTTCACACTCC	58.979	GAAGAGGAAAATCGAGAGCAATA	59.029	150	TGAGAACTGAGATACTTCACACTC[CTCTCTCTCTCTCTCTCTCT]ATCATCCATCCTCCCTTCCGCAGATCGAAACGCCAACTCGCACCGATTAGCGCGTGCCTCCTCATCGCGACGAGATTACAGCTTATTGCTCTCGATTTTCCTCTTC
CL2865.Contig1_All-2	ACA(3*6)	1	ATCACTCTTCCAGAGCACAACAC	60.736	GTATAGCAGTGTTGAAGCCGATG	61.035	148	ATCACTCTTCCAGAGCACAACAC[ACAACAACAACAACAACA]AGGCGTGAATCTTGAACCGCTTAACGGCATGGAGTTCAACTCGCACGGCGAGGCGTACACCTTCTACCAAGAGTACTCTCGAACCATCGGCTTCAACACTGCTATAC
CL2865.Contig1_All-2	ACA(3*6)	2	ATCACTCTTCCAGAGCACAACAC	60.736	TGTATAGCAGTGTTGAAGCCGAT	61.035	149	ATCACTCTTCCAGAGCACAACAC[ACAACAACAACAACAACA]AGGCGTGAATCTTGAACCGCTTAACGGCATGGAGTTCAACTCGCACGGCGAGGCGTACACCTTCTACCAAGAGTACTCTCGAACCATCGGCTTCAACACTGCTATACA
CL2865.Contig1_All-2	ACA(3*6)	3	ATCACTCTTCCAGAGCACAACAC	60.736	CTGTATAGCAGTGTTGAAGCCG	59.963	150	ATCACTCTTCCAGAGCACAACAC[ACAACAACAACAACAACA]AGGCGTGAATCTTGAACCGCTTAACGGCATGGAGTTCAACTCGCACGGCGAGGCGTACACCTTCTACCAAGAGTACTCTCGAACCATCGGCTTCAACACTGCTATACAG
CL2865.Contig1_All-2	ACA(3*6)	4	ATCACTCTTCCAGAGCACAACAC	60.736	TATAGCAGTGTTGAAGCCGATG	60.285	147	ATCACTCTTCCAGAGCACAACAC[ACAACAACAACAACAACA]AGGCGTGAATCTTGAACCGCTTAACGGCATGGAGTTCAACTCGCACGGCGAGGCGTACACCTTCTACCAAGAGTACTCTCGAACCATCGGCTTCAACACTGCTATA
CL2865.Contig1_All-2	ACA(3*6)	5	ATCACTCTTCCAGAGCACAACA	59.914	GTATAGCAGTGTTGAAGCCGATG	61.035	148	ATCACTCTTCCAGAGCACAACAC[ACAACAACAACAACAACA]AGGCGTGAATCTTGAACCGCTTAACGGCATGGAGTTCAACTCGCACGGCGAGGCGTACACCTTCTACCAAGAGTACTCTCGAACCATCGGCTTCAACACTGCTATAC
CL2871.Contig2_All-1	GAT(3*5)	1	AGGAAACAAAAAGCGAGAAAGTT	59.832	AGATTTGGAGAAACTCAAGGGTC	59.995	146	AGGAAACAAAAAGCGAGAAAGTTTTTGTTCACTTCTTTGAAGAAACCGTC[GATGATGATGATGAT]TCCGGCTCTTTCCAAGCCGCTTGCCATTGTTTGTCATATAGCGTCGTCTCTTCGATCAGACCCTTGAGTTTCTCCAAATCT
CL2871.Contig2_All-1	GAT(3*5)	2	TTCACTTCTTTGAAGAAACCGTC	59.791	AGATTTGGAGAAACTCAAGGGTC	59.995	119	TTCACTTCTTTGAAGAAACCGTC[GATGATGATGATGAT]TCCGGCTCTTTCCAAGCCGCTTGCCATTGTTTGTCATATAGCGTCGTCTCTTCGATCAGACCCTTGAGTTTCTCCAAATCT
CL2871.Contig2_All-1	GAT(3*5)	3	GAGGAAACAAAAAGCGAGAAAGT	60.274	AGATTTGGAGAAACTCAAGGGTC	59.995	147	GAGGAAACAAAAAGCGAGAAAGTTTTTGTTCACTTCTTTGAAGAAACCGTC[GATGATGATGATGAT]TCCGGCTCTTTCCAAGCCGCTTGCCATTGTTTGTCATATAGCGTCGTCTCTTCGATCAGACCCTTGAGTTTCTCCAAATCT
CL2871.Contig2_All-1	GAT(3*5)	4	AGAGGAAACAAAAAGCGAGAAAG	60.387	AGATTTGGAGAAACTCAAGGGTC	59.995	148	AGAGGAAACAAAAAGCGAGAAAGTTTTTGTTCACTTCTTTGAAGAAACCGTC[GATGATGATGATGAT]TCCGGCTCTTTCCAAGCCGCTTGCCATTGTTTGTCATATAGCGTCGTCTCTTCGATCAGACCCTTGAGTTTCTCCAAATCT
CL2871.Contig2_All-1	GAT(3*5)	5	AGGAAACAAAAAGCGAGAAAGTT	59.832	GAACGAAGATTTGGAGAAACTCA	59.755	152	AGGAAACAAAAAGCGAGAAAGTTTTTGTTCACTTCTTTGAAGAAACCGTC[GATGATGATGATGAT]TCCGGCTCTTTCCAAGCCGCTTGCCATTGTTTGTCATATAGCGTCGTCTCTTCGATCAGACCCTTGAGTTTCTCCAAATCTTCGTTC
CL2871.Contig3_All-2	ATC(3*5)	1	AGATTTGGAGAAACTCAAGGGTC	59.995	AGGAAACAAAAAGCGAGAAAGTT	59.832	146	AGATTTGGAGAAACTCAAGGGTCTGATCGAAGAGACGACGCTATATGACAAACAATGGCAAGCGGCTTGGAAAGAGCCGGA[ATCATCATCATCATC]GACGGTTTCTTCAAAGAAGTGAACAAAAACTTTCTCGCTTTTTGTTTCCT
CL2871.Contig3_All-2	ATC(3*5)	2	AGATTTGGAGAAACTCAAGGGTC	59.995	GAGGAAACAAAAAGCGAGAAAGT	60.274	147	AGATTTGGAGAAACTCAAGGGTCTGATCGAAGAGACGACGCTATATGACAAACAATGGCAAGCGGCTTGGAAAGAGCCGGA[ATCATCATCATCATC]GACGGTTTCTTCAAAGAAGTGAACAAAAACTTTCTCGCTTTTTGTTTCCTC
CL2871.Contig3_All-2	ATC(3*5)	3	AGATTTGGAGAAACTCAAGGGTC	59.995	AGAGGAAACAAAAAGCGAGAAAG	60.387	148	AGATTTGGAGAAACTCAAGGGTCTGATCGAAGAGACGACGCTATATGACAAACAATGGCAAGCGGCTTGGAAAGAGCCGGA[ATCATCATCATCATC]GACGGTTTCTTCAAAGAAGTGAACAAAAACTTTCTCGCTTTTTGTTTCCTCT
CL2871.Contig3_All-2	ATC(3*5)	4	GAACGAAGATTTGGAGAAACTCA	59.755	AGGAAACAAAAAGCGAGAAAGTT	59.832	152	GAACGAAGATTTGGAGAAACTCAAGGGTCTGATCGAAGAGACGACGCTATATGACAAACAATGGCAAGCGGCTTGGAAAGAGCCGGA[ATCATCATCATCATC]GACGGTTTCTTCAAAGAAGTGAACAAAAACTTTCTCGCTTTTTGTTTCCT
CL2871.Contig3_All-2	ATC(3*5)	5	ATCGAAGAGACGACGCTATATGA	60.258	AGGAAACAAAAAGCGAGAAAGTT	59.832	121	ATCGAAGAGACGACGCTATATGACAAACAATGGCAAGCGGCTTGGAAAGAGCCGGA[ATCATCATCATCATC]GACGGTTTCTTCAAAGAAGTGAACAAAAACTTTCTCGCTTTTTGTTTCCT
CL2904.Contig6_All-2	TC(2*9)	1	GCCTCCCTAAGTTAAACCAAAAA	59.9	GTGCATCAAACTGAGTTCCTTCT	59.809	107	GCCTCCCTAAGTTAAACCAAAAACATCACTCTACTACTACCAAA[TCTCTCTCTCTCTCTCTC]CAGTCATGGCAGGATCCGCACCAGAAGGAACTCAGTTTGATGCAC
CL2904.Contig6_All-2	TC(2*9)	2	GTTAGATCCGAGTTTGGGAGATT	59.86	GTGCATCAAACTGAGTTCCTTCT	59.809	132	GTTAGATCCGAGTTTGGGAGATTCAGCCTCCCTAAGTTAAACCAAAAACATCACTCTACTACTACCAAA[TCTCTCTCTCTCTCTCTC]CAGTCATGGCAGGATCCGCACCAGAAGGAACTCAGTTTGATGCAC
CL2904.Contig6_All-2	TC(2*9)	3	GCCTCCCTAAGTTAAACCAAAAA	59.9	ATCAAACTGAGTTCCTTCTGGTG	59.668	103	GCCTCCCTAAGTTAAACCAAAAACATCACTCTACTACTACCAAA[TCTCTCTCTCTCTCTCTC]CAGTCATGGCAGGATCCGCACCAGAAGGAACTCAGTTTGAT
CL2904.Contig6_All-2	TC(2*9)	4	GTTAGATCCGAGTTTGGGAGATT	59.86	ATCAAACTGAGTTCCTTCTGGTG	59.668	128	GTTAGATCCGAGTTTGGGAGATTCAGCCTCCCTAAGTTAAACCAAAAACATCACTCTACTACTACCAAA[TCTCTCTCTCTCTCTCTC]CAGTCATGGCAGGATCCGCACCAGAAGGAACTCAGTTTGAT
CL2904.Contig6_All-2	TC(2*9)	5	GTTAGATCCGAGTTTGGGAGATT	59.86	CATCAAACTGAGTTCCTTCTGGT	59.668	129	GTTAGATCCGAGTTTGGGAGATTCAGCCTCCCTAAGTTAAACCAAAAACATCACTCTACTACTACCAAA[TCTCTCTCTCTCTCTCTC]CAGTCATGGCAGGATCCGCACCAGAAGGAACTCAGTTTGATG
CL291.Contig2_All-1	TGA(3*5)	1	AAGCTCAAAAGAACGTTGATGAC	59.818	TGCTGGAATAGTCGAAGTCATTT	60.143	128	AAGCTCAAAAGAACGTTGATGACGGTTCTGTAATGACGGACTTGTGGGG[TGATGATGATGATGA]TAATAACGGAGAACATGAGAAGAATCCTAGAAAGATTTGGAAAATGACTTCGACTATTCCAGCA
CL291.Contig2_All-1	TGA(3*5)	2	AAGCTCAAAAGAACGTTGATGAC	59.818	TAGGATTCTTCTCATGTTCTCCG	59.733	93	AAGCTCAAAAGAACGTTGATGACGGTTCTGTAATGACGGACTTGTGGGG[TGATGATGATGATGA]TAATAACGGAGAACATGAGAAGAATCCTA
CL291.Contig2_All-1	TGA(3*5)	3	AGAAGAAGACAAACGTTGTGGAA	60.192	TAGGATTCTTCTCATGTTCTCCG	59.733	132	AGAAGAAGACAAACGTTGTGGAAAGCAAAACACTTAAACAAGCTCAAAAGAACGTTGATGACGGTTCTGTAATGACGGACTTGTGGGG[TGATGATGATGATGA]TAATAACGGAGAACATGAGAAGAATCCTA
CL291.Contig2_All-1	TGA(3*5)	4	AAGAAGAAGACAAACGTTGTGGA	60.192	TAGGATTCTTCTCATGTTCTCCG	59.733	133	AAGAAGAAGACAAACGTTGTGGAAAGCAAAACACTTAAACAAGCTCAAAAGAACGTTGATGACGGTTCTGTAATGACGGACTTGTGGGG[TGATGATGATGATGA]TAATAACGGAGAACATGAGAAGAATCCTA
CL291.Contig2_All-1	TGA(3*5)	5	AAACAAGCTCAAAAGAACGTTGA	60.314	CTGCTGGAATAGTCGAAGTCATT	59.797	133	AAACAAGCTCAAAAGAACGTTGATGACGGTTCTGTAATGACGGACTTGTGGGG[TGATGATGATGATGA]TAATAACGGAGAACATGAGAAGAATCCTAGAAAGATTTGGAAAATGACTTCGACTATTCCAGCAG
CL2915.Contig1_All-2	ACC(3*5)	1	CTACCACTATCACGGCCACTATC	59.926	AACTTTGCAAGGAGAGTTGAATG	59.812	134	CTACCACTATCACGGCCACTATCACG[ACCACCACCACCACC]ACGATCACTGGCACCTCGGCCACCTCCTCGGTCACCCGTGCCAGAAGGAGCAGGTGCACCACACTTGTTACATTCAACTCTCCTTGCAAAGTT
CL2915.Contig1_All-2	ACC(3*5)	2	CTACCACTATCACGGCCACTATC	59.926	GTTGAATGTAACAAGTGTGGTGC	59.461	119	CTACCACTATCACGGCCACTATCACG[ACCACCACCACCACC]ACGATCACTGGCACCTCGGCCACCTCCTCGGTCACCCGTGCCAGAAGGAGCAGGTGCACCACACTTGTTACATTCAAC
CL2915.Contig1_All-2	ACC(3*5)	3	CTACCACTATCACGGCCACTATC	59.926	ACTTTGCAAGGAGAGTTGAATGT	59.336	133	CTACCACTATCACGGCCACTATCACG[ACCACCACCACCACC]ACGATCACTGGCACCTCGGCCACCTCCTCGGTCACCCGTGCCAGAAGGAGCAGGTGCACCACACTTGTTACATTCAACTCTCCTTGCAAAGT
CL2915.Contig1_All-2	ACC(3*5)	4	TCGTAGCTCCTACCACTATCACG	60.685	AACTTTGCAAGGAGAGTTGAATG	59.812	143	TCGTAGCTCCTACCACTATCACGGCCACTATCACG[ACCACCACCACCACC]ACGATCACTGGCACCTCGGCCACCTCCTCGGTCACCCGTGCCAGAAGGAGCAGGTGCACCACACTTGTTACATTCAACTCTCCTTGCAAAGTT
CL2915.Contig1_All-2	ACC(3*5)	5	CTCCTACTGCCACCATCATATCT	59.518	GTTGAATGTAACAAGTGTGGTGC	59.461	158	CTCCTACTGCCACCATCATATCTACTACTCTCGTAGCTCCTACCACTATCACGGCCACTATCACG[ACCACCACCACCACC]ACGATCACTGGCACCTCGGCCACCTCCTCGGTCACCCGTGCCAGAAGGAGCAGGTGCACCACACTTGTTACATTCAAC
CL2915.Contig3_All-1	GTG(3*5)	1	AACTTTGCAAGGAGAGTTGAATG	59.812	CTACCACTATCACGGCCACTATC	59.926	134	AACTTTGCAAGGAGAGTTGAATGTAACAAGTGTGGTGCACCTGCTCCTTCTGGCACGGGTGACCGAGGAGGTGGCCGAGGTGCCAGTGATC[GTGGTGGTGGTGGTG]GTCGTGATAGTGGCCGTGATAGTGGTAG
CL2915.Contig3_All-1	GTG(3*5)	2	GTTGAATGTAACAAGTGTGGTGC	59.461	CTACCACTATCACGGCCACTATC	59.926	119	GTTGAATGTAACAAGTGTGGTGCACCTGCTCCTTCTGGCACGGGTGACCGAGGAGGTGGCCGAGGTGCCAGTGATC[GTGGTGGTGGTGGTG]GTCGTGATAGTGGCCGTGATAGTGGTAG
CL2915.Contig3_All-1	GTG(3*5)	3	ACTTTGCAAGGAGAGTTGAATGT	59.336	CTACCACTATCACGGCCACTATC	59.926	133	ACTTTGCAAGGAGAGTTGAATGTAACAAGTGTGGTGCACCTGCTCCTTCTGGCACGGGTGACCGAGGAGGTGGCCGAGGTGCCAGTGATC[GTGGTGGTGGTGGTG]GTCGTGATAGTGGCCGTGATAGTGGTAG
CL2915.Contig3_All-1	GTG(3*5)	4	AACTTTGCAAGGAGAGTTGAATG	59.812	TCGTAGCTCCTACCACTATCACG	60.685	143	AACTTTGCAAGGAGAGTTGAATGTAACAAGTGTGGTGCACCTGCTCCTTCTGGCACGGGTGACCGAGGAGGTGGCCGAGGTGCCAGTGATC[GTGGTGGTGGTGGTG]GTCGTGATAGTGGCCGTGATAGTGGTAGGAGCTACGA
CL2915.Contig3_All-1	GTG(3*5)	5	GTTGAATGTAACAAGTGTGGTGC	59.461	CTCCTACTGCCACCATCATATCT	59.518	158	GTTGAATGTAACAAGTGTGGTGCACCTGCTCCTTCTGGCACGGGTGACCGAGGAGGTGGCCGAGGTGCCAGTGATC[GTGGTGGTGGTGGTG]GTCGTGATAGTGGCCGTGATAGTGGTAGGAGCTACGAGAGTAGTAGATATGATGGTGGCAGTAGGAG
CL2915.Contig3_All-2	GAG(3*5)	1	AGTGTAACGATGGCAGAGAAGTC	59.83	TTATCTCTTCTTCTGTCTCCCCC	60.082	119	AGTGTAACGATGGCAGAGAAGTCGGCACCTAAAGCTCCTGCTTTTGACCAGAGAGGCGGTGGTA[GAGGAGGAGGAGGAG]GTGGCTATGGTGGTGGTGGGGGAGACAGAAGAAGAGATAA
CL2915.Contig3_All-2	GAG(3*5)	2	AACAAGATTAGTGTAACGATGGCA	59.958	TTATCTCTTCTTCTGTCTCCCCC	60.082	128	AACAAGATTAGTGTAACGATGGCAGAGAAGTCGGCACCTAAAGCTCCTGCTTTTGACCAGAGAGGCGGTGGTA[GAGGAGGAGGAGGAG]GTGGCTATGGTGGTGGTGGGGGAGACAGAAGAAGAGATAA
CL2915.Contig3_All-2	GAG(3*5)	3	TAGTGTAACGATGGCAGAGAAGTC	59.846	TTATCTCTTCTTCTGTCTCCCCC	60.082	120	TAGTGTAACGATGGCAGAGAAGTCGGCACCTAAAGCTCCTGCTTTTGACCAGAGAGGCGGTGGTA[GAGGAGGAGGAGGAG]GTGGCTATGGTGGTGGTGGGGGAGACAGAAGAAGAGATAA
CL2915.Contig3_All-2	GAG(3*5)	4	CAAGATTAGTGTAACGATGGCAG	58.845	TTATCTCTTCTTCTGTCTCCCCC	60.082	126	CAAGATTAGTGTAACGATGGCAGAGAAGTCGGCACCTAAAGCTCCTGCTTTTGACCAGAGAGGCGGTGGTA[GAGGAGGAGGAGGAG]GTGGCTATGGTGGTGGTGGGGGAGACAGAAGAAGAGATAA
CL2915.Contig3_All-2	GAG(3*5)	5	ACAAGATTAGTGTAACGATGGCA	58.712	TTATCTCTTCTTCTGTCTCCCCC	60.082	127	ACAAGATTAGTGTAACGATGGCAGAGAAGTCGGCACCTAAAGCTCCTGCTTTTGACCAGAGAGGCGGTGGTA[GAGGAGGAGGAGGAG]GTGGCTATGGTGGTGGTGGGGGAGACAGAAGAAGAGATAA
CL2930.Contig1_All-1	TG(2*6)	1	TTCGTGTAGACTTTCTTCTTGGC	59.941	TATCCTCCAATCAAAGATCCAGA	59.917	114	TTCGTGTAGACTTTCTTCTTGGCTTTGTCTCCGAATCCATTAGGGTTTTTCGT[TGTGTGTGTGTG]CTTTGAGGGTATCGGTTTGTTTGATCTCTGGATCTTTGATTGGAGGATA
CL2930.Contig1_All-1	TG(2*6)	2	TTCGTGTAGACTTTCTTCTTGGC	59.941	CAGAGATCAAACAAACCGATACC	59.885	95	TTCGTGTAGACTTTCTTCTTGGCTTTGTCTCCGAATCCATTAGGGTTTTTCGT[TGTGTGTGTGTG]CTTTGAGGGTATCGGTTTGTTTGATCTCTG
CL2930.Contig1_All-1	TG(2*6)	3	TTCGTGTAGACTTTCTTCTTGGC	59.941	CCAGAGATCAAACAAACCGATAC	59.885	96	TTCGTGTAGACTTTCTTCTTGGCTTTGTCTCCGAATCCATTAGGGTTTTTCGT[TGTGTGTGTGTG]CTTTGAGGGTATCGGTTTGTTTGATCTCTGG
CL2930.Contig1_All-1	TG(2*6)	4	TTCGTGTAGACTTTCTTCTTGGC	59.941	CATATCCTCCAATCAAAGATCCA	60.157	116	TTCGTGTAGACTTTCTTCTTGGCTTTGTCTCCGAATCCATTAGGGTTTTTCGT[TGTGTGTGTGTG]CTTTGAGGGTATCGGTTTGTTTGATCTCTGGATCTTTGATTGGAGGATATG
CL2930.Contig1_All-1	TG(2*6)	5	TATTCAATTCAGCTTTTCTCCGA	60.207	CAGAGATCAAACAAACCGATACC	59.885	150	TATTCAATTCAGCTTTTCTCCGATCGCTTCCGCTCGACTTCATCAGGATTTCGATTTCGTGTAGACTTTCTTCTTGGCTTTGTCTCCGAATCCATTAGGGTTTTTCGT[TGTGTGTGTGTG]CTTTGAGGGTATCGGTTTGTTTGATCTCTG
CL2930.Contig4_All-2	TGA(3*6)	1	TTTCCATGAGAGGTATAAGCGTC	59.643	ACTACACTCGCCAAGACTCTCAC	59.996	92	TTTCCATGAGAGGTATAAGCGTCGACATTTCTGTCTAC[TGATGATGATGATGATGA]AAAAATGATGATGGTGAGAGTCTTGGCGAGTGTAGT
CL2930.Contig4_All-2	TGA(3*6)	2	TCTTTCCATGAGAGGTATAAGCG	59.765	ATTCACTACACTCGCCAAGACTC	59.83	98	TCTTTCCATGAGAGGTATAAGCGTCGACATTTCTGTCTAC[TGATGATGATGATGATGA]AAAAATGATGATGGTGAGAGTCTTGGCGAGTGTAGTGAAT
CL2930.Contig4_All-2	TGA(3*6)	3	GGTATAAGCGTCGACATTTCTGT	59.578	ACTACACTCGCCAAGACTCTCAC	59.996	81	GGTATAAGCGTCGACATTTCTGTCTAC[TGATGATGATGATGATGA]AAAAATGATGATGGTGAGAGTCTTGGCGAGTGTAGT
CL2930.Contig4_All-2	TGA(3*6)	4	ATCACAAGCTCTCTGGGAAAAAT	60.479	ACTACACTCGCCAAGACTCTCAC	59.996	116	ATCACAAGCTCTCTGGGAAAAATCTTTCCATGAGAGGTATAAGCGTCGACATTTCTGTCTAC[TGATGATGATGATGATGA]AAAAATGATGATGGTGAGAGTCTTGGCGAGTGTAGT
CL2930.Contig4_All-2	TGA(3*6)	5	TTTCCATGAGAGGTATAAGCGTC	59.643	ATTCACTACACTCGCCAAGACTC	59.83	96	TTTCCATGAGAGGTATAAGCGTCGACATTTCTGTCTAC[TGATGATGATGATGATGA]AAAAATGATGATGGTGAGAGTCTTGGCGAGTGTAGTGAAT
CL2939.Contig1_All-1	GAG(3*5)	1	TCTATCAAGTGGAGGTAACCCTG	59.53	TAACGATGTTAAGGGACGCTAAG	59.707	158	TCTATCAAGTGGAGGTAACCCT[GAGGAGGAGGAGGAG]GAAGAGGAGTCGTTGCTGGCTTGAGACAAGAACGAAGCTTGGAGATTCTCGGGGACGTTCTCGATCTCCTCGTGCTTGCCTGAGTCTCTACGGGAAAGCTTAGCGTCCCTTAACATCGTTA
CL2939.Contig1_All-1	GAG(3*5)	2	TTTGGGAAAGTCTATCAAGTGGA	59.987	TAAGCTTTCCCGTAGAGACTCAG	59.227	149	TTTGGGAAAGTCTATCAAGTGGAGGTAACCCT[GAGGAGGAGGAGGAG]GAAGAGGAGTCGTTGCTGGCTTGAGACAAGAACGAAGCTTGGAGATTCTCGGGGACGTTCTCGATCTCCTCGTGCTTGCCTGAGTCTCTACGGGAAAGCTTA
CL2939.Contig1_All-1	GAG(3*5)	3	TTTGGGAAAGTCTATCAAGTGGA	59.987	CTAAGCTTTCCCGTAGAGACTCA	59.227	150	TTTGGGAAAGTCTATCAAGTGGAGGTAACCCT[GAGGAGGAGGAGGAG]GAAGAGGAGTCGTTGCTGGCTTGAGACAAGAACGAAGCTTGGAGATTCTCGGGGACGTTCTCGATCTCCTCGTGCTTGCCTGAGTCTCTACGGGAAAGCTTAG
CL2939.Contig1_All-1	GAG(3*5)	4	TTTGGGAAAGTCTATCAAGTGGA	59.987	ATCTCCAAGCTTCGTTCTTGTCT	60.774	93	TTTGGGAAAGTCTATCAAGTGGAGGTAACCCT[GAGGAGGAGGAGGAG]GAAGAGGAGTCGTTGCTGGCTTGAGACAAGAACGAAGCTTGGAGAT
CL2939.Contig1_All-1	GAG(3*5)	5	GGCTTTGGGAAAGTCTATCAAGT	60.018	TAAGCTTTCCCGTAGAGACTCAG	59.227	152	GGCTTTGGGAAAGTCTATCAAGTGGAGGTAACCCT[GAGGAGGAGGAGGAG]GAAGAGGAGTCGTTGCTGGCTTGAGACAAGAACGAAGCTTGGAGATTCTCGGGGACGTTCTCGATCTCCTCGTGCTTGCCTGAGTCTCTACGGGAAAGCTTA
CL2939.Contig1_All-2	TC(2*9)	1	AGTGATTTCACGAAACCTGTGTT	59.957	TGCAAAATTATCAGACAAAAACG	59.204	136	AGTGATTTCACGAAACCTGTGTTAATGAAAATTGAGCAGCGAAAAAAATTCAAAATTTATCTAGCTACTGACGAGTTCTGTTATAATTA[TCTCTCTCTCTCTCTCTC]TATTTTCGTTTTTGTCTGATAATTTTGCA
CL2939.Contig1_All-2	TC(2*9)	2	AAGTGATTTCACGAAACCTGTGT	59.957	TGCAAAATTATCAGACAAAAACG	59.204	137	AAGTGATTTCACGAAACCTGTGTTAATGAAAATTGAGCAGCGAAAAAAATTCAAAATTTATCTAGCTACTGACGAGTTCTGTTATAATTA[TCTCTCTCTCTCTCTCTC]TATTTTCGTTTTTGTCTGATAATTTTGCA
CL2939.Contig1_All-2	TC(2*9)	3	GTTAATGAAAATTGAGCAGCGAA	60.593	CCTCCATAGGTAGAGATTGGGAT	59.713	156	GTTAATGAAAATTGAGCAGCGAAAAAAATTCAAAATTTATCTAGCTACTGACGAGTTCTGTTATAATTA[TCTCTCTCTCTCTCTCTC]TATTTTCGTTTTTGTCTGATAATTTTGCAGAAAATTTGATTTCTCAATCCCAATCTCTACCTATGGAGG
CL2939.Contig1_All-2	TC(2*9)	4	GTTAATGAAAATTGAGCAGCGAA	60.593	ATCCTCCATAGGTAGAGATTGGG	59.713	158	GTTAATGAAAATTGAGCAGCGAAAAAAATTCAAAATTTATCTAGCTACTGACGAGTTCTGTTATAATTA[TCTCTCTCTCTCTCTCTC]TATTTTCGTTTTTGTCTGATAATTTTGCAGAAAATTTGATTTCTCAATCCCAATCTCTACCTATGGAGGAT
CL2939.Contig1_All-2	TC(2*9)	5	TGTGTTAATGAAAATTGAGCAGC	59.311	CCTCCATAGGTAGAGATTGGGAT	59.713	159	TGTGTTAATGAAAATTGAGCAGCGAAAAAAATTCAAAATTTATCTAGCTACTGACGAGTTCTGTTATAATTA[TCTCTCTCTCTCTCTCTC]TATTTTCGTTTTTGTCTGATAATTTTGCAGAAAATTTGATTTCTCAATCCCAATCTCTACCTATGGAGG
CL2939.Contig1_All-3	TGA(3*6)	1	TTCTAGGTCCGATGGTTAGTGAA	60.008	AATCAGTCCAAACCAGACTTGAA	60.026	111	TTCTAGGTCCGATGGTTAGTGAAGGCGTGAGTGGAGAAGAAGATAG[TGATGATGATGATGATGA]TGGTACTCAGGCGCAGGAGAGGTGTTCAAGTCTGGTTTGGACTGATT
CL2939.Contig1_All-3	TGA(3*6)	2	TTCTAGGTCCGATGGTTAGTGAA	60.008	GAGTGAATCAGTCCAAACCAGAC	60.031	116	TTCTAGGTCCGATGGTTAGTGAAGGCGTGAGTGGAGAAGAAGATAG[TGATGATGATGATGATGA]TGGTACTCAGGCGCAGGAGAGGTGTTCAAGTCTGGTTTGGACTGATTCACTC
CL2939.Contig1_All-3	TGA(3*6)	3	GAGTCTATCGGCTTCCTTCTAGG	59.894	AATCAGTCCAAACCAGACTTGAA	60.026	127	GAGTCTATCGGCTTCCTTCTAGGTCCGATGGTTAGTGAAGGCGTGAGTGGAGAAGAAGATAG[TGATGATGATGATGATGA]TGGTACTCAGGCGCAGGAGAGGTGTTCAAGTCTGGTTTGGACTGATT
CL2939.Contig1_All-3	TGA(3*6)	4	GAGTCTATCGGCTTCCTTCTAGG	59.894	GAGTGAATCAGTCCAAACCAGAC	60.031	132	GAGTCTATCGGCTTCCTTCTAGGTCCGATGGTTAGTGAAGGCGTGAGTGGAGAAGAAGATAG[TGATGATGATGATGATGA]TGGTACTCAGGCGCAGGAGAGGTGTTCAAGTCTGGTTTGGACTGATTCACTC
CL2939.Contig1_All-3	TGA(3*6)	5	TTCTAGGTCCGATGGTTAGTGAA	60.008	AGAGTGAATCAGTCCAAACCAGA	60.16	117	TTCTAGGTCCGATGGTTAGTGAAGGCGTGAGTGGAGAAGAAGATAG[TGATGATGATGATGATGA]TGGTACTCAGGCGCAGGAGAGGTGTTCAAGTCTGGTTTGGACTGATTCACTCT
CL2943.Contig1_All-1	CCTGAT(6*4)	1	GCTATGGTCCCTTTTCAGTCTCT	60.142	GAAGCATCTCCTGAAGAGCATAA	60	160	GCTATGGTCCCTTTTCAGTCTCTCTACCTCCCCTTCGAAGCCGTATTGCCCGACTTCCACACAAGACATA[CCTGATCCTGATCCTGATCCTGAT]CCTTGCTGATTCACAGTCTGCAAACCCATGTTTCTCCTTCGTTTTATGCTCTTCAGGAGATGCTTC
CL2943.Contig1_All-1	CCTGAT(6*4)	2	TTTCAGTCTCTCTACCTCCCCTT	59.774	GAAGCATCTCCTGAAGAGCATAA	60	148	TTTCAGTCTCTCTACCTCCCCTTCGAAGCCGTATTGCCCGACTTCCACACAAGACATA[CCTGATCCTGATCCTGATCCTGAT]CCTTGCTGATTCACAGTCTGCAAACCCATGTTTCTCCTTCGTTTTATGCTCTTCAGGAGATGCTTC
CL2943.Contig1_All-1	CCTGAT(6*4)	3	TTTTCAGTCTCTCTACCTCCCCT	59.774	GAAGCATCTCCTGAAGAGCATAA	60	149	TTTTCAGTCTCTCTACCTCCCCTTCGAAGCCGTATTGCCCGACTTCCACACAAGACATA[CCTGATCCTGATCCTGATCCTGAT]CCTTGCTGATTCACAGTCTGCAAACCCATGTTTCTCCTTCGTTTTATGCTCTTCAGGAGATGCTTC
CL2943.Contig1_All-1	CCTGAT(6*4)	4	CTTTTCAGTCTCTCTACCTCCCC	59.774	GAAGCATCTCCTGAAGAGCATAA	60	150	CTTTTCAGTCTCTCTACCTCCCCTTCGAAGCCGTATTGCCCGACTTCCACACAAGACATA[CCTGATCCTGATCCTGATCCTGAT]CCTTGCTGATTCACAGTCTGCAAACCCATGTTTCTCCTTCGTTTTATGCTCTTCAGGAGATGCTTC
CL2943.Contig1_All-1	CCTGAT(6*4)	5	CCTTTTCAGTCTCTCTACCTCCC	59.774	GAAGCATCTCCTGAAGAGCATAA	60	151	CCTTTTCAGTCTCTCTACCTCCCCTTCGAAGCCGTATTGCCCGACTTCCACACAAGACATA[CCTGATCCTGATCCTGATCCTGAT]CCTTGCTGATTCACAGTCTGCAAACCCATGTTTCTCCTTCGTTTTATGCTCTTCAGGAGATGCTTC
CL2968.Contig2_All-1	TAG(3*7)	1	TGGAGATTGATAACCGAGCTTAG	59.765	CATGGCTATCTTCGAGAGACTGA	60.899	151	TGGAGATTGATAACCGAGCTTAGATGCTGCGCCGTTGAACCCGACCCGAGAATCCATACCCGAAAGGACCCGACCAGAAGATGAATCTTGGT[TAGTAGTAGTAGTAGTAGTAG]TGGTGGTGGTCCGGATCAGTCTCTCGAAGATAGCCATG
CL2968.Contig2_All-1	TAG(3*7)	2	CATCTTTGGAGATTGATAACCGA	60.318	CATGGCTATCTTCGAGAGACTGA	60.899	157	CATCTTTGGAGATTGATAACCGAGCTTAGATGCTGCGCCGTTGAACCCGACCCGAGAATCCATACCCGAAAGGACCCGACCAGAAGATGAATCTTGGT[TAGTAGTAGTAGTAGTAGTAG]TGGTGGTGGTCCGGATCAGTCTCTCGAAGATAGCCATG
CL2968.Contig2_All-1	TAG(3*7)	3	TCATCTTTGGAGATTGATAACCG	60.318	CATGGCTATCTTCGAGAGACTGA	60.899	158	TCATCTTTGGAGATTGATAACCGAGCTTAGATGCTGCGCCGTTGAACCCGACCCGAGAATCCATACCCGAAAGGACCCGACCAGAAGATGAATCTTGGT[TAGTAGTAGTAGTAGTAGTAG]TGGTGGTGGTCCGGATCAGTCTCTCGAAGATAGCCATG
CL2968.Contig2_All-1	TAG(3*7)	5	GATTGATAACCGAGCTTAGATGC	59.288	CATGGCTATCTTCGAGAGACTGA	60.899	147	GATTGATAACCGAGCTTAGATGCTGCGCCGTTGAACCCGACCCGAGAATCCATACCCGAAAGGACCCGACCAGAAGATGAATCTTGGT[TAGTAGTAGTAGTAGTAGTAG]TGGTGGTGGTCCGGATCAGTCTCTCGAAGATAGCCATG
CL2969.Contig2_All-1	CAC(3*5)	1	TCGAAGTCGGTCATGTTTCTTAT	60.014	GCATCACATAGCCTTTGGTTAGT	59.578	139	TCGAAGTCGGTCATGTTTCTTATAAATTCAACCTGTTGAAATCAAGAGGTCCCAGAAGAATGATAAGCACACTCCACTGCCCATCCTCAT[CACCACCACCACCAC]CATCATCATCTACTAACCAAAGGCTATGTGATGC
CL2969.Contig2_All-1	CAC(3*5)	2	CCCAGAAGAATGATAAGCACACT	59.666	GCATCACATAGCCTTTGGTTAGT	59.578	89	CCCAGAAGAATGATAAGCACACTCCACTGCCCATCCTCAT[CACCACCACCACCAC]CATCATCATCTACTAACCAAAGGCTATGTGATGC
CL2969.Contig2_All-1	CAC(3*5)	3	TCGAAGTCGGTCATGTTTCTTAT	60.014	CATCATCTTGGTTGCATCACATA	60.767	152	TCGAAGTCGGTCATGTTTCTTATAAATTCAACCTGTTGAAATCAAGAGGTCCCAGAAGAATGATAAGCACACTCCACTGCCCATCCTCAT[CACCACCACCACCAC]CATCATCATCTACTAACCAAAGGCTATGTGATGCAACCAAGATGATG
CL2969.Contig2_All-1	CAC(3*5)	4	CAAGAGGTCCCAGAAGAATGATA	59.601	GCATCACATAGCCTTTGGTTAGT	59.578	97	CAAGAGGTCCCAGAAGAATGATAAGCACACTCCACTGCCCATCCTCAT[CACCACCACCACCAC]CATCATCATCTACTAACCAAAGGCTATGTGATGC
CL297.Contig1_All-1	GAATCC(6*4)	1	TCGAAGAGAAACCACTCAAGAAG	60.04	CTTAATTGGATGAGAATCATCGG	59.816	116	TCGAAGAGAAACCACTCAAGAAGTCGAAGAAACACAAGAAACCAACT[GAATCCGAATCCGAATCCGAATCC]GAAGAGACTGTAACCGTCCCTCCCGATGATTCTCATCCAATTAAG
CL297.Contig1_All-1	GAATCC(6*4)	2	GAAACCACTCAAGAAGTCGAAGA	59.914	CTTAATTGGATGAGAATCATCGG	59.816	109	GAAACCACTCAAGAAGTCGAAGAAACACAAGAAACCAACT[GAATCCGAATCCGAATCCGAATCC]GAAGAGACTGTAACCGTCCCTCCCGATGATTCTCATCCAATTAAG
CL297.Contig1_All-1	GAATCC(6*4)	3	GAGAAACCACTCAAGAAGTCGAA	59.914	CTTAATTGGATGAGAATCATCGG	59.816	111	GAGAAACCACTCAAGAAGTCGAAGAAACACAAGAAACCAACT[GAATCCGAATCCGAATCCGAATCC]GAAGAGACTGTAACCGTCCCTCCCGATGATTCTCATCCAATTAAG
CL297.Contig1_All-1	GAATCC(6*4)	4	GTCGAAGAGAAACCACTCAAGAA	59.914	CTTAATTGGATGAGAATCATCGG	59.816	117	GTCGAAGAGAAACCACTCAAGAAGTCGAAGAAACACAAGAAACCAACT[GAATCCGAATCCGAATCCGAATCC]GAAGAGACTGTAACCGTCCCTCCCGATGATTCTCATCCAATTAAG
CL297.Contig1_All-1	GAATCC(6*4)	5	TCGAAGAGAAACCACTCAAGAAG	60.04	TGGTAGGGATCTTAATTGGATGA	59.688	126	TCGAAGAGAAACCACTCAAGAAGTCGAAGAAACACAAGAAACCAACT[GAATCCGAATCCGAATCCGAATCC]GAAGAGACTGTAACCGTCCCTCCCGATGATTCTCATCCAATTAAGATCCCTACCA
CL2970.Contig2_All-1	TGA(3*5)	1	GATGTGGAGTCTGAAACGGATAG	60.012	ATAATCTTCATCCACTTCGCAGA	60.109	141	GATGTGGAGTCTGAAACGGATAGTGAAGAAGGTTCGGATGTGAGTGGATCGGAAGG[TGATGATGATGATGA]TACGTCGTGGATCTCGTGGTTTTGTAATTTGAGAGGGAATGAGTTTTTCTGCGAAGTGGATGAAGATTAT
CL2970.Contig2_All-1	TGA(3*5)	2	AGATGTGGAGTCTGAAACGGATA	60.012	ATAATCTTCATCCACTTCGCAGA	60.109	142	AGATGTGGAGTCTGAAACGGATAGTGAAGAAGGTTCGGATGTGAGTGGATCGGAAGG[TGATGATGATGATGA]TACGTCGTGGATCTCGTGGTTTTGTAATTTGAGAGGGAATGAGTTTTTCTGCGAAGTGGATGAAGATTAT
CL2970.Contig2_All-1	TGA(3*5)	3	GATGTGGAGTCTGAAACGGATAG	60.012	TTCCCTCTCAAATTACAAAACCA	59.865	110	GATGTGGAGTCTGAAACGGATAGTGAAGAAGGTTCGGATGTGAGTGGATCGGAAGG[TGATGATGATGATGA]TACGTCGTGGATCTCGTGGTTTTGTAATTTGAGAGGGAA
CL2970.Contig2_All-1	TGA(3*5)	4	GATGTGGAGTCTGAAACGGATAG	60.012	AAATTACAAAACCACGAGATCCA	59.765	101	GATGTGGAGTCTGAAACGGATAGTGAAGAAGGTTCGGATGTGAGTGGATCGGAAGG[TGATGATGATGATGA]TACGTCGTGGATCTCGTGGTTTTGTAATTT
CL2970.Contig2_All-1	TGA(3*5)	5	GATGTGGAGTCTGAAACGGATAG	60.012	CAAATTACAAAACCACGAGATCC	59.765	102	GATGTGGAGTCTGAAACGGATAGTGAAGAAGGTTCGGATGTGAGTGGATCGGAAGG[TGATGATGATGATGA]TACGTCGTGGATCTCGTGGTTTTGTAATTTG
CL298.Contig1_All-2	GGA(3*5)	1	GTTTTGGTGTTGAGGATTGTCTC	59.899	CAGCTTCTTATCAACAGGCATCT	59.926	98	GTTTTGGTGTTGAGGATTGTCTCACGCGCTTCTCCCACGCGGCTCCTTCGCCTAG[GGAGGAGGAGGAGGA]AGAGAAGATGCCTGTTGATAAGAAGCTG
CL298.Contig1_All-2	GGA(3*5)	3	GTTTTGGTGTTGAGGATTGTCTC	59.899	GCTTCTTATCAACAGGCATCTTC	59.411	96	GTTTTGGTGTTGAGGATTGTCTCACGCGCTTCTCCCACGCGGCTCCTTCGCCTAG[GGAGGAGGAGGAGGA]AGAGAAGATGCCTGTTGATAAGAAGC
CL298.Contig1_All-2	GGA(3*5)	4	TTGGTGTTGAGGATTGTCTCAC	60.012	TTCGCTATCAACTACCATCCACT	60.035	160	TTGGTGTTGAGGATTGTCTCACGCGCTTCTCCCACGCGGCTCCTTCGCCTAG[GGAGGAGGAGGAGGA]AGAGAAGATGCCTGTTGATAAGAAGCTGCGACGGTGGAGATGGTGTGATGCGGCGGAGTGGCTGTCGGAGAGTGGATGGTAGTTGATAGCGAA
CL298.Contig1_All-2	GGA(3*5)	5	TTGGTGTTGAGGATTGTCTCAC	60.012	CAGCTTCTTATCAACAGGCATCT	59.926	95	TTGGTGTTGAGGATTGTCTCACGCGCTTCTCCCACGCGGCTCCTTCGCCTAG[GGAGGAGGAGGAGGA]AGAGAAGATGCCTGTTGATAAGAAGCTG
CL298.Contig10_All-1	AG(2*8)	4	TAAAACGAAAAATCAAGCATGTG	59.204	GTGGTACGTTGGTTATTATGGGA	59.891	129	TAAAACGAAAAATCAAGCATGTGATGATAATGAAGC[AGAGAGAGAGAGAGAG]ATTATTAAGCGGAATCATCGGCGTGAGAGTTTTCCTTTTTTACCCTCGGCTGAATCCCATAATAACCAACGTACCAC
CL298.Contig10_All-1	AG(2*8)	5	AAAACGAAAAATCAAGCATGTGA	60.848	GTGGTACGTTGGTTATTATGGGA	59.891	128	AAAACGAAAAATCAAGCATGTGATGATAATGAAGC[AGAGAGAGAGAGAGAG]ATTATTAAGCGGAATCATCGGCGTGAGAGTTTTCCTTTTTTACCCTCGGCTGAATCCCATAATAACCAACGTACCAC
CL3014.Contig1_All-1	ATC(3*7)	1	GTCCAGACTATACAGCAAGGGAA	59.666	CTAAATCGAGTGGAAGCTCTCTG	59.682	109	GTCCAGACTATACAGCAAGGGAATTTCAACTTTTTGGGATCAATCTCACCAAGCGGCCATAG[ATCATCATCATCATCATCATC]GTCCAGAGAGCTTCCACTCGATTTAG
CL3014.Contig1_All-1	ATC(3*7)	2	ACAGCAAGGGAATTTCAACTTTT	60.376	CTAAATCGAGTGGAAGCTCTCTG	59.682	98	ACAGCAAGGGAATTTCAACTTTTTGGGATCAATCTCACCAAGCGGCCATAG[ATCATCATCATCATCATCATC]GTCCAGAGAGCTTCCACTCGATTTAG
CL3014.Contig1_All-1	ATC(3*7)	3	ACAGCAAGGGAATTTCAACTTTT	60.376	GAAGAAATCTACCGGAGTTGTGA	59.645	160	ACAGCAAGGGAATTTCAACTTTTTGGGATCAATCTCACCAAGCGGCCATAG[ATCATCATCATCATCATCATC]GTCCAGAGAGCTTCCACTCGATTTAGATCCGGTTTGATTCAAAGTATGATTCTTTAACGCCGGTGTCACAACTCCGGTAGATTTCTTC
CL3014.Contig1_All-1	ATC(3*7)	4	GGGGAGAGGAGTCCAGACTATAC	59.503	CTAAATCGAGTGGAAGCTCTCTG	59.682	119	GGGGAGAGGAGTCCAGACTATACAGCAAGGGAATTTCAACTTTTTGGGATCAATCTCACCAAGCGGCCATAG[ATCATCATCATCATCATCATC]GTCCAGAGAGCTTCCACTCGATTTAG
CL3014.Contig1_All-1	ATC(3*7)	5	AACTTTTTGGGATCAATCTCACC	60.565	CTAAATCGAGTGGAAGCTCTCTG	59.682	82	AACTTTTTGGGATCAATCTCACCAAGCGGCCATAG[ATCATCATCATCATCATCATC]GTCCAGAGAGCTTCCACTCGATTTAG
CL3017.Contig1_All-1	GAT(3*5)	1	GCAGAAGATTTCCCATGTAATTG	59.857	AGAACTTCAGACCGTGTACGAAA	60.212	121	GCAGAAGATTTCCCATGTAATTGGCTCTGCCTCTGAGATTTGCTCTTCCTCTGGC[GATGATGATGATGAT]GTCTCTGGTTTGATGAGAGGATGAGCGTTTTCGTACACGGTCTGAAGTTCT
CL3017.Contig1_All-1	GAT(3*5)	2	GCAGAAGATTTCCCATGTAATTG	59.857	CTCATCCTCTCATCAAACCAGAG	60.253	95	GCAGAAGATTTCCCATGTAATTGGCTCTGCCTCTGAGATTTGCTCTTCCTCTGGC[GATGATGATGATGAT]GTCTCTGGTTTGATGAGAGGATGAG
CL3017.Contig1_All-1	GAT(3*5)	3	AGATTTCCCATGTAATTGGCTCT	60.212	AGAACTTCAGACCGTGTACGAAA	60.212	116	AGATTTCCCATGTAATTGGCTCTGCCTCTGAGATTTGCTCTTCCTCTGGC[GATGATGATGATGAT]GTCTCTGGTTTGATGAGAGGATGAGCGTTTTCGTACACGGTCTGAAGTTCT
CL3017.Contig1_All-1	GAT(3*5)	4	CTCTGAGATTTGCTCTTCCTCTG	59.781	AGAACTTCAGACCGTGTACGAAA	60.212	91	CTCTGAGATTTGCTCTTCCTCTGGC[GATGATGATGATGAT]GTCTCTGGTTTGATGAGAGGATGAGCGTTTTCGTACACGGTCTGAAGTTCT
CL3017.Contig1_All-1	GAT(3*5)	5	GCAGAAGATTTCCCATGTAATTG	59.857	GAACTTCAGACCGTGTACGAAAA	60.558	120	GCAGAAGATTTCCCATGTAATTGGCTCTGCCTCTGAGATTTGCTCTTCCTCTGGC[GATGATGATGATGAT]GTCTCTGGTTTGATGAGAGGATGAGCGTTTTCGTACACGGTCTGAAGTTC
CL3024.Contig1_All-1	TCCTCT(6*4)	1	CTCTGAAATGCAACCTCATAAGC	60.27	GATTGATTGATTGCCTTCTTCTG	60.089	139	CTCTGAAATGCAACCTCATAAGCCGCAGATTTCTCATCCTCGTCTAGTTCTTCATCCATC[TCCTCTTCCTCTTCCTCTTCCTCT]CGTTTCGCCCAGTTCAACTTTTAGGGTTTCGGCAGAAGAAGGCAATCAATCAATC
CL3024.Contig1_All-1	TCCTCT(6*4)	2	CTCTGAAATGCAACCTCATAAGC	60.27	TTTTATGGAGCGATTGATTGATT	59.83	150	CTCTGAAATGCAACCTCATAAGCCGCAGATTTCTCATCCTCGTCTAGTTCTTCATCCATC[TCCTCTTCCTCTTCCTCTTCCTCT]CGTTTCGCCCAGTTCAACTTTTAGGGTTTCGGCAGAAGAAGGCAATCAATCAATCGCTCCATAAAA
CL3024.Contig1_All-1	TCCTCT(6*4)	3	CTCTGAAATGCAACCTCATAAGC	60.27	GAAACCCTAAAAGTTGAACTGGG	60.248	114	CTCTGAAATGCAACCTCATAAGCCGCAGATTTCTCATCCTCGTCTAGTTCTTCATCCATC[TCCTCTTCCTCTTCCTCTTCCTCT]CGTTTCGCCCAGTTCAACTTTTAGGGTTTC
CL3024.Contig1_All-1	TCCTCT(6*4)	4	CTCTGAAATGCAACCTCATAAGC	60.27	GATTAGGGTTTTATGGAGCGATT	59.741	158	CTCTGAAATGCAACCTCATAAGCCGCAGATTTCTCATCCTCGTCTAGTTCTTCATCCATC[TCCTCTTCCTCTTCCTCTTCCTCT]CGTTTCGCCCAGTTCAACTTTTAGGGTTTCGGCAGAAGAAGGCAATCAATCAATCGCTCCATAAAACCCTAATC
CL3024.Contig1_All-1	TCCTCT(6*4)	5	CTCTGAAATGCAACCTCATAAGC	60.27	ATTAGGGTTTTATGGAGCGATTG	60.537	157	CTCTGAAATGCAACCTCATAAGCCGCAGATTTCTCATCCTCGTCTAGTTCTTCATCCATC[TCCTCTTCCTCTTCCTCTTCCTCT]CGTTTCGCCCAGTTCAACTTTTAGGGTTTCGGCAGAAGAAGGCAATCAATCAATCGCTCCATAAAACCCTAAT
CL3032.Contig2_All-1	TCT(3*5)	1	CTTCTGCAAAAAGCTTCATGTTT	59.946	GAAAGTCTGATGATCCTGGAAAA	59.585	144	CTTCTGCAAAAAGCTTCATGTTTTTTGGGATCTAAGCTCAGCTTGCGGTTTTCAGGGTTCGCATCACGTCTCCATCTTCTTGCTCCATCTCAACAACTACTC[TCTTCTTCTTCTTCT]TTGATTTTCCAGGATCATCAGACTTTC
CL3032.Contig2_All-1	TCT(3*5)	2	CTTCTTGCTCCATCTCAACAACT	59.936	GTGAGGAGCAAGTTGTGATTCAT	60.552	114	CTTCTTGCTCCATCTCAACAACTACTC[TCTTCTTCTTCTTCT]TTGATTTTCCAGGATCATCAGACTTTCTTGAATCTCTCTTTCCTTTTTTATGAATCACAACTTGCTCCTCAC
CL3032.Contig2_All-1	TCT(3*5)	3	CTTCTGCAAAAAGCTTCATGTTT	59.946	TCAAGAAAGTCTGATGATCCTGG	60.615	148	CTTCTGCAAAAAGCTTCATGTTTTTTGGGATCTAAGCTCAGCTTGCGGTTTTCAGGGTTCGCATCACGTCTCCATCTTCTTGCTCCATCTCAACAACTACTC[TCTTCTTCTTCTTCT]TTGATTTTCCAGGATCATCAGACTTTCTTGA
CL3032.Contig2_All-1	TCT(3*5)	4	ACTTTCTTCTGCAAAAAGCTTCA	59.716	GAAAGTCTGATGATCCTGGAAAA	59.585	149	ACTTTCTTCTGCAAAAAGCTTCATGTTTTTTGGGATCTAAGCTCAGCTTGCGGTTTTCAGGGTTCGCATCACGTCTCCATCTTCTTGCTCCATCTCAACAACTACTC[TCTTCTTCTTCTTCT]TTGATTTTCCAGGATCATCAGACTTTC
CL3032.Contig2_All-1	TCT(3*5)	5	ATCTTCTTGCTCCATCTCAACAA	60.256	GTGAGGAGCAAGTTGTGATTCAT	60.552	116	ATCTTCTTGCTCCATCTCAACAACTACTC[TCTTCTTCTTCTTCT]TTGATTTTCCAGGATCATCAGACTTTCTTGAATCTCTCTTTCCTTTTTTATGAATCACAACTTGCTCCTCAC
CL3034.Contig1_All-1	TGT(3*5)	1	GCTCAGAGTAAACCTGCCTCATA	59.926	GAAACCATAGAAACACAACAGGC	59.926	143	GCTCAGAGTAAACCTGCCTCATATAAACAATGG[TGTTGTTGTTGTTGT]GGCGGTAGTGATATTAGTGAGTTTGTTTAGTGTACAGCACTATGGAACAGACAGGGTCGGGTGGCTTTTCGCGCCTGTTGTGTTTCTATGGTTTC
CL3034.Contig1_All-1	TGT(3*5)	2	GCTCAGAGTAAACCTGCCTCATA	59.926	CCTGTCTGTTCCATAGTGCTGTA	59.319	103	GCTCAGAGTAAACCTGCCTCATATAAACAATGG[TGTTGTTGTTGTTGT]GGCGGTAGTGATATTAGTGAGTTTGTTTAGTGTACAGCACTATGGAACAGACAGG
CL3034.Contig1_All-1	TGT(3*5)	3	CTGCCATTTCTGTTCTATCTGCT	59.926	CCTGTCTGTTCCATAGTGCTGTA	59.319	134	CTGCCATTTCTGTTCTATCTGCTGCGGGTGGGCTCAGAGTAAACCTGCCTCATATAAACAATGG[TGTTGTTGTTGTTGT]GGCGGTAGTGATATTAGTGAGTTTGTTTAGTGTACAGCACTATGGAACAGACAGG
CL3034.Contig1_All-1	TGT(3*5)	4	AACCTGCCTCATATAAACAATGG	59.302	GAAACCATAGAAACACAACAGGC	59.926	133	AACCTGCCTCATATAAACAATGG[TGTTGTTGTTGTTGT]GGCGGTAGTGATATTAGTGAGTTTGTTTAGTGTACAGCACTATGGAACAGACAGGGTCGGGTGGCTTTTCGCGCCTGTTGTGTTTCTATGGTTTC
CL3034.Contig1_All-1	TGT(3*5)	5	ATCCTTACTCCTGCCATTTCTGT	60.373	CCTGTCTGTTCCATAGTGCTGTA	59.319	144	ATCCTTACTCCTGCCATTTCTGTTCTATCTGCTGCGGGTGGGCTCAGAGTAAACCTGCCTCATATAAACAATGG[TGTTGTTGTTGTTGT]GGCGGTAGTGATATTAGTGAGTTTGTTTAGTGTACAGCACTATGGAACAGACAGG
CL3035.Contig1_All-1	GGA(3*6)	1	GGCATTCATTTTTCTTTTCTTCA	59.616	AAAACACTCGGTTAGAGGAGGTC	60.049	157	GGCATTCATTTTTCTTTTCTTCACGTGGATTACAGAGAAAAGATTAGGCATTCAATGAGCGTCTTGAGGTTGT[GGAGGAGGAGGAGGAGGA]AGCTTGGGAATATAAGGATTGAGAGGGCTTCCATGCTCAATAGGACCTCCTCTAACCGAGTGTTTT
CL3035.Contig1_All-1	GGA(3*6)	2	TCACAGAGAAAAGATTAGGCAGG	59.9	CCCTCTCAATCCTTATATTCCCA	60.496	139	TCACAGAGAAAAGATTAGGCAGGCATTCATTTTTCTTTTCTTCACGTGGATTACAGAGAAAAGATTAGGCATTCAATGAGCGTCTTGAGGTTGT[GGAGGAGGAGGAGGAGGA]AGCTTGGGAATATAAGGATTGAGAGGG
CL3035.Contig1_All-1	GGA(3*6)	3	ATTAGGCAGGCATTCATTTTTCT	60.327	GGTTAGAGGAGGTCCTATTGAGC	59.649	156	ATTAGGCAGGCATTCATTTTTCTTTTCTTCACGTGGATTACAGAGAAAAGATTAGGCATTCAATGAGCGTCTTGAGGTTGT[GGAGGAGGAGGAGGAGGA]AGCTTGGGAATATAAGGATTGAGAGGGCTTCCATGCTCAATAGGACCTCCTCTAACC
CL3035.Contig1_All-1	GGA(3*6)	4	AGATTAGGCAGGCATTCATTTTT	60.327	GGTTAGAGGAGGTCCTATTGAGC	59.649	158	AGATTAGGCAGGCATTCATTTTTCTTTTCTTCACGTGGATTACAGAGAAAAGATTAGGCATTCAATGAGCGTCTTGAGGTTGT[GGAGGAGGAGGAGGAGGA]AGCTTGGGAATATAAGGATTGAGAGGGCTTCCATGCTCAATAGGACCTCCTCTAACC
CL3035.Contig1_All-1	GGA(3*6)	5	AAGATTAGGCAGGCATTCATTTT	60.327	GGTTAGAGGAGGTCCTATTGAGC	59.649	159	AAGATTAGGCAGGCATTCATTTTTCTTTTCTTCACGTGGATTACAGAGAAAAGATTAGGCATTCAATGAGCGTCTTGAGGTTGT[GGAGGAGGAGGAGGAGGA]AGCTTGGGAATATAAGGATTGAGAGGGCTTCCATGCTCAATAGGACCTCCTCTAACC
CL3045.Contig1_All-1	ACA(3*7)	1	AAGCAGAGAAAAAGAGAGCAACA	59.833	CTCTCAGGGATGATGACTCTACC	59.221	148	AAGCAGAGAAAAAGAGAGCAACAGAACCCACCAAGCCTCAGACAAAGCGACCACGTGGAGCTCAACCCCGAGTCACTGACAACC[ACAACAACAACAACAACAACA]ATAACAACAAGACAGGATATGGTAGAGTCATCATCCCTGAGAG
CL3045.Contig1_All-1	ACA(3*7)	2	AGAAAAAGAGAGCAACAGAACCC	60.28	CTCTCAGGGATGATGACTCTACC	59.221	142	AGAAAAAGAGAGCAACAGAACCCACCAAGCCTCAGACAAAGCGACCACGTGGAGCTCAACCCCGAGTCACTGACAACC[ACAACAACAACAACAACAACA]ATAACAACAAGACAGGATATGGTAGAGTCATCATCCCTGAGAG
CL3045.Contig1_All-1	ACA(3*7)	3	AGAAAAAGAGAGCAACAGAACCC	60.28	CCTCTCAGGGATGATGACTCTAC	59.221	143	AGAAAAAGAGAGCAACAGAACCCACCAAGCCTCAGACAAAGCGACCACGTGGAGCTCAACCCCGAGTCACTGACAACC[ACAACAACAACAACAACAACA]ATAACAACAAGACAGGATATGGTAGAGTCATCATCCCTGAGAGG
CL3045.Contig1_All-1	ACA(3*7)	4	AGAAAAAGAGAGCAACAGAACCC	60.28	ACCTCTCAGGGATGATGACTCTA	59.221	144	AGAAAAAGAGAGCAACAGAACCCACCAAGCCTCAGACAAAGCGACCACGTGGAGCTCAACCCCGAGTCACTGACAACC[ACAACAACAACAACAACAACA]ATAACAACAAGACAGGATATGGTAGAGTCATCATCCCTGAGAGGT
CL3045.Contig1_All-1	ACA(3*7)	5	AGAAAAAGAGAGCAACAGAACCC	60.28	TACCTCTCAGGGATGATGACTCT	59.221	145	AGAAAAAGAGAGCAACAGAACCCACCAAGCCTCAGACAAAGCGACCACGTGGAGCTCAACCCCGAGTCACTGACAACC[ACAACAACAACAACAACAACA]ATAACAACAAGACAGGATATGGTAGAGTCATCATCCCTGAGAGGTA
CL3045.Contig1_All-2	CCT(3*5)	1	TGACAATAGACCATTCCTTACCG	60.243	ATAGCAGTTCCCGTAGAAGTTCC	60.037	124	TGACAATAGACCATTCCTTACCGGTCCAATCATGGCAGCACAAGCTCATCCG[CCTCCTCCTCCTCCT]CAGACTTACACTTTCAGTCCCGCTGCTGCTCATGGGAACTTCTACGGGAACTGCTAT
CL3045.Contig1_All-2	CCT(3*5)	2	TGACAATAGACCATTCCTTACCG	60.243	GAGGAGGAGGCTGGTATTGATAG	60.46	143	TGACAATAGACCATTCCTTACCGGTCCAATCATGGCAGCACAAGCTCATCCG[CCTCCTCCTCCTCCT]CAGACTTACACTTTCAGTCCCGCTGCTGCTCATGGGAACTTCTACGGGAACTGCTATCAATACCAGCCTCCTCCTC
CL3045.Contig1_All-2	CCT(3*5)	3	TGACAATAGACCATTCCTTACCG	60.243	CACTAGTGAAAGTACGGAGGAGG	59.35	159	TGACAATAGACCATTCCTTACCGGTCCAATCATGGCAGCACAAGCTCATCCG[CCTCCTCCTCCTCCT]CAGACTTACACTTTCAGTCCCGCTGCTGCTCATGGGAACTTCTACGGGAACTGCTATCAATACCAGCCTCCTCCTCCGTACTTTCACTAGTG
CL3045.Contig1_All-2	CCT(3*5)	4	TGACAATAGACCATTCCTTACCG	60.243	TGATAGCAGTTCCCGTAGAAGTT	59.338	126	TGACAATAGACCATTCCTTACCGGTCCAATCATGGCAGCACAAGCTCATCCG[CCTCCTCCTCCTCCT]CAGACTTACACTTTCAGTCCCGCTGCTGCTCATGGGAACTTCTACGGGAACTGCTATCA
CL3045.Contig1_All-2	CCT(3*5)	5	TGACAATAGACCATTCCTTACCG	60.243	TTGATAGCAGTTCCCGTAGAAGT	59.338	127	TGACAATAGACCATTCCTTACCGGTCCAATCATGGCAGCACAAGCTCATCCG[CCTCCTCCTCCTCCT]CAGACTTACACTTTCAGTCCCGCTGCTGCTCATGGGAACTTCTACGGGAACTGCTATCAA
CL3046.Contig5_All-1	TCT(3*5)	1	CTCTAATGGCGACGACTACAACT	59.854	ATTTAGGTAAAGTCGAGGGACGA	60.357	135	CTCTAATGGCGACGACTACAACTTCTCGAGCCTCTCTCAACCTCCTCCTTCGCCGCTCCCCTCCCAAACTTCGAAACTCTAAATTTTTC[TCTTCTTCTTCTTCT]TGTCAGTTTCGTCCCTCGACTTTACCTAAAT
CL3046.Contig5_All-1	TCT(3*5)	2	CTCTAATGGCGACGACTACAACT	59.854	GATTTAGGTAAAGTCGAGGGACG	60.357	136	CTCTAATGGCGACGACTACAACTTCTCGAGCCTCTCTCAACCTCCTCCTTCGCCGCTCCCCTCCCAAACTTCGAAACTCTAAATTTTTC[TCTTCTTCTTCTTCT]TGTCAGTTTCGTCCCTCGACTTTACCTAAATC
CL3046.Contig5_All-1	TCT(3*5)	3	TAATGGCGACGACTACAACTTCT	60.195	ATTTAGGTAAAGTCGAGGGACGA	60.357	132	TAATGGCGACGACTACAACTTCTCGAGCCTCTCTCAACCTCCTCCTTCGCCGCTCCCCTCCCAAACTTCGAAACTCTAAATTTTTC[TCTTCTTCTTCTTCT]TGTCAGTTTCGTCCCTCGACTTTACCTAAAT
CL3046.Contig5_All-1	TCT(3*5)	4	TAATGGCGACGACTACAACTTCT	60.195	GATTTAGGTAAAGTCGAGGGACG	60.357	133	TAATGGCGACGACTACAACTTCTCGAGCCTCTCTCAACCTCCTCCTTCGCCGCTCCCCTCCCAAACTTCGAAACTCTAAATTTTTC[TCTTCTTCTTCTTCT]TGTCAGTTTCGTCCCTCGACTTTACCTAAATC
CL3046.Contig5_All-1	TCT(3*5)	5	CTAATGGCGACGACTACAACTTC	60.195	ATTTAGGTAAAGTCGAGGGACGA	60.357	133	CTAATGGCGACGACTACAACTTCTCGAGCCTCTCTCAACCTCCTCCTTCGCCGCTCCCCTCCCAAACTTCGAAACTCTAAATTTTTC[TCTTCTTCTTCTTCT]TGTCAGTTTCGTCCCTCGACTTTACCTAAAT
CL3049.Contig2_All-1	GAT(3*7)	1	CTTTCATGTGGAATGATTTGGAG	60.707	CCGTAAAACCATTAGCTCCTTCT	60.033	123	CTTTCATGTGGAATGATTTGGAGGATGTGACCAAAGGATCCG[GATGATGATGATGATGATGAT]GGTAGTAGTGTTTGTGGGTTTCAGGTTGAGGAGAAGGAGAAGGAGCTAATGGTTTTACGG
CL3049.Contig2_All-1	GAT(3*7)	2	CTTTCATGTGGAATGATTTGGAG	60.707	CTTACCACATTCACCCGTAAAAC	59.695	137	CTTTCATGTGGAATGATTTGGAGGATGTGACCAAAGGATCCG[GATGATGATGATGATGATGAT]GGTAGTAGTGTTTGTGGGTTTCAGGTTGAGGAGAAGGAGAAGGAGCTAATGGTTTTACGGGTGAATGTGGTAAG
CL3049.Contig2_All-1	GAT(3*7)	3	CTTTCATGTGGAATGATTTGGAG	60.707	CATTAGCTCCTTCTCCTTCTCCT	59.538	114	CTTTCATGTGGAATGATTTGGAGGATGTGACCAAAGGATCCG[GATGATGATGATGATGATGAT]GGTAGTAGTGTTTGTGGGTTTCAGGTTGAGGAGAAGGAGAAGGAGCTAATG
CL3049.Contig2_All-1	GAT(3*7)	4	AGGCTTTCATGTGGAATGATTT	59.841	CCGTAAAACCATTAGCTCCTTCT	60.033	126	AGGCTTTCATGTGGAATGATTTGGAGGATGTGACCAAAGGATCCG[GATGATGATGATGATGATGAT]GGTAGTAGTGTTTGTGGGTTTCAGGTTGAGGAGAAGGAGAAGGAGCTAATGGTTTTACGG
CL3049.Contig2_All-1	GAT(3*7)	5	TTTCATGTGGAATGATTTGGAG	59.801	CCGTAAAACCATTAGCTCCTTCT	60.033	122	TTTCATGTGGAATGATTTGGAGGATGTGACCAAAGGATCCG[GATGATGATGATGATGATGAT]GGTAGTAGTGTTTGTGGGTTTCAGGTTGAGGAGAAGGAGAAGGAGCTAATGGTTTTACGG
CL2471.Contig1_All-1	TCA(3*6)	1	ATTTCACGGGTCTCAAAATCTCT	60.354	CTTAGCTGCAGGTGAAGGTTCT	60.075	148	ATTTCACGGGTCTCAAAATCTCTGTAAAGTTAGTTTAAAAAAAAAAAATCTCTGTAAAGTCTCTTTCCCACACCCATAACT[TCATCATCATCATCATCA]TCGCCACCACCATCAGGAACTTGCTCCAGAACCTTCACCTGCAGCTAAG
CL3049.Contig3_All-1	TCA(3*6)	2	ATTTCACGGGTCTCAAAATCTCT	60.354	CTCTTAGCTGCAGGTGAAGGTT	60.075	150	ATTTCACGGGTCTCAAAATCTCTGTAAAGTTAGTTTAAAAAAAAAAAATCTCTGTAAAGTCTCTTTCCCACACCCATAACT[TCATCATCATCATCATCA]TCGCCACCACCATCAGGAACTTGCTCCAGAACCTTCACCTGCAGCTAAGAG
CL3049.Contig3_All-1	TCA(3*6)	3	CACGGGTCTCAAAATCTCTGTAA	60.519	CTTAGCTGCAGGTGAAGGTTCT	60.075	144	CACGGGTCTCAAAATCTCTGTAAAGTTAGTTTAAAAAAAAAAAATCTCTGTAAAGTCTCTTTCCCACACCCATAACT[TCATCATCATCATCATCA]TCGCCACCACCATCAGGAACTTGCTCCAGAACCTTCACCTGCAGCTAAG
CL3049.Contig3_All-1	TCA(3*6)	4	CACGGGTCTCAAAATCTCTGTAA	60.519	CTCTTAGCTGCAGGTGAAGGTT	60.075	146	CACGGGTCTCAAAATCTCTGTAAAGTTAGTTTAAAAAAAAAAAATCTCTGTAAAGTCTCTTTCCCACACCCATAACT[TCATCATCATCATCATCA]TCGCCACCACCATCAGGAACTTGCTCCAGAACCTTCACCTGCAGCTAAGAG
CL3049.Contig3_All-1	TCA(3*6)	5	GTCTCTTTCCCACACCCATAACT	60.63	CTTAGCTGCAGGTGAAGGTTCT	60.075	90	GTCTCTTTCCCACACCCATAACT[TCATCATCATCATCATCA]TCGCCACCACCATCAGGAACTTGCTCCAGAACCTTCACCTGCAGCTAAG
CL3052.Contig1_All-1	ATC(3*6)	1	AAAAACTTTAGTCCGTTTGCTCC	60.052	AATATGCATCTTCAGAAAGCTCG	59.897	137	AAAAACTTTAGTCCGTTTGCTCCTTGGAATCCCTCTAGGGTGCCTGTACAT[ATCATCATCATCATCATC]ATACATTGGCTGCTTCTCTCTGTATACCTGAAAGCCATTCTCCATCGAGCTTTCTGAAGATGCATATT
CL3052.Contig1_All-1	ATC(3*6)	2	GCATCACTTGTGAATACCCTTTC	59.891	GGTATACAGAGAGAAGCAGCCAA	59.926	159	GCATCACTTGTGAATACCCTTTCCCTTTGCTGATCTTCTGAATCATATGAAACCAGATCTCTAAAAACTTTAGTCCGTTTGCTCCTTGGAATCCCTCTAGGGTGCCTGTACAT[ATCATCATCATCATCATC]ATACATTGGCTGCTTCTCTCTGTATACC
CL3052.Contig1_All-1	ATC(3*6)	3	CATCACTTGTGAATACCCTTTCC	59.755	GGTATACAGAGAGAAGCAGCCAA	59.926	158	CATCACTTGTGAATACCCTTTCCCTTTGCTGATCTTCTGAATCATATGAAACCAGATCTCTAAAAACTTTAGTCCGTTTGCTCCTTGGAATCCCTCTAGGGTGCCTGTACAT[ATCATCATCATCATCATC]ATACATTGGCTGCTTCTCTCTGTATACC
CL3052.Contig1_All-1	ATC(3*6)	4	AAACTTTAGTCCGTTTGCTCCTT	59.732	AATATGCATCTTCAGAAAGCTCG	59.897	135	AAACTTTAGTCCGTTTGCTCCTTGGAATCCCTCTAGGGTGCCTGTACAT[ATCATCATCATCATCATC]ATACATTGGCTGCTTCTCTCTGTATACCTGAAAGCCATTCTCCATCGAGCTTTCTGAAGATGCATATT
CL3052.Contig1_All-1	ATC(3*6)	5	AAAACTTTAGTCCGTTTGCTCCT	59.732	AATATGCATCTTCAGAAAGCTCG	59.897	136	AAAACTTTAGTCCGTTTGCTCCTTGGAATCCCTCTAGGGTGCCTGTACAT[ATCATCATCATCATCATC]ATACATTGGCTGCTTCTCTCTGTATACCTGAAAGCCATTCTCCATCGAGCTTTCTGAAGATGCATATT
CL3053.Contig1_All-1	CTC(3*5)	1	CGTAATCTTACTGCCACTCGAAC	60.195	GTCTCTGGAGCTAATTCGTCAAA	59.906	158	CGTAATCTTACTGCCACTCGAACTCTCCCTGGCACTCCGTTGT[CTCCTCCTCCTCCTC]CGAGAGCAGCAGAAGAGCTGCGACGTGGAGCAGGAGCGGATGAAGGAATCCTTGATTTGAAGGAAGACGATCTCAGATTTGACGAATTAGCTCCAGAGAC
CL3053.Contig1_All-1	CTC(3*5)	2	CGTAATCTTACTGCCACTCGAAC	60.195	TTCGTCAAATCTGAGATCGTCTT	60.256	144	CGTAATCTTACTGCCACTCGAACTCTCCCTGGCACTCCGTTGT[CTCCTCCTCCTCCTC]CGAGAGCAGCAGAAGAGCTGCGACGTGGAGCAGGAGCGGATGAAGGAATCCTTGATTTGAAGGAAGACGATCTCAGATTTGACGAA
CL3053.Contig1_All-1	CTC(3*5)	3	CGTAATCTTACTGCCACTCGAAC	60.195	GAGATCGTCTTCCTTCAAATCAA	59.717	132	CGTAATCTTACTGCCACTCGAACTCTCCCTGGCACTCCGTTGT[CTCCTCCTCCTCCTC]CGAGAGCAGCAGAAGAGCTGCGACGTGGAGCAGGAGCGGATGAAGGAATCCTTGATTTGAAGGAAGACGATCTC
CL3053.Contig1_All-1	CTC(3*5)	4	CGTAATCTTACTGCCACTCGAAC	60.195	TCTGGAGCTAATTCGTCAAATCT	59.407	155	CGTAATCTTACTGCCACTCGAACTCTCCCTGGCACTCCGTTGT[CTCCTCCTCCTCCTC]CGAGAGCAGCAGAAGAGCTGCGACGTGGAGCAGGAGCGGATGAAGGAATCCTTGATTTGAAGGAAGACGATCTCAGATTTGACGAATTAGCTCCAGA
CL3053.Contig1_All-1	CTC(3*5)	5	CGTAATCTTACTGCCACTCGAAC	60.195	CTCTGGAGCTAATTCGTCAAATC	59.407	156	CGTAATCTTACTGCCACTCGAACTCTCCCTGGCACTCCGTTGT[CTCCTCCTCCTCCTC]CGAGAGCAGCAGAAGAGCTGCGACGTGGAGCAGGAGCGGATGAAGGAATCCTTGATTTGAAGGAAGACGATCTCAGATTTGACGAATTAGCTCCAGAG
CL3054.Contig1_All-1	AG(2*6)	3	GCCACTTTTTCTTCCTAAATCCT	59.214	AACTGATGACGTCACACCTCC	60.025	156	GCCACTTTTTCTTCCTAAATCCTCTCTCAAATCTCTCTCTCAGTTTCCGATAAAGGAAAAAACAAAAGCTTCAATCTCAATCTTTCACTTAGCTGAAAAAGTGTTAACAGACTGTGAACC[AGAGAGAGAGAG]ATGGGAGGTGTGACGTCATCAGTT
CL3055.Contig2_All-1	CCG(3*5)	1	GATCTCCCTTTAGTGACCTTCGT	60.015	GCAGTCAATTAAATTTCCAATCG	59.864	148	GATCTCCCTTTAGTGACCTTCGTGTAACGAGAGTCAACCACCATCCGGTACGAGAAATCAGATCCATCGGTACCACTTGGCCTAC[CCGCCGCCGCCGCCG]TCGTTTTCCTCTGCTGCATCTTCTCCGATTGGAAATTTAATTGACTGC
CL3055.Contig2_All-1	CCG(3*5)	2	TCCCTTTAGTGACCTTCGTGTAA	60.042	GCAGTCAATTAAATTTCCAATCG	59.864	144	TCCCTTTAGTGACCTTCGTGTAACGAGAGTCAACCACCATCCGGTACGAGAAATCAGATCCATCGGTACCACTTGGCCTAC[CCGCCGCCGCCGCCG]TCGTTTTCCTCTGCTGCATCTTCTCCGATTGGAAATTTAATTGACTGC
CL3055.Contig2_All-1	CCG(3*5)	3	AGATCTCCCTTTAGTGACCTTCG	60.135	GCAGTCAATTAAATTTCCAATCG	59.864	149	AGATCTCCCTTTAGTGACCTTCGTGTAACGAGAGTCAACCACCATCCGGTACGAGAAATCAGATCCATCGGTACCACTTGGCCTAC[CCGCCGCCGCCGCCG]TCGTTTTCCTCTGCTGCATCTTCTCCGATTGGAAATTTAATTGACTGC
CL3055.Contig2_All-1	CCG(3*5)	4	CGAGATCTCCCTTTAGTGACCTT	60.135	GCAGTCAATTAAATTTCCAATCG	59.864	151	CGAGATCTCCCTTTAGTGACCTTCGTGTAACGAGAGTCAACCACCATCCGGTACGAGAAATCAGATCCATCGGTACCACTTGGCCTAC[CCGCCGCCGCCGCCG]TCGTTTTCCTCTGCTGCATCTTCTCCGATTGGAAATTTAATTGACTGC
CL3055.Contig2_All-1	CCG(3*5)	5	ACCTTCGTGTAACGAGAGTCAAC	59.734	GCAGTCAATTAAATTTCCAATCG	59.864	133	ACCTTCGTGTAACGAGAGTCAACCACCATCCGGTACGAGAAATCAGATCCATCGGTACCACTTGGCCTAC[CCGCCGCCGCCGCCG]TCGTTTTCCTCTGCTGCATCTTCTCCGATTGGAAATTTAATTGACTGC
CL3064.Contig2_All-1	AGA(3*5)	1	TTTCATCGGTTCTTTTCTAGCAG	59.906	CTCTGAAATTACGAATCCAAGGC	61.266	106	TTTCATCGGTTCTTTTCTAGCAGAAGAAGAAGAAACAACTTGAACTTTCTTGTC[AGAAGAAGAAGAAGA]AGCAACCTGAGATGGCCTTGGATTCGTAATTTCAGAG
CL3064.Contig2_All-1	AGA(3*5)	2	TTTCATCGGTTCTTTTCTAGCAG	59.906	GCTCTGAAATTACGAATCCAAGG	61.266	107	TTTCATCGGTTCTTTTCTAGCAGAAGAAGAAGAAACAACTTGAACTTTCTTGTC[AGAAGAAGAAGAAGA]AGCAACCTGAGATGGCCTTGGATTCGTAATTTCAGAGC
CL3064.Contig2_All-1	AGA(3*5)	3	TTTCATCGGTTCTTTTCTAGCAG	59.906	GGCTCTGAAATTACGAATCCAAG	61.266	108	TTTCATCGGTTCTTTTCTAGCAGAAGAAGAAGAAACAACTTGAACTTTCTTGTC[AGAAGAAGAAGAAGA]AGCAACCTGAGATGGCCTTGGATTCGTAATTTCAGAGCC
CL3064.Contig2_All-1	AGA(3*5)	4	TTTCATCGGTTCTTTTCTAGCAG	59.906	TCTGAAATTACGAATCCAAGGC	60.44	105	TTTCATCGGTTCTTTTCTAGCAGAAGAAGAAGAAACAACTTGAACTTTCTTGTC[AGAAGAAGAAGAAGA]AGCAACCTGAGATGGCCTTGGATTCGTAATTTCAGA
CL3064.Contig2_All-1	AGA(3*5)	5	TTTCATCGGTTCTTTTCTAGCAG	59.906	GGCTCTGAAATTACGAATCCAA	60.44	108	TTTCATCGGTTCTTTTCTAGCAGAAGAAGAAGAAACAACTTGAACTTTCTTGTC[AGAAGAAGAAGAAGA]AGCAACCTGAGATGGCCTTGGATTCGTAATTTCAGAGCC
CL3070.Contig1_All-2	TC(2*10)	1	TTTCATTCTTCTTCTCATCCTCAG	59.024	GTCGGAAAGGAGGTTACTTTGAG	60.501	129	TTTCATTCTTCTTCTCATCCTCAGTTTTCTCTAATAACTAAGAGACAATCTTCTTTTGCA[TCTCTCTCTCTCTCTCTCTC]TGCATGCCAAATCTCGTTTTCTGATCCTCAAAGTAACCTCCTTTCCGAC
CL3070.Contig1_All-2	TC(2*10)	2	TCATTCTTCTTCTCATCCTCAGTTT	59.79	GTCGGAAAGGAGGTTACTTTGAG	60.501	127	TCATTCTTCTTCTCATCCTCAGTTTTCTCTAATAACTAAGAGACAATCTTCTTTTGCA[TCTCTCTCTCTCTCTCTCTC]TGCATGCCAAATCTCGTTTTCTGATCCTCAAAGTAACCTCCTTTCCGAC
CL3070.Contig1_All-2	TC(2*10)	3	TTCATTCTTCTTCTCATCCTCAGTT	59.79	GTCGGAAAGGAGGTTACTTTGAG	60.501	128	TTCATTCTTCTTCTCATCCTCAGTTTTCTCTAATAACTAAGAGACAATCTTCTTTTGCA[TCTCTCTCTCTCTCTCTCTC]TGCATGCCAAATCTCGTTTTCTGATCCTCAAAGTAACCTCCTTTCCGAC
CL3070.Contig1_All-2	TC(2*10)	4	TTTCATTCTTCTTCTCATCCTCAGT	59.79	GTCGGAAAGGAGGTTACTTTGAG	60.501	129	TTTCATTCTTCTTCTCATCCTCAGTTTTCTCTAATAACTAAGAGACAATCTTCTTTTGCA[TCTCTCTCTCTCTCTCTCTC]TGCATGCCAAATCTCGTTTTCTGATCCTCAAAGTAACCTCCTTTCCGAC
CL3070.Contig1_All-2	TC(2*10)	5	TTCATTCTTCTTCTCATCCTCAG	57.683	GTCGGAAAGGAGGTTACTTTGAG	60.501	128	TTCATTCTTCTTCTCATCCTCAGTTTTCTCTAATAACTAAGAGACAATCTTCTTTTGCA[TCTCTCTCTCTCTCTCTCTC]TGCATGCCAAATCTCGTTTTCTGATCCTCAAAGTAACCTCCTTTCCGAC
CL3079.Contig1_All-2	GTC(3*5)	1	TATTCACTTGCCATGTTAGGGTT	59.786	ATACAAAACCAGGCTTTAGAGGG	59.913	154	TATTCACTTGCCATGTTAGGGTTTGGATCAGGTCGTGGTGGGTCTGAGACTGA[GTCGTCGTCGTCGTC]ATCGTCGGCGGCAGGTGAAGCGATGGAGTTCATTGCTTTGTTCGATAGAGACTATGGGAGAAACCCTCTAAAGCCTGGTTTTGTAT
CL3079.Contig1_All-2	GTC(3*5)	2	TTATTCACTTGCCATGTTAGGGT	59.786	ATACAAAACCAGGCTTTAGAGGG	59.913	155	TTATTCACTTGCCATGTTAGGGTTTGGATCAGGTCGTGGTGGGTCTGAGACTGA[GTCGTCGTCGTCGTC]ATCGTCGGCGGCAGGTGAAGCGATGGAGTTCATTGCTTTGTTCGATAGAGACTATGGGAGAAACCCTCTAAAGCCTGGTTTTGTAT
CL3079.Contig1_All-2	GTC(3*5)	3	GTTATTCACTTGCCATGTTAGGG	59.786	ATACAAAACCAGGCTTTAGAGGG	59.913	156	GTTATTCACTTGCCATGTTAGGGTTTGGATCAGGTCGTGGTGGGTCTGAGACTGA[GTCGTCGTCGTCGTC]ATCGTCGGCGGCAGGTGAAGCGATGGAGTTCATTGCTTTGTTCGATAGAGACTATGGGAGAAACCCTCTAAAGCCTGGTTTTGTAT
CL3079.Contig1_All-2	GTC(3*5)	4	TATTCACTTGCCATGTTAGGGTT	59.786	GCTTTAGAGGGTTTCTCCCATAG	59.657	142	TATTCACTTGCCATGTTAGGGTTTGGATCAGGTCGTGGTGGGTCTGAGACTGA[GTCGTCGTCGTCGTC]ATCGTCGGCGGCAGGTGAAGCGATGGAGTTCATTGCTTTGTTCGATAGAGACTATGGGAGAAACCCTCTAAAGC
CL3079.Contig1_All-2	GTC(3*5)	5	TTATTCACTTGCCATGTTAGGGT	59.786	GCTTTAGAGGGTTTCTCCCATAG	59.657	143	TTATTCACTTGCCATGTTAGGGTTTGGATCAGGTCGTGGTGGGTCTGAGACTGA[GTCGTCGTCGTCGTC]ATCGTCGGCGGCAGGTGAAGCGATGGAGTTCATTGCTTTGTTCGATAGAGACTATGGGAGAAACCCTCTAAAGC
CL3088.Contig1_All-1	GGA(3*5)	1	AACATGGAAGAGATTGTCCAGAA	59.99	ATATATCTTACGCATCGCTGCTC	59.791	137	AACATGGAAGAGATTGTCCAGAAGCTCAATGCCTTCATCCACCTCAATTCCTCAGCAGGAG[GGAGGAGGAGGAGGA]TCGTATGCGTAACCTCAGGGGGAACTACGGTTCCTTTGGAGCAGCGATGCGTAAGATATAT
CL3088.Contig1_All-1	GGA(3*5)	2	CAAGAACATGGAAGAGATTGTCC	59.99	ATATATCTTACGCATCGCTGCTC	59.791	141	CAAGAACATGGAAGAGATTGTCCAGAAGCTCAATGCCTTCATCCACCTCAATTCCTCAGCAGGAG[GGAGGAGGAGGAGGA]TCGTATGCGTAACCTCAGGGGGAACTACGGTTCCTTTGGAGCAGCGATGCGTAAGATATAT
CL3088.Contig1_All-1	GGA(3*5)	3	GAAGAGATTGTCCAGAAGCTCAA	60.012	ATATATCTTACGCATCGCTGCTC	59.791	131	GAAGAGATTGTCCAGAAGCTCAATGCCTTCATCCACCTCAATTCCTCAGCAGGAG[GGAGGAGGAGGAGGA]TCGTATGCGTAACCTCAGGGGGAACTACGGTTCCTTTGGAGCAGCGATGCGTAAGATATAT
CL3088.Contig1_All-1	GGA(3*5)	4	AACATGGAAGAGATTGTCCAGAA	59.99	TTGCCAGAGCTGAAGTTATCAAT	60.27	158	AACATGGAAGAGATTGTCCAGAAGCTCAATGCCTTCATCCACCTCAATTCCTCAGCAGGAG[GGAGGAGGAGGAGGA]TCGTATGCGTAACCTCAGGGGGAACTACGGTTCCTTTGGAGCAGCGATGCGTAAGATATATTGATAACTTCAGCTCTGGCAA
CL3088.Contig1_All-1	GGA(3*5)	5	AACATGGAAGAGATTGTCCAGAA	59.99	ATTGCCAGAGCTGAAGTTATCAA	60.27	159	AACATGGAAGAGATTGTCCAGAAGCTCAATGCCTTCATCCACCTCAATTCCTCAGCAGGAG[GGAGGAGGAGGAGGA]TCGTATGCGTAACCTCAGGGGGAACTACGGTTCCTTTGGAGCAGCGATGCGTAAGATATATTGATAACTTCAGCTCTGGCAAT
CL3093.Contig1_All-2	CAT(3*6)	1	TTCTCCATTATCGTTTCCCCTAT	60.051	ACGCAAAGTCTCTGAATGGATTA	60.143	159	TTCTCCATTATCGTTTCCCCTATAGCTATCTACTC[CATCATCATCATCATCAT]CTCCATTTGTACCAATTCTCTTGCTCCTTGAATCTCCTAAATACTCCATCTAAGGCCACATCGAAAGCATCTTTGAAAGTCTCTAATCCATTCAGAGACTTTGCGT
CL3093.Contig1_All-2	CAT(3*6)	2	TCTTCTTCGTGGTAAGCAGTTTC	59.941	GGAGATTCAAGGAGCAAGAGAAT	60.216	110	TCTTCTTCGTGGTAAGCAGTTTCTCCATTATCGTTTCCCCTATAGCTATCTACTC[CATCATCATCATCATCAT]CTCCATTTGTACCAATTCTCTTGCTCCTTGAATCTCC
CL3093.Contig1_All-2	CAT(3*6)	3	TTCTTCGTGGTAAGCAGTTTCTC	59.941	TTCAAGGAGCAAGAGAATTGGTA	60.243	103	TTCTTCGTGGTAAGCAGTTTCTCCATTATCGTTTCCCCTATAGCTATCTACTC[CATCATCATCATCATCAT]CTCCATTTGTACCAATTCTCTTGCTCCTTGAA
CL3093.Contig1_All-2	CAT(3*6)	4	TCTTCTTCGTGGTAAGCAGTTTC	59.941	TTCAAGGAGCAAGAGAATTGGTA	60.243	105	TCTTCTTCGTGGTAAGCAGTTTCTCCATTATCGTTTCCCCTATAGCTATCTACTC[CATCATCATCATCATCAT]CTCCATTTGTACCAATTCTCTTGCTCCTTGAA
CL3093.Contig1_All-2	CAT(3*6)	5	GATCCTTCTCCTCTTCTTCTTCG	59.975	GCAAGAGAATTGGTACAAATGGA	60.358	111	GATCCTTCTCCTCTTCTTCTTCGTGGTAAGCAGTTTCTCCATTATCGTTTCCCCTATAGCTATCTACTC[CATCATCATCATCATCAT]CTCCATTTGTACCAATTCTCTTGC
CL3099.Contig1_All-2	CAG(3*6)	1	TAGTGCTCAAGGGCTTAATCAAA	60.257	CTCTTGGCTCTAGCTTCAATCAC	59.688	160	TAGTGCTCAAGGGCTTAATCAAACCT[CAGCAGCAGCAGCAGCAG]GAGAAGCAGAGCTTGACGGATGTGGTTAGACAGGTTTCGGATTTGGACTTCGATGAGGAAGGGGAAGCTGATGATGCGTTCTTCGAACAGGCGGTGATTGAAGCTAGAGCCAAGAG
CL3099.Contig1_All-2	CAG(3*6)	2	TAGTGCTCAAGGGCTTAATCAAA	60.257	AAATCCGAAACCTGTCTAACCAC	60.613	88	TAGTGCTCAAGGGCTTAATCAAACCT[CAGCAGCAGCAGCAGCAG]GAGAAGCAGAGCTTGACGGATGTGGTTAGACAGGTTTCGGATTT
CL3099.Contig1_All-2	CAG(3*6)	3	AAGGTAGTGCTCAAGGGCTTAAT	59.717	AAATCCGAAACCTGTCTAACCAC	60.613	92	AAGGTAGTGCTCAAGGGCTTAATCAAACCT[CAGCAGCAGCAGCAGCAG]GAGAAGCAGAGCTTGACGGATGTGGTTAGACAGGTTTCGGATTT
CL3102.Contig2_All-1	GTT(3*7)	1	GTAGCAGAACTTGGCGCATATCT	61.935	GTCTTCAAAAACTAATAGCCGCA	59.815	128	GTAGCAGAACTTGGCGCATATCTCGAACGCTGGTGGTCCTCCCGGGATGTCGGGAATGGAGATTTCGTCGTCTG[GTTGTTGTTGTTGTTGTTGTT]CGTTGATCGTTGCGGCTATTAGTTTTTGAAGAC
CL3102.Contig2_All-1	GTT(3*7)	2	GTAGCAGAACTTGGCGCATATCT	61.935	TCTTCAAAAACTAATAGCCGCAA	60.252	127	GTAGCAGAACTTGGCGCATATCTCGAACGCTGGTGGTCCTCCCGGGATGTCGGGAATGGAGATTTCGTCGTCTG[GTTGTTGTTGTTGTTGTTGTT]CGTTGATCGTTGCGGCTATTAGTTTTTGAAGA
CL3102.Contig2_All-1	GTT(3*7)	3	GTAGCAGAACTTGGCGCATATC	61.13	GTCTTCAAAAACTAATAGCCGCA	59.815	128	GTAGCAGAACTTGGCGCATATCTCGAACGCTGGTGGTCCTCCCGGGATGTCGGGAATGGAGATTTCGTCGTCTG[GTTGTTGTTGTTGTTGTTGTT]CGTTGATCGTTGCGGCTATTAGTTTTTGAAGAC
CL3102.Contig2_All-1	GTT(3*7)	4	GTAGCAGAACTTGGCGCATATC	61.13	TCTTCAAAAACTAATAGCCGCAA	60.252	127	GTAGCAGAACTTGGCGCATATCTCGAACGCTGGTGGTCCTCCCGGGATGTCGGGAATGGAGATTTCGTCGTCTG[GTTGTTGTTGTTGTTGTTGTT]CGTTGATCGTTGCGGCTATTAGTTTTTGAAGA
CL3102.Contig2_All-1	GTT(3*7)	5	TAGCAGAACTTGGCGCATATCT	61.244	GTCTTCAAAAACTAATAGCCGCA	59.815	127	TAGCAGAACTTGGCGCATATCTCGAACGCTGGTGGTCCTCCCGGGATGTCGGGAATGGAGATTTCGTCGTCTG[GTTGTTGTTGTTGTTGTTGTT]CGTTGATCGTTGCGGCTATTAGTTTTTGAAGAC
CL3103.Contig1_All-1	CGG(3*6)	1	ATTCGTCTTCTTCTTCGTCTTCC	60.248	AGAGTGTAAGGCTTATTCGGGTC	60.037	136	ATTCGTCTTCTTCTTCGTCTTCCTC[CGGCGGCGGCGGCGGCGG]AGGGAGCAATAACTACGAGACGTTTGACATCAACAAGATATTCGTTGACGAAGGAGAAGAAGAGAAACCCGACCCGAATAAGCCTTACACTCT
CL3103.Contig1_All-1	CGG(3*6)	2	ATTCGTCTTCTTCTTCGTCTTCC	60.248	GAGAGTGTAAGGCTTATTCGGGT	60.037	137	ATTCGTCTTCTTCTTCGTCTTCCTC[CGGCGGCGGCGGCGGCGG]AGGGAGCAATAACTACGAGACGTTTGACATCAACAAGATATTCGTTGACGAAGGAGAAGAAGAGAAACCCGACCCGAATAAGCCTTACACTCTC
CL3103.Contig1_All-1	CGG(3*6)	3	ATTCGTCTTCTTCTTCGTCTTCC	60.248	GGTCCGAGAGTGTAAGGCTTATT	60.037	142	ATTCGTCTTCTTCTTCGTCTTCCTC[CGGCGGCGGCGGCGGCGG]AGGGAGCAATAACTACGAGACGTTTGACATCAACAAGATATTCGTTGACGAAGGAGAAGAAGAGAAACCCGACCCGAATAAGCCTTACACTCTCGGACC
CL3103.Contig1_All-1	CGG(3*6)	4	ATTCGTCTTCTTCTTCGTCTTCC	60.248	GGTTTCTCTTCTTCTCCTTCGTC	59.888	112	ATTCGTCTTCTTCTTCGTCTTCCTC[CGGCGGCGGCGGCGGCGG]AGGGAGCAATAACTACGAGACGTTTGACATCAACAAGATATTCGTTGACGAAGGAGAAGAAGAGAAACC
CL3103.Contig1_All-1	CGG(3*6)	5	CAGCATATCTACACATCGCGTAA	60.184	TGTTGATGTCAAACGTCTCGTAG	60.218	148	CAGCATATCTACACATCGCGTAAACGGGCCGAGCCTCACCGTGTACTCGAAGAGATACAGACCGGTGGCGATTCGTCTTCTTCTTCGTCTTCCTC[CGGCGGCGGCGGCGGCGG]AGGGAGCAATAACTACGAGACGTTTGACATCAACA
CL3106.Contig1_All-1	GCA(3*5)	1	TGGGTGGATTTCTTACTCAAAGA	59.987	CTCTGAATCTTGCTTAGCTTTGG	59.695	96	TGGGTGGATTTCTTACTCAAAGACGCAGAAGAGCGAGAAAGAAGAGAAGCAGAAGAG[GCAGCAGCAGCAGCA]ACCAAAGCTAAGCAAGATTCAGAG
CL3106.Contig1_All-1	GCA(3*5)	2	GGCTTCTGATAACCAGTCATTTG	60.014	CTCTGAATCTTGCTTAGCTTTGG	59.695	127	GGCTTCTGATAACCAGTCATTTGCGGATTTATGGGTGGATTTCTTACTCAAAGACGCAGAAGAGCGAGAAAGAAGAGAAGCAGAAGAG[GCAGCAGCAGCAGCA]ACCAAAGCTAAGCAAGATTCAGAG
CL3106.Contig1_All-1	GCA(3*5)	3	CTTACTCAAAGACGCAGAAGAGC	59.854	CTCTGAATCTTGCTTAGCTTTGG	59.695	85	CTTACTCAAAGACGCAGAAGAGCGAGAAAGAAGAGAAGCAGAAGAG[GCAGCAGCAGCAGCA]ACCAAAGCTAAGCAAGATTCAGAG
CL3106.Contig1_All-1	GCA(3*5)	4	GCTTCTGATAACCAGTCATTTGC	60.15	CTCTGAATCTTGCTTAGCTTTGG	59.695	126	GCTTCTGATAACCAGTCATTTGCGGATTTATGGGTGGATTTCTTACTCAAAGACGCAGAAGAGCGAGAAAGAAGAGAAGCAGAAGAG[GCAGCAGCAGCAGCA]ACCAAAGCTAAGCAAGATTCAGAG
CL3106.Contig1_All-1	GCA(3*5)	5	AGTCTGCAGGTTCACATGCTAAT	60.206	CTCTGAATCTTGCTTAGCTTTGG	59.695	155	AGTCTGCAGGTTCACATGCTAATGCGGCGGCTTCTGATAACCAGTCATTTGCGGATTTATGGGTGGATTTCTTACTCAAAGACGCAGAAGAGCGAGAAAGAAGAGAAGCAGAAGAG[GCAGCAGCAGCAGCA]ACCAAAGCTAAGCAAGATTCAGAG
CL3109.Contig1_All-2	GAT(3*5)	2	GAACAAGAACCAGAAAGGAGTGA	59.781	CAGTGAACTCATCATCAAACTCG	59.788	95	GAACAAGAACCAGAAAGGAGTGAAGTTTGACGTTCCTGAG[GATGATGATGATGAT]GACTTCACTGACGACGACGAGTTTGATGATGAGTTCACTG
CL3109.Contig1_All-2	GAT(3*5)	3	GAACAAGAACCAGAAAGGAGTGA	59.781	CGTCAGTGAACTCATCATCAAAC	59.653	98	GAACAAGAACCAGAAAGGAGTGAAGTTTGACGTTCCTGAG[GATGATGATGATGAT]GACTTCACTGACGACGACGAGTTTGATGATGAGTTCACTGACG
CL3109.Contig1_All-2	GAT(3*5)	5	GAACAAGAACCAGAAAGGAGTGA	59.781	AACTCATCATCAAACTCGTCGTC	60.552	90	GAACAAGAACCAGAAAGGAGTGAAGTTTGACGTTCCTGAG[GATGATGATGATGAT]GACTTCACTGACGACGACGAGTTTGATGATGAGTT
CL3118.Contig2_All-1	ACG(3*5)	1	ATGAGAGCTACCACAGCTGCTAC	60.116	TCGAGACTAGAGTAGACCGCACT	59.734	143	ATGAGAGCTACCACAGCTGCTACT[ACGACGACGACGACG]TTTTCTTCCCAGAGACTGAGGATAAACCCTAACAACGAGCATAGGCCTGAGAGCTACGAGGATCTGAAGCTCGATTTCCCCAGTGCGGTCTACTCTAGTCTCGA
CL3118.Contig2_All-1	ACG(3*5)	2	ATGAGAGCTACCACAGCTGCTAC	60.116	CTCGAGACTAGAGTAGACCGCAC	59.734	144	ATGAGAGCTACCACAGCTGCTACT[ACGACGACGACGACG]TTTTCTTCCCAGAGACTGAGGATAAACCCTAACAACGAGCATAGGCCTGAGAGCTACGAGGATCTGAAGCTCGATTTCCCCAGTGCGGTCTACTCTAGTCTCGAG
CL3118.Contig2_All-1	ACG(3*5)	3	ACTACGACGATGAGAGCTACCAC	59.852	TCGAGACTAGAGTAGACCGCACT	59.734	152	ACTACGACGATGAGAGCTACCACAGCTGCTACT[ACGACGACGACGACG]TTTTCTTCCCAGAGACTGAGGATAAACCCTAACAACGAGCATAGGCCTGAGAGCTACGAGGATCTGAAGCTCGATTTCCCCAGTGCGGTCTACTCTAGTCTCGA
CL3118.Contig2_All-1	ACG(3*5)	4	ACTACGACGATGAGAGCTACCAC	59.852	CTCGAGACTAGAGTAGACCGCAC	59.734	153	ACTACGACGATGAGAGCTACCACAGCTGCTACT[ACGACGACGACGACG]TTTTCTTCCCAGAGACTGAGGATAAACCCTAACAACGAGCATAGGCCTGAGAGCTACGAGGATCTGAAGCTCGATTTCCCCAGTGCGGTCTACTCTAGTCTCGAG
CL3118.Contig2_All-1	ACG(3*5)	5	ATGAGAGCTACCACAGCTGCTAC	60.116	CCTATGCTCGTTGTTAGGGTTTA	59.585	84	ATGAGAGCTACCACAGCTGCTACT[ACGACGACGACGACG]TTTTCTTCCCAGAGACTGAGGATAAACCCTAACAACGAGCATAGG
CL3128.Contig1_All-1	AG(2*10)	1	GTGTGAGGATCCCAAGTTTACTG	59.914	TCAAACGATTCAAACTGTTTCCT	60.028	143	GTGTGAGGATCCCAAGTTTACTGAAGGCACAGCTCAAGTCTGATAA[AGAGAGAGAGAGAGAGAGAG]TTAAATCATAGTGTCTTTGGCTTCTGTTTGATGTTGTTAAGTTAAAATGCCACAAGGAAACAGTTTGAATCGTTTGA
CL3128.Contig1_All-1	AG(2*10)	2	GTGTGAGGATCCCAAGTTTACTG	59.914	TGTTTCCTTGTGGCATTTTAACT	59.926	128	GTGTGAGGATCCCAAGTTTACTGAAGGCACAGCTCAAGTCTGATAA[AGAGAGAGAGAGAGAGAGAG]TTAAATCATAGTGTCTTTGGCTTCTGTTTGATGTTGTTAAGTTAAAATGCCACAAGGAAACA
CL3128.Contig1_All-1	AG(2*10)	3	GTGTGAGGATCCCAAGTTTACTG	59.914	CTGTTTCCTTGTGGCATTTTAAC	59.926	129	GTGTGAGGATCCCAAGTTTACTGAAGGCACAGCTCAAGTCTGATAA[AGAGAGAGAGAGAGAGAGAG]TTAAATCATAGTGTCTTTGGCTTCTGTTTGATGTTGTTAAGTTAAAATGCCACAAGGAAACAG
CL3128.Contig1_All-1	AG(2*10)	4	GTGTGAGGATCCCAAGTTTACTG	59.914	AACTGTTTCCTTGTGGCATTTTA	59.926	131	GTGTGAGGATCCCAAGTTTACTGAAGGCACAGCTCAAGTCTGATAA[AGAGAGAGAGAGAGAGAGAG]TTAAATCATAGTGTCTTTGGCTTCTGTTTGATGTTGTTAAGTTAAAATGCCACAAGGAAACAGTT
CL3129.Contig1_All-1	CTT(3*6)	1	TGAACAACCACGTAGCTCTCATA	59.821	TAGGAAGTCTCTTGGTTTCGGAT	60.471	157	TGAACAACCACGTAGCTCTCATATCCCGCCATCGTCTTCCTCCC[CTTCTTCTTCTTCTTCTT]CCTTGCGTGCCTAATCGAAAATTCACCAAAATCTCGTCTCCATGGACGCAAAACCTCCAGAGAAAATGGCAAATCCGAAACCAAGAGACTTCCTA
CL3129.Contig1_All-1	CTT(3*6)	2	TATGTTGTGAACAACCACGTAGC	59.976	GGAGACGAGATTTTGGTGAATTT	60.689	110	TATGTTGTGAACAACCACGTAGCTCTCATATCCCGCCATCGTCTTCCTCCC[CTTCTTCTTCTTCTTCTT]CCTTGCGTGCCTAATCGAAAATTCACCAAAATCTCGTCTCC
CL3129.Contig1_All-1	CTT(3*6)	3	TGAACAACCACGTAGCTCTCATA	59.821	GGAGACGAGATTTTGGTGAATTT	60.689	103	TGAACAACCACGTAGCTCTCATATCCCGCCATCGTCTTCCTCCC[CTTCTTCTTCTTCTTCTT]CCTTGCGTGCCTAATCGAAAATTCACCAAAATCTCGTCTCC
CL3129.Contig1_All-1	CTT(3*6)	4	GTGAACAACCACGTAGCTCTCAT	60.603	TAGGAAGTCTCTTGGTTTCGGAT	60.471	158	GTGAACAACCACGTAGCTCTCATATCCCGCCATCGTCTTCCTCCC[CTTCTTCTTCTTCTTCTT]CCTTGCGTGCCTAATCGAAAATTCACCAAAATCTCGTCTCCATGGACGCAAAACCTCCAGAGAAAATGGCAAATCCGAAACCAAGAGACTTCCTA
CL3129.Contig1_All-1	CTT(3*6)	5	TATGTTGTGAACAACCACGTAGC	59.976	ATGGAGACGAGATTTTGGTGAAT	61.067	112	TATGTTGTGAACAACCACGTAGCTCTCATATCCCGCCATCGTCTTCCTCCC[CTTCTTCTTCTTCTTCTT]CCTTGCGTGCCTAATCGAAAATTCACCAAAATCTCGTCTCCAT
CL313.Contig2_All-1	AG(2*6)	1	TCTTAAGACTGGTACGTCATCGG	60.539	GTCGGGAGATTAGGGCTTAAGTA	60.001	102	TCTTAAGACTGGTACGTCATCGGTGGAGATGTTTATGGCGGCTTACTCGGGGATCATTTGAA[AGAGAGAGAGAG]ATGTTTACTTAAGCCCTAATCTCCCGAC
CL313.Contig2_All-1	AG(2*6)	2	TCTTAAGACTGGTACGTCATCGG	60.539	CGGGAGATTAGGGCTTAAGTAAA	59.998	100	TCTTAAGACTGGTACGTCATCGGTGGAGATGTTTATGGCGGCTTACTCGGGGATCATTTGAA[AGAGAGAGAGAG]ATGTTTACTTAAGCCCTAATCTCCCG
CL313.Contig2_All-1	AG(2*6)	3	TTCAAATGAACTTTCGAGGTCTT	59.295	GTCGGGAGATTAGGGCTTAAGTA	60.001	121	TTCAAATGAACTTTCGAGGTCTTAAGACTGGTACGTCATCGGTGGAGATGTTTATGGCGGCTTACTCGGGGATCATTTGAA[AGAGAGAGAGAG]ATGTTTACTTAAGCCCTAATCTCCCGAC
CL313.Contig2_All-1	AG(2*6)	4	TTCAAATGAACTTTCGAGGTCTT	59.295	CGGGAGATTAGGGCTTAAGTAAA	59.998	119	TTCAAATGAACTTTCGAGGTCTTAAGACTGGTACGTCATCGGTGGAGATGTTTATGGCGGCTTACTCGGGGATCATTTGAA[AGAGAGAGAGAG]ATGTTTACTTAAGCCCTAATCTCCCG
CL3147.Contig3_All-1	GCG(3*5)	2	AAGTCTCCATTCGATCTTCTGCT	60.746	GGAATTACCTTACTTCCACCACC	59.998	149	AAGTCTCCATTCGATCTTCTGCTGGTGGAGGAAGAGCCAGCTGGACAGGAGAAGCTTGTGACGGTGATGGTCTGTAACTCACCGGAGCTGGAAGGCGGTAGAATCCCC[GCGGCGGCGGCGGCG]CGTGGTGGTGGAAGTAAGGTAATTCC
CL3147.Contig3_All-1	GCG(3*5)	3	GACGGTGATGGTCTGTAACTCAC	60.852	GGAATTACCTTACTTCCACCACC	59.998	90	GACGGTGATGGTCTGTAACTCACCGGAGCTGGAAGGCGGTAGAATCCCC[GCGGCGGCGGCGGCG]CGTGGTGGTGGAAGTAAGGTAATTCC
CL3147.Contig3_All-1	GCG(3*5)	4	GTGACGGTGATGGTCTGTAACTC	60.852	GGAATTACCTTACTTCCACCACC	59.998	92	GTGACGGTGATGGTCTGTAACTCACCGGAGCTGGAAGGCGGTAGAATCCCC[GCGGCGGCGGCGGCG]CGTGGTGGTGGAAGTAAGGTAATTCC
CL3151.Contig2_All-1	GA(2*6)	1	TGATCTGTAATTGAAGTTGGCCT	60.014	GTAATCAAATCCAACAGAGACGC	60.021	135	TGATCTGTAATTGAAGTTGGCCTCGGATCGTGATCAAGGAGCTGGTGACGTTGATTTAGTTGTTTATGCATTAGCT[GAGAGAGAGAGA]TGGTGTTCAAGAGGAAGTTAGAATGCGTCTCTGTTGGATTTGATTAC
CL3151.Contig2_All-1	GA(2*6)	2	CAAATTGGTAATTGGAAGCTCTG	60.01	GACGCATTCTAACTTCCTCTTGA	59.906	146	CAAATTGGTAATTGGAAGCTCTGTCTGCGTGATCTGTAATTGAAGTTGGCCTCGGATCGTGATCAAGGAGCTGGTGACGTTGATTTAGTTGTTTATGCATTAGCT[GAGAGAGAGAGA]TGGTGTTCAAGAGGAAGTTAGAATGCGTC
CL3151.Contig2_All-1	GA(2*6)	3	TGATCTGTAATTGAAGTTGGCCT	60.014	GACGCATTCTAACTTCCTCTTGA	59.906	117	TGATCTGTAATTGAAGTTGGCCTCGGATCGTGATCAAGGAGCTGGTGACGTTGATTTAGTTGTTTATGCATTAGCT[GAGAGAGAGAGA]TGGTGTTCAAGAGGAAGTTAGAATGCGTC
CL3151.Contig2_All-1	GA(2*6)	4	TGATCTGTAATTGAAGTTGGCCT	60.014	GGTAATCAAATCCAACAGAGACG	59.885	136	TGATCTGTAATTGAAGTTGGCCTCGGATCGTGATCAAGGAGCTGGTGACGTTGATTTAGTTGTTTATGCATTAGCT[GAGAGAGAGAGA]TGGTGTTCAAGAGGAAGTTAGAATGCGTCTCTGTTGGATTTGATTACC
CL3151.Contig2_All-1	GA(2*6)	5	CAAATTGGTAATTGGAAGCTCTG	60.01	AAATCCAACAGAGACGCATTCTA	60.143	158	CAAATTGGTAATTGGAAGCTCTGTCTGCGTGATCTGTAATTGAAGTTGGCCTCGGATCGTGATCAAGGAGCTGGTGACGTTGATTTAGTTGTTTATGCATTAGCT[GAGAGAGAGAGA]TGGTGTTCAAGAGGAAGTTAGAATGCGTCTCTGTTGGATTT
CL3153.Contig1_All-1	AGA(3*6)	1	CCAGGTCAACGGAGAAACCTA	61.398	CTCGGAGAAAACTCTCAAAATCA	59.879	128	CCAGGTCAACGGAGAAACCT[AGAAGAAGAAGAAGAAGA]CATGAGAGGAAGAGGAAGGGCTTCCTAGACATTCGGTCGGATCTTTTCCGGGTAGGATCTCAAGTTGTGATTTTGAGAGTTTTCTCCGAG
CL3153.Contig1_All-1	AGA(3*6)	2	CCAGGTCAACGGAGAAACCTA	61.398	CCAGAAATCTCGGAGAAAACTCT	60.241	136	CCAGGTCAACGGAGAAACCT[AGAAGAAGAAGAAGAAGA]CATGAGAGGAAGAGGAAGGGCTTCCTAGACATTCGGTCGGATCTTTTCCGGGTAGGATCTCAAGTTGTGATTTTGAGAGTTTTCTCCGAGATTTCTGG
CL3153.Contig1_All-1	AGA(3*6)	3	CCAGGTCAACGGAGAAACCTA	61.398	TCGGAGAAAACTCTCAAAATCAC	59.755	127	CCAGGTCAACGGAGAAACCT[AGAAGAAGAAGAAGAAGA]CATGAGAGGAAGAGGAAGGGCTTCCTAGACATTCGGTCGGATCTTTTCCGGGTAGGATCTCAAGTTGTGATTTTGAGAGTTTTCTCCGA
CL3153.Contig1_All-1	AGA(3*6)	4	CCAGGTCAACGGAGAAACCTA	61.398	CGGAGAAAACTCTCAAAATCACA	60.628	126	CCAGGTCAACGGAGAAACCT[AGAAGAAGAAGAAGAAGA]CATGAGAGGAAGAGGAAGGGCTTCCTAGACATTCGGTCGGATCTTTTCCGGGTAGGATCTCAAGTTGTGATTTTGAGAGTTTTCTCCG
CL3153.Contig1_All-1	AGA(3*6)	5	CCAGGTCAACGGAGAAACCTA	61.398	TCTCGGAGAAAACTCTCAAAATC	59.014	129	CCAGGTCAACGGAGAAACCT[AGAAGAAGAAGAAGAAGA]CATGAGAGGAAGAGGAAGGGCTTCCTAGACATTCGGTCGGATCTTTTCCGGGTAGGATCTCAAGTTGTGATTTTGAGAGTTTTCTCCGAGA
CL3165.Contig1_All-1	AAC(3*7)	1	AATCTTCAGCGTCAAAATGGTAA	60.017	GTTTGGCCATGTTAATGTCTGTT	60.163	154	AATCTTCAGCGTCAAAATGGTAACACCAACGACGACAACACCAATATGACAGAGATGTCGTCTTGTGAT[AACAACAACAACAACAACAAC]AGGAGAAGCGTCAACAAAGGCCAATGGGAGAAAAAACTTCAAACAGACATTAACATGGCCAAAC
CL3165.Contig1_All-1	AAC(3*7)	2	CGACAACACCAATATGACAGAGA	60.045	CTTGTTTGGCCATGTTAATGTCT	60.282	125	CGACAACACCAATATGACAGAGATGTCGTCTTGTGAT[AACAACAACAACAACAACAAC]AGGAGAAGCGTCAACAAAGGCCAATGGGAGAAAAAACTTCAAACAGACATTAACATGGCCAAACAAG
CL3165.Contig1_All-1	AAC(3*7)	3	GACGACAACACCAATATGACAGA	59.912	CTTGTTTGGCCATGTTAATGTCT	60.282	127	GACGACAACACCAATATGACAGAGATGTCGTCTTGTGAT[AACAACAACAACAACAACAAC]AGGAGAAGCGTCAACAAAGGCCAATGGGAGAAAAAACTTCAAACAGACATTAACATGGCCAAACAAG
CL3165.Contig1_All-1	AAC(3*7)	4	CGACAACACCAATATGACAGAGA	60.045	AGATGCTTGGTCAAGTGATAAGG	59.666	160	CGACAACACCAATATGACAGAGATGTCGTCTTGTGAT[AACAACAACAACAACAACAAC]AGGAGAAGCGTCAACAAAGGCCAATGGGAGAAAAAACTTCAAACAGACATTAACATGGCCAAACAAGCCTTGTTCCAAGCCTTATCACTTGACCAAGCATCT
CL3165.Contig1_All-1	AAC(3*7)	5	AAACTCAATCTTCAGCGTCAAAA	60.282	GTTTGGCCATGTTAATGTCTGTT	60.163	160	AAACTCAATCTTCAGCGTCAAAATGGTAACACCAACGACGACAACACCAATATGACAGAGATGTCGTCTTGTGAT[AACAACAACAACAACAACAAC]AGGAGAAGCGTCAACAAAGGCCAATGGGAGAAAAAACTTCAAACAGACATTAACATGGCCAAAC
CL3180.Contig1_All-1	CAC(3*5)	1	TGATCTATGGAAGAGGAGCAATG	60.587	ATTATTCCGGTCACCTCTTCTG	59.482	149	TGATCTATGGAAGAGGAGCAATGCCAACAGGGATGCAAATGGTTCCAATGCTCCTTCCTGATGGCCGTGTTGGCTATGTTCTGCAGCAGCCTGGTATGCAGATGG[CACCACCACCACCAC]AACGACCCAGAAGAGGTGACCGGAATAAT
CL3180.Contig1_All-1	CAC(3*5)	2	AATGATCTATGGAAGAGGAGCAA	59.236	ATTATTCCGGTCACCTCTTCTG	59.482	151	AATGATCTATGGAAGAGGAGCAATGCCAACAGGGATGCAAATGGTTCCAATGCTCCTTCCTGATGGCCGTGTTGGCTATGTTCTGCAGCAGCCTGGTATGCAGATGG[CACCACCACCACCAC]AACGACCCAGAAGAGGTGACCGGAATAAT
CL3180.Contig1_All-1	CAC(3*5)	3	TGATCTATGGAAGAGGAGCAATG	60.587	CATTATTCCGGTCACCTCTTCTG	62.04	150	TGATCTATGGAAGAGGAGCAATGCCAACAGGGATGCAAATGGTTCCAATGCTCCTTCCTGATGGCCGTGTTGGCTATGTTCTGCAGCAGCCTGGTATGCAGATGG[CACCACCACCACCAC]AACGACCCAGAAGAGGTGACCGGAATAATG
CL3180.Contig1_All-1	CAC(3*5)	4	AATGATCTATGGAAGAGGAGCAA	59.236	CATTATTCCGGTCACCTCTTCTG	62.04	152	AATGATCTATGGAAGAGGAGCAATGCCAACAGGGATGCAAATGGTTCCAATGCTCCTTCCTGATGGCCGTGTTGGCTATGTTCTGCAGCAGCCTGGTATGCAGATGG[CACCACCACCACCAC]AACGACCCAGAAGAGGTGACCGGAATAATG
CL3180.Contig4_All-1	GTG(3*5)	1	ATTATTCCGGTCACCTCTTCTG	59.482	TGATCTATGGGAGAGGATCAATG	60.293	149	ATTATTCCGGTCACCTCTTCTGGGTCGTT[GTGGTGGTGGTGGTG]CCATCTGCATACCAGGCTGCTGCAGAACATAGCCAACACGGCCATCAGGAAGGAGCATTGGAACCATTTGCATCCCTGTTGGCATTGATCCTCTCCCATAGATCA
CL3180.Contig4_All-1	GTG(3*5)	2	CATTATTCCGGTCACCTCTTCT	59.482	TGATCTATGGGAGAGGATCAATG	60.293	150	CATTATTCCGGTCACCTCTTCTGGGTCGTT[GTGGTGGTGGTGGTG]CCATCTGCATACCAGGCTGCTGCAGAACATAGCCAACACGGCCATCAGGAAGGAGCATTGGAACCATTTGCATCCCTGTTGGCATTGATCCTCTCCCATAGATCA
CL3180.Contig4_All-1	GTG(3*5)	3	CATTATTCCGGTCACCTCTTCTG	62.04	TGATCTATGGGAGAGGATCAATG	60.293	150	CATTATTCCGGTCACCTCTTCTGGGTCGTT[GTGGTGGTGGTGGTG]CCATCTGCATACCAGGCTGCTGCAGAACATAGCCAACACGGCCATCAGGAAGGAGCATTGGAACCATTTGCATCCCTGTTGGCATTGATCCTCTCCCATAGATCA
CL3180.Contig4_All-1	GTG(3*5)	4	CCATTATTCCGGTCACCTCTT	60.194	TGATCTATGGGAGAGGATCAATG	60.293	151	CCATTATTCCGGTCACCTCTTCTGGGTCGTT[GTGGTGGTGGTGGTG]CCATCTGCATACCAGGCTGCTGCAGAACATAGCCAACACGGCCATCAGGAAGGAGCATTGGAACCATTTGCATCCCTGTTGGCATTGATCCTCTCCCATAGATCA
CL3180.Contig4_All-1	GTG(3*5)	5	ATTATTCCGGTCACCTCTTCTG	59.482	AATGATCTATGGGAGAGGATCAA	58.927	151	ATTATTCCGGTCACCTCTTCTGGGTCGTT[GTGGTGGTGGTGGTG]CCATCTGCATACCAGGCTGCTGCAGAACATAGCCAACACGGCCATCAGGAAGGAGCATTGGAACCATTTGCATCCCTGTTGGCATTGATCCTCTCCCATAGATCATT
CL3182.Contig2_All-1	CT(2*6)	1	TGGGAATAGAATTGAAGGACAGA	59.952	AGAGTTGGTTGCTTGATAGGTCA	60.178	158	TGGGAATAGAATTGAAGGACAGATTCCTGAATCCATTGGTCTTCTGAAAGCATTGATTTCACTCAACTTATCAAACAACGCCTTCACTGGCCGTATTC[CTCTCTCTCTCT]CCAATCTTGGCAAGCTCGAGTCACTTGACCTATCAAGCAACCAACTCT
CL3182.Contig2_All-1	CT(2*6)	2	TGGGAATAGAATTGAAGGACAGA	59.952	TGAGAGTTGGTTGCTTGATAGGT	60.178	160	TGGGAATAGAATTGAAGGACAGATTCCTGAATCCATTGGTCTTCTGAAAGCATTGATTTCACTCAACTTATCAAACAACGCCTTCACTGGCCGTATTC[CTCTCTCTCTCT]CCAATCTTGGCAAGCTCGAGTCACTTGACCTATCAAGCAACCAACTCTCA
CL3182.Contig2_All-1	CT(2*6)	3	TCTGGGAATAGAATTGAAGGACA	59.952	AGAGTTGGTTGCTTGATAGGTCA	60.178	160	TCTGGGAATAGAATTGAAGGACAGATTCCTGAATCCATTGGTCTTCTGAAAGCATTGATTTCACTCAACTTATCAAACAACGCCTTCACTGGCCGTATTC[CTCTCTCTCTCT]CCAATCTTGGCAAGCTCGAGTCACTTGACCTATCAAGCAACCAACTCT
CL3182.Contig2_All-1	CT(2*6)	4	ATTCCTGAATCCATTGGTCTTCT	60.196	GGAATAGTCCCTGAGAGTTGGTT	59.888	149	ATTCCTGAATCCATTGGTCTTCTGAAAGCATTGATTTCACTCAACTTATCAAACAACGCCTTCACTGGCCGTATTC[CTCTCTCTCTCT]CCAATCTTGGCAAGCTCGAGTCACTTGACCTATCAAGCAACCAACTCTCAGGGACTATTCC
CL3182.Contig2_All-1	CT(2*6)	5	AGATTCCTGAATCCATTGGTCTT	60.196	GGAATAGTCCCTGAGAGTTGGTT	59.888	151	AGATTCCTGAATCCATTGGTCTTCTGAAAGCATTGATTTCACTCAACTTATCAAACAACGCCTTCACTGGCCGTATTC[CTCTCTCTCTCT]CCAATCTTGGCAAGCTCGAGTCACTTGACCTATCAAGCAACCAACTCTCAGGGACTATTCC
CL3184.Contig1_All-1	GAT(3*5)	1	GCCATTAGACACATAGAGATCCG	60	GAGTCATCAACACCACAATCTCA	60.028	85	GCCATTAGACACATAGAGATCC[GATGATGATGATGAT]AAGAGTTTCTCCTTCTCTGTCGTCGTGAGATTGTGGTGTTGATGACTC
CL3184.Contig1_All-1	GAT(3*5)	2	CGCCATTAGACACATAGAGATCC	60	GAGTCATCAACACCACAATCTCA	60.028	86	CGCCATTAGACACATAGAGATCC[GATGATGATGATGAT]AAGAGTTTCTCCTTCTCTGTCGTCGTGAGATTGTGGTGTTGATGACTC
CL3195.Contig1_All-1	CAG(3*6)	1	AGAGCTCAAGAACATATGGCAAC	59.803	ATCAACCCTTCTCTTGTTCTTCC	59.995	157	AGAGCTCAAGAACATATGGCAACACGTGGTTCGCAGGAAGTGCACAATCAACAAGAACAGTAT[CAGCAGCAGCAGCAGCAG]CTTGGGGAGTCTTTTCTCTGTTAGTGGAGTCTCAGAGGGGAGTTTGAAACGTAGGAAGAACAAGAGAAGGGTTGAT
CL3195.Contig1_All-1	CAG(3*6)	2	CGTCTTGAAGAGCTCAAGAACAT	60.068	GTTTCAAACTCCCCTCTGAGACT	60.157	139	CGTCTTGAAGAGCTCAAGAACATATGGCAACACGTGGTTCGCAGGAAGTGCACAATCAACAAGAACAGTAT[CAGCAGCAGCAGCAGCAG]CTTGGGGAGTCTTTTCTCTGTTAGTGGAGTCTCAGAGGGGAGTTTGAAAC
CL3195.Contig1_All-1	CAG(3*6)	3	AAGAGCTCAAGAACATATGGCAA	60.27	ATCAACCCTTCTCTTGTTCTTCC	59.995	158	AAGAGCTCAAGAACATATGGCAACACGTGGTTCGCAGGAAGTGCACAATCAACAAGAACAGTAT[CAGCAGCAGCAGCAGCAG]CTTGGGGAGTCTTTTCTCTGTTAGTGGAGTCTCAGAGGGGAGTTTGAAACGTAGGAAGAACAAGAGAAGGGTTGAT
CL3195.Contig1_All-1	CAG(3*6)	4	AGAGCTCAAGAACATATGGCAAC	59.803	GTTTCAAACTCCCCTCTGAGACT	60.157	131	AGAGCTCAAGAACATATGGCAACACGTGGTTCGCAGGAAGTGCACAATCAACAAGAACAGTAT[CAGCAGCAGCAGCAGCAG]CTTGGGGAGTCTTTTCTCTGTTAGTGGAGTCTCAGAGGGGAGTTTGAAAC
CL3195.Contig1_All-1	CAG(3*6)	5	GAAGTGCACAATCAACAAGAACA	60.204	GTTTCAAACTCCCCTCTGAGACT	60.157	95	GAAGTGCACAATCAACAAGAACAGTAT[CAGCAGCAGCAGCAGCAG]CTTGGGGAGTCTTTTCTCTGTTAGTGGAGTCTCAGAGGGGAGTTTGAAAC
CL3203.Contig1_All-1	CCT(3*5)	1	GGACTTTCAGGTCAAGGTCAAGT	60.916	ATGACGATAGAACCACGGTAAAA	59.786	144	GGACTTTCAGGTCAAGGTCAAGTTCCAGCGACTGATCG[CCTCCTCCTCCTCCT]CGACAACTGCCGCTTCCGAGGAGATCACGGGTCATTAGGGCCACCGACGATCCCTGTTGGGCGGAATCTTTTACCGTGGTTCTATCGTCAT
CL3203.Contig1_All-1	CCT(3*5)	2	GGACTTTCAGGTCAAGGTCAAGT	60.916	AATGACGATAGAACCACGGTAAA	59.786	145	GGACTTTCAGGTCAAGGTCAAGTTCCAGCGACTGATCG[CCTCCTCCTCCTCCT]CGACAACTGCCGCTTCCGAGGAGATCACGGGTCATTAGGGCCACCGACGATCCCTGTTGGGCGGAATCTTTTACCGTGGTTCTATCGTCATT
CL3203.Contig1_All-1	CCT(3*5)	3	GGACTTTCAGGTCAAGGTCAAGT	60.916	TGACGATAGAACCACGGTAAAAG	60.4	143	GGACTTTCAGGTCAAGGTCAAGTTCCAGCGACTGATCG[CCTCCTCCTCCTCCT]CGACAACTGCCGCTTCCGAGGAGATCACGGGTCATTAGGGCCACCGACGATCCCTGTTGGGCGGAATCTTTTACCGTGGTTCTATCGTCA
CL3203.Contig1_All-1	CCT(3*5)	4	GGACTTTCAGGTCAAGGTCAAG	60.146	ATGACGATAGAACCACGGTAAAA	59.786	144	GGACTTTCAGGTCAAGGTCAAGTTCCAGCGACTGATCG[CCTCCTCCTCCTCCT]CGACAACTGCCGCTTCCGAGGAGATCACGGGTCATTAGGGCCACCGACGATCCCTGTTGGGCGGAATCTTTTACCGTGGTTCTATCGTCAT
CL3203.Contig1_All-1	CCT(3*5)	5	GGACTTTCAGGTCAAGGTCAAG	60.146	AATGACGATAGAACCACGGTAAA	59.786	145	GGACTTTCAGGTCAAGGTCAAGTTCCAGCGACTGATCG[CCTCCTCCTCCTCCT]CGACAACTGCCGCTTCCGAGGAGATCACGGGTCATTAGGGCCACCGACGATCCCTGTTGGGCGGAATCTTTTACCGTGGTTCTATCGTCATT
CL3203.Contig2_All-1	AGA(3*5)	1	CAAACACTCTGGAAACTCGAACT	59.84	AAGCTAGTCCCTTCTTCATCACC	60.142	83	CAAACACTCTGGAAACTCGAACTCGACGATGGTAAAGAGAG[AGAAGAAGAAGAAGA]AGGTGGTGATGAAGAAGGGACTAGCTT
CL3203.Contig2_All-1	AGA(3*5)	2	ATTTGCGTTTCTTTATCATCTCG	59.657	AAGCTAGTCCCTTCTTCATCACC	60.142	157	ATTTGCGTTTCTTTATCATCTCGGATGATTCTTTCCCCACCCTCTCCAGAGCTGACTTCACCTTGTCGAGTGTGCAAACACTCTGGAAACTCGAACTCGACGATGGTAAAGAGAG[AGAAGAAGAAGAAGA]AGGTGGTGATGAAGAAGGGACTAGCTT
CL3203.Contig2_All-1	AGA(3*5)	3	CGATTTGCGTTTCTTTATCATCT	59.657	AAGCTAGTCCCTTCTTCATCACC	60.142	159	CGATTTGCGTTTCTTTATCATCTCGGATGATTCTTTCCCCACCCTCTCCAGAGCTGACTTCACCTTGTCGAGTGTGCAAACACTCTGGAAACTCGAACTCGACGATGGTAAAGAGAG[AGAAGAAGAAGAAGA]AGGTGGTGATGAAGAAGGGACTAGCTT
CL3203.Contig2_All-1	AGA(3*5)	4	CAAACACTCTGGAAACTCGAACT	59.84	TGAAGCTAGTCCCTTCTTCATCA	60.379	85	CAAACACTCTGGAAACTCGAACTCGACGATGGTAAAGAGAG[AGAAGAAGAAGAAGA]AGGTGGTGATGAAGAAGGGACTAGCTTCA
CL3203.Contig2_All-1	AGA(3*5)	5	ATTTGCGTTTCTTTATCATCTCG	59.657	TGAAGCTAGTCCCTTCTTCATCA	60.379	159	ATTTGCGTTTCTTTATCATCTCGGATGATTCTTTCCCCACCCTCTCCAGAGCTGACTTCACCTTGTCGAGTGTGCAAACACTCTGGAAACTCGAACTCGACGATGGTAAAGAGAG[AGAAGAAGAAGAAGA]AGGTGGTGATGAAGAAGGGACTAGCTTCA
CL3213.Contig1_All-1	ACA(3*5)	1	ATCAGGAGGAGGAGACAGAAGAC	60.259	GGAGGAAGATTTTGAACTGCTTT	60.121	85	ATCAGGAGGAGGAGACAGAAGACCGCCTTCAAAGTCAACACACC[ACAACAACAACAACA]GCAAAAGCAGTTCAAAATCTTCCTCC
CL3213.Contig1_All-1	ACA(3*5)	2	ATCAGGAGGAGGAGACAGAAGAC	60.259	GAGGAGGAAGATTTTGAACTGCT	60.248	87	ATCAGGAGGAGGAGACAGAAGACCGCCTTCAAAGTCAACACACC[ACAACAACAACAACA]GCAAAAGCAGTTCAAAATCTTCCTCCTC
CL3213.Contig1_All-1	ACA(3*5)	3	ATCAGGAGGAGGAGACAGAAGAC	60.259	AGAGGAGGAAGATTTTGAACTGC	60.248	88	ATCAGGAGGAGGAGACAGAAGACCGCCTTCAAAGTCAACACACC[ACAACAACAACAACA]GCAAAAGCAGTTCAAAATCTTCCTCCTCT
CL3213.Contig1_All-1	ACA(3*5)	4	CATCATCTGATAGTGGTGGAACC	60.625	GGAGGAAGATTTTGAACTGCTTT	60.121	116	CATCATCTGATAGTGGTGGAACCAGATCATCATCAGGAGGAGGAGACAGAAGACCGCCTTCAAAGTCAACACACC[ACAACAACAACAACA]GCAAAAGCAGTTCAAAATCTTCCTCC
CL3213.Contig1_All-1	ACA(3*5)	5	CCATCATCTGATAGTGGTGGAAC	60.625	GGAGGAAGATTTTGAACTGCTTT	60.121	117	CCATCATCTGATAGTGGTGGAACCAGATCATCATCAGGAGGAGGAGACAGAAGACCGCCTTCAAAGTCAACACACC[ACAACAACAACAACA]GCAAAAGCAGTTCAAAATCTTCCTCC
CL3216.Contig1_All-1	GAG(3*5)	1	GACCTTGTTCCTACTTCCACCTT	59.922	CTGTCTTCCTCATAACACTTGGG	60.04	124	GACCTTGTTCCTACTTCCACCTTTGACACCTTTTTGGTTTTCTTGGTGAGACGCTGGACTTGGCTGTATGCCCATAGACC[GAGGAGGAGGAGGAG]AGCAATCCCAAGTGTTATGAGGAAGACAG
CL3216.Contig1_All-1	GAG(3*5)	2	GACCTTGTTCCTACTTCCACCTT	59.922	CTTCCTCATAACACTTGGGATTG	59.879	120	GACCTTGTTCCTACTTCCACCTTTGACACCTTTTTGGTTTTCTTGGTGAGACGCTGGACTTGGCTGTATGCCCATAGACC[GAGGAGGAGGAGGAG]AGCAATCCCAAGTGTTATGAGGAAG
CL3216.Contig1_All-1	GAG(3*5)	3	ACCTTTGACACCTTTTTGGTTTT	60.165	CTGTCTTCCTCATAACACTTGGG	60.04	106	ACCTTTGACACCTTTTTGGTTTTCTTGGTGAGACGCTGGACTTGGCTGTATGCCCATAGACC[GAGGAGGAGGAGGAG]AGCAATCCCAAGTGTTATGAGGAAGACAG
CL3216.Contig1_All-1	GAG(3*5)	4	ACCTTTGACACCTTTTTGGTTTT	60.165	CTTCCTCATAACACTTGGGATTG	59.879	102	ACCTTTGACACCTTTTTGGTTTTCTTGGTGAGACGCTGGACTTGGCTGTATGCCCATAGACC[GAGGAGGAGGAGGAG]AGCAATCCCAAGTGTTATGAGGAAG
CL3216.Contig1_All-1	GAG(3*5)	5	ACTTCCACCTTTGACACCTTTTT	60.292	CTGTCTTCCTCATAACACTTGGG	60.04	112	ACTTCCACCTTTGACACCTTTTTGGTTTTCTTGGTGAGACGCTGGACTTGGCTGTATGCCCATAGACC[GAGGAGGAGGAGGAG]AGCAATCCCAAGTGTTATGAGGAAGACAG
CL3220.Contig3_All-2	CCG(3*5)	1	TGAACAACGATCAATCTAAGCTG	59.415	TAATAGGATGGTTCAAGCTCTGG	59.638	159	TGAACAACGATCAATCTAAGCTGATGAATCCGCCACCGCCTCAGCAGAGGATGAAT[CCGCCGCCGCCGCCG]TTGCAGGTGATGAATCCGGTTCAGCCTCGAATCATGAACCAGGCTCCTCCCATGCTAAACCAGTCCCAGAGCTTGAACCATCCTATTA
CL3220.Contig3_All-2	CCG(3*5)	2	AACAACGATCAATCTAAGCTGATG	59.693	TAATAGGATGGTTCAAGCTCTGG	59.638	157	AACAACGATCAATCTAAGCTGATGAATCCGCCACCGCCTCAGCAGAGGATGAAT[CCGCCGCCGCCGCCG]TTGCAGGTGATGAATCCGGTTCAGCCTCGAATCATGAACCAGGCTCCTCCCATGCTAAACCAGTCCCAGAGCTTGAACCATCCTATTA
CL3220.Contig3_All-2	CCG(3*5)	3	ATGAACAACGATCAATCTAAGCTG	59.693	TAATAGGATGGTTCAAGCTCTGG	59.638	160	ATGAACAACGATCAATCTAAGCTGATGAATCCGCCACCGCCTCAGCAGAGGATGAAT[CCGCCGCCGCCGCCG]TTGCAGGTGATGAATCCGGTTCAGCCTCGAATCATGAACCAGGCTCCTCCCATGCTAAACCAGTCCCAGAGCTTGAACCATCCTATTA
CL3220.Contig3_All-2	CCG(3*5)	4	TGAACAACGATCAATCTAAGCTG	59.415	ATAATAGGATGGTTCAAGCTCTGG	59.893	160	TGAACAACGATCAATCTAAGCTGATGAATCCGCCACCGCCTCAGCAGAGGATGAAT[CCGCCGCCGCCGCCG]TTGCAGGTGATGAATCCGGTTCAGCCTCGAATCATGAACCAGGCTCCTCCCATGCTAAACCAGTCCCAGAGCTTGAACCATCCTATTAT
CL3220.Contig3_All-2	CCG(3*5)	5	ACAACGATCAATCTAAGCTGATG	58.415	TAATAGGATGGTTCAAGCTCTGG	59.638	156	ACAACGATCAATCTAAGCTGATGAATCCGCCACCGCCTCAGCAGAGGATGAAT[CCGCCGCCGCCGCCG]TTGCAGGTGATGAATCCGGTTCAGCCTCGAATCATGAACCAGGCTCCTCCCATGCTAAACCAGTCCCAGAGCTTGAACCATCCTATTA
CL3220.Contig4_All-1	CGG(3*5)	1	TAACCATAATCGGATGGTTCAAG	60.082	AACGATCAATCTAAGCTGATGAA	58.038	160	TAACCATAATCGGATGGTTCAAGCTCTGGGACTGGTTTAGCATGGGAGGAGCCTGGTTCATGATTCGAGGCTGAACCGGATTCATCACCTGCAA[CGGCGGCGGCGGCGG]ATTCATCCTCTGCTGAGGCGGTGGCGGATTCATCAGCTTAGATTGATCGTT
CL3220.Contig4_All-1	CGG(3*5)	2	TAACCATAATCGGATGGTTCAAG	60.082	CGATCAATCTAAGCTGATGAATCC	61.256	158	TAACCATAATCGGATGGTTCAAGCTCTGGGACTGGTTTAGCATGGGAGGAGCCTGGTTCATGATTCGAGGCTGAACCGGATTCATCACCTGCAA[CGGCGGCGGCGGCGG]ATTCATCCTCTGCTGAGGCGGTGGCGGATTCATCAGCTTAGATTGATCG
CL3220.Contig4_All-1	CGG(3*5)	3	TCAAGCTCTGGGACTGGTTTAG	60.783	TGAACAACGATCAATCTAAGCTG	59.415	147	TCAAGCTCTGGGACTGGTTTAGCATGGGAGGAGCCTGGTTCATGATTCGAGGCTGAACCGGATTCATCACCTGCAA[CGGCGGCGGCGGCGG]ATTCATCCTCTGCTGAGGCGGTGGCGGATTCATCAGCTTAGATTGATCGTTGTTCA
CL3220.Contig4_All-1	CGG(3*5)	4	GTTCAAGCTCTGGGACTGGTTTA	61.847	TGAACAACGATCAATCTAAGCTG	59.415	149	GTTCAAGCTCTGGGACTGGTTTAGCATGGGAGGAGCCTGGTTCATGATTCGAGGCTGAACCGGATTCATCACCTGCAA[CGGCGGCGGCGGCGG]ATTCATCCTCTGCTGAGGCGGTGGCGGATTCATCAGCTTAGATTGATCGTTGTTCA
CL3220.Contig4_All-1	CGG(3*5)	5	ATAATCGGATGGTTCAAGCTCT	59.117	TGAACAACGATCAATCTAAGCTG	59.415	160	ATAATCGGATGGTTCAAGCTCTGGGACTGGTTTAGCATGGGAGGAGCCTGGTTCATGATTCGAGGCTGAACCGGATTCATCACCTGCAA[CGGCGGCGGCGGCGG]ATTCATCCTCTGCTGAGGCGGTGGCGGATTCATCAGCTTAGATTGATCGTTGTTCA
CL3244.Contig2_All-1	ACC(3*5)	1	CCATTCACTCTTCTATCGTGCTC	60.276	TTAGAGTTGCCTCCTGTGATGAT	60.144	150	CCATTCACTCTTCTATCGTGCTCAACTCCGCCGCGTAGCATTCCCTCCTCCGGCGACTACTAGTGCT[ACCACCACCACCACC]GTCAGCGTTTCTCCCCTTCCTCCTTCCGAAGCCTGACCCCACCGTATCATCACAGGAGGCAACTCTAA
CL3244.Contig2_All-1	ACC(3*5)	2	AACCACCATTCACTCTTCTATCG	59.535	TTAGAGTTGCCTCCTGTGATGAT	60.144	155	AACCACCATTCACTCTTCTATCGTGCTCAACTCCGCCGCGTAGCATTCCCTCCTCCGGCGACTACTAGTGCT[ACCACCACCACCACC]GTCAGCGTTTCTCCCCTTCCTCCTTCCGAAGCCTGACCCCACCGTATCATCACAGGAGGCAACTCTAA
CL3244.Contig2_All-1	ACC(3*5)	3	CATTCACTCTTCTATCGTGCTCA	59.531	TTAGAGTTGCCTCCTGTGATGAT	60.144	149	CATTCACTCTTCTATCGTGCTCAACTCCGCCGCGTAGCATTCCCTCCTCCGGCGACTACTAGTGCT[ACCACCACCACCACC]GTCAGCGTTTCTCCCCTTCCTCCTTCCGAAGCCTGACCCCACCGTATCATCACAGGAGGCAACTCTAA
CL3244.Contig2_All-1	ACC(3*5)	4	CCATTCACTCTTCTATCGTGCTC	60.276	AGAGTTGCCTCCTGTGATGATAC	59.657	148	CCATTCACTCTTCTATCGTGCTCAACTCCGCCGCGTAGCATTCCCTCCTCCGGCGACTACTAGTGCT[ACCACCACCACCACC]GTCAGCGTTTCTCCCCTTCCTCCTTCCGAAGCCTGACCCCACCGTATCATCACAGGAGGCAACTCT
CL3244.Contig2_All-1	ACC(3*5)	5	AACCACCATTCACTCTTCTATCG	59.535	AGAGTTGCCTCCTGTGATGATAC	59.657	153	AACCACCATTCACTCTTCTATCGTGCTCAACTCCGCCGCGTAGCATTCCCTCCTCCGGCGACTACTAGTGCT[ACCACCACCACCACC]GTCAGCGTTTCTCCCCTTCCTCCTTCCGAAGCCTGACCCCACCGTATCATCACAGGAGGCAACTCT
CL3246.Contig3_All-1	TTG(3*5)	1	GTCTGAGTTTCTGCATCCATTCT	59.771	AGAGGTTTCCATCATCAGAAGGT	60.363	152	GTCTGAGTTTCTGCATCCATTCTCATAGTAAAGCTGAAACTGGTGA[TTGTTGTTGTTGTTG]TGGTGCGGGTGTTGATTCTCTGCAGGCAGTGCACCGGTACCGAACAAGAACTGTGGACCTCCACCACCACCTTCTGATGATGGAAACCTCT
CL3246.Contig3_All-1	TTG(3*5)	2	GTCTGAGTTTCTGCATCCATTCT	59.771	ACAGAGGTTTCCATCATCAGAAG	59.63	154	GTCTGAGTTTCTGCATCCATTCTCATAGTAAAGCTGAAACTGGTGA[TTGTTGTTGTTGTTG]TGGTGCGGGTGTTGATTCTCTGCAGGCAGTGCACCGGTACCGAACAAGAACTGTGGACCTCCACCACCACCTTCTGATGATGGAAACCTCTGT
CL3246.Contig3_All-1	TTG(3*5)	3	CTTTTGGTCTGAGTTTCTGCATC	60.289	AGAGGTTTCCATCATCAGAAGGT	60.363	158	CTTTTGGTCTGAGTTTCTGCATCCATTCTCATAGTAAAGCTGAAACTGGTGA[TTGTTGTTGTTGTTG]TGGTGCGGGTGTTGATTCTCTGCAGGCAGTGCACCGGTACCGAACAAGAACTGTGGACCTCCACCACCACCTTCTGATGATGGAAACCTCT
CL3246.Contig3_All-1	TTG(3*5)	4	CTTTTGGTCTGAGTTTCTGCATC	60.289	ACAGAGGTTTCCATCATCAGAAG	59.63	160	CTTTTGGTCTGAGTTTCTGCATCCATTCTCATAGTAAAGCTGAAACTGGTGA[TTGTTGTTGTTGTTG]TGGTGCGGGTGTTGATTCTCTGCAGGCAGTGCACCGGTACCGAACAAGAACTGTGGACCTCCACCACCACCTTCTGATGATGGAAACCTCTGT
CL3246.Contig3_All-1	TTG(3*5)	5	TCTGAGTTTCTGCATCCATTCTC	60.758	CCAATCTACAGAGGTTTCCATCA	60.359	160	TCTGAGTTTCTGCATCCATTCTCATAGTAAAGCTGAAACTGGTGA[TTGTTGTTGTTGTTG]TGGTGCGGGTGTTGATTCTCTGCAGGCAGTGCACCGGTACCGAACAAGAACTGTGGACCTCCACCACCACCTTCTGATGATGGAAACCTCTGTAGATTGG
CL3256.Contig3_All-1	TTC(3*5)	1	TGAGCTGAGAACTGTCTCTTCTTC	59.456	TTGTTTTCAAGCAAAACTGTGAA	59.824	153	TGAGCTGAGAACTGTCTCTTCTTCAAGAGT[TTCTTCTTCTTCTTC]CTGATTTATCAGTTTTGTAAAAGAAAAGACGAAAATGTATGATTTTGATGAATGTTTAAATGGTACAGCACCCACATAAATTTATTTCACAGTTTTGCTTGAAAACAA
CL3256.Contig3_All-1	TTC(3*5)	2	TGAGCTGAGAACTGTCTCTTCTTC	59.456	TTTGTTTTCAAGCAAAACTGTGA	59.824	154	TGAGCTGAGAACTGTCTCTTCTTCAAGAGT[TTCTTCTTCTTCTTC]CTGATTTATCAGTTTTGTAAAAGAAAAGACGAAAATGTATGATTTTGATGAATGTTTAAATGGTACAGCACCCACATAAATTTATTTCACAGTTTTGCTTGAAAACAAA
CL3256.Contig3_All-1	TTC(3*5)	3	CCATAGATTCGAGATACGGTCTT	58.683	TGGGTGCTGTACCATTTAAACAT	60.514	160	CCATAGATTCGAGATACGGTCTTATCTGATAAAGAAGAAACTGAGCTGAGAACTGTCTCTTCTTCAAGAGT[TTCTTCTTCTTCTTC]CTGATTTATCAGTTTTGTAAAAGAAAAGACGAAAATGTATGATTTTGATGAATGTTTAAATGGTACAGCACCCA
CL3256.Contig3_All-1	TTC(3*5)	4	TGAGCTGAGAACTGTCTCTTCTTC	59.456	ATTTATGTGGGTGCTGTACCATT	59.557	126	TGAGCTGAGAACTGTCTCTTCTTCAAGAGT[TTCTTCTTCTTCTTC]CTGATTTATCAGTTTTGTAAAAGAAAAGACGAAAATGTATGATTTTGATGAATGTTTAAATGGTACAGCACCCACATAAAT
CL3256.Contig3_All-1	TTC(3*5)	5	TGAGCTGAGAACTGTCTCTTCTTC	59.456	AATTTATGTGGGTGCTGTACCAT	59.557	127	TGAGCTGAGAACTGTCTCTTCTTCAAGAGT[TTCTTCTTCTTCTTC]CTGATTTATCAGTTTTGTAAAAGAAAAGACGAAAATGTATGATTTTGATGAATGTTTAAATGGTACAGCACCCACATAAATT
CL3320.Contig2_All-1	AG(2*6)	1	ACTTTATTGAAATTTAGGGGCGA	60.199	CGACAAGTCGTCTTGAGTTCTCT	60.103	153	ACTTTATTGAAATTTAGGGGCGAAGACGAGATCTGTAATATAGTACAGTGACAATATGCGATTTAGGTGTTGTCCATTGCAACAATTAGACAATTACAGACAATGGAGATAGAGAC[AGAGAGAGAGAG]TAAGAGAACTCAAGACGACTTGTCG
CL3320.Contig2_All-1	AG(2*6)	2	GACTTTATTGAAATTTAGGGGCG	60.199	CGACAAGTCGTCTTGAGTTCTCT	60.103	154	GACTTTATTGAAATTTAGGGGCGAAGACGAGATCTGTAATATAGTACAGTGACAATATGCGATTTAGGTGTTGTCCATTGCAACAATTAGACAATTACAGACAATGGAGATAGAGAC[AGAGAGAGAGAG]TAAGAGAACTCAAGACGACTTGTCG
CL3320.Contig2_All-1	AG(2*6)	3	CGACTTTATTGAAATTTAGGGGC	60.199	CGACAAGTCGTCTTGAGTTCTCT	60.103	155	CGACTTTATTGAAATTTAGGGGCGAAGACGAGATCTGTAATATAGTACAGTGACAATATGCGATTTAGGTGTTGTCCATTGCAACAATTAGACAATTACAGACAATGGAGATAGAGAC[AGAGAGAGAGAG]TAAGAGAACTCAAGACGACTTGTCG
CL3320.Contig2_All-1	AG(2*6)	4	TGTTGTCCATTGCAACAATTAGA	60.403	CGACAAGTCGTCTTGAGTTCTCT	60.103	86	TGTTGTCCATTGCAACAATTAGACAATTACAGACAATGGAGATAGAGAC[AGAGAGAGAGAG]TAAGAGAACTCAAGACGACTTGTCG
CL3320.Contig2_All-1	AG(2*6)	5	GTGTTGTCCATTGCAACAATTAG	59.438	CGACAAGTCGTCTTGAGTTCTCT	60.103	87	GTGTTGTCCATTGCAACAATTAGACAATTACAGACAATGGAGATAGAGAC[AGAGAGAGAGAG]TAAGAGAACTCAAGACGACTTGTCG
CL3329.Contig1_All-1	TCT(3*7)	1	CCTATTCTTGTTGGTTGAACAGC	60.048	CAAATCAATTTCGGGATAAAACA	60.063	83	CCTATTCTTGTTGGTTGAACAGCCATTGTATTG[TCTTCTTCTTCTTCTTCTTCT]CTCTGCTGTTTTATCCCGAAATTGATTTG
CL3329.Contig1_All-1	TCT(3*7)	2	GTTCTGTCCCATCACAGCTAGTC	60.189	CAAATCAATTTCGGGATAAAACA	60.063	114	GTTCTGTCCCATCACAGCTAGTCCAGCTAAACCTATTCTTGTTGGTTGAACAGCCATTGTATTG[TCTTCTTCTTCTTCTTCTTCT]CTCTGCTGTTTTATCCCGAAATTGATTTG
CL3329.Contig1_All-1	TCT(3*7)	3	TCACAGCTAGTCCAGCTAAACCT	59.616	CAAATCAATTTCGGGATAAAACA	60.063	103	TCACAGCTAGTCCAGCTAAACCTATTCTTGTTGGTTGAACAGCCATTGTATTG[TCTTCTTCTTCTTCTTCTTCT]CTCTGCTGTTTTATCCCGAAATTGATTTG
CL3329.Contig1_All-1	TCT(3*7)	4	GCAATGTTGAGAGCTAGGTTCTG	60.438	CAAATCAATTTCGGGATAAAACA	60.063	131	GCAATGTTGAGAGCTAGGTTCTGTCCCATCACAGCTAGTCCAGCTAAACCTATTCTTGTTGGTTGAACAGCCATTGTATTG[TCTTCTTCTTCTTCTTCTTCT]CTCTGCTGTTTTATCCCGAAATTGATTTG
CL3329.Contig1_All-1	TCT(3*7)	5	CCTATTCTTGTTGGTTGAACAGC	60.048	TATCTCCCTTACAAATCACCAGC	59.515	150	CCTATTCTTGTTGGTTGAACAGCCATTGTATTG[TCTTCTTCTTCTTCTTCTTCT]CTCTGCTGTTTTATCCCGAAATTGATTTGAGTTTTTACTGGAAAGATCTAAAACACGTAAGAATTTCGGGGAGGCTGGTGATTTGTAAGGGAGATA
CL3366.Contig1_All-1	GAT(3*7)	1	CTTTCATGTGGAATGATTTGGAG	60.707	TGGGTCTAGGAAAGTTTTGACCT	60.377	126	CTTTCATGTGGAATGATTTGGAGGATGTGACCAAAGGATCCG[GATGATGATGATGATGATGAT]GGTTCCTTCTTCATGTTCAAGTTAGGTGAGTTGATCCGCGAGGTCAAAACTTTCCTAGACCCA
CL3366.Contig1_All-1	GAT(3*7)	2	CTTTCATGTGGAATGATTTGGAG	60.707	CTGGGTCTAGGAAAGTTTTGACC	60.377	127	CTTTCATGTGGAATGATTTGGAGGATGTGACCAAAGGATCCG[GATGATGATGATGATGATGAT]GGTTCCTTCTTCATGTTCAAGTTAGGTGAGTTGATCCGCGAGGTCAAAACTTTCCTAGACCCAG
CL3366.Contig1_All-1	GAT(3*7)	3	CTTTCATGTGGAATGATTTGGAG	60.707	GGGTCTAGGAAAGTTTTGACCTC	59.538	125	CTTTCATGTGGAATGATTTGGAGGATGTGACCAAAGGATCCG[GATGATGATGATGATGATGAT]GGTTCCTTCTTCATGTTCAAGTTAGGTGAGTTGATCCGCGAGGTCAAAACTTTCCTAGACCC
CL3366.Contig1_All-1	GAT(3*7)	4	CTTTCATGTGGAATGATTTGGAG	60.707	GGTCTAGGAAAGTTTTGACCTCG	60.501	124	CTTTCATGTGGAATGATTTGGAGGATGTGACCAAAGGATCCG[GATGATGATGATGATGATGAT]GGTTCCTTCTTCATGTTCAAGTTAGGTGAGTTGATCCGCGAGGTCAAAACTTTCCTAGACC
CL3366.Contig1_All-1	GAT(3*7)	5	CTTTCATGTGGAATGATTTGGAG	60.707	GTCTAGGAAAGTTTTGACCTCGC	60.631	123	CTTTCATGTGGAATGATTTGGAGGATGTGACCAAAGGATCCG[GATGATGATGATGATGATGAT]GGTTCCTTCTTCATGTTCAAGTTAGGTGAGTTGATCCGCGAGGTCAAAACTTTCCTAGAC
CL3390.Contig1_All-2	CT(2*10)	1	GGCTCTTGAAGGGTTTGTTTATT	59.9	TTCATAAGCACGGATCAATCTTT	59.983	157	GGCTCTTGAAGGGTTTGTTTATTCGTCTGATCTTCGATTTGGGTCCGTCATCATTTGGAAGCTTACCCACCAGCGAATCAACTCTGAC[CTCTCTCTCTCTCTCTCTCT]CCTACTAATCAATTACCACTAAAATCAAAGATTGATCCGTGCTTATGAA
CL3390.Contig1_All-2	CT(2*10)	2	TGAAGGGTTTGTTTATTCGTCTG	60.381	TTCATAAGCACGGATCAATCTTT	59.983	151	TGAAGGGTTTGTTTATTCGTCTGATCTTCGATTTGGGTCCGTCATCATTTGGAAGCTTACCCACCAGCGAATCAACTCTGAC[CTCTCTCTCTCTCTCTCTCT]CCTACTAATCAATTACCACTAAAATCAAAGATTGATCCGTGCTTATGAA
CL3390.Contig1_All-2	CT(2*10)	3	GGCTCTTGAAGGGTTTGTTTATT	59.9	GCACGGATCAATCTTTGATTTTA	60.318	150	GGCTCTTGAAGGGTTTGTTTATTCGTCTGATCTTCGATTTGGGTCCGTCATCATTTGGAAGCTTACCCACCAGCGAATCAACTCTGAC[CTCTCTCTCTCTCTCTCTCT]CCTACTAATCAATTACCACTAAAATCAAAGATTGATCCGTGC
CL3390.Contig1_All-2	CT(2*10)	4	TATTCGTCTGATCTTCGATTTGG	60.445	TTCATAAGCACGGATCAATCTTT	59.983	138	TATTCGTCTGATCTTCGATTTGGGTCCGTCATCATTTGGAAGCTTACCCACCAGCGAATCAACTCTGAC[CTCTCTCTCTCTCTCTCTCT]CCTACTAATCAATTACCACTAAAATCAAAGATTGATCCGTGCTTATGAA
CL3390.Contig1_All-2	CT(2*10)	5	GAAGGGTTTGTTTATTCGTCTGA	59.531	TTCATAAGCACGGATCAATCTTT	59.983	150	GAAGGGTTTGTTTATTCGTCTGATCTTCGATTTGGGTCCGTCATCATTTGGAAGCTTACCCACCAGCGAATCAACTCTGAC[CTCTCTCTCTCTCTCTCTCT]CCTACTAATCAATTACCACTAAAATCAAAGATTGATCCGTGCTTATGAA
CL3390.Contig3_All-2	CT(2*10)	1	TTATTACTCCCTCGGAAAAATCC	59.716	TTCATAAGCACGGATCAATCTTT	59.983	140	TTATTACTCCCTCGGAAAAATCCAGAATCTCTCACTAAGTCAACCCCACATCTCGGAGGGATTAACACGAC[CTCTCTCTCTCTCTCTCTCT]CCTACTAATCAATTACCACTAAAATCAAAGATTGATCCGTGCTTATGAA
CL3390.Contig3_All-2	CT(2*10)	2	TCACTAAGTCAACCCCACATCTC	60.409	TTCATAAGCACGGATCAATCTTT	59.983	109	TCACTAAGTCAACCCCACATCTCGGAGGGATTAACACGAC[CTCTCTCTCTCTCTCTCTCT]CCTACTAATCAATTACCACTAAAATCAAAGATTGATCCGTGCTTATGAA
CL3390.Contig3_All-2	CT(2*10)	3	TCTCACTAAGTCAACCCCACATC	60.409	TTCATAAGCACGGATCAATCTTT	59.983	111	TCTCACTAAGTCAACCCCACATCTCGGAGGGATTAACACGAC[CTCTCTCTCTCTCTCTCTCT]CCTACTAATCAATTACCACTAAAATCAAAGATTGATCCGTGCTTATGAA
CL3390.Contig3_All-2	CT(2*10)	4	CTCACTAAGTCAACCCCACATCT	59.556	TTCATAAGCACGGATCAATCTTT	59.983	110	CTCACTAAGTCAACCCCACATCTCGGAGGGATTAACACGAC[CTCTCTCTCTCTCTCTCTCT]CCTACTAATCAATTACCACTAAAATCAAAGATTGATCCGTGCTTATGAA
CL3390.Contig3_All-2	CT(2*10)	5	CTCTCACTAAGTCAACCCCACAT	59.556	TTCATAAGCACGGATCAATCTTT	59.983	112	CTCTCACTAAGTCAACCCCACATCTCGGAGGGATTAACACGAC[CTCTCTCTCTCTCTCTCTCT]CCTACTAATCAATTACCACTAAAATCAAAGATTGATCCGTGCTTATGAA
CL3395.Contig2_All-1	TCA(3*5)	1	CTGCTTATCTCCTAGACCAGGCT	60.404	TCGATTGATTCAAAGAGATGTGA	59.699	115	CTGCTTATCTCCTAGACCAGGCTCCATTCCACCCATCATG[TCATCATCATCATCA]TCCTCATCCTTCAAAGCTTTCTTATCATTCTTCCTAATCACATCTCTTTGAATCAATCGA
CL3395.Contig2_All-1	TCA(3*5)	2	TATCTCCTAGACCAGGCTCCATT	60.46	TCGATTGATTCAAAGAGATGTGA	59.699	110	TATCTCCTAGACCAGGCTCCATTCCACCCATCATG[TCATCATCATCATCA]TCCTCATCCTTCAAAGCTTTCTTATCATTCTTCCTAATCACATCTCTTTGAATCAATCGA
CL3395.Contig2_All-1	TCA(3*5)	3	TTATCTCCTAGACCAGGCTCCAT	60.46	TCGATTGATTCAAAGAGATGTGA	59.699	111	TTATCTCCTAGACCAGGCTCCATTCCACCCATCATG[TCATCATCATCATCA]TCCTCATCCTTCAAAGCTTTCTTATCATTCTTCCTAATCACATCTCTTTGAATCAATCGA
CL3395.Contig2_All-1	TCA(3*5)	4	TATCTCCTAGACCAGGCTCCATT	60.46	TCTTGCTTCTCTTCTTCAGCTTC	59.556	158	TATCTCCTAGACCAGGCTCCATTCCACCCATCATG[TCATCATCATCATCA]TCCTCATCCTTCAAAGCTTTCTTATCATTCTTCCTAATCACATCTCTTTGAATCAATCGATCAGTAACCGGCGCCGGTGGTGGCGGAAGCTGAAGAAGAGAAGCAAGA
CL3395.Contig2_All-1	TCA(3*5)	5	TTATCTCCTAGACCAGGCTCCAT	60.46	TCTTGCTTCTCTTCTTCAGCTTC	59.556	159	TTATCTCCTAGACCAGGCTCCATTCCACCCATCATG[TCATCATCATCATCA]TCCTCATCCTTCAAAGCTTTCTTATCATTCTTCCTAATCACATCTCTTTGAATCAATCGATCAGTAACCGGCGCCGGTGGTGGCGGAAGCTGAAGAAGAGAAGCAAGA
CL341.Contig1_All-1	CCT(3*6)	1	AAAAGGACAGAAAATTTGGGAAG	59.875	GTGGTGGTGGCAATGACTACTAT	60.186	152	AAAAGGACAGAAAATTTGGGAAGCCTTAATTGGCTAATCCCACGCACTGGTCACTTGTCCACCATAGCCACCACTTGGTGCACCACCATATCCACCGCCACCATAG[CCTCCTCCTCCTCCTCCT]CCACCATAGTAGTCATTGCCACCACCAC
CL341.Contig1_All-1	CCT(3*6)	2	CAGAAAATTTGGGAAGCCTTAAT	59.868	GTGGTGGTGGCAATGACTACTAT	60.186	145	CAGAAAATTTGGGAAGCCTTAATTGGCTAATCCCACGCACTGGTCACTTGTCCACCATAGCCACCACTTGGTGCACCACCATATCCACCGCCACCATAG[CCTCCTCCTCCTCCTCCT]CCACCATAGTAGTCATTGCCACCACCAC
CL341.Contig1_All-1	CCT(3*6)	3	GAAAATTTGGGAAGCCTTAATTG	60.18	GTGGTGGTGGCAATGACTACTAT	60.186	143	GAAAATTTGGGAAGCCTTAATTGGCTAATCCCACGCACTGGTCACTTGTCCACCATAGCCACCACTTGGTGCACCACCATATCCACCGCCACCATAG[CCTCCTCCTCCTCCTCCT]CCACCATAGTAGTCATTGCCACCACCAC
CL341.Contig1_All-1	CCT(3*6)	4	GACAGAAAATTTGGGAAGCCTTA	60.781	GTGGTGGTGGCAATGACTACTAT	60.186	147	GACAGAAAATTTGGGAAGCCTTAATTGGCTAATCCCACGCACTGGTCACTTGTCCACCATAGCCACCACTTGGTGCACCACCATATCCACCGCCACCATAG[CCTCCTCCTCCTCCTCCT]CCACCATAGTAGTCATTGCCACCACCAC
CL341.Contig1_All-1	CCT(3*6)	5	TAAAAGGACAGAAAATTTGGGAA	59.055	GTGGTGGTGGCAATGACTACTAT	60.186	153	TAAAAGGACAGAAAATTTGGGAAGCCTTAATTGGCTAATCCCACGCACTGGTCACTTGTCCACCATAGCCACCACTTGGTGCACCACCATATCCACCGCCACCATAG[CCTCCTCCTCCTCCTCCT]CCACCATAGTAGTCATTGCCACCACCAC
CL3422.Contig2_All-1	GGA(3*7)	1	GATGAGTTCGAGTGATGAGGAAG	60.261	TCAACATCGTTATCATCGTTCAG	60.011	144	GATGAGTTCGAGTGATGAGGAAGAAGATGAGGATGT[GGAGGAGGAGGAGGAGGAGGA]TGTGAGGCTTAACTTTTCTTTATCCGTGAAGGAGCTGCAGAGGAAGATTCTGAACGGGTTTTGGCTGAACGATGATAACGATGTTGA
CL3422.Contig2_All-1	GGA(3*7)	2	AAGATGGAGATGATGAGTTCGAG	59.727	TCAACATCGTTATCATCGTTCAG	60.011	155	AAGATGGAGATGATGAGTTCGAGTGATGAGGAAGAAGATGAGGATGT[GGAGGAGGAGGAGGAGGAGGA]TGTGAGGCTTAACTTTTCTTTATCCGTGAAGGAGCTGCAGAGGAAGATTCTGAACGGGTTTTGGCTGAACGATGATAACGATGTTGA
CL3422.Contig2_All-1	GGA(3*7)	3	AGAAGATGGAGATGATGAGTTCG	59.727	TCAACATCGTTATCATCGTTCAG	60.011	157	AGAAGATGGAGATGATGAGTTCGAGTGATGAGGAAGAAGATGAGGATGT[GGAGGAGGAGGAGGAGGAGGA]TGTGAGGCTTAACTTTTCTTTATCCGTGAAGGAGCTGCAGAGGAAGATTCTGAACGGGTTTTGGCTGAACGATGATAACGATGTTGA
CL3422.Contig2_All-1	GGA(3*7)	4	AAGATGGAGATGATGAGTTCGAG	59.727	TCAGATCAACATCGTTATCATCG	59.974	160	AAGATGGAGATGATGAGTTCGAGTGATGAGGAAGAAGATGAGGATGT[GGAGGAGGAGGAGGAGGAGGA]TGTGAGGCTTAACTTTTCTTTATCCGTGAAGGAGCTGCAGAGGAAGATTCTGAACGGGTTTTGGCTGAACGATGATAACGATGTTGATCTGA
CL3422.Contig2_All-1	GGA(3*7)	5	TTGAGGAGAGTACGGTTGCTAAG	59.955	GCTCCTTCACGGATAAAGAAAAG	60.579	126	TTGAGGAGAGTACGGTTGCTAAGAAGATGGAGATGATGAGTTCGAGTGATGAGGAAGAAGATGAGGATGT[GGAGGAGGAGGAGGAGGAGGA]TGTGAGGCTTAACTTTTCTTTATCCGTGAAGGAGC
CL3432.Contig1_All-1	GGA(3*5)	1	TCTAGACCCATGAGTTTGGCTAC	59.666	AGAAAGAGACAAAAACCGAAACC	60.031	91	TCTAGACCCATGAGTTTGGCTACAACATTG[GGAGGAGGAGGAGGA]GAGACGTCGTCTTCTTGGGTTTCGGTTTCGGTTTTTGTCTCTTTCT
CL3432.Contig1_All-1	GGA(3*5)	2	TCTAGACCCATGAGTTTGGCTAC	59.666	AGCCAAAGAAAGAGACAAAAACC	60.153	97	TCTAGACCCATGAGTTTGGCTACAACATTG[GGAGGAGGAGGAGGA]GAGACGTCGTCTTCTTGGGTTTCGGTTTCGGTTTTTGTCTCTTTCTTTGGCT
CL3432.Contig1_All-1	GGA(3*5)	3	TCTAGACCCATGAGTTTGGCTAC	59.666	GACTCTGACGAAACACTCCAGTT	59.837	146	TCTAGACCCATGAGTTTGGCTACAACATTG[GGAGGAGGAGGAGGA]GAGACGTCGTCTTCTTGGGTTTCGGTTTCGGTTTTTGTCTCTTTCTTTGGCTCTTCGATTTCTTCATAAGTGCTTAGTAACTGGAGTGTTTCGTCAGAGTC
CL3432.Contig1_All-1	GGA(3*5)	4	CCGGAATCGTCAAAGTATCTAAA	59.528	AGAAAGAGACAAAAACCGAAACC	60.031	139	CCGGAATCGTCAAAGTATCTAAACCGGTTTGATCCCGGTGCGGGGTTATCTAGACCCATGAGTTTGGCTACAACATTG[GGAGGAGGAGGAGGA]GAGACGTCGTCTTCTTGGGTTTCGGTTTCGGTTTTTGTCTCTTTCT
CL3432.Contig1_All-1	GGA(3*5)	5	TCTAGACCCATGAGTTTGGCTAC	59.666	AACATTCTCGACTCTGACGAAAC	59.809	155	TCTAGACCCATGAGTTTGGCTACAACATTG[GGAGGAGGAGGAGGA]GAGACGTCGTCTTCTTGGGTTTCGGTTTCGGTTTTTGTCTCTTTCTTTGGCTCTTCGATTTCTTCATAAGTGCTTAGTAACTGGAGTGTTTCGTCAGAGTCGAGAATGTT
CL3433.Contig1_All-1	TTC(3*6)	1	GGACATAGTCGTAGCGAACACTC	60.206	GATCAAACCCAAGAAGAAAGGTT	59.874	126	GGACATAGTCGTAGCGAACACTCGATGACTGGTATCACTG[TTCTTCTTCTTCTTCTTC]TACTATTCAGTGCCAATCCCATGTGGGTTTTAGAGCGAAAGTTTAAACCTTTCTTCTTGGGTTTGATC
CL3433.Contig1_All-1	TTC(3*6)	2	TGGGTTATGGACATAGTCGTAGC	60.27	GATCAAACCCAAGAAGAAAGGTT	59.874	134	TGGGTTATGGACATAGTCGTAGCGAACACTCGATGACTGGTATCACTG[TTCTTCTTCTTCTTCTTC]TACTATTCAGTGCCAATCCCATGTGGGTTTTAGAGCGAAAGTTTAAACCTTTCTTCTTGGGTTTGATC
CL3433.Contig1_All-1	TTC(3*6)	3	TATGGACATAGTCGTAGCGAACA	59.682	GATCAAACCCAAGAAGAAAGGTT	59.874	129	TATGGACATAGTCGTAGCGAACACTCGATGACTGGTATCACTG[TTCTTCTTCTTCTTCTTC]TACTATTCAGTGCCAATCCCATGTGGGTTTTAGAGCGAAAGTTTAAACCTTTCTTCTTGGGTTTGATC
CL3433.Contig1_All-1	TTC(3*6)	4	TGGGTTATGGACATAGTCGTAGC	60.27	TTGTAATCTGGGTTTTCGTGTTC	60.263	158	TGGGTTATGGACATAGTCGTAGCGAACACTCGATGACTGGTATCACTG[TTCTTCTTCTTCTTCTTC]TACTATTCAGTGCCAATCCCATGTGGGTTTTAGAGCGAAAGTTTAAACCTTTCTTCTTGGGTTTGATCGGAACACGAAAACCCAGATTACAA
CL3433.Contig1_All-1	TTC(3*6)	5	ATGGACATAGTCGTAGCGAACAC	60.446	GATCAAACCCAAGAAGAAAGGTT	59.874	128	ATGGACATAGTCGTAGCGAACACTCGATGACTGGTATCACTG[TTCTTCTTCTTCTTCTTC]TACTATTCAGTGCCAATCCCATGTGGGTTTTAGAGCGAAAGTTTAAACCTTTCTTCTTGGGTTTGATC
CL3441.Contig3_All-1	CTC(3*5)	1	GTAAGTTGTTGGAGACGTTGGAG	60.082	TTTGATCTCGTTCATATCAGGCT	60.109	140	GTAAGTTGTTGGAGACGTTGGAGGAGTTTGTTAGAGATAGGGCTAAGAGAGGGAAGAGTCCTGAGAGGAAAGAGATCGAAG[CTCCTCCTCCTCCTC]CGCCTGTAGCGGAAGAAGAGGAGCCTGATATGAACGAGATCAAA
CL3441.Contig3_All-1	CTC(3*5)	2	GTAAGTTGTTGGAGACGTTGGAG	60.082	CTTTGATCTCGTTCATATCAGGC	60.109	141	GTAAGTTGTTGGAGACGTTGGAGGAGTTTGTTAGAGATAGGGCTAAGAGAGGGAAGAGTCCTGAGAGGAAAGAGATCGAAG[CTCCTCCTCCTCCTC]CGCCTGTAGCGGAAGAAGAGGAGCCTGATATGAACGAGATCAAAG
CL3441.Contig3_All-1	CTC(3*5)	3	GTAAGTTGTTGGAGACGTTGGAG	60.082	GCTTTGATCTCGTTCATATCAGG	60.109	142	GTAAGTTGTTGGAGACGTTGGAGGAGTTTGTTAGAGATAGGGCTAAGAGAGGGAAGAGTCCTGAGAGGAAAGAGATCGAAG[CTCCTCCTCCTCCTC]CGCCTGTAGCGGAAGAAGAGGAGCCTGATATGAACGAGATCAAAGC
CL3441.Contig3_All-1	CTC(3*5)	4	AGTAAGTTGTTGGAGACGTTGGA	60.082	TTTGATCTCGTTCATATCAGGCT	60.109	141	AGTAAGTTGTTGGAGACGTTGGAGGAGTTTGTTAGAGATAGGGCTAAGAGAGGGAAGAGTCCTGAGAGGAAAGAGATCGAAG[CTCCTCCTCCTCCTC]CGCCTGTAGCGGAAGAAGAGGAGCCTGATATGAACGAGATCAAA
CL3441.Contig3_All-1	CTC(3*5)	5	AGTAAGTTGTTGGAGACGTTGGA	60.082	CTTTGATCTCGTTCATATCAGGC	60.109	142	AGTAAGTTGTTGGAGACGTTGGAGGAGTTTGTTAGAGATAGGGCTAAGAGAGGGAAGAGTCCTGAGAGGAAAGAGATCGAAG[CTCCTCCTCCTCCTC]CGCCTGTAGCGGAAGAAGAGGAGCCTGATATGAACGAGATCAAAG
CL3442.Contig1_All-1	TGAGAT(6*4)	1	GATAAAGATGTTATCGATTTGGGC	60.07	GCTTGAATCTTCACAAACTGCTT	59.947	99	GATAAAGATGTTATCGATTTGGGCGATGAAGAAGAAGAAGAGCC[TGAGATTGAGATTGAGATTGAGAT]TGGAAAGGAAGCAGTTTGTGAAGATTCAAGC
CL3442.Contig1_All-1	TGAGAT(6*4)	2	GATAAAGATGTTATCGATTTGGGC	60.07	TGAATCTTCACAAACTGCTTCCT	60.289	96	GATAAAGATGTTATCGATTTGGGCGATGAAGAAGAAGAAGAGCC[TGAGATTGAGATTGAGATTGAGAT]TGGAAAGGAAGCAGTTTGTGAAGATTCA
CL3442.Contig1_All-1	TGAGAT(6*4)	3	CCAACGATTACTCCTTCAAGAGG	61.316	GCTTGAATCTTCACAAACTGCTT	59.947	155	CCAACGATTACTCCTTCAAGAGGAGAGCTTTCGATGCGTTGAGGTTCTTTACGAAAGATAAAGATGTTATCGATTTGGGCGATGAAGAAGAAGAAGAGCC[TGAGATTGAGATTGAGATTGAGAT]TGGAAAGGAAGCAGTTTGTGAAGATTCAAGC
CL3442.Contig1_All-1	TGAGAT(6*4)	4	CCCAACGATTACTCCTTCAAGA	60.474	GCTTGAATCTTCACAAACTGCTT	59.947	156	CCCAACGATTACTCCTTCAAGAGGAGAGCTTTCGATGCGTTGAGGTTCTTTACGAAAGATAAAGATGTTATCGATTTGGGCGATGAAGAAGAAGAAGAGCC[TGAGATTGAGATTGAGATTGAGAT]TGGAAAGGAAGCAGTTTGTGAAGATTCAAGC
CL3442.Contig1_All-1	TGAGAT(6*4)	5	ATAAAGATGTTATCGATTTGGGC	58.477	GCTTGAATCTTCACAAACTGCTT	59.947	98	ATAAAGATGTTATCGATTTGGGCGATGAAGAAGAAGAAGAGCC[TGAGATTGAGATTGAGATTGAGAT]TGGAAAGGAAGCAGTTTGTGAAGATTCAAGC
CL3453.Contig2_All-1	AT(2*8)	1	CTGGTGTGGGTCGATATGTTAAT	60.014	ATCAAACCAAACAAATGTTCCTG	60.136	144	CTGGTGTGGGTCGATATGTTAATGGTTGACGTGAATGTGACCC[ATATATATATATATAT]CTATGACGTATATTTCAAACTTCGCTATCGTGTTGAGATGGCTATTGCTGATGATACTGCTGCAGGAACATTTGTTTGGTTTGAT
CL3453.Contig2_All-1	AT(2*8)	3	GTGTGGGTCGATATGTTAATGGT	59.891	ATCAAACCAAACAAATGTTCCTG	60.136	141	GTGTGGGTCGATATGTTAATGGTTGACGTGAATGTGACCC[ATATATATATATATAT]CTATGACGTATATTTCAAACTTCGCTATCGTGTTGAGATGGCTATTGCTGATGATACTGCTGCAGGAACATTTGTTTGGTTTGAT
CL3453.Contig2_All-1	AT(2*8)	5	CTGGTGTGGGTCGATATGTTAAT	60.014	TATCATCAGCAATAGCCATCTCA	59.718	115	CTGGTGTGGGTCGATATGTTAATGGTTGACGTGAATGTGACCC[ATATATATATATATAT]CTATGACGTATATTTCAAACTTCGCTATCGTGTTGAGATGGCTATTGCTGATGATA
CL3455.Contig1_All-2	TC(2*11)	1	CCAAACAAAACCCACATCTTAAA	60.128	GTATCTTTAGCGGGTTTGGTCTT	59.919	97	CCAAACAAAACCCACATCTTAAAAGAGTA[TCTCTCTCTCTCTCTCTCTCTC]AGCAATCTCTAAAATGTAGGCACAAGACCAAACCCGCTAAAGATAC
CL3455.Contig1_All-2	TC(2*11)	2	CCAAACAAAACCCACATCTTAAA	60.128	GTTTGGTCTTGTGCCTACATTTT	59.467	84	CCAAACAAAACCCACATCTTAAAAGAGTA[TCTCTCTCTCTCTCTCTCTCTC]AGCAATCTCTAAAATGTAGGCACAAGACCAAAC
CL3455.Contig1_All-2	TC(2*11)	3	CACCAAACAAAACCCACATCTTA	60.997	GTATCTTTAGCGGGTTTGGTCTT	59.919	99	CACCAAACAAAACCCACATCTTAAAAGAGTA[TCTCTCTCTCTCTCTCTCTCTC]AGCAATCTCTAAAATGTAGGCACAAGACCAAACCCGCTAAAGATAC
CL3455.Contig1_All-2	TC(2*11)	4	TCCACCATACCAACATCAACATA	59.989	TGGTCTTGTGCCTACATTTTAGA	58.821	160	TCCACCATACCAACATCAACATAAACAAAACAACTCTTAAAAGAAAAAAGTTTGTTAAAACATTATTACTAAAACGACACCAAACAAAACCCACATCTTAAAAGAGTA[TCTCTCTCTCTCTCTCTCTCTC]AGCAATCTCTAAAATGTAGGCACAAGACCA
CL3455.Contig1_All-2	TC(2*11)	5	TCCACCATACCAACATCAACATA	59.989	TGGTCTTGTGCCTACATTTTAGAG	59.723	160	TCCACCATACCAACATCAACATAAACAAAACAACTCTTAAAAGAAAAAAGTTTGTTAAAACATTATTACTAAAACGACACCAAACAAAACCCACATCTTAAAAGAGTA[TCTCTCTCTCTCTCTCTCTCTC]AGCAATCTCTAAAATGTAGGCACAAGACCA
CL3455.Contig2_All-1	CCT(3*6)	1	GTACTGCTGACCCGTGTTCAT	60.05	CACCGATCTAGACGGAAATGTAA	60.369	133	GTACTGCTGACCCGTGTTCATCTCCGGGCTATCTCCCGGTACCGCCGGCGCCGTCGTCTTCGGATTCGGAAGCAGCCACGACGCCG[CCTCCTCCTCCTCCTCCT]CACGGCTTACATTTCCGTCTAGATCGGTG
CL3455.Contig2_All-1	CCT(3*6)	2	GTACTGCTGACCCGTGTTCAT	60.05	ATCTAGACGGAAATGTAAGCCGT	60.383	128	GTACTGCTGACCCGTGTTCATCTCCGGGCTATCTCCCGGTACCGCCGGCGCCGTCGTCTTCGGATTCGGAAGCAGCCACGACGCCG[CCTCCTCCTCCTCCTCCT]CACGGCTTACATTTCCGTCTAGAT
CL3455.Contig2_All-1	CCT(3*6)	3	GTACTGCTGACCCGTGTTCAT	60.05	TCCTCAACGACTGTTACTTCACC	60.574	152	GTACTGCTGACCCGTGTTCATCTCCGGGCTATCTCCCGGTACCGCCGGCGCCGTCGTCTTCGGATTCGGAAGCAGCCACGACGCCG[CCTCCTCCTCCTCCTCCT]CACGGCTTACATTTCCGTCTAGATCGGTGAAGTAACAGTCGTTGAGGA
CL3455.Contig2_All-1	CCT(3*6)	4	GTACTGCTGACCCGTGTTCAT	60.05	AACGACTGTTACTTCACCGATCT	59.225	147	GTACTGCTGACCCGTGTTCATCTCCGGGCTATCTCCCGGTACCGCCGGCGCCGTCGTCTTCGGATTCGGAAGCAGCCACGACGCCG[CCTCCTCCTCCTCCTCCT]CACGGCTTACATTTCCGTCTAGATCGGTGAAGTAACAGTCGTT
CL3455.Contig2_All-1	CCT(3*6)	5	GTACTGCTGACCCGTGTTCAT	60.05	TCACCGATCTAGACGGAAATGTA	60.854	134	GTACTGCTGACCCGTGTTCATCTCCGGGCTATCTCCCGGTACCGCCGGCGCCGTCGTCTTCGGATTCGGAAGCAGCCACGACGCCG[CCTCCTCCTCCTCCTCCT]CACGGCTTACATTTCCGTCTAGATCGGTGA
CL3462.Contig4_All-1	AATCG(5*4)	1	CTTGTGTGATAAACCCAGCATCT	60.419	TTCCGATTCGATTCCTCTACATA	59.943	156	CTTGTGTGATAAACCCAGCATCTA[AATCGAATCGAATCGAATCG]GGGGGGGAGAAAGCAATCGATCGAGATCTATAATTGGGGTGAATGAATCCTGATTACGATGTTTGCTCCGGGATTGAGATCTCTTCTCGTATGTAGAGGAATCGAATCGGAA
CL3462.Contig4_All-1	AATCG(5*4)	2	TGTGTGATAAACCCAGCATCTAA	59.527	TTCCGATTCGATTCCTCTACATA	59.943	154	TGTGTGATAAACCCAGCATCTA[AATCGAATCGAATCGAATCG]GGGGGGGAGAAAGCAATCGATCGAGATCTATAATTGGGGTGAATGAATCCTGATTACGATGTTTGCTCCGGGATTGAGATCTCTTCTCGTATGTAGAGGAATCGAATCGGAA
CL3462.Contig4_All-1	AATCG(5*4)	3	TTGTGTGATAAACCCAGCATCTA	59.527	TTCCGATTCGATTCCTCTACATA	59.943	155	TTGTGTGATAAACCCAGCATCTA[AATCGAATCGAATCGAATCG]GGGGGGGAGAAAGCAATCGATCGAGATCTATAATTGGGGTGAATGAATCCTGATTACGATGTTTGCTCCGGGATTGAGATCTCTTCTCGTATGTAGAGGAATCGAATCGGAA
CL3462.Contig4_All-1	AATCG(5*4)	4	CTTGTGTGATAAACCCAGCATCT	60.419	ATTCCGATTCGATTCCTCTACAT	60.18	157	CTTGTGTGATAAACCCAGCATCTA[AATCGAATCGAATCGAATCG]GGGGGGGAGAAAGCAATCGATCGAGATCTATAATTGGGGTGAATGAATCCTGATTACGATGTTTGCTCCGGGATTGAGATCTCTTCTCGTATGTAGAGGAATCGAATCGGAAT
CL3462.Contig4_All-1	AATCG(5*4)	5	TGTGTGATAAACCCAGCATCTAA	59.527	ATTCCGATTCGATTCCTCTACAT	60.18	155	TGTGTGATAAACCCAGCATCTA[AATCGAATCGAATCGAATCG]GGGGGGGAGAAAGCAATCGATCGAGATCTATAATTGGGGTGAATGAATCCTGATTACGATGTTTGCTCCGGGATTGAGATCTCTTCTCGTATGTAGAGGAATCGAATCGGAAT
CL3470.Contig4_All-1	CTC(3*5)	2	ACTTTGACCCTACTTCAAAAGCC	60.05	GCTCTTCTTGCAAAACGTCTCTA	60.195	134	ACTTTGACCCTACTTCAAAAGCCCATGTTG[CTCCTCCTCCTCCTC]CTTCAAACGCACCTTCCTCTTTCATTATCTTGGATTCCCCAGTGTGTTTCACCTTATCGGCATGCTTAGAGACGTTTTGCAAGAAGAGC
CL3470.Contig4_All-1	CTC(3*5)	4	ACTTTGACCCTACTTCAAAAGCC	60.05	CTTCTTGCAAAACGTCTCTAAGC	59.736	131	ACTTTGACCCTACTTCAAAAGCCCATGTTG[CTCCTCCTCCTCCTC]CTTCAAACGCACCTTCCTCTTTCATTATCTTGGATTCCCCAGTGTGTTTCACCTTATCGGCATGCTTAGAGACGTTTTGCAAGAAG
CL3470.Contig4_All-1	CTC(3*5)	5	ACTTTGACCCTACTTCAAAAGCC	60.05	TCTTGCAAAACGTCTCTAAGCAT	60.427	129	ACTTTGACCCTACTTCAAAAGCCCATGTTG[CTCCTCCTCCTCCTC]CTTCAAACGCACCTTCCTCTTTCATTATCTTGGATTCCCCAGTGTGTTTCACCTTATCGGCATGCTTAGAGACGTTTTGCAAGA
CL3471.Contig2_All-1	AGG(3*6)	1	TTTCTACGGACTTGTTCGTTGTT	60.082	AGGTGGAGGAAGAGAAGAGAAGA	60.006	140	TTTCTACGGACTTGTTCGTTGTTGCTTGAAC[AGGAGGAGGAGGAGGAGG]AGTGTTGTCGAGTTCTGACAAACCAGAGGAACCACTTCCAGAAGATCCGATCGATCCTTCTTCAACAATCTTCTCTTCTCTTCCTCCACCT
CL3471.Contig2_All-1	AGG(3*6)	2	TTTCTACGGACTTGTTCGTTGTT	60.082	GAGGTGGAGGAAGAGAAGAGAAG	60.006	141	TTTCTACGGACTTGTTCGTTGTTGCTTGAAC[AGGAGGAGGAGGAGGAGG]AGTGTTGTCGAGTTCTGACAAACCAGAGGAACCACTTCCAGAAGATCCGATCGATCCTTCTTCAACAATCTTCTCTTCTCTTCCTCCACCTC
CL3471.Contig2_All-1	AGG(3*6)	3	TTTCTACGGACTTGTTCGTTGTT	60.082	GGTGGAGGAAGAGAAGAGAAGAT	59.371	139	TTTCTACGGACTTGTTCGTTGTTGCTTGAAC[AGGAGGAGGAGGAGGAGG]AGTGTTGTCGAGTTCTGACAAACCAGAGGAACCACTTCCAGAAGATCCGATCGATCCTTCTTCAACAATCTTCTCTTCTCTTCCTCCACC
CL3471.Contig2_All-1	AGG(3*6)	4	TTTCTACGGACTTGTTCGTTGTT	60.082	GTTCCTCTGGTTTGTCAGAACTC	59.287	81	TTTCTACGGACTTGTTCGTTGTTGCTTGAAC[AGGAGGAGGAGGAGGAGG]AGTGTTGTCGAGTTCTGACAAACCAGAGGAAC
CL3471.Contig2_All-1	AGG(3*6)	5	AGTAATTGGTGGGCTTGTTTCTA	59.11	AGGTGGAGGAAGAGAAGAGAAGA	60.006	157	AGTAATTGGTGGGCTTGTTTCTACGGACTTGTTCGTTGTTGCTTGAAC[AGGAGGAGGAGGAGGAGG]AGTGTTGTCGAGTTCTGACAAACCAGAGGAACCACTTCCAGAAGATCCGATCGATCCTTCTTCAACAATCTTCTCTTCTCTTCCTCCACCT
CL3472.Contig1_All-1	TCA(3*5)	1	TCTCTCTGTGAAAGGTGTCCAAT	60.16	AAGACTTGGTTGCTCACTGACTC	59.974	118	TCTCTCTGTGAAAGGTGTCCAATTCCCTTAGAAACGCCTGCTGTTCTTCTGGCGTCCCTGCT[TCATCATCATCATCA]TCCTCTCCCTGTGCCTCAGAGTCAGTGAGCAACCAAGTCTT
CL3472.Contig1_All-1	TCA(3*5)	2	ATTCTCTCTGTGAAAGGTGTCCA	60.16	AAGACTTGGTTGCTCACTGACTC	59.974	120	ATTCTCTCTGTGAAAGGTGTCCAATTCCCTTAGAAACGCCTGCTGTTCTTCTGGCGTCCCTGCT[TCATCATCATCATCA]TCCTCTCCCTGTGCCTCAGAGTCAGTGAGCAACCAAGTCTT
CL3472.Contig1_All-1	TCA(3*5)	3	AAGGTGTCCAATTCCCTTAGAAA	60.217	AAGACTTGGTTGCTCACTGACTC	59.974	107	AAGGTGTCCAATTCCCTTAGAAACGCCTGCTGTTCTTCTGGCGTCCCTGCT[TCATCATCATCATCA]TCCTCTCCCTGTGCCTCAGAGTCAGTGAGCAACCAAGTCTT
CL3472.Contig1_All-1	TCA(3*5)	4	AAAGGTGTCCAATTCCCTTAGAA	60.217	AAGACTTGGTTGCTCACTGACTC	59.974	108	AAAGGTGTCCAATTCCCTTAGAAACGCCTGCTGTTCTTCTGGCGTCCCTGCT[TCATCATCATCATCA]TCCTCTCCCTGTGCCTCAGAGTCAGTGAGCAACCAAGTCTT
CL3472.Contig1_All-1	TCA(3*5)	5	AGGTGTCCAATTCCCTTAGAAAC	59.769	AAGACTTGGTTGCTCACTGACTC	59.974	106	AGGTGTCCAATTCCCTTAGAAACGCCTGCTGTTCTTCTGGCGTCCCTGCT[TCATCATCATCATCA]TCCTCTCCCTGTGCCTCAGAGTCAGTGAGCAACCAAGTCTT
CL3474.Contig1_All-1	AGT(3*5)	1	GACTTGTCTTCAACTGCTTCCTC	59.561	TCTGTTTCTGCTAAAACTCCGTC	59.941	155	GACTTGTCTTCAACTGCTTCCTCAGCAGGAGAATCGTCCTTGGCTTCAACCTCTTG[AGTAGTAGTAGTAGT]AATCTCAGGTGCCACTTCTTTGACTTCAACTTCTTTCTCCAAATGATATTGCTCCGAGAGCGACGGAGTTTTAGCAGAAACAGA
CL3474.Contig1_All-1	AGT(3*5)	2	ACTTGTCTTCAACTGCTTCCTCA	60.462	TCTGTTTCTGCTAAAACTCCGTC	59.941	154	ACTTGTCTTCAACTGCTTCCTCAGCAGGAGAATCGTCCTTGGCTTCAACCTCTTG[AGTAGTAGTAGTAGT]AATCTCAGGTGCCACTTCTTTGACTTCAACTTCTTTCTCCAAATGATATTGCTCCGAGAGCGACGGAGTTTTAGCAGAAACAGA
CL3474.Contig1_All-1	AGT(3*5)	3	CAGACTTGTCTTCAACTGCTTCC	60.462	TCTGTTTCTGCTAAAACTCCGTC	59.941	157	CAGACTTGTCTTCAACTGCTTCCTCAGCAGGAGAATCGTCCTTGGCTTCAACCTCTTG[AGTAGTAGTAGTAGT]AATCTCAGGTGCCACTTCTTTGACTTCAACTTCTTTCTCCAAATGATATTGCTCCGAGAGCGACGGAGTTTTAGCAGAAACAGA
CL3474.Contig1_All-1	AGT(3*5)	4	CTTGTCTTCAACTGCTTCCTCAG	60.585	TCTGTTTCTGCTAAAACTCCGTC	59.941	153	CTTGTCTTCAACTGCTTCCTCAGCAGGAGAATCGTCCTTGGCTTCAACCTCTTG[AGTAGTAGTAGTAGT]AATCTCAGGTGCCACTTCTTTGACTTCAACTTCTTTCTCCAAATGATATTGCTCCGAGAGCGACGGAGTTTTAGCAGAAACAGA
CL3474.Contig1_All-1	AGT(3*5)	5	TTCAGACTTGTCTTCAACTGCTTC	60.095	TCTGTTTCTGCTAAAACTCCGTC	59.941	159	TTCAGACTTGTCTTCAACTGCTTCCTCAGCAGGAGAATCGTCCTTGGCTTCAACCTCTTG[AGTAGTAGTAGTAGT]AATCTCAGGTGCCACTTCTTTGACTTCAACTTCTTTCTCCAAATGATATTGCTCCGAGAGCGACGGAGTTTTAGCAGAAACAGA
CL348.Contig1_All-1	GAG(3*5)	1	GAAACATTGGGTAAATTGATGGA	59.943	TCCAGTTTCTGCTTCTGCTCTAT	59.688	146	GAAACATTGGGTAAATTGATGGAAGAA[GAGGAGGAGGAGGAG]GGTAGGAGTGAAAAGGAGGATGGAAAAGTGCAACCTGATGATGAGGATGATGATCTGTTAACGCCAGCAGAAAGAAGGTACATAGAGCAGAAGCAGAAACTGGA
CL348.Contig1_All-1	GAG(3*5)	2	GAAACATTGGGTAAATTGATGGA	59.943	ATCCAGTTTCTGCTTCTGCTCTA	59.688	147	GAAACATTGGGTAAATTGATGGAAGAA[GAGGAGGAGGAGGAG]GGTAGGAGTGAAAAGGAGGATGGAAAAGTGCAACCTGATGATGAGGATGATGATCTGTTAACGCCAGCAGAAAGAAGGTACATAGAGCAGAAGCAGAAACTGGAT
CL348.Contig1_All-1	GAG(3*5)	3	CATTGGGTAAATTGATGGAAGAA	60.062	TCCAGTTTCTGCTTCTGCTCTAT	59.688	142	CATTGGGTAAATTGATGGAAGAA[GAGGAGGAGGAGGAG]GGTAGGAGTGAAAAGGAGGATGGAAAAGTGCAACCTGATGATGAGGATGATGATCTGTTAACGCCAGCAGAAAGAAGGTACATAGAGCAGAAGCAGAAACTGGA
CL348.Contig1_All-1	GAG(3*5)	4	CATTGGGTAAATTGATGGAAGAA	60.062	ATCCAGTTTCTGCTTCTGCTCTA	59.688	143	CATTGGGTAAATTGATGGAAGAA[GAGGAGGAGGAGGAG]GGTAGGAGTGAAAAGGAGGATGGAAAAGTGCAACCTGATGATGAGGATGATGATCTGTTAACGCCAGCAGAAAGAAGGTACATAGAGCAGAAGCAGAAACTGGAT
CL348.Contig1_All-1	GAG(3*5)	5	CATAGAAGGAGAAAACGCAGAAA	59.906	CTTTTCCATCCTCCTTTTCACTC	60.452	89	CATAGAAGGAGAAAACGCAGAAACATTGGGTAAATTGATGGAAGAA[GAGGAGGAGGAGGAG]GGTAGGAGTGAAAAGGAGGATGGAAAAG
CL3485.Contig1_All-1	TTC(3*5)	1	CTTCCCCAAAACAGCTTTCTTAT	60.014	GTACTTGGTGGTGGAGACAAGAG	60.081	102	CTTCCCCAAAACAGCTTTCTTATCA[TTCTTCTTCTTCTTC]TTATCGCTCTTCGCCTCCTCTTTGTCTGCTGCATCTCCGCTCTTGTCTCCACCACCAAGTAC
CL3485.Contig1_All-1	TTC(3*5)	2	CTTCCCCAAAACAGCTTTCTTAT	60.014	TTTTTGTACTTGGTGGTGGAGAC	60.301	107	CTTCCCCAAAACAGCTTTCTTATCA[TTCTTCTTCTTCTTC]TTATCGCTCTTCGCCTCCTCTTTGTCTGCTGCATCTCCGCTCTTGTCTCCACCACCAAGTACAAAAA
CL3485.Contig1_All-1	TTC(3*5)	3	CCATCACTCACCAATCTCTCTTT	59.63	TTTTTGTACTTGGTGGTGGAGAC	60.301	157	CCATCACTCACCAATCTCTCTTTTATAAACTGGATAACCACGCTTGTCCCCTTCCCCAAAACAGCTTTCTTATCA[TTCTTCTTCTTCTTC]TTATCGCTCTTCGCCTCCTCTTTGTCTGCTGCATCTCCGCTCTTGTCTCCACCACCAAGTACAAAAA
CL3485.Contig1_All-1	TTC(3*5)	4	CCCCAAAACAGCTTTCTTATCAT	60.68	GTACTTGGTGGTGGAGACAAGAG	60.081	99	CCCCAAAACAGCTTTCTTATCA[TTCTTCTTCTTCTTC]TTATCGCTCTTCGCCTCCTCTTTGTCTGCTGCATCTCCGCTCTTGTCTCCACCACCAAGTAC
CL3485.Contig1_All-1	TTC(3*5)	5	CACCATCACTCACCAATCTCTCT	60.559	TTTTTGTACTTGGTGGTGGAGAC	60.301	159	CACCATCACTCACCAATCTCTCTTTTATAAACTGGATAACCACGCTTGTCCCCTTCCCCAAAACAGCTTTCTTATCA[TTCTTCTTCTTCTTC]TTATCGCTCTTCGCCTCCTCTTTGTCTGCTGCATCTCCGCTCTTGTCTCCACCACCAAGTACAAAAA
CL3492.Contig1_All-1	AG(2*6)	1	CTAAAACCATCGTCGGAATAAAA	59.424	TGCTACTAACGAACGACCTTCTC	59.961	112	CTAAAACCATCGTCGGAATAAA[AGAGAGAGAGAG]AAAAGGAAAAGACTTTTTCGTCGAATTAAAATAAAATGTTAAAACTTTGATCAAGGAGAAGGTCGTTCGTTAGTAGCA
CL3492.Contig1_All-1	AG(2*6)	2	CTAAAACCATCGTCGGAATAAAA	59.424	TCTCTTGCTACTAACGAACGACC	59.961	117	CTAAAACCATCGTCGGAATAAA[AGAGAGAGAGAG]AAAAGGAAAAGACTTTTTCGTCGAATTAAAATAAAATGTTAAAACTTTGATCAAGGAGAAGGTCGTTCGTTAGTAGCAAGAGA
CL3492.Contig1_All-1	AG(2*6)	4	CTAAAACCATCGTCGGAATAAAA	59.424	GCTTCTCTTGCTACTAACGAACG	59.756	120	CTAAAACCATCGTCGGAATAAA[AGAGAGAGAGAG]AAAAGGAAAAGACTTTTTCGTCGAATTAAAATAAAATGTTAAAACTTTGATCAAGGAGAAGGTCGTTCGTTAGTAGCAAGAGAAGC
CL3492.Contig1_All-1	AG(2*6)	5	CTAAAACCATCGTCGGAATAAAA	59.424	CGCTTCTCTTGCTACTAACGAAC	59.756	121	CTAAAACCATCGTCGGAATAAA[AGAGAGAGAGAG]AAAAGGAAAAGACTTTTTCGTCGAATTAAAATAAAATGTTAAAACTTTGATCAAGGAGAAGGTCGTTCGTTAGTAGCAAGAGAAGCG
CL3529.Contig3_All-1	TGT(3*6)	2	TAGTCAAACATTAGCTCGCCTTC	59.932	ACCGAGTTTTCAACGTATTCTGA	60.048	143	TAGTCAAACATTAGCTCGCCTTCAACCATGTTGTTGC[TGTTGTTGTTGTTGTTGT]CAGATGCATCCCATTCCATGGCAGGCAACGTTGGCTCCATTTCTGGTTTCACAAAAGTCTGTGACTCAGAATACGTTGAAAACTCGGT
CL3529.Contig3_All-1	TGT(3*6)	4	TAGTCAAACATTAGCTCGCCTTC	59.932	GACTTTTGTGAAACCAGAAATGG	59.9	114	TAGTCAAACATTAGCTCGCCTTCAACCATGTTGTTGC[TGTTGTTGTTGTTGTTGT]CAGATGCATCCCATTCCATGGCAGGCAACGTTGGCTCCATTTCTGGTTTCACAAAAGTC
CL3536.Contig4_All-1	CAT(3*5)	1	CTTCTTTTCAACAGCTTTGGATG	60.275	GACGACGAGGATGTAGATGAGAA	60.645	138	CTTCTTTTCAACAGCTTTGGATGCTGCATTCTTAGGAGGAGTCTTCTCCGTAGCAGGCTTAACAGGAGCAGGTTCGTCAA[CATCATCATCATCAT]CCCAAGAGTCCTTAATATCATTCTCATCTACATCCTCGTCGTC
CL3536.Contig4_All-1	CAT(3*5)	2	GCTGCATTCTTAGGAGGAGTCTT	60.393	GACGACGAGGATGTAGATGAGAA	60.645	116	GCTGCATTCTTAGGAGGAGTCTTCTCCGTAGCAGGCTTAACAGGAGCAGGTTCGTCAA[CATCATCATCATCAT]CCCAAGAGTCCTTAATATCATTCTCATCTACATCCTCGTCGTC
CL3536.Contig4_All-1	CAT(3*5)	3	CTTCTTTTCAACAGCTTTGGATG	60.275	ACGACGAGGATGTAGATGAGAAT	59.141	137	CTTCTTTTCAACAGCTTTGGATGCTGCATTCTTAGGAGGAGTCTTCTCCGTAGCAGGCTTAACAGGAGCAGGTTCGTCAA[CATCATCATCATCAT]CCCAAGAGTCCTTAATATCATTCTCATCTACATCCTCGTCGT
CL3536.Contig4_All-1	CAT(3*5)	4	GCTGCATTCTTAGGAGGAGTCTT	60.393	ACGACGAGGATGTAGATGAGAAT	59.141	115	GCTGCATTCTTAGGAGGAGTCTTCTCCGTAGCAGGCTTAACAGGAGCAGGTTCGTCAA[CATCATCATCATCAT]CCCAAGAGTCCTTAATATCATTCTCATCTACATCCTCGTCGT
CL3536.Contig4_All-1	CAT(3*5)	5	CTTCTTTTCAACAGCTTTGGATG	60.275	CGACGAGGATGTAGATGAGAATG	61.01	136	CTTCTTTTCAACAGCTTTGGATGCTGCATTCTTAGGAGGAGTCTTCTCCGTAGCAGGCTTAACAGGAGCAGGTTCGTCAA[CATCATCATCATCAT]CCCAAGAGTCCTTAATATCATTCTCATCTACATCCTCGTCG
CL3553.Contig1_All-1	ATG(3*5)	1	ACACAATGCATGATGGTTGATAA	60.131	TACATCCATTGTTCCACCTAACC	59.994	148	ACACAATGCATGATGGTTGATA[ATGATGATGATGATG]ATAGTTGCGAAGGGCATAATGCATGATTGTTGTACCATTATTTATTTTATTTTCTTTCTGTTTTTTTTTGGTTTAAAAGTTCTTGGTTGGTTAGGTGGAACAATGGATGTA
CL3553.Contig1_All-1	ATG(3*5)	2	GACACAATGCATGATGGTTGATA	60.641	TACATCCATTGTTCCACCTAACC	59.994	149	GACACAATGCATGATGGTTGATA[ATGATGATGATGATG]ATAGTTGCGAAGGGCATAATGCATGATTGTTGTACCATTATTTATTTTATTTTCTTTCTGTTTTTTTTTGGTTTAAAAGTTCTTGGTTGGTTAGGTGGAACAATGGATGTA
CL3553.Contig1_All-1	ATG(3*5)	3	ACACAATGCATGATGGTTGATAA	60.131	GTTCCACCTAACCAACCAAGAAC	60.995	138	ACACAATGCATGATGGTTGATA[ATGATGATGATGATG]ATAGTTGCGAAGGGCATAATGCATGATTGTTGTACCATTATTTATTTTATTTTCTTTCTGTTTTTTTTTGGTTTAAAAGTTCTTGGTTGGTTAGGTGGAAC
CL3553.Contig1_All-1	ATG(3*5)	4	ACACAATGCATGATGGTTGATAA	60.131	ACATCCATTGTTCCACCTAACC	59.983	147	ACACAATGCATGATGGTTGATA[ATGATGATGATGATG]ATAGTTGCGAAGGGCATAATGCATGATTGTTGTACCATTATTTATTTTATTTTCTTTCTGTTTTTTTTTGGTTTAAAAGTTCTTGGTTGGTTAGGTGGAACAATGGATGT
CL3553.Contig1_All-1	ATG(3*5)	5	ACACAATGCATGATGGTTGATAA	60.131	TCCACCTAACCAACCAAGAACT	59.901	136	ACACAATGCATGATGGTTGATA[ATGATGATGATGATG]ATAGTTGCGAAGGGCATAATGCATGATTGTTGTACCATTATTTATTTTATTTTCTTTCTGTTTTTTTTTGGTTTAAAAGTTCTTGGTTGGTTAGGTGGA
CL3554.Contig2_All-1	GCA(3*5)	1	TCAGCAACATGGTTTACAACAAC	59.955	TGTGAAAACTGTTGACCTGATTG	60.06	126	TCAGCAACATGGTTTACAACAACAGCCTCAGCAGTTCCCATCTCAACATGGAAGGCCCCAAATGAT[GCAGCAGCAGCAGCA]TCCGGGACAGCAGATGCCTCAACAATCAGGTCAACAGTTTTCACA
CL3554.Contig2_All-1	GCA(3*5)	2	AACATGGTTTACAACAACAGCCT	59.854	TGTGAAAACTGTTGACCTGATTG	60.06	121	AACATGGTTTACAACAACAGCCTCAGCAGTTCCCATCTCAACATGGAAGGCCCCAAATGAT[GCAGCAGCAGCAGCA]TCCGGGACAGCAGATGCCTCAACAATCAGGTCAACAGTTTTCACA
CL3554.Contig2_All-1	GCA(3*5)	3	ACATGGTTTACAACAACAGCCTC	60.329	TGTGAAAACTGTTGACCTGATTG	60.06	120	ACATGGTTTACAACAACAGCCTCAGCAGTTCCCATCTCAACATGGAAGGCCCCAAATGAT[GCAGCAGCAGCAGCA]TCCGGGACAGCAGATGCCTCAACAATCAGGTCAACAGTTTTCACA
CL3554.Contig2_All-1	GCA(3*5)	4	TCAGCAACATGGTTTACAACAAC	59.955	AACTGTTGACCTGATTGTTGAGG	60.442	120	TCAGCAACATGGTTTACAACAACAGCCTCAGCAGTTCCCATCTCAACATGGAAGGCCCCAAATGAT[GCAGCAGCAGCAGCA]TCCGGGACAGCAGATGCCTCAACAATCAGGTCAACAGTT
CL3554.Contig2_All-1	GCA(3*5)	5	ATGGTTTACAACAACAGCCTCAG	60.45	TGTGAAAACTGTTGACCTGATTG	60.06	118	ATGGTTTACAACAACAGCCTCAGCAGTTCCCATCTCAACATGGAAGGCCCCAAATGAT[GCAGCAGCAGCAGCA]TCCGGGACAGCAGATGCCTCAACAATCAGGTCAACAGTTTTCACA
CL3554.Contig2_All-2	CAG(3*6)	1	GCATCCTTCTCAACAGACGTATC	60.152	CATGTAAGGACGATAACCCATGT	60.014	148	GCATCCTTCTCAACAGACGTATCAGCCAACACCA[CAGCAGCAGCAGCAGCAG]CAAGCAATGCAGAACCAGCATTCACAGATGCCTCAGCAGCTGAGCCATCAGTATCCACATTCACAACAACAGTACATGGGTTATCGTCCTTACATG
CL3554.Contig2_All-2	CAG(3*6)	2	GCATCCTTCTCAACAGACGTATC	60.152	GGACGATAACCCATGTACTGTTG	60.528	141	GCATCCTTCTCAACAGACGTATCAGCCAACACCA[CAGCAGCAGCAGCAGCAG]CAAGCAATGCAGAACCAGCATTCACAGATGCCTCAGCAGCTGAGCCATCAGTATCCACATTCACAACAACAGTACATGGGTTATCGTCC
CL3554.Contig2_All-2	CAG(3*6)	3	CATCCTTCTCAACAGACGTATCA	59.252	CATGTAAGGACGATAACCCATGT	60.014	147	CATCCTTCTCAACAGACGTATCAGCCAACACCA[CAGCAGCAGCAGCAGCAG]CAAGCAATGCAGAACCAGCATTCACAGATGCCTCAGCAGCTGAGCCATCAGTATCCACATTCACAACAACAGTACATGGGTTATCGTCCTTACATG
CL3554.Contig2_All-2	CAG(3*6)	4	TCCTTCTCAACAGACGTATCAGC	60.807	CATGTAAGGACGATAACCCATGT	60.014	145	TCCTTCTCAACAGACGTATCAGCCAACACCA[CAGCAGCAGCAGCAGCAG]CAAGCAATGCAGAACCAGCATTCACAGATGCCTCAGCAGCTGAGCCATCAGTATCCACATTCACAACAACAGTACATGGGTTATCGTCCTTACATG
CL3554.Contig2_All-2	CAG(3*6)	5	GCATCCTTCTCAACAGACGTATC	60.152	GTGAATGTGGATACTGATGGCTC	60.767	116	GCATCCTTCTCAACAGACGTATCAGCCAACACCA[CAGCAGCAGCAGCAGCAG]CAAGCAATGCAGAACCAGCATTCACAGATGCCTCAGCAGCTGAGCCATCAGTATCCACATTCAC
CL3555.Contig6_All-1	TCC(3*5)	1	ATGCTGCTTCCTCTCTTCTTCTT	60.162	CCATTGTTGATTTTCTCTTCGTT	59.531	113	ATGCTGCTTCCTCTCTTCTTCT[TCCTCCTCCTCCTCC]TCTCGATTCTCCATTTTCAGATTAAAAAAAAAAGAAAAAGAAGTCTAAAAGCTAACGAAGAGAAAATCAACAATGG
CL3555.Contig6_All-1	TCC(3*5)	2	AATGCTGCTTCCTCTCTTCTTCT	60.162	CCATTGTTGATTTTCTCTTCGTT	59.531	114	AATGCTGCTTCCTCTCTTCTTCT[TCCTCCTCCTCCTCC]TCTCGATTCTCCATTTTCAGATTAAAAAAAAAAGAAAAAGAAGTCTAAAAGCTAACGAAGAGAAAATCAACAATGG
CL3555.Contig6_All-1	TCC(3*5)	3	GTTGTAAACAATGCTGCTTCCTC	60.183	CCATTGTTGATTTTCTCTTCGTT	59.531	123	GTTGTAAACAATGCTGCTTCCTCTCTTCTTCT[TCCTCCTCCTCCTCC]TCTCGATTCTCCATTTTCAGATTAAAAAAAAAAGAAAAAGAAGTCTAAAAGCTAACGAAGAGAAAATCAACAATGG
CL3555.Contig6_All-1	TCC(3*5)	4	TTGTAAACAATGCTGCTTCCTCT	60.302	CCATTGTTGATTTTCTCTTCGTT	59.531	122	TTGTAAACAATGCTGCTTCCTCTCTTCTTCT[TCCTCCTCCTCCTCC]TCTCGATTCTCCATTTTCAGATTAAAAAAAAAAGAAAAAGAAGTCTAAAAGCTAACGAAGAGAAAATCAACAATGG
CL3555.Contig6_All-1	TCC(3*5)	5	TAAACAATGCTGCTTCCTCTCTT	59.573	CCATTGTTGATTTTCTCTTCGTT	59.531	119	TAAACAATGCTGCTTCCTCTCTTCTTCT[TCCTCCTCCTCCTCC]TCTCGATTCTCCATTTTCAGATTAAAAAAAAAAGAAAAAGAAGTCTAAAAGCTAACGAAGAGAAAATCAACAATGG
CL3556.Contig2_All-1	TCT(3*5)	1	ACTTTCTCAACACTCAAGAAGCG	60.102	GCCATTGATGTCTTAAAAATGCT	59.537	159	ACTTTCTCAACACTCAAGAAGCGAGACAGAGAGGAGAC[TCTTCTTCTTCTTCT]CTGTTTTATCTCTCTGGCTTTATATTCACACACACTGTGAACATATACAAACCCAATTTGTGTTCTTTTGATCTTCTTATTCAAGCATTTTTAAGACATCAATGGC
CL3556.Contig2_All-1	TCT(3*5)	2	AACACTCAAGAAGCGAGACAGAG	60.237	GCCATTGATGTCTTAAAAATGCT	59.537	151	AACACTCAAGAAGCGAGACAGAGAGGAGAC[TCTTCTTCTTCTTCT]CTGTTTTATCTCTCTGGCTTTATATTCACACACACTGTGAACATATACAAACCCAATTTGTGTTCTTTTGATCTTCTTATTCAAGCATTTTTAAGACATCAATGGC
CL3556.Contig2_All-1	TCT(3*5)	3	AGAAGCGAGACAGAGAGGAGACT	60.334	GCCATTGATGTCTTAAAAATGCT	59.537	143	AGAAGCGAGACAGAGAGGAGAC[TCTTCTTCTTCTTCT]CTGTTTTATCTCTCTGGCTTTATATTCACACACACTGTGAACATATACAAACCCAATTTGTGTTCTTTTGATCTTCTTATTCAAGCATTTTTAAGACATCAATGGC
CL3556.Contig2_All-1	TCT(3*5)	4	AAGAAGCGAGACAGAGAGGAGAC	60.687	GCCATTGATGTCTTAAAAATGCT	59.537	144	AAGAAGCGAGACAGAGAGGAGAC[TCTTCTTCTTCTTCT]CTGTTTTATCTCTCTGGCTTTATATTCACACACACTGTGAACATATACAAACCCAATTTGTGTTCTTTTGATCTTCTTATTCAAGCATTTTTAAGACATCAATGGC
CL3556.Contig2_All-1	TCT(3*5)	5	ACTTTCTCAACACTCAAGAAGCG	60.102	CCATTGATGTCTTAAAAATGCTTG	59.904	158	ACTTTCTCAACACTCAAGAAGCGAGACAGAGAGGAGAC[TCTTCTTCTTCTTCT]CTGTTTTATCTCTCTGGCTTTATATTCACACACACTGTGAACATATACAAACCCAATTTGTGTTCTTTTGATCTTCTTATTCAAGCATTTTTAAGACATCAATGG
CL3560.Contig2_All-1	GGA(3*5)	1	CGCTGCATAGATCGATTAGAGTT	59.917	CCTATTAATGGATAACGATGCGA	60.191	113	CGCTGCATAGATCGATTAGAGTTACGGTTTCTTCTACTGGAAAGCCAGCT[GGAGGAGGAGGAGGA]GTGGAAGTTTGTAGATTCTCTTGCTTCGCATCGTTATCCATTAATAGG
CL3560.Contig2_All-1	GGA(3*5)	2	CGCTGCATAGATCGATTAGAGTT	59.917	TCCTATTAATGGATAACGATGCG	60.191	114	CGCTGCATAGATCGATTAGAGTTACGGTTTCTTCTACTGGAAAGCCAGCT[GGAGGAGGAGGAGGA]GTGGAAGTTTGTAGATTCTCTTGCTTCGCATCGTTATCCATTAATAGGA
CL3560.Contig2_All-1	GGA(3*5)	3	CGCTGCATAGATCGATTAGAGTT	59.917	ATGCGAAGCAAGAGAATCTACAA	60.397	96	CGCTGCATAGATCGATTAGAGTTACGGTTTCTTCTACTGGAAAGCCAGCT[GGAGGAGGAGGAGGA]GTGGAAGTTTGTAGATTCTCTTGCTTCGCAT
CL3560.Contig2_All-1	GGA(3*5)	4	CGCTGCATAGATCGATTAGAGTT	59.917	GCGAAGCAAGAGAATCTACAAAC	59.578	94	CGCTGCATAGATCGATTAGAGTTACGGTTTCTTCTACTGGAAAGCCAGCT[GGAGGAGGAGGAGGA]GTGGAAGTTTGTAGATTCTCTTGCTTCGC
CL3560.Contig2_All-1	GGA(3*5)	5	CGCTGCATAGATCGATTAGAGTT	59.917	CATCATCTTCGTGTTCAGTTCCT	60.543	133	CGCTGCATAGATCGATTAGAGTTACGGTTTCTTCTACTGGAAAGCCAGCT[GGAGGAGGAGGAGGA]GTGGAAGTTTGTAGATTCTCTTGCTTCGCATCGTTATCCATTAATAGGAACTGAACACGAAGATGATG
CL3570.Contig2_All-1	AG(2*6)	1	CAACGGTTCTCTGATTTTGTTTC	60.028	GACAAGCTTTGAATCGAATTCCT	60.933	127	CAACGGTTCTCTGATTTTGTTTCTGTTCGATTGTGAAATCGATTATGTGTCGTCGTATCGAGAGGTAGA[AGAGAGAGAGAG]GGGGGGAATGTTGGCAATGGAGAAGGAATTCGATTCAAAGCTTGTC
CL3570.Contig2_All-1	AG(2*6)	2	CAACGGTTCTCTGATTTTGTTTC	60.028	GAATCGAATTCCTTCTCCATTG	59.909	117	CAACGGTTCTCTGATTTTGTTTCTGTTCGATTGTGAAATCGATTATGTGTCGTCGTATCGAGAGGTAGA[AGAGAGAGAGAG]GGGGGGAATGTTGGCAATGGAGAAGGAATTCGATTC
CL3570.Contig2_All-1	AG(2*6)	3	CAACGGTTCTCTGATTTTGTTTC	60.028	TGAATCGAATTCCTTCTCCATT	59.909	118	CAACGGTTCTCTGATTTTGTTTCTGTTCGATTGTGAAATCGATTATGTGTCGTCGTATCGAGAGGTAGA[AGAGAGAGAGAG]GGGGGGAATGTTGGCAATGGAGAAGGAATTCGATTCA
CL3570.Contig2_All-1	AG(2*6)	4	CAACGGTTCTCTGATTTTGTTTC	60.028	TTGAATCGAATTCCTTCTCCAT	59.909	119	CAACGGTTCTCTGATTTTGTTTCTGTTCGATTGTGAAATCGATTATGTGTCGTCGTATCGAGAGGTAGA[AGAGAGAGAGAG]GGGGGGAATGTTGGCAATGGAGAAGGAATTCGATTCAA
CL3570.Contig2_All-1	AG(2*6)	5	CAACGGTTCTCTGATTTTGTTTC	60.028	TTGAATCGAATTCCTTCTCCATT	61.105	119	CAACGGTTCTCTGATTTTGTTTCTGTTCGATTGTGAAATCGATTATGTGTCGTCGTATCGAGAGGTAGA[AGAGAGAGAGAG]GGGGGGAATGTTGGCAATGGAGAAGGAATTCGATTCAA
CL3580.Contig1_All-1	CTT(3*5)	1	AAACACATAACGCCTCAAGTACC	59.488	AATAAGGGTAAGCCCATCAAAGA	60.202	149	AAACACATAACGCCTCAAGTAC[CTTCTTCTTCTTCTT]TAGACTTCTGCTTCTTTCTCTCTTTCTCTATAATAGACTTGATAATTTCAGTTGCATTCATGGGCGGTGAATGTGCGGCCTCACTGGCGTCTTTGATGGGCTTACCCTTATT
CL3580.Contig1_All-1	CTT(3*5)	2	AAACACATAACGCCTCAAGTACC	59.488	ATAAGGGTAAGCCCATCAAAGAC	59.765	148	AAACACATAACGCCTCAAGTAC[CTTCTTCTTCTTCTT]TAGACTTCTGCTTCTTTCTCTCTTTCTCTATAATAGACTTGATAATTTCAGTTGCATTCATGGGCGGTGAATGTGCGGCCTCACTGGCGTCTTTGATGGGCTTACCCTTAT
CL3580.Contig1_All-1	CTT(3*5)	3	AAACACATAACGCCTCAAGTACC	59.488	CAATAAGGGTAAGCCCATCAAAG	61.006	150	AAACACATAACGCCTCAAGTAC[CTTCTTCTTCTTCTT]TAGACTTCTGCTTCTTTCTCTCTTTCTCTATAATAGACTTGATAATTTCAGTTGCATTCATGGGCGGTGAATGTGCGGCCTCACTGGCGTCTTTGATGGGCTTACCCTTATTG
CL3580.Contig1_All-1	CTT(3*5)	4	AAACACATAACGCCTCAAGTACC	59.488	CCCATGAATGCAACTGAAATTA	59.832	101	AAACACATAACGCCTCAAGTAC[CTTCTTCTTCTTCTT]TAGACTTCTGCTTCTTTCTCTCTTTCTCTATAATAGACTTGATAATTTCAGTTGCATTCATGGG
CL3580.Contig1_All-1	CTT(3*5)	5	TAAACACATAACGCCTCAAGTACC	59.515	AATAAGGGTAAGCCCATCAAAGA	60.202	150	TAAACACATAACGCCTCAAGTAC[CTTCTTCTTCTTCTT]TAGACTTCTGCTTCTTTCTCTCTTTCTCTATAATAGACTTGATAATTTCAGTTGCATTCATGGGCGGTGAATGTGCGGCCTCACTGGCGTCTTTGATGGGCTTACCCTTATT
CL3592.Contig2_All-1	AAG(3*5)	1	GAATTTGAGCAGAGACAGAAGGA	60.012	CTGTGTATAGTCCCAACCCAAAA	60.149	115	GAATTTGAGCAGAGACAGAAGGATGGCCATTGACAAGGGGAAGTTCC[AAGAAGAAGAAGAAG]CAGCAGCTGTTGCTCGTTTCCATAAGATTATTTTGGGTTGGGACTATACACAG
CL3592.Contig2_All-1	AAG(3*5)	2	ATTTGAGCAGAGACAGAAGGATG	59.899	CTGTGTATAGTCCCAACCCAAAA	60.149	113	ATTTGAGCAGAGACAGAAGGATGGCCATTGACAAGGGGAAGTTCC[AAGAAGAAGAAGAAG]CAGCAGCTGTTGCTCGTTTCCATAAGATTATTTTGGGTTGGGACTATACACAG
CL3592.Contig2_All-1	AAG(3*5)	3	GAATTTGAGCAGAGACAGAAGGA	60.012	AATCTTATGGAAACGAGCAACAG	59.68	91	GAATTTGAGCAGAGACAGAAGGATGGCCATTGACAAGGGGAAGTTCC[AAGAAGAAGAAGAAG]CAGCAGCTGTTGCTCGTTTCCATAAGATT
CL3592.Contig2_All-1	AAG(3*5)	4	ATTTGAGCAGAGACAGAAGGATG	59.899	AATCTTATGGAAACGAGCAACAG	59.68	89	ATTTGAGCAGAGACAGAAGGATGGCCATTGACAAGGGGAAGTTCC[AAGAAGAAGAAGAAG]CAGCAGCTGTTGCTCGTTTCCATAAGATT
CL3592.Contig2_All-1	AAG(3*5)	5	GAATTTGAGCAGAGACAGAAGGA	60.012	TGTGTATAGTCCCAACCCAAAAT	59.531	114	GAATTTGAGCAGAGACAGAAGGATGGCCATTGACAAGGGGAAGTTCC[AAGAAGAAGAAGAAG]CAGCAGCTGTTGCTCGTTTCCATAAGATTATTTTGGGTTGGGACTATACACA
CL360.Contig1_All-1	AGG(3*5)	4	GCTAAAGAAGAGAGGGTGAGGAG	60.029	AATTTTCCCCAGCAAAAAGATTA	60.18	153	GCTAAAGAAGAGAGGGTGAGGAGATGGAAGAGT[AGGAGGAGGAGGAGG]ACAAGAGCACGATTCATCATCATCTTCATCGTCCCTAACCTTCTTCCTTCACAGATTGAAACAAACGGTGGAAAAAAAGATTTAATCTTTTTGCTGGGGAAAATT
CL360.Contig1_All-1	AGG(3*5)	5	GAGGCTAAAGAAGAGAGGGTGAG	60.029	AATTTTCCCCAGCAAAAAGATTA	60.18	156	GAGGCTAAAGAAGAGAGGGTGAGGAGATGGAAGAGT[AGGAGGAGGAGGAGG]ACAAGAGCACGATTCATCATCATCTTCATCGTCCCTAACCTTCTTCCTTCACAGATTGAAACAAACGGTGGAAAAAAAGATTTAATCTTTTTGCTGGGGAAAATT
CL3604.Contig3_All-1	ACC(3*5)	1	CGAACCCACTAACTCACTTTCAG	60.205	GTATACTCAAGTCGTGGACTGGG	59.936	91	CGAACCCACTAACTCACTTTCAGTAGTATGATCCTGG[ACCACCACCACCACC]TGAGTAACTACTACCACCCAGTCCACGACTTGAGTATAC
CL3604.Contig3_All-1	ACC(3*5)	2	CGAACCCACTAACTCACTTTCAG	60.205	GAGATGGAGGAGGTAGCTCGTAT	60.129	120	CGAACCCACTAACTCACTTTCAGTAGTATGATCCTGG[ACCACCACCACCACC]TGAGTAACTACTACCACCCAGTCCACGACTTGAGTATACTGAAGAATACGAGCTACCTCCTCCATCTC
CL3604.Contig3_All-1	ACC(3*5)	3	TGCTCATCTCCTGCATAACTTTT	60.27	GTATACTCAAGTCGTGGACTGGG	59.936	138	TGCTCATCTCCTGCATAACTTTTGCATAGGCCAAACCTCCTTCCTGGCGAACCCACTAACTCACTTTCAGTAGTATGATCCTGG[ACCACCACCACCACC]TGAGTAACTACTACCACCCAGTCCACGACTTGAGTATAC
CL3604.Contig3_All-1	ACC(3*5)	4	TTGCTCATCTCCTGCATAACTTT	60.27	GTATACTCAAGTCGTGGACTGGG	59.936	139	TTGCTCATCTCCTGCATAACTTTTGCATAGGCCAAACCTCCTTCCTGGCGAACCCACTAACTCACTTTCAGTAGTATGATCCTGG[ACCACCACCACCACC]TGAGTAACTACTACCACCCAGTCCACGACTTGAGTATAC
CL3604.Contig3_All-1	ACC(3*5)	5	AAATTGCTCATCTCCTGCATAAC	59.648	GTATACTCAAGTCGTGGACTGGG	59.936	142	AAATTGCTCATCTCCTGCATAACTTTTGCATAGGCCAAACCTCCTTCCTGGCGAACCCACTAACTCACTTTCAGTAGTATGATCCTGG[ACCACCACCACCACC]TGAGTAACTACTACCACCCAGTCCACGACTTGAGTATAC
CL3605.Contig6_All-1	CT(2*6)	1	TTAACATTTTCTGCTCCACGTTT	60.05	TAGGAGAGGGAGCTTTGATTGAC	61.075	146	TTAACATTTTCTGCTCCACGTTTGATTCGACGCCGCCGAACTTATTCGTTTCC[CTCTCTCTCTCT]CCCTTATCGGCGATTCCACTCCCGCAACCCTAATTTCTTCCCACGCAGGGCAAAGTTCGTCAATCAAAGCTCCCTCTCCTA
CL3605.Contig6_All-1	CT(2*6)	2	TTAACATTTTCTGCTCCACGTTT	60.05	CTAGGAGAGGGAGCTTTGATTGA	61.188	147	TTAACATTTTCTGCTCCACGTTTGATTCGACGCCGCCGAACTTATTCGTTTCC[CTCTCTCTCTCT]CCCTTATCGGCGATTCCACTCCCGCAACCCTAATTTCTTCCCACGCAGGGCAAAGTTCGTCAATCAAAGCTCCCTCTCCTAG
CL3605.Contig6_All-1	CT(2*6)	3	TTAACATTTTCTGCTCCACGTTT	60.05	GGAGCTTTGATTGACGAACTTT	59.768	138	TTAACATTTTCTGCTCCACGTTTGATTCGACGCCGCCGAACTTATTCGTTTCC[CTCTCTCTCTCT]CCCTTATCGGCGATTCCACTCCCGCAACCCTAATTTCTTCCCACGCAGGGCAAAGTTCGTCAATCAAAGCTCC
CL3605.Contig6_All-1	CT(2*6)	4	CTTAACATTTTCTGCTCCACGTT	59.716	TAGGAGAGGGAGCTTTGATTGAC	61.075	147	CTTAACATTTTCTGCTCCACGTTTGATTCGACGCCGCCGAACTTATTCGTTTCC[CTCTCTCTCTCT]CCCTTATCGGCGATTCCACTCCCGCAACCCTAATTTCTTCCCACGCAGGGCAAAGTTCGTCAATCAAAGCTCCCTCTCCTA
CL3605.Contig6_All-1	CT(2*6)	5	TTAACATTTTCTGCTCCACGTTT	60.05	TAGGAGAGGGAGCTTTGATTGA	60.332	146	TTAACATTTTCTGCTCCACGTTTGATTCGACGCCGCCGAACTTATTCGTTTCC[CTCTCTCTCTCT]CCCTTATCGGCGATTCCACTCCCGCAACCCTAATTTCTTCCCACGCAGGGCAAAGTTCGTCAATCAAAGCTCCCTCTCCTA
CL3615.Contig3_All-1	AG(2*6)	1	CCACTCTAGGCAAAAACTGAAGA	59.935	GCAAGTGGAAGTACGGTGATTT	60.413	81	CCACTCTAGGCAAAAACTGAAGAGT[AGAGAGAGAGAG]GGAGACCTTAGTAGTAAGTTGGAAATCACCGTACTTCCACTTGC
CL3615.Contig3_All-1	AG(2*6)	2	CCGAAAACCTAAAATCCGAATAG	60.192	GCAAGTGGAAGTACGGTGATTT	60.413	126	CCGAAAACCTAAAATCCGAATAGTTCCAAACCAAACCCCGAACACCCACTCTAGGCAAAAACTGAAGAGT[AGAGAGAGAGAG]GGAGACCTTAGTAGTAAGTTGGAAATCACCGTACTTCCACTTGC
CL3615.Contig3_All-1	AG(2*6)	3	CCACTCTAGGCAAAAACTGAAGA	59.935	GTGAGTGCGATCGATATGTGAG	60.688	108	CCACTCTAGGCAAAAACTGAAGAGT[AGAGAGAGAGAG]GGAGACCTTAGTAGTAAGTTGGAAATCACCGTACTTCCACTTGCCGCTCCTCACATATCGATCGCACTCAC
CL3615.Contig3_All-1	AG(2*6)	4	CCGAAAACCTAAAATCCGAATAG	60.192	GGAAGTACGGTGATTTCCAACTTA	60.602	120	CCGAAAACCTAAAATCCGAATAGTTCCAAACCAAACCCCGAACACCCACTCTAGGCAAAAACTGAAGAGT[AGAGAGAGAGAG]GGAGACCTTAGTAGTAAGTTGGAAATCACCGTACTTCC
CL3615.Contig3_All-1	AG(2*6)	5	CCGAAAACCTAAAATCCGAATAG	60.192	GGAAGTACGGTGATTTCCAACT	59.393	120	CCGAAAACCTAAAATCCGAATAGTTCCAAACCAAACCCCGAACACCCACTCTAGGCAAAAACTGAAGAGT[AGAGAGAGAGAG]GGAGACCTTAGTAGTAAGTTGGAAATCACCGTACTTCC
CL3621.Contig1_All-1	GAG(3*6)	1	GTTCAGCAACCACTTCAGCTACT	59.999	GATTCAAAGAAGTCGAAAAAGCA	59.891	109	GTTCAGCAACCACTTCAGCTACTCTCACCTCAA[GAGGAGGAGGAGGAGGAG]ATTGCCTGACGCCATTTGGGCTCTCGGGTGATTTGTGCTTTTTCGACTTCTTTGAATC
CL3621.Contig1_All-1	GAG(3*6)	2	GTTCAGCAACCACTTCAGCTACT	59.999	GAAGTCGAAAAAGCACAAATCAC	60.163	101	GTTCAGCAACCACTTCAGCTACTCTCACCTCAA[GAGGAGGAGGAGGAGGAG]ATTGCCTGACGCCATTTGGGCTCTCGGGTGATTTGTGCTTTTTCGACTTC
CL3621.Contig1_All-1	GAG(3*6)	3	GTTCAGCAACCACTTCAGCTACT	59.999	CAAAATGGTTTTCTAGCGTCAAG	60.166	147	GTTCAGCAACCACTTCAGCTACTCTCACCTCAA[GAGGAGGAGGAGGAGGAG]ATTGCCTGACGCCATTTGGGCTCTCGGGTGATTTGTGCTTTTTCGACTTCTTTGAATCTGGGCTGAATGCTTTCTTGACGCTAGAAAACCATTTTG
CL3621.Contig1_All-1	GAG(3*6)	4	AAGAACATCAGTGGTCGTAGCAT	60.075	GAAGTCGAAAAAGCACAAATCAC	60.163	154	AAGAACATCAGTGGTCGTAGCATCTGTGGAAGGAGGGGAAAGATTGATGTTCCGTTCAGCAACCACTTCAGCTACTCTCACCTCAA[GAGGAGGAGGAGGAGGAG]ATTGCCTGACGCCATTTGGGCTCTCGGGTGATTTGTGCTTTTTCGACTTC
CL3621.Contig1_All-1	GAG(3*6)	5	GTTCAGCAACCACTTCAGCTACT	59.999	CCAGATTCAAAGAAGTCGAAAAA	59.76	112	GTTCAGCAACCACTTCAGCTACTCTCACCTCAA[GAGGAGGAGGAGGAGGAG]ATTGCCTGACGCCATTTGGGCTCTCGGGTGATTTGTGCTTTTTCGACTTCTTTGAATCTGG
CL3655.Contig3_All-1	AG(2*6)	1	TGCTATGGATGAATGAGACATTG	59.974	ATGCTCTCACTACCTTCCTCCTT	59.801	148	TGCTATGGATGAATGAGACATTGAAACCATTCTTTAACTCCAAAAACAGATCTCAGTTCTGTAACTCAAAGAAAGAAGATAATGCC[AGAGAGAGAGAG]ATCCAAAGATGAAGAGGGTGGAATCAGAAGGAGGAAGGTAGTGAGAGCAT
CL3655.Contig3_All-1	AG(2*6)	2	TGCTATGGATGAATGAGACATTG	59.974	GATGCTCTCACTACCTTCCTCCT	60.274	149	TGCTATGGATGAATGAGACATTGAAACCATTCTTTAACTCCAAAAACAGATCTCAGTTCTGTAACTCAAAGAAAGAAGATAATGCC[AGAGAGAGAGAG]ATCCAAAGATGAAGAGGGTGGAATCAGAAGGAGGAAGGTAGTGAGAGCATC
CL3655.Contig3_All-1	AG(2*6)	3	CAATGCTATGGATGAATGAGACA	59.974	GATGCTCTCACTACCTTCCTCCT	60.274	152	CAATGCTATGGATGAATGAGACATTGAAACCATTCTTTAACTCCAAAAACAGATCTCAGTTCTGTAACTCAAAGAAAGAAGATAATGCC[AGAGAGAGAGAG]ATCCAAAGATGAAGAGGGTGGAATCAGAAGGAGGAAGGTAGTGAGAGCATC
CL3655.Contig3_All-1	AG(2*6)	4	CACAATGCTATGGATGAATGAGA	59.974	GATGCTCTCACTACCTTCCTCCT	60.274	154	CACAATGCTATGGATGAATGAGACATTGAAACCATTCTTTAACTCCAAAAACAGATCTCAGTTCTGTAACTCAAAGAAAGAAGATAATGCC[AGAGAGAGAGAG]ATCCAAAGATGAAGAGGGTGGAATCAGAAGGAGGAAGGTAGTGAGAGCATC
CL3655.Contig3_All-1	AG(2*6)	5	TGCTATGGATGAATGAGACATTG	59.974	GCTCTCACTACCTTCCTCCTTCT	59.563	146	TGCTATGGATGAATGAGACATTGAAACCATTCTTTAACTCCAAAAACAGATCTCAGTTCTGTAACTCAAAGAAAGAAGATAATGCC[AGAGAGAGAGAG]ATCCAAAGATGAAGAGGGTGGAATCAGAAGGAGGAAGGTAGTGAGAGC
CL3666.Contig4_All-1	GTT(3*6)	1	GAAACCGTTTGAGCTTGACTTC	60.282	AAAACCCCATCCAGTATCTCAAT	59.965	119	GAAACCGTTTGAGCTTGACTTCCAGGTGTTCCAGCTAGCAGC[GTTGTTGTTGTTGTTGTT]GTCGGAAGTAGCCTTGTTATTGTTGTTGTTGTTATGATTGAGATACTGGATGGGGTTTT
CL3666.Contig4_All-1	GTT(3*6)	2	GAAACCGTTTGAGCTTGACTTC	60.282	CCCCATCCAGTATCTCAATCATA	60.048	115	GAAACCGTTTGAGCTTGACTTCCAGGTGTTCCAGCTAGCAGC[GTTGTTGTTGTTGTTGTT]GTCGGAAGTAGCCTTGTTATTGTTGTTGTTGTTATGATTGAGATACTGGATGGGG
CL3666.Contig4_All-1	GTT(3*6)	3	GAAACCGTTTGAGCTTGACTTC	60.282	CAACAATAACAAGGCTACTTCCG	60.063	85	GAAACCGTTTGAGCTTGACTTCCAGGTGTTCCAGCTAGCAGC[GTTGTTGTTGTTGTTGTT]GTCGGAAGTAGCCTTGTTATTGTTG
CL3666.Contig4_All-1	GTT(3*6)	4	GAAGTTGACGTTGTTGGATGTC	59.501	CCCCATCCAGTATCTCAATCATA	60.048	157	GAAGTTGACGTTGTTGGATGTCGATTTTGAGCCGATGGGTCCGAAACCGTTTGAGCTTGACTTCCAGGTGTTCCAGCTAGCAGC[GTTGTTGTTGTTGTTGTT]GTCGGAAGTAGCCTTGTTATTGTTGTTGTTGTTATGATTGAGATACTGGATGGGG
CL3666.Contig4_All-1	GTT(3*6)	5	GTTGTTGGATGTCGATTTTGAG	59.476	CCCCATCCAGTATCTCAATCATA	60.048	148	GTTGTTGGATGTCGATTTTGAGCCGATGGGTCCGAAACCGTTTGAGCTTGACTTCCAGGTGTTCCAGCTAGCAGC[GTTGTTGTTGTTGTTGTT]GTCGGAAGTAGCCTTGTTATTGTTGTTGTTGTTATGATTGAGATACTGGATGGGG
CL369.Contig3_All-1	TCT(3*5)	1	GATGATCCCCTTTCTCTTTCACT	59.96	ATCAAATGGATGAGGATGATGAG	60.167	123	GATGATCCCCTTTCTCTTTCACTTCATCCTCATCTCCTTCCATTTCTTCATCGTCATCATCTTCATAGCTACCGTCACTA[TCTTCTTCTTCTTCT]CCGTCCTCATCATCCTCATCCATTTGAT
CL369.Contig3_All-1	TCT(3*5)	2	TTTCTTCATCGTCATCATCTTCA	59.699	TGCTTATCCACGATCCAGATATT	59.842	147	TTTCTTCATCGTCATCATCTTCATAGCTACCGTCACTA[TCTTCTTCTTCTTCT]CCGTCCTCATCATCCTCATCCATTTGATCACCGTCGGTTTTCTCTCCATCCGCCGCAGAGCCGTCGAGATAAATATCTGGATCGTGGATAAGCA
CL369.Contig3_All-1	TCT(3*5)	3	TTTCTTCATCGTCATCATCTTCA	59.699	GATTGTCTGCTCTGCTTATCCAC	60.284	159	TTTCTTCATCGTCATCATCTTCATAGCTACCGTCACTA[TCTTCTTCTTCTTCT]CCGTCCTCATCATCCTCATCCATTTGATCACCGTCGGTTTTCTCTCCATCCGCCGCAGAGCCGTCGAGATAAATATCTGGATCGTGGATAAGCAGAGCAGACAATC
CL369.Contig3_All-1	TCT(3*5)	4	CATCATCTTCATAGCTACCGTCA	59.261	TGCTTATCCACGATCCAGATATT	59.842	135	CATCATCTTCATAGCTACCGTCACTA[TCTTCTTCTTCTTCT]CCGTCCTCATCATCCTCATCCATTTGATCACCGTCGGTTTTCTCTCCATCCGCCGCAGAGCCGTCGAGATAAATATCTGGATCGTGGATAAGCA
CL369.Contig3_All-1	TCT(3*5)	5	TTCATCGTCATCATCTTCATAGC	59.199	TGCTTATCCACGATCCAGATATT	59.842	143	TTCATCGTCATCATCTTCATAGCTACCGTCACTA[TCTTCTTCTTCTTCT]CCGTCCTCATCATCCTCATCCATTTGATCACCGTCGGTTTTCTCTCCATCCGCCGCAGAGCCGTCGAGATAAATATCTGGATCGTGGATAAGCA
CL3707.Contig2_All-1	AAG(3*5)	1	AAAGCATGAGATGAGACCTCCTA	59.384	CAAACCACTATCTTCCTCGTCAG	60.171	151	AAAGCATGAGATGAGACCTCCTAGCTTGGTAGCACGTTTGATGGGACTTGAATCAATACCATCTAACCAC[AAGAAGAAGAAGAAG]TCATCACATTTGATGAATCAGGACAAGGATAAATGCCTTTTGTCTGACGAGGAAGATAGTGGTTTG
CL3707.Contig2_All-1	AAG(3*5)	2	AAAGCATGAGATGAGACCTCCTA	59.384	ACCACTATCTTCCTCGTCAGACA	60.181	148	AAAGCATGAGATGAGACCTCCTAGCTTGGTAGCACGTTTGATGGGACTTGAATCAATACCATCTAACCAC[AAGAAGAAGAAGAAG]TCATCACATTTGATGAATCAGGACAAGGATAAATGCCTTTTGTCTGACGAGGAAGATAGTGGT
CL3707.Contig2_All-1	AAG(3*5)	3	AAAGCATGAGATGAGACCTCCTA	59.384	AGGCATTTATCCTTGTCCTGATT	60.212	123	AAAGCATGAGATGAGACCTCCTAGCTTGGTAGCACGTTTGATGGGACTTGAATCAATACCATCTAACCAC[AAGAAGAAGAAGAAG]TCATCACATTTGATGAATCAGGACAAGGATAAATGCCT
CL3707.Contig2_All-1	AAG(3*5)	4	AAAGCATGAGATGAGACCTCCTA	59.384	AAGGCATTTATCCTTGTCCTGAT	60.212	124	AAAGCATGAGATGAGACCTCCTAGCTTGGTAGCACGTTTGATGGGACTTGAATCAATACCATCTAACCAC[AAGAAGAAGAAGAAG]TCATCACATTTGATGAATCAGGACAAGGATAAATGCCTT
CL3707.Contig2_All-1	AAG(3*5)	5	AAAGCATGAGATGAGACCTCCTA	59.384	TATCTTCCTCGTCAGACAAAAGG	59.77	143	AAAGCATGAGATGAGACCTCCTAGCTTGGTAGCACGTTTGATGGGACTTGAATCAATACCATCTAACCAC[AAGAAGAAGAAGAAG]TCATCACATTTGATGAATCAGGACAAGGATAAATGCCTTTTGTCTGACGAGGAAGATA
CL3713.Contig1_All-1	GGA(3*6)	1	TAGTTCCGACGCATTGTAAATCT	60.036	GATGTTTAATCAACAGCACCCTC	59.891	149	TAGTTCCGACGCATTGTAAATCTCTGGAGCTTTGGATTGTGATCGGGAGAGAAGGCTTT[GGAGGAGGAGGAGGAGGA]GCTGAGTCATAAGGTCCAGGGAATGGGGGAGGAAGGTGGTGGTGATGTGGAGGGTGCTGTTGATTAAACATC
CL3713.Contig1_All-1	GGA(3*6)	2	TAAATCTCTGGAGCTTTGGATTG	59.745	GATGTTTAATCAACAGCACCCTC	59.891	133	TAAATCTCTGGAGCTTTGGATTGTGATCGGGAGAGAAGGCTTT[GGAGGAGGAGGAGGAGGA]GCTGAGTCATAAGGTCCAGGGAATGGGGGAGGAAGGTGGTGGTGATGTGGAGGGTGCTGTTGATTAAACATC
CL3713.Contig1_All-1	GGA(3*6)	3	AAATCTCTGGAGCTTTGGATTGT	60.479	GATGTTTAATCAACAGCACCCTC	59.891	132	AAATCTCTGGAGCTTTGGATTGTGATCGGGAGAGAAGGCTTT[GGAGGAGGAGGAGGAGGA]GCTGAGTCATAAGGTCCAGGGAATGGGGGAGGAAGGTGGTGGTGATGTGGAGGGTGCTGTTGATTAAACATC
CL3713.Contig1_All-1	GGA(3*6)	4	ATAGTTCCGACGCATTGTAAATC	59.432	GATGTTTAATCAACAGCACCCTC	59.891	150	ATAGTTCCGACGCATTGTAAATCTCTGGAGCTTTGGATTGTGATCGGGAGAGAAGGCTTT[GGAGGAGGAGGAGGAGGA]GCTGAGTCATAAGGTCCAGGGAATGGGGGAGGAAGGTGGTGGTGATGTGGAGGGTGCTGTTGATTAAACATC
CL3713.Contig1_All-1	GGA(3*6)	5	TAGTTCCGACGCATTGTAAATCT	60.036	ATTCCCTGGACCTTATGACTCAG	60.718	101	TAGTTCCGACGCATTGTAAATCTCTGGAGCTTTGGATTGTGATCGGGAGAGAAGGCTTT[GGAGGAGGAGGAGGAGGA]GCTGAGTCATAAGGTCCAGGGAAT
CL372.Contig1_All-1	A(1*12)	4	ACATCCCAACTCAAAAGATTCAA	59.864	GTGCTTAGACCAGCTCTCATTGT	59.963	139	ACATCCCAACTCAAAAGATTCAATTTAAAAAAAAAAAAGATTCGATCTTTTCTACACATAATTGAAGAAAGAGGAA[AGAGAGAGAGAGAGAGAG]AACACAAAGTGGACGAACAAGAACAATGAGAGCTGGTCTAAGCAC
CL372.Contig1_All-1	A(1*12)	5	TTGACATCCCAACTCAAAAGATT	59.864	GTGCTTAGACCAGCTCTCATTGT	59.963	142	TTGACATCCCAACTCAAAAGATTCAATTTAAAAAAAAAAAAGATTCGATCTTTTCTACACATAATTGAAGAAAGAGGAA[AGAGAGAGAGAGAGAGAG]AACACAAAGTGGACGAACAAGAACAATGAGAGCTGGTCTAAGCAC
CL372.Contig1_All-1	AG(2*9)	1	ACATCCCAACTCAAAAGATTCAA	59.864	GTGCTTAGACCAGCTCTCATTGT	59.963	139	ACATCCCAACTCAAAAGATTCAATTTAAAAAAAAAAAAGATTCGATCTTTTCTACACATAATTGAAGAAAGAGGAA[AGAGAGAGAGAGAGAGAG]AACACAAAGTGGACGAACAAGAACAATGAGAGCTGGTCTAAGCAC
CL372.Contig1_All-1	AG(2*9)	2	TTGACATCCCAACTCAAAAGATT	59.864	GTGCTTAGACCAGCTCTCATTGT	59.963	142	TTGACATCCCAACTCAAAAGATTCAATTTAAAAAAAAAAAAGATTCGATCTTTTCTACACATAATTGAAGAAAGAGGAA[AGAGAGAGAGAGAGAGAG]AACACAAAGTGGACGAACAAGAACAATGAGAGCTGGTCTAAGCAC
CL372.Contig1_All-1	AG(2*9)	3	AATTGACATCCCAACTCAAAAGA	59.864	GTGCTTAGACCAGCTCTCATTGT	59.963	144	AATTGACATCCCAACTCAAAAGATTCAATTTAAAAAAAAAAAAGATTCGATCTTTTCTACACATAATTGAAGAAAGAGGAA[AGAGAGAGAGAGAGAGAG]AACACAAAGTGGACGAACAAGAACAATGAGAGCTGGTCTAAGCAC
CL372.Contig1_All-1	AG(2*9)	4	TTGACATCCCAACTCAAAAGATT	59.864	AGAGTCTGTTGGATCGTGCTTAG	59.957	157	TTGACATCCCAACTCAAAAGATTCAATTTAAAAAAAAAAAAGATTCGATCTTTTCTACACATAATTGAAGAAAGAGGAA[AGAGAGAGAGAGAGAGAG]AACACAAAGTGGACGAACAAGAACAATGAGAGCTGGTCTAAGCACGATCCAACAGACTCT
CL372.Contig1_All-1	AG(2*9)	5	AATTGACATCCCAACTCAAAAGA	59.864	AGAGTCTGTTGGATCGTGCTTAG	59.957	159	AATTGACATCCCAACTCAAAAGATTCAATTTAAAAAAAAAAAAGATTCGATCTTTTCTACACATAATTGAAGAAAGAGGAA[AGAGAGAGAGAGAGAGAG]AACACAAAGTGGACGAACAAGAACAATGAGAGCTGGTCTAAGCACGATCCAACAGACTCT
CL372.Contig2_All-2	AG(2*9)	1	GAGAGATAGAGTTGCGGAGTGAA	60.033	GTGCTTAGACCAGCTCTCATTGT	59.963	107	GAGAGATAGAGTTGCGGAGTGAATCGATCTTTTGGTGGAAGGAA[AGAGAGAGAGAGAGAGAG]AACACAAAGTGGACGAACAAGAACAATGAGAGCTGGTCTAAGCAC
CL372.Contig2_All-2	AG(2*9)	2	GAGAGATAGAGTTGCGGAGTGAA	60.033	AGAGTCTGTTGGATCGTGCTTAG	59.957	122	GAGAGATAGAGTTGCGGAGTGAATCGATCTTTTGGTGGAAGGAA[AGAGAGAGAGAGAGAGAG]AACACAAAGTGGACGAACAAGAACAATGAGAGCTGGTCTAAGCACGATCCAACAGACTCT
CL372.Contig2_All-2	AG(2*9)	3	GAGAGATAGAGTTGCGGAGTGAA	60.033	AGCTCTCATTGTTCTTGTTCGTC	59.942	96	GAGAGATAGAGTTGCGGAGTGAATCGATCTTTTGGTGGAAGGAA[AGAGAGAGAGAGAGAGAG]AACACAAAGTGGACGAACAAGAACAATGAGAGCT
CL372.Contig2_All-2	AG(2*9)	4	GAGAGATAGAGTTGCGGAGTGAA	60.033	AGTCTGTTGGATCGTGCTTAGAC	59.83	120	GAGAGATAGAGTTGCGGAGTGAATCGATCTTTTGGTGGAAGGAA[AGAGAGAGAGAGAGAGAG]AACACAAAGTGGACGAACAAGAACAATGAGAGCTGGTCTAAGCACGATCCAACAGACT
CL372.Contig2_All-2	AG(2*9)	5	GAGAGATAGAGTTGCGGAGTGAA	60.033	GTTAGAGTCTGTTGGATCGTGCT	59.83	125	GAGAGATAGAGTTGCGGAGTGAATCGATCTTTTGGTGGAAGGAA[AGAGAGAGAGAGAGAGAG]AACACAAAGTGGACGAACAAGAACAATGAGAGCTGGTCTAAGCACGATCCAACAGACTCTAAC
CL3724.Contig8_All-1	GGA(3*5)	1	GAGAAGTTGCTGTCGTTGAAGG	61.338	GGAGATGGACTCCAATTTCTCTC	60.441	90	GAGAAGTTGCTGTCGTTGAAGGCGAATCCGAAATCGCCTTC[GGAGGAGGAGGAGGA]AGAACCGTGGCGAGAGAAATTGGAGTCCATCTCC
CL3724.Contig8_All-1	GGA(3*5)	2	GGAGAAGTTGCTGTCGTTGAAG	61.338	GGAGATGGACTCCAATTTCTCTC	60.441	91	GGAGAAGTTGCTGTCGTTGAAGGCGAATCCGAAATCGCCTTC[GGAGGAGGAGGAGGA]AGAACCGTGGCGAGAGAAATTGGAGTCCATCTCC
CL3724.Contig8_All-1	GGA(3*5)	3	GGAGAAGTTGCTGTCGTTGAA	60.425	GGAGATGGACTCCAATTTCTCTC	60.441	91	GGAGAAGTTGCTGTCGTTGAAGGCGAATCCGAAATCGCCTTC[GGAGGAGGAGGAGGA]AGAACCGTGGCGAGAGAAATTGGAGTCCATCTCC
CL3724.Contig8_All-1	GGA(3*5)	4	AGAAGTTGCTGTCGTTGAAGG	59.529	GGAGATGGACTCCAATTTCTCTC	60.441	89	AGAAGTTGCTGTCGTTGAAGGCGAATCCGAAATCGCCTTC[GGAGGAGGAGGAGGA]AGAACCGTGGCGAGAGAAATTGGAGTCCATCTCC
CL3724.Contig8_All-1	GGA(3*5)	5	GAGAAGTTGCTGTCGTTGAAGG	61.338	AAAAGGAAGTTATGAGAGGCTCC	59.312	145	GAGAAGTTGCTGTCGTTGAAGGCGAATCCGAAATCGCCTTC[GGAGGAGGAGGAGGA]AGAACCGTGGCGAGAGAAATTGGAGTCCATCTCCGTCTTGGGGTCGAATAGATCGGCGTCGTTGGAGGAGCCTCTCATAACTTCCTTTT
CL3743.Contig3_All-1	ATC(3*5)	1	GGCAGGTTCATAGCTAGTGTGTC	60.206	TACCAATATTGCAAGTCATGTGC	59.909	130	GGCAGGTTCATAGCTAGTGTGTCAATAACTTCAGCAGCTGCACGATCAGTAGCAAG[ATCATCATCATCATC]GTCATCATCTTGATCGGGTGTCTCAGCGAGTAAGGGGCACATGACTTGCAATATTGGTA
CL3743.Contig3_All-1	ATC(3*5)	2	GCAGGTTCATAGCTAGTGTGTCA	59.461	TACCAATATTGCAAGTCATGTGC	59.909	129	GCAGGTTCATAGCTAGTGTGTCAATAACTTCAGCAGCTGCACGATCAGTAGCAAG[ATCATCATCATCATC]GTCATCATCTTGATCGGGTGTCTCAGCGAGTAAGGGGCACATGACTTGCAATATTGGTA
CL3743.Contig3_All-1	ATC(3*5)	3	TGGCAGGTTCATAGCTAGTGTGT	61.093	TACCAATATTGCAAGTCATGTGC	59.909	131	TGGCAGGTTCATAGCTAGTGTGTCAATAACTTCAGCAGCTGCACGATCAGTAGCAAG[ATCATCATCATCATC]GTCATCATCTTGATCGGGTGTCTCAGCGAGTAAGGGGCACATGACTTGCAATATTGGTA
CL3743.Contig3_All-1	ATC(3*5)	4	GGCAGGTTCATAGCTAGTGTGTC	60.206	CGTACCAATATTGCAAGTCATGT	58.958	132	GGCAGGTTCATAGCTAGTGTGTCAATAACTTCAGCAGCTGCACGATCAGTAGCAAG[ATCATCATCATCATC]GTCATCATCTTGATCGGGTGTCTCAGCGAGTAAGGGGCACATGACTTGCAATATTGGTACG
CL3743.Contig3_All-1	ATC(3*5)	5	GGCAGGTTCATAGCTAGTGTGTC	60.206	ACCAATATTGCAAGTCATGTGC	59.895	129	GGCAGGTTCATAGCTAGTGTGTCAATAACTTCAGCAGCTGCACGATCAGTAGCAAG[ATCATCATCATCATC]GTCATCATCTTGATCGGGTGTCTCAGCGAGTAAGGGGCACATGACTTGCAATATTGGT
CL3756.Contig1_All-1	CCG(3*5)	1	AGGTTGTTCGTTGCGATGTATT	60.779	AGGATCGCTCAACAAACTCACT	60.31	90	AGGTTGTTCGTTGCGATGTATT[CCGCCGCCGCCGCCG]TGTCGTGAAACGCCTCGATCGCGGCTCTCGGAGTGAGTTTGTTGAGCGATCCT
CL3756.Contig1_All-1	CCG(3*5)	2	GGTTGTTCGTTGCGATGTATT	59.881	AGGATCGCTCAACAAACTCACT	60.31	89	GGTTGTTCGTTGCGATGTATT[CCGCCGCCGCCGCCG]TGTCGTGAAACGCCTCGATCGCGGCTCTCGGAGTGAGTTTGTTGAGCGATCCT
[truncated: 6,172 more rows]
