# Supplementary material for: Characterization and Development of EST-SSRs by Deep Transcriptome Sequencing in Chinese Cabbage (Brassica rapa L. ssp. pekinensis)
Source: Int J Genomics. 2015 Oct 4;2015:473028. doi: 10.1155/2015/473028 (PMC4609433; doi:10.1155/2015/473028)
Supplement: Supplementary file 1 — Table S1: Sequences of all unigenes. Table S2: Detail descriptions of all the EST-SSRs identified in the study. Table S3: Distribution of EST-SSRs based on the number of repeat units. Table S4: Distribution of EST-SSRs on different regions based on the number of repeat units. Table S5: Primers of EST-SSR identified in the study. Table S6: Expected and validated sequences of the five deviation EST-SSR markers. Table S7: PCR primer pairs, polyporphism alleles and their sequences of the 19. Table S8: Genetypes of the the 19 EST-SSRs in the 24 Chinese cabbage cultivars used for detecting the polymorphism. [file 473028.f1.zip › 473028.f1/Table s6.xlsx]

## Sheet: Sheet1
Table s6 Expected and validated sequences of the five deviation EST-SSR markers
Code	EST-SSR name	Primer 5’	Primer 3’	expected sequence	validated sequence
BR-es1	CL3455.Contig1_All-2	CCAAACAAAACCCACATCTTAAA	GTATCTTTAGCGGGTTTGGTCTT	CCAAACAAAACCCACATCTTAAAAGAGTATCTCTCTCTCTCTCTCTCTCTCAGCAATCTCTAAAATGTAGGCACAAGACCAAACCCGCTAAAGATAC	CCAAACAAAACCCACATCTTAAAAGAGTATCTCTCTCTCTCTCTCTCTCTCAGCAATCTCTAAAATGTAGGCACAAGACCAAACCCGCTAAAGATAC
BR-es2	CL4114.Contig2_All-2	GGTATATTTGAATGGTCAGAGCG	TTTTCAGAGGCTTCTTGTGACTC	GGTATATTTGAATGGTCAGAGCGTATTGATCTGAAGCTGTGAATATATTTGATCTATTTGAGGCTGCCAGCTTTTGTGAACTTATTACTTCCACGCAGGGAGAGCTCATCATCATCATCATCATCATGATGTCCGAGTCACAAGAAGCCTCTGAAAA	GGTATATTTGAATGGTCAGAGCGTATTGACCTGAAGCTGTGAATATATTTGATCTATTTGAGGCTGCCAGCTTTTGTGAACTTATTGCTTCCACGCAGGGAGAGCTCATCATCATCATCATCATCATGATGTCCGAGTCACAAGAAGCCTCTGAAAA
BR-es3	CL2525.Contig4_All-1	AGACAGAAGAAGACAATGGCAAA	GTGCATCACATTCATGTTCATCT	AGACAGAAGAAGACAATGGCAAACTCATGACGGTTCCTCTTATAAGCAGGACAACAATCACTAGTAGTAGTAGTAGTAGTAGTAGTAGATGAGAACATTTTTAGCCAGGAGGCCAGTTCATTTGGCGTCCTCCAATGAGATGAACATGAATGTGATGCAC	AGACAGAAGAAGACAATGGCAAACTCATGACGGTTCCTCTTATAAGCAGGACAACAATCACTAGTAGTAGTAGTAGTAGTAGTAGTAGATGAGAACATTTTTAGCCAGGAGGCCAGTTCATTTGGCGTCCTCCAATGAGATGAACATGAATGTGATGCAC
BR-es4	Unigene10387_All-1	AACCATAGAGCTAGCTTCCTTCC	TAGCCAAGACCCTTTCTTAAACC	AACCATAGAGCTAGCTTCCTTCCTGGGGTTGGAGACTGTGTTGGCTCCTCCTCCTCCTCCTCCTCCTCCTCCTTCGCCTCTGAGCAATGAGATCTCAGGGTGGAGGTTTAAGAAAGGGTCTTGGCTA	AACCATAGAGCTAGCTTCCTTCCTGGGGTTGGATACTGTGTTGGCTCCTCCTCCTCCTCCTCCTCCTCCTCCTTCGCCTCTGAGCAATGAGATCTCAGGGTGGAGGTTTAAGAAAGGGTCTTGGCTA
BR-es5	CL7077.Contig2_All-1	TCCATAGCAATCAAATACGATCC	GAGAACACGGTGATTCAGACTTG	TCCATAGCAATCAAATACGATCCAAATCCTCCTGAAAAAAAACTCAAAATCAATCAATCAATCAATCAGATTCTTCATCGATTTCGCGAATCTGTTACCGCTAAAGGCGAGGCCGTAGCACGCGACGACGCAAGTCTGAATCACCGTGTTCTC	TCCATAGCAATCAAATACGATCCAAATCCTCCTGAAAAAAAAACTCAAAATCAATCAGATTCTTCATCAAATCACACAGCTTCTAGAGATTTCGCGAATCCGTTACCGCTAAAGGCGAGGCCGTAGCACGCGACGACGCAAGTCTGAATCACCGTGTTCTC
BR-es6	Unigene16359_All-1	CTTTCTCCTCCAATCACTTCCTT	AGAAATCAAATCTAGCTACGGGG	CTTTCTCCTCCAATCACTTCCTTTTTAATCAAATTTGCGCGGGAAATCTAGTTCCCAAGAAACCAACCAACCAACCAACCTTTTCTCTCCGTTTGAGCTCTGGATACAGAGCCCCGTAGCTAGATTTGATTTCT	CTTTCTCCTCCAATCACTTCCTTTTTAATCAAATTTGCGCGGGAAATCTAGTTCCCAAGAAACCAACCAACCAACCTTTTCTCTCCGTTTGAGCTCTGGATACAGAGCCCCGTAGCTAGATTTGATTTCT
BR-es7	CL4685.Contig1_All-1	TCTACGGTGGAAGTTTTAACGAA	CGACGAAGCTGTAGAAAGGATAA	TCTACGGTGGAAGTTTTAACGAATCATCACCTGGACACTCCCCTTCCTTCCTTCCTTCCTTCCTTCCACCGTCGATTTTACCGTTTGGTGTATTGTATTGTATTATCATATAGTGAGTCTTACCCTAGACAAACAATTTATCCTTTCTACAGCTTCGTCG	TCTACGGTGGAAGTTTTAACGAATCATCACCTGGACACTCCCCTTCCTTCCTTCCACCGTCGATTTTACCGTTTGGTGTATTGTATTGTATTATCATATAGTGAGTCTTACCCTAGACAAACAATTTATCCTTTCTACAGCTTCGTCG
BR-es8	CL5247.Contig3_All-1	TTTGTCCGAGCTACTTTTGAGAC	GGGATTAATCGGTCTAATCTTGG	TTTGTCCGAGCTACTTTTGAGACTTTGTGGGGGTGGGTTGTGGAACACTGTTTTCTTTCTTTCTTTCTTTCTTTCAATTCAACGTGATCATGTCCTCGTCATGATGTATCCCAAGATTAGACCGATTAATCCC	TTTGTCCGAGCTACTTTTGAGACTTTGTGGGGGTGGGTTGTGGAACACTGTTTTCTTTCTTTCTTTCTTTCTTTCTTTCTTTCAATTCAACGTGATCATGTCCTCGTCATGATGTATCCCAAGATTAGACCGATTAATCCC
BR-es9	CL3462.Contig4_All-1	TGTGTGATAAACCCAGCATCTAA	ATTCCGATTCGATTCCTCTACAT	TGTGTGATAAACCCAGCATCTAAATCGAATCGAATCGAATCGGGGGGGGAGAAAGCAATCGATCGAGATCTATAATTGGGGTGAATGAATCCTGATTACGATGTTTGCTCCGGGATTGAGATCTCTTCTCGTATGTAGAGGAATCGAATCGGAAT	TGTGTGATAAACCCAGCATCTAAATCGAATCGAATCGAATCGGGGGGGGAGAAAGCAATCGATCGAGATCTATAATTGGGGTGAATGAATCCTGATTACGATGTTTGCTCCGGGATTGAGATCTCTTCTCGTATGTAGAGGAATCGAATCGGAAT
BR-es10	CL5726.Contig2_All-2	GTAATCTCGTGCGTGATCTTTGT	ACCATAGCGTTCACCATCTTCT	GTAATCTCGTGCGTGATCTTTGTTACGGCTCTGCTGATTGATAAAAGCTTTGTTGTTGAATTCGTCTCTTCTCTTCTCTTCTCTTCTCCTCGTTTGAGGTTTTTGTTGGGGGGTTCAAAGGCGAAGAAGATGGTGAACGCTATGGT	GTAATCTCGTGCGTGATCTTTGTTACGGCTCTGCTGATTGATAAAAGCTTTGTTGTTGAATTCGTCTCTTCTCTTCTCTTCTCTTCTCCTCGTTTGAGGTTTTTGTTGGGGGGTTCAAAGGCGAAGAAGATGGTGAACGCTATGGT
BR-es11	Unigene6713_All-1	TGAGAGGTGAAACAGAACTAGAAGTG	GAAGTTTAAGATGGGCATGAAGA	TGAGAGGTGAAACAGAACTAGAAGTGAAAACAAAACAAAACAAAACTTGGGAACTTAGACACGCTTGCCTCGAAGGAAACCCTTGCTGCGACGATTCTTCATGCCCATCTTAAACTTC	TGAGAGGTGAAACAGAACTAGAAGTGAAAACAAAACAAAACAAAACTTGGGAACTTAGACACGCTTGCCTCGAAGGAAACCCTTGCTGCGACGATTCTTCATGCCCATCTTAAACTTC
BR-es12	CL7282.Contig2_All-1	TTTGGTCAAGAAGACAAGGAAAA	ATCGTGGATACAGACAGTGGAGT	TTTGGTCAAGAAGACAAGGAAAATAAAAACTGGTCACTTCTGATACATCATGATAGGGCTTTGGAGGAGAGGAGAGGAGAGGAGAGGAGGGATCACGCTGTTCTCTTAATGATATGGACTCCACTGTCTGTATCCACGAT	TTTGGTCAAGAAGACAAGGAAAATAAAAACTGGTCACTTCTGATACATCATGATAGGGCTTTGGAGGGATCAAGCTGTTCTCTTAATGATATGGACTCCACTGTCTGTATCCACGAT
BR-es13	Unigene2970_All-1	AACGTGGCTTCTTCTCTTTCTTT	AAAGCTTTTGATGCAGACATACC	AACGTGGCTTCTTCTCTTTCTTTGGTGGTTGAGTGGAACCGAACTGGAACTGGAACTGAACTGAACTGAACTGAACTTCCTCGGGTATGTCTGCATCAAAAGCTTT	AACGTGGCTTCTTCTCTTTCTTTGGTGGTTGAGTGGAACCGAACTGGAACTGGAACTGAACTGAACTGAACTGAACTTCCTCGGTATGTCTGCATCAAAAGCTTT
BR-es14	Unigene8739_All-1	TCGGAGAAGAAGAAGTTTGTGTC	GTCTTGTCTTCCACTTGCTTCTG	TCGGAGAAGAAGAAGTTTGTGTCTTTTTGGATTTGATTTGATTTGATTTGATTTGATCGAAGAAGATGCCTCCAAAGCAACAACCAAAGGCTGATTTGGCGAAAAAGCAGAAGCAAGTGGAAGACAAGAC	TCGGAGAAGAAGAAGTTTGTGTCTTTTTGGATTTGATTTGATTTGATTTGATTTGATCGAAGAAGATGCCTCCAAAGCAACAACCAAAGGCTGATTTGGCGAAAAAGCAGAAGCAAGTGGAAGACAAGAC
BR-es15	CL5873.Contig4_All-2	GAAATTTACAAAACAATCCGTCG	TGTACCCAGCGAGGTTAAAAGTA	GAAATTTACAAAACAATCCGTCGCCGAGAACAGCACTACCCCTCTTCCTCCCCTCTTCACCCCTAACCCTAACCCTAACCCTAATTTCGATTCGAGCAATCCGTCTAATTACGGAGGCTACGCTACTTTTAACCTCGCTGGGTACA	GAAATTTACAAAACAATCCGTCGCCGAGAACAGCACTACCCCTCTTCCTCCCCTCTTCACCCCTAACCCTAACCCTAACCCTAATTTCGATTCGAGCAATCCGTCTAATTACGGAGGCTACGCTACTTTTAACCTCGCTGGGTACA
BR-es16	Unigene14449_All-1	AACTGCAACACTAGAGACGAAGC	GGAGCGTGAGTGTTTTCTCTGT	AACTGCAACACTAGAGACGAAGCTTCCGTCTTGACTCCTCAAGCTCAAGCTCAAGCTCAAGCTCAAGCTCAACAGCTACAGAGAAAACACTCACGCTCC	AACTGCAACACTAGAGACGAAGCTTCCGTCTTGACTCCTCAAGCTCAAGCTCAAGCTCAAGCTCAAGGTCTCTCTCTCTCTCTCTCTTTCTCCTTCTCTCTCGATCTCTCTAACTTAACTCCCTTGATTCTGATCTATCTTTCCACCTCGCAGCTCAACAGCTACAGAGAAAACACTCACGCTCC
BR-es17	Unigene5096_All-1	AAAGATCACAGCCTATGCTTCCT	GCGATGTTACTGAGGATTTTGAG	AAAGATCACAGCCTATGCTTCCTCCTCTCTCATGGAAGAGCCTCCTCCTACTCCCACTCCCACTCCCACTCCCACTCCCACTGCCATCTCCATCACCGTTAGCAACCAATCCAAAATTCTCAAAATCCTCAGTAACATCGC	AAAGATCACAGCCTATGCTTCCTCCTCTCTCATGGAAGAGCCTCCTCCTACTCCCACTCCCACTCCCACTCCCACTCCCACTGCCATCTCCATCACCGTTAGCAACCAATCCAAAATTCTCAAAATCCTCAGTAACATCGC
BR-es18	CL4691.Contig2_All-1	CATACGTCAGGGTATAACGTGGT	GCAACTCTTCTCCCATTAATCCT	CATACGTCAGGGTATAACGTGGTGTTGCAGCTCCTCTGGATGAAATCTGAGTCGTCTGATGGGGATGGTGATGGTGATGGTGATGGTGATGGTGATGGTGATGGTGATGGAGAGGGTTGAGAATGGACGGTCAGGATTAATGGGAGAAGAGTTGC	CATACGTCAGGGTATAACGTGGTGTTGCAGCTCCTCTGGATGAAATCTGAGTCGTCTGATGGGGATGGTGATGGTGATGGTGATGGTGATGGTGATGGAGAGGGTTGAGAATGGACGGTCAGGATTAATGGGAGAAGAGTTGC
BR-es19	Unigene13507_All-1	CGGAGACAATACCAATTCAAGAG	CACACTTTTGTTTGTTTCAACCAT	CGGAGACAATACCAATTCAAGAGAATAGAGATGAGCAGGAACAGGGGAAACCGAACGGGCGTGGAAAGCTAAGGACTTGAGATTCCTCCATCTCCAAATTCCAGACATTTGATTTGATTTGATTTGAGATGGTTGAAACAAACAAAAGTGTG	CGGAGACATACCAATTCAAGAGAATAGAGATGAGCAGGAACAGGGGAAACCGAACGGGCGTGGAAAGCTAAGGACTTGAGATTCCTCCATCTCCAAATTCCAGACATTTGATTTGATTTGATTTGAGATGGTTGAAACAAACAAAAGTGTG
BR-es20	Unigene10147_All-1	ATGATGGTTTGATGACTTGGTTC	TATCAGCTACTTTCTTTGGCTGC	ATGATGGTTTGATGACTTGGTTCAACAATTTGGATCGAATTTAAAATGTGTGTGTGTGTGTGTGTGTGTTTACAGTACCGCGAATACGATAAATGGAGCAGCCAAAGAAAGTAGCTGATA	/
BR-es21	Unigene5316_All-1	ATTCACATTTTCGTTGCAGAGAT	GGGAGAAGAAGAGGGAGAGCTA	ATTCACATTTTCGTTGCAGAGATTCTGCACTTGTTCGTTTGATAGGCAAAATGGTTTTGGGGTTAAGCTCGAAGAACAGAAGAGGCTCCTCCTCCTCCTCCTCCTCCTCGTTTCTCTCCAATGGCGGACAAGCTAGCTCTCCCTCTTCTTCTCCC	/
BR-es22	CL6898.Contig1_All-1	AGGAGCTTCCTGCTAAAAACACT	TTAGGGATGATGATGGATCAGAG	AGGAGCTTCCTGCTAAAAACACTTGGGATTGAGTCCTCATCTCCATGTCCAAGTGCTAATCCTTCACAACCACCCCCTTGCAAAAGAGTCCTTCTACATAGCTTGTAGAACCAACCAACCAACCAACCATCTCTCTGATCCATCATCATCCCTAA	/
BR-es23	CL5644.Contig1_All-1	AAGGGAATAAAATGAGAAGGCTG	TCAAGACGTTTCCTACGGAATTA	AAGGGAATAAAATGAGAAGGCTGCGAGGGCAACACGAAGACGAAGAAGGAGAGAGATCTGGTGAGGCAAAGAAGAGGAGAAGATCGGAGGAAGGAAGGAAGGAAGGAAGGATCATGATCCTTGCGGTGTTGTTCGCTAATTCCGTAGGAAACGTCTTGA	/
BR-es24	Unigene8122_All	AGTTCAGCGTACAAAACCTTGAG	TCTAATCTAATCGGATCATTCGC	AGTTCAGCGTACAAAACCTTGAGAGCCTACGAATCAAAAGGTGAATCTGGGTGTCGTTTCGTTTCGTTTCGTTTCGGGAGAAGAATCAAATAAGCGAATGATCCGATTAGATTAGA	/
EST-SSRs shown in red have sizes different with the expect sizes, while those shown in blue are EST-SSRs failed to yield PCR amplicons in FuShanBaoTou.
