# Supplementary material for: Characterization and Development of EST-SSRs by Deep Transcriptome Sequencing in Chinese Cabbage (Brassica rapa L. ssp. pekinensis)
Source: Int J Genomics. 2015 Oct 4;2015:473028. doi: 10.1155/2015/473028 (PMC4609433; doi:10.1155/2015/473028)
Supplement: Supplementary file 1 — Table S1: Sequences of all unigenes. Table S2: Detail descriptions of all the EST-SSRs identified in the study. Table S3: Distribution of EST-SSRs based on the number of repeat units. Table S4: Distribution of EST-SSRs on different regions based on the number of repeat units. Table S5: Primers of EST-SSR identified in the study. Table S6: Expected and validated sequences of the five deviation EST-SSR markers. Table S7: PCR primer pairs, polyporphism alleles and their sequences of the 19. Table S8: Genetypes of the the 19 EST-SSRs in the 24 Chinese cabbage cultivars used for detecting the polymorphism. [file 473028.f1.zip › 473028.f1/Table s7.xlsx]

## Sheet: Sheet1
Table s7 PCR primer pairs, polyporphism alleles and their sequences of the 19 EST-SSRs that successfully yield PCR amplicons
EST-SSR marker	Primer 5’	Primer 3’	polymorphism allele (bp)	sequence
BR-es1	CCAAACAAAACCCACATCTTAAA	GTATCTTTAGCGGGTTTGGTCTT	91	CCAAACAAAACCCACATCTTAAAAGAGTATCTCTCTCTCTCTCTCAGCAATCTCTAAAATGTAGGTACAAGACCAAACCCGCTAAAGATAC
			97	CCAAACAAAACCCACATCTTAAAAGAGTATCTCTCTCTCTCTCTCTCTCTCAGCAATCTCTAAAATGTAGGCACAAGACCAAACCCGCTAAAGATAC
BR-es2	GGTATATTTGAATGGTCAGAGCG	TTTTCAGAGGCTTCTTGTGACTC	151	GGTATATTTGAATGGTCAGAGCGTATTGACCTGAAGCTGTGAATATATTTGATCTATTTGAGGCTGCCAGCTTTTGTGAACTTATTGCTTCCACGCAGGGAGAGATCATCATCATCATCATGATGTCCGAGTCACAAGAAGCCTCTGAAAA
			157	GGTATATTTGAATGGTCAGAGCGTATTGACCTGAAGCTGTGAATATATTTGATCTATTTGAGGCTGCCAGCTTTTGTGAACTTATTGCTTCCACGCAGGGAGAGCTCATCATCATCATCATCATCATGATGTCCGAGTCACAAGAAGCCTCTGAAAA
			165	GGTATATTTGAATGGTCAGAGCGTATTGACTTGAAGCTGTGAATATTTTGATCTCTTTGAGCTATCAGCTTTTTACTTGCAAGAGAGATCATCATCACGATGCTCAAGTCACATCATCATGGTCATCATCATCACGATGCTCGAGTCACAAGAAGCCTCTGAAAA
BR-es3	AGACAGAAGAAGACAATGGCAAA	GTGCATCACATTCATGTTCATCT	99	AGACAGAAGAAGACAATGGCAAACTCATGACGGTTCCTCTTAGCCAGGAGGCCAGTTCATTTGGCGTCCTCCAATGAGATGAACATGAATGTGATGCAC
			145	AGACAGAAGAAGACAATGGCAAACTCATGACGGTTCCTCTTACAAGCAGGACAACAATCACTAGTAGTAGTAGATGAGAACATTTTTAGCCAGGAGGCCAGTTCATTTGGCGTCCTCCAATGAGATGAACATGAATGTGATGCAC
			160	AGACAGAAGAAGACAATGGCAAACTCATGACGGTTCCTCTTATAAGCAGGACAACAATCACTAGTAGTAGTAGTAGTAGTAGTAGTAGATGAGAACATTTTTAGCCAGGAGGCCAGTTCATTTGGCGTCCTCCAATGAGATGAACATGAATGTGATGCAC
			163	AGACAGAAGAAGACAATGGCAAACTCATGACGGTTCCTCTTATAAGCAGGACAACAATCACTAGTAGTAGTAGTAGTAGTAGTAGTAGTAGATGAGAACATTTTTAGCCAGGAGGCCAGTTCATTTGGCGTCCTCCAATGAGATGAACATGAATGTGATGCAC
BR-es4	AACCATAGAGCTAGCTTCCTTCC	TAGCCAAGACCCTTTCTTAAACC	127	AACCATAGAGCTAGCTTCCTTCCTGGGGTTGGATACTGTGTTGGCTCCTCCTCCTCCTCCTCCTCCTCCTCCTTCGCCTCTGAGCAATGAGATCTCAGGGTGGAGGTTTAAGAAAGGGTCTTGGCTA
			133	AACCATAGAGCTAGCTTCCTTCCTGGGGTTGGATACTGTGTTGGCTCCTCCTCCTCCTCCTCCTCCTCCTCCTCCTCCTTCGCCTCTGAGCAATGAGATCTCAGGGTGGAGGTTTAAGAAAGGGTCTTGGCTA
BR-es5	TCCATAGCAATCAAATACGATCC	GAGAACACGGTGATTCAGACTTG	153	TCCATAGCAATCAAATACGATCCAAATCCTCCTGAAAAAAAAACTCAAAATCAATCAGATTCTTCATCAAATCACACAGCTTCTAGAGATTTCGCGAATCCGTTACCGCTAAAGGCGAGGCCGTAGCACGCGACGACGCAAGTCTGAATCACCGTGTTCTC
			161	TCCATAGCAATCAAATACGATCCAAATCCTCCTGAAAAAAAAACTCAAAATCAATCAGATTCTTCATCAAATCACACAGCTTCTAGAGATTTCGCGAATCCGTTACCGCTAAAGGCGAGGCCGTAGCACGCGACGACGCAAGTCTGAATCACCGTGTTCTC
			167	TCCATAGCAATCAAATACGATCCAAATCCTCCTGAAAATTAATTCAAAAATCCATATCAAAGAGCAAGCAAAACCAATCGATTCAATCAATTTCTCAATCCTTCTACTATACCGCTGAAGGCGAGGCCGTAACAGGCGACGACGCAAGTCTGAATCACCGTGTTCTC
BR-es6	CTTTCTCCTCCAATCACTTCCTT	AGAAATCAAATCTAGCTACGGGG	130	CTTTCTCCTCCAATCACTTCCTTTTTAATCAAATTTGCGCGGGAAATCTAGTTCCCAAGAAACCAACCAACCAACCTTTTCTCTCCGTTTGAGCTCTGGATACAGAGCCCCGTAGCTAGATTTGATTTCT
BR-es7	TCTACGGTGGAAGTTTTAACGAA	CGACGAAGCTGTAGAAAGGATAA	148	TCTACGGTGGAAGTTTTAACGAATCATCACCTGGAAACTCCCCTTCCTTCCTTCCACCGTCGATTTTACCGTTTGGTGTATTGTATTGTATTATCATATAGTGAGTCTTACCCTAGACAAACAATTTATCCTTTCTACAGCTTCGTCG
			160	TCTACGGTGGAAGTTTTAACGAATCATCACCTGGACACTCCCCTTCCTTCCTTCCTTCCTTCCTTCCACCGTCGATTTTACCGTTTGGTGTATTGTATTGTATTATCATATAGTGAGTCTTACCCTAGACAAACAATTTATCCTTTCTACAGCTTCGTCG
BR-es8	TTTGTCCGAGCTACTTTTGAGAC	GGGATTAATCGGTCTAATCTTGG	122	TTTGTCCGAGCTACTTTTGAGACTTTGTGGGGTGGGTTGTGGAACATTGTTTTTTTTTCCTTTCAATTCAACGTGATCATGTCCTCTTCATGATGTATCCCAAGATTAGACCGATTAATCCC
			129	TTTGTCCGAGCTACTTTTGAGACTTTGTGGGGGTGGGTTGTGGAACACTGTTTTCTTTCGTTCTTTCTTTCAATTCAACGTGATCATGTCCTCGTCATGATGTATCCCAAGATTAGACCGATTAATCCC
			141	TTTGTCCGAGCTACTTTTGAGACTTTGTGGGGGTGGGTTGTGGAACACTGTTTTCTTTCTTTCTTTCTTTCTTTCTTTCTTTCAATTCAACGTGATCATGTCCTCGTCATGATGTATCCCAAGATTAGACCGATTAATCCc
BR-es9	TGTGTGATAAACCCAGCATCTAA	ATTCCGATTCGATTCCTCTACAT	155	TGTGTGATAAACCCAGCATCTAAATCGAATCGAATCGAATCGGGGGGGGAGAAAGCAATCGATCGAGATCTATAATTGGGGTGAATGAATCCTGATTACGATGTTTGCTCCGGGATTGAGATCTCTTCTCGTATGTAGAGGAATCGAATCGGAAT
			182	TGTGTGATAAACCCAGCATCTAAATCGAATTAGCCGAATCGAATTGAAATCGAATCGGTGGATACAAAGCGAATCGAATCGAGATCTAATCGTGTGGTTTGAATTGGTGAATGAATCCTGATTGCGAGGTTTGCTCCGGATTAAGATCTCTCTTTCTCTATGTAGAGGAATCGAATCGGAAT
BR-es10	GTAATCTCGTGCGTGATCTTTGT	ACCATAGCGTTCACCATCTTCT	0
			128	GTAATCTCGTGCGTGATCTTTCTTACGGCTCTGCTGATTGATAAAAGCTTTGTTATTGAATTCGTCTCTCCTCGTTTGAGGTTTTTGTTGGGGGGTTCAAAGGCGAAGAAGATGGTGAACGCTATGGT
			146	GTAATCTCGTGCGTGATCTTTGTTACGGCTCTGCTGATTGATAAAAGCTTTGTTGTTGAATTCGTCTCTTCTCTTCTCTTCTCTTCTCCTCGTTTGAGGTTTTTGTTGGGGGGTTCAAAGGCGAAGAAGATGGTGAACGCTATGGT
BR-es11	TGAGAGGTGAAACAGAACTAGAAGTG	GAAGTTTAAGATGGGCATGAAGA	118	TGAGAGGTGAAACAGAACTAGAAGTGAAAACAAAACAAAACAAAACTTGGGAACTTAGACACGCTTGCCTCGAAGGAAACCCTTGCTGCGACGATTCTTCATGCCCATCTTAAACTTC
BR-es12	TTTGGTCAAGAAGACAAGGAAAA	ATCGTGGATACAGACAGTGGAGT	117	TTTGGTCAAGAAGACAAGGAAAATAAAAACTGGTCACTTCTGATACATCATGATAGGGCTTTGGAGGGATCAAGCTGTTCTCTTAATGATATGGACTCCACTGTCTGTATCCACGAT
			135	TTTGGTCAAGAAGACAAGGAAAATAAAAACTGGTCACTTCTGATACATCATGATAGGGCTTTGGAGGAGAGGAGAGGAGAGGAGGGATCACGCTGTTCTCTTAATGATATGGACTCCACTGTCTGTATCCACGAT
			140	TTTGGTCAAGAAGACAAGGAAAATAAAAACTGGTCACTTCTGATACATCATGATAGGGCTTTGGAGGAGAGGAGAGGAGAGGAGAGGAGGGATCACGCTGTTCTCTTAATGATATGGACTCCACTGTCTGTATCCACGAT
			144	TTTGGTCAAGAAGACAAGGAAAATAATTTTTTTTTAAAAAAAAAAAGCTGTTAACTTTTGATACATGATAGGCTTCAGAGGAGAGGAGATGAGAAATCAAGCTGTTCTCTTTATGATATGGACTCCACTGTCTGTATCCACGAT
BR-es13	AACGTGGCTTCTTCTCTTTCTTT	AAAGCTTTTGATGCAGACATACC	101	AACGTGGCTTCTTCTCTTTCTTTGGTGGTTGAGTGGAACCGAACTGGAACTGGAACTGAACTGAATTGAACTTCCTCGGGTATGTCTGCATCAAAAGCTTT
			104	AACGTGGCTTCTTCTCTTTCTTTGGTGGTTGAATGGAAATTGGAACTTGGAACTGAAACTGAACTGAACTGAACTTCCTCGGGTATGTCTGCATCAAAAGCTTT
			105	AACGTGGCTTCTTCTCTTTCTTTGGTGGTTGAGTGGAACCGAACTGGAACTGGAACTGAACTGAACTGAACTGAACTTCCTCGGTATGTCTGCATCAAAAGCTTT
BR-es14	TCGGAGAAGAAGAAGTTTGTGTC	GTCTTGTCTTCCACTTGCTTCTG	115	TCGGAGAAGAAGAAGTTTGTGTCTTTTTGGATTTGATTTGATCGAAGAAGATGCCTCCAAAGCAACAACCAAAGGCTGATTTGGCGAAAAAGCAGAAGCAAGTGGAAGACAAGAC
			120	TCGGAGAAGAAGAAGTTTGTGTCTTTTTGGATTTGATTTGATTTGATCGAAGAAGATGCCTCCAAAGCAACAACCAAAGGCTGATTTGGCGAAAAAGCAGAAGCAAGTGGAAGACAAGAC
			125	TCGGAGAAGAAGAAGTTTGTGTCTTTTTGGATTTGATTTGATTTGATTTGATCGAAGAAGATGCCTCCAAAGCAACAACCAAAGGCTGATTTGGCGAAAAAGCAGAAGCAAGTGGAAGACAAGAC
			130	TCGGAGAAGAAGAAGTTTGTGTCTTTTTGGATTTGATTTGATTTGATTTGATTTGATCGAAGAAGATGCCTCCAAAGCAACAACCAAAGGCTGATTTGGCGAAAAAGCAGAAGCAAGTGGAAGACAAGAC
BR-es15	GAAATTTACAAAACAATCCGTCG	TGTACCCAGCGAGGTTAAAAGTA	134	GAAATTTACAAAACAATCCGTCGCCGAGAACAGCACTACCCCTCTTCCTCCCCTCTTCACCCCTAACCCTAATTTCGATTCGAGCAATCCGTCTAATTACGGAGGCTACGCTACTTTTAACCTCGCTGGGTACA
			146	GAAATTTACAAAACAATCCGTCGCCGAGAACAGCACTACCCCTCTTCCTCCCCTCTTCACCCCTAACCCTAACCCTAACCCTAATTTCGATTCGAGCAATCCGTCTAATTACGGAGGCTACGCTACTTTTAACCTCGCTGGGTACA
			152	GAAATTTACAAAACAATCCGTCGCCGAAAACAGCAACAGCCCTCTTCCTCCCCTCTTCAACCCTAACCCTAACCCTAATTTCGATTCGAGCAAACGGTTCGACGATTCGTCTGATTTCGGAGGCTACGCTACTTTTAACCTCGCTGGGTACA
			158	GAAATTTACAAAACAATCCGTCGCCGAGAACAGCACTACCCCTCTTCCTCCCCTCTTCACCCCTAACCCTAACCCTAACCCTAATTTCGATTCGAGCAAGCGATTCGACGATTCGTCTAATTACGGAGGCTACGCTACTTTTAACCTCGCTGGGTACA
BR-es16	AACTGCAACACTAGAGACGAAGC	GGAGCGTGAGTGTTTTCTCTGT	169	AACTGCAACACTAGAGACGAAGCTTCCGTCTTGACTCCTCAAGCTCAAGCTCAAGGTCTCTCTCTCCTTCTCTCTCTCGATCTCTCTCTATCTCTAACTTAACTCCCTTGATTCTGATCTATCTTTCCACCTCGCAGCTCAACAGCTACAGAGAAAACACTCACGCTCC
			185	AACTGCAACACTAGAGACGAAGCTTCCGTCTTGACTCCTCAAGCTCAAGCTCAAGCTCAAGCTCAAGGTCTCTCTCTCTCTCTCTCTTTCTCCTTCTCTCTCGATCTCTCTAACTTAACTCCCTTGATTCTGATCTATCTTTCCACCTCGCAGCTCAACAGCTACAGAGAAAACACTCACGCTCC
			187	AACTGCAACACTAGAGACGAAGCTTCCGTCTTGACTCCTCAAGCTCAAGCTCAAGCTCAAGCTCAAGGTCTCTCTCTCTCTCTCTCTCTTTCTCCTTCTCTCTCGATCTCTCTAACTTAACTCCCTTGATTCTGATCTATCTTTCCACCTCGCAGCTCAACAGCTACAGAGAAAACACTCACGCTCC
			189	AACTGCAACACTAGAGACGAAGCTTCCGTCTTGACTCCTCAAGCTCAAGCTCAAGCTCAAGCTCAAGGTCTCTCTCTCTCTCTCTCTCTCTTTCTCCTTCTCTCTCGATCCCTCTAACTTAACTCCCTTGATTCTGATCTATCTTTCCACCTCGCAGCTCAACAGCTACAGAGAAAACACTCACGCTCC
			191	AACTGCAACACTAGAGACGAAGCTTCCGTCTTGACTCCTCAAGCTCAAGCTCAAGCTCAAGCTCAAGCTCAAGGTCTCTCTCTCTCTCTCTCTTTCTCCTTCTCTCTCGATCTCTCTAACTTAACTCCCTTGATTCTGATCTATCTTTCCACCTCGCAGCTCAACAGCTACAGAGAAAACACTCACGCTCC
			193	AACTGCAACACTAGAGACGAAGCTTCCGTCTTGACTCCTCAAGCTCAAGCTCAAGCTCAAGCTCAAGCTCAAGGTCTCTCTCTCTCTCTCTCTCTTTCTCCTTCTCTCTCGATCTCTCTAACTTAACTCCCTTGATTCTGATCTATCTTTCCACCTCGCAGCTCAACAGCTACAGAGAAAACACTCACGCTCC
BR-es17	AAAGATCACAGCCTATGCTTCCT	GCGATGTTACTGAGGATTTTGAG	117	AAAGATCACAGCCTATGCTTCCTCCTCTCTCATGGAAGAGCCTCCTCCTACTCCCACTGCCATCTCCATCACCGTTAGCAACCAATCCAAAATTCTCAAAATCCTCAGTAACATCGC
			123	AAAGATCACAGCCTATGCTTCCTCCTCTCTCATGGAAGAGCCTCCTCCTACTCCCACTCCCACTGCCATCTCCATCACCATTAGCAACCAATCCAAAATTCTCAAAATCCTCAGTAACATCGC
			141	AAAGATCACAGCCTATGCTTCCTCCTCTCTCATGGAAGAGCCTCCTCCTACTCCCACTCCCACTCCCACTCCCACTCCCACTGCCATCTCCATCACCGTTAGCAACCAATCCAAAATTCTCAAAATCCTCAGTAACATCGC
BR-es18	CATACGTCAGGGTATAACGTGGT	GCAACTCTTCTCCCATTAATCCT	131	CATACGTCAGGGTATAACGTGGTGTTGCAGCTCCTCTGGATGAAATCTGAGTCGTCTGATGGGGATGGTGATGGTGATGGTGATGGAGAGGGTTGAGAATGGACGGTCAGGATTAATGGGAGAAGAGTTGC
			137	CATACGTCAGGGTATAACGTGGTGTTGCAGCTCCTCTGGATGAAATCTGAGTCGTCTGATGGGGATGGTGATGGTGATGGTGATGGTGATGGAGAGGGTTGAGAATGGACGGTCAGGATTAATGGGAGAAGAGTTGC
			143	CATACGTCAGGGTATAACGTGGTGTTGCAGCTCCTCTGGATGAAATCTGAGTCGTCTGATGGGGATGGTGATGGTGATGGTGATGGTGATGGTGATGGAGAGGGTTGAGAATGGACGGTCAGGATTAATGGGAGAAGAGTTGC
			149	CATACGTCAGGGTATAACGTGGTGTTGCAGCTCCTCTGGATGAAATATGAGTCGTCTGATGGGGATGGTGATGGTGATGGTGATGGTGATGGTGATGGTGATGGAGAGGGTTGAGAATGGACGGTCAGGATTAATGGGAGAAGAGTTGC
			155	CATACGTCAGGGTATAACGTGGTGTTGCAGCTCCTCTGGATGAAATCTGAGTCGTCTGATGGGGATGGTGATGGTGATGGTGATGGTGATGGTGATGGTGATGGTGATGGAGAGGGTTGAGAATGGACGGTCAGGATTAATGGGAGAAGAGTTGC
			161	CATACGTCAGGGTATAACGTGGTGTTGCAGCTCCTCTGGATGAAATCTGAGTCGTCTGATGGGGATGGTGATGGTGATGGTGATGGTGATGGTGATGGTGATGGTGATGGTGATGGAGAGGGTTGAGAATGGACGGTCAGGATTAATGGGAGAAGAGTTGC
BR-es19	CGGAGACAATACCAATTCAAGAG	CACACTTTTGTTTGTTTCAACCAT	147	CGGAGACAATACCAATTCAAGAGAATAGAGATGAGCAGGAACAGGGGAAACCGAACGGGCGTGGAAAGCTAAGGACTTGAGATTCCTCCATCTCCAAATTCCAGACATTTGATTTGATTTGAGATGGTTGAAACAAACAAAAGTGTG
			151	CGGAGACATACCAATTCAAGAGAATAGAGATGAGCAGGAACAGGGGAAACCGAACGGGCGTGGAAAGCTAAGGACTTGAGATTCCTCCATCTCCAAATTCCAGACATTTGATTTGATTTGATTTGAGATGGTTGAAACAAACAAAAGTGTG
