# Supplementary material for: Characterization and Development of EST-SSRs by Deep Transcriptome Sequencing in Chinese Cabbage (Brassica rapa L. ssp. pekinensis)
Source: Int J Genomics. 2015 Oct 4;2015:473028. doi: 10.1155/2015/473028 (PMC4609433; doi:10.1155/2015/473028)
Supplement: Supplementary file 1 — Table S1: Sequences of all unigenes. Table S2: Detail descriptions of all the EST-SSRs identified in the study. Table S3: Distribution of EST-SSRs based on the number of repeat units. Table S4: Distribution of EST-SSRs on different regions based on the number of repeat units. Table S5: Primers of EST-SSR identified in the study. Table S6: Expected and validated sequences of the five deviation EST-SSR markers. Table S7: PCR primer pairs, polyporphism alleles and their sequences of the 19. Table S8: Genetypes of the the 19 EST-SSRs in the 24 Chinese cabbage cultivars used for detecting the polymorphism. [file 473028.f1.zip › 473028.f1/Table s8.xlsx]

## Sheet: Sheet1
Table s8 Genetypes of the the 19 EST-SSRs in the 24 Chinese cabbage cultivars used for detecting the polymorphism of EST-SSRs
Code	subspecies	Cutivar Name	BR-es1	BR-es2	BR-es3	BR-es4	BR-es5	BR-es6	BR-es7	BR-es8	BR-es9	BR-es10	BR-es11	BR-es12	BR-es13	BR-es14	BR-es15	BR-es16	BR-es17	BR-es18	BR-es19
BR-1	B. Pekinensis L.	682	97	157	163	127	153	130	148	141	155	128	118	140	101	125	146	191	141	143	151
BR-2	B. Pekinensis L.	GuangDongZao	97	157	163	127	153	130	148	141	155	128	118	140	101	125	146	169	141	143	151
BR-3	B. Pekinensis L.	ZaoHuangBai	97	157	145	127	153	130	148	141	155	128	118	140	105	130	146	187	117	143	151
BR-4	B. Pekinensis L.	Z61-8	97	157	160	127	153	130	148	141	155	128	118	117140	105	130	134	185	117	143	151
BR-5	B. Pekinensis L.	FuShanBaoTou	97	157	160	127	153	130	148	141	155	146	118	117	105	130	146	185	141	143	151
BR-6	B. Pekinensis L.	Li-3	97	157	160	127	153	130	148	129141	155	128	118	140	105	130	134	187	117	143	151
BR-7	B. Pekinensis L.	212-7	97	157	145	127	153	130	148	141	155	0	118	140	101	130	146	185	117	137	151
BR-8	B. Pekinensis L.	TianJinQingMaYe	91,97	157	163	127	153	130	148	129141	155	146	118	117140	101105	130	146	189	117	131143	151
BR-9	B. Pekinensis L.	KuaiCai No.6-5	97	157	163	127	153	130	148	129	155	146	118	140	105	130	146	187191	117	143	151
BR-10	B. Pekinensis L.	JinHuangXiaoBaiCai	97	157	160	127133	153	130	148	141	155	146	118	135	105	125	158	187	117	131161	151
BR-11	B. Pekinensis L.	SiJiXiaoBaiCai	91,97	157	145	127	153	130	148	129141	155	128	118	117140	105	125	146	191	117123	131	151
BR-12	B. Pekinensis L.	SiJiHuangYangXiaoBaiCai	91,97	157	160163	127	153	130	148	129141	155	128133	118	117	105	120125	134	185187	117123	143	151
BR-13	B. Pekinensis L.	PinZao No.1	97	157	163	127	153	130	160	141	155	0	118	140	105	130	146	187	117	143	151
BR-14	B. Pekinensis L.	HanYuTeXuanHuangXin	91	157	163	127	153161	130	148	129	155	146	118	117	105	125	146	185193	117	149161	151
BR-15	B. Pekinensis L.	QuanNengSiJiKuaiCai	91,97	157	163	127	153	130	148	129141	155	146	118	140	101	125130	146	191	117141	131143	151
BR-16	B. Pekinensis L.	JingYouXiaoBaiCaiKuaiCai	91	157	145163	127	153	130	148	141	155	146	118	140	101	130	134146	187191	117	143	151
BR-17	B. Pekinensis L.	GaoLiWaWaCai	97	157	145160	127	153	130	148	129141	155	146	118	117140	105	130	134146	185187	117	143	151
BR-18	B. Pekinensis L.	KeYiXiaWaWa	91,97	157	160	127	153	130	148160	129141	155	115	118	117140	105	130	146	169	117	143	151
BR-19	B. Pekinensis L.	JinNuoChunQiuWaWaCai	91,97	157	145	127	153	130	148160	129141	155	146	118	140	105	130	134	187	117	137143	151
BR-20	B.Chinensis L.	SiJiLvGanXiaoKuCai	97	151165	145	127	153167	130	148	122129	155182	0	118	117144	101104	125	152158	169191	117123	143	151
BR-21	B.Chinensis L.	YouLv157	97	157	163	127	153	130	148	141	155	128	118	117	105	115	146	191	117	143155	151
BR-22	B.Chinensis L.	ShuYaoYouCai	97	151157	163	127	153	130	148	129141	155	128	118	117	105	125	146	191	117	131143	151
BR-23	B.Chinensis L.	DeGaoYouLiangQingGengCai	97	157	99	127	153	130	148	141	155	128	118	117135	105	115125	146	187	117	131155	147151
BR-24	B.Chinensis L.	QingXiuF1QingGengCai	97	151	145163	127	153	130	148	141	155	128	118	117	105	125	146	187191	117	131155	151
Note: The number indicated the length of PCR amplicons (bp).
